# Supplementary material for: Studying engagement in educational settings: a mapping review on high-impact academic engagement research
Source: Front Psychol. 2025 Jan 31;16:1519509. doi: 10.3389/fpsyg.2025.1519509 (PMC11825833; doi:10.3389/fpsyg.2025.1519509)
Supplement: Supplementary file 1 [file Data_Sheet_1.ZIP]

Archive with 6 entries (6 files):
- AcadEngagem_data.xlsx
- AcadEngagem_data_1.txt
- AcadEngagem_data_2.txt
- AcadEngagem_data_3.txt
- AcadEngagem_data_4.txt
- AcadEngagem_data_hi92.txt
