# Supplementary material for: Studying engagement in educational settings: a mapping review on high-impact academic engagement research
Source: Front Psychol. 2025 Jan 31;16:1519509. doi: 10.3389/fpsyg.2025.1519509 (PMC11825833; doi:10.3389/fpsyg.2025.1519509)
Supplement: Supplementary file 1 [file Data_Sheet_1.ZIP › AcadEngagem_data_1.txt]

FN Clarivate Analytics Web of Science
VR 1.0
PT J
AU Zhao, H
   Liu, XX
   Qi, CH
AF Zhao, Hui
   Liu, Xiaoxian
   Qi, Chunhui
TI "Want to Learn" and "Can Learn": Influence of Academic Passion on
   College Students' Academic Engagement
SO FRONTIERS IN PSYCHOLOGY
LA English
DT Article
DE academic engagement; academic passion; academic self-efficacy; teacher
   developmental feedback; college students
ID SELF-EFFICACY; MEDIATING ROLE; POSITIVE EMOTIONS; AUTONOMY SUPPORT; WORK
   ENGAGEMENT; BURNOUT; MOTIVATION; ROLES; PERFORMANCE; FEEDBACK
AB Although research exists on the relationship between passion and engagement among employees, the mechanisms of academic passion on academic engagement among students needs to be elucidated. Guided by the broaden-and-build and situated cognition theories, we explored the positive effect of academic passion on academic engagement, the mediating effect of academic self-efficacy, and the role of teacher developmental feedback as a moderator in the relationship between academic passion and academic engagement. Based on a sample of 1,029 college students from universities in the Henan Province of China, the results showed that academic passion was positively related to academic engagement, academic self-efficacy partially mediated the relationship between academic passion and academic engagement, and teacher developmental feedback effectively moderated the relationship between academic passion and academic engagement. These findings explained the mechanism underlying the relationship between academic passion and academic engagement. Moreover, the findings highlighted important factors that promote college students' academic engagement.
C1 [Zhao, Hui; Liu, Xiaoxian; Qi, Chunhui] Henan Normal Univ, Fac Educ, Xinxiang, Henan, Peoples R China.
C3 Henan Normal University
RP Zhao, H (corresponding author), Henan Normal Univ, Fac Educ, Xinxiang, Henan, Peoples R China.
EM zhaohui@htu.edu.cn
OI Zhao, Hui/0000-0002-1601-9422
FU Soft Science Research Project of Henan Province (Science and Technology
   Department of Henan Province) [202400410067]; Youth Science Foundation
   of Henan Normal University (Henan Normal University) [2021QK23]; PHD
   Initial Fund of Henan Normal University (Henan Normal University)
   [QD18044]
FX This study was supported by Soft Science Research Project of Henan
   Province (Science and Technology Department of Henan Province; Project
   ID. 202400410067), Youth Science Foundation of Henan Normal University
   (Henan Normal University; Project ID. 2021QK23), and PHD Initial Fund of
   Henan Normal University (Henan Normal University; Project ID. QD18044).
CR Bandura A., 1997, SELF EFFICACY EXERCI, DOI DOI 10.1891/0889-8391.13.2.158
   Baum JR, 2004, J APPL PSYCHOL, V89, P587, DOI 10.1037/0021-9010.89.4.587
   Bonneville-Roussy A, 2013, LEARN INDIVID DIFFER, V24, P22, DOI 10.1016/j.lindif.2012.12.015
   Brown John Seely, 1989, Educ. Res., V18, P32, DOI DOI 10.3102/0013189X018001032
   Carter CP, 2012, SCHOOL PSYCHOL QUART, V27, P61, DOI 10.1037/a0029229
   Chen G, 2001, ORGAN RES METHODS, V4, P62, DOI 10.1177/109442810141004
   Chen J. W., 2015, Psychol. Dev. Educ, V31, P180, DOI [10.16187/j.cnki.issn1001-4918.2015.02.07, DOI 10.16187/J.CNKI.ISSN1001-4918.2015.02.07]
   [崔连广 Cui Lianguang], 2020, [科学学与科学技术管理, Science of Science and Management of S.& T.], V41, P123
   Drnovsek M, 2014, HANDBOOK OF ENTREPRENEURIAL COGNITION, P227
   Enwereuzor Ibeawuchi K, 2016, Asian J Gambl Issues Public Health, V6, P9
   Fredrickson BL, 2005, COGNITION EMOTION, V19, P313, DOI 10.1080/02699930441000238
   Fredrickson BL, 2001, EMO SOC BEH, P123
   Geng ZZ., 2020, NANKAI BUS REV NT, V23, P75, DOI DOI 10.3969/J.ISSN.1008-3448.2020.01.008
   Hattie JAC, 2009, VISIBLE LEARNING: A SYNTHESIS OF OVER 800 META-ANALYSES RELATING TO ACHIEVEMENT, P1
   Hayes A. F., 2018, INTRO MEDIATION MODE, DOI DOI 10.1111/JEDM.12050
   Ho VT, 2018, HUM RELAT, V71, P973, DOI 10.1177/0018726717731505
   Ho VT, 2011, J MANAGE STUD, V48, P26, DOI 10.1111/j.1467-6486.2009.00878.x
   Lavigne GL, 2012, EUR J WORK ORGAN PSY, V21, P518, DOI 10.1080/1359432X.2011.578390
   Lewis Kheyandra D, 2019, Pediatr Clin North Am, V66, P867, DOI 10.1016/j.pcl.2019.03.011
   Lin J., 2020, CHIN J SPEC ED, V4, P89, DOI 10.3969/j.issn.1007-3728.2020.04.014
   Lin L., 2019, Academic Degrees Graduate Education, P30
   Linnenbrink E.A., 2003, READING WRITING Q, V19, P119, DOI [DOI 10.1080/10573560308223, https://doi.org/10.1080/10573560308223]
   Maricutoiu LP, 2019, LEARN INDIVID DIFFER, V76, DOI 10.1016/j.lindif.2019.101785
   Martin AJ, 2014, EDUC PSYCHOL-UK, V34, P417, DOI 10.1080/01443410.2013.814199
   Oriol-Granado X, 2017, REV PSICODIDACT, V22, P45, DOI 10.1387/RevPsicodidact.14280
   Pollock J.E., 2011, FEEDBACK HINGE FACTO
   Rothbard NP, 2003, PERS PSYCHOL, V56, P699, DOI 10.1111/j.1744-6570.2003.tb00755.x
   Saeki E, 2015, SOC PSYCHOL EDUC, V18, P355, DOI 10.1007/s11218-014-9283-5
   Salanova Marisa, 2011, J Adv Nurs, V67, P2256, DOI 10.1111/j.1365-2648.2011.05652.x
   Salanova M, 2010, ANXIETY STRESS COPIN, V23, P53, DOI 10.1080/10615800802609965
   Schaufeli W. B., 2002, J. Happiness Stud., V3, P71
   Schaufeli WB, 2006, EDUC PSYCHOL MEAS, V66, P701, DOI 10.1177/0013164405282471
   Sendziuk P., 2010, International Journal of Teaching and Learning in Higher Education, V22, P320
   Skinner E, 2008, J EDUC PSYCHOL, V100, P765, DOI 10.1037/a0012840
   Stoeber J, 2011, EDUC PSYCHOL-UK, V31, P513, DOI 10.1080/01443410.2011.570251
   Su W., 2018, SCI TECHNOL PROG POL, V35, P101, DOI DOI 10.6049/KJJBYDC.2017050636
   Trépanier SG, 2014, MOTIV EMOTION, V38, P353, DOI 10.1007/s11031-013-9384-z
   Vallerand R.J., 2003, PASSION WORK NEW CON
   Vallerand RJ, 2007, J PERS, V75, P505, DOI 10.1111/j.1467-6494.2007.00447.x
   Wang MT, 2014, CHILD DEV, V85, P722, DOI 10.1111/cdev.12138
   Wang ST, 2020, ASSESS EVAL HIGH EDU, V45, P973, DOI 10.1080/02602938.2020.1718599
   Whannell P, 2012, AUST J ADULT LEARN, V52, P39
   Wright SL, 2013, J CAREER DEV, V40, P292, DOI 10.1177/0894845312455509
   Yang C., 2015, STUD PSYCHOL BEHAV, V13, P237
   Yang L., 2016, HIGH ED DEV EVAL, V32, P49, DOI [10.3963/j.issn.1672-8742.2016.06.006, DOI 10.3963/J.ISSN.1672-8742.2016.06.006]
   Yin H., 2020, Journal of East China Normal University (Educational Sciences), V38, P1, DOI [10.16382/j.cnki.1000-5560.2020.11.001, DOI 10.16382/J.CNKI.1000-5560.2020.11.001]
   Zhang Z, 2018, ASSESS WRIT, V36, P90, DOI 10.1016/j.asw.2018.02.004
   Zhao H, 2021, FRONT PSYCHOL, V12, DOI 10.3389/fpsyg.2021.621094
   Zhen R, 2017, LEARN INDIVID DIFFER, V54, P210, DOI 10.1016/j.lindif.2017.01.017
   Zhou J, 2003, J APPL PSYCHOL, V88, P413, DOI 10.1037/0021-9010.88.3.413
NR 50
TC 12
Z9 12
U1 14
U2 157
PU FRONTIERS MEDIA SA
PI LAUSANNE
PA AVENUE DU TRIBUNAL FEDERAL 34, LAUSANNE, CH-1015, SWITZERLAND
SN 1664-1078
J9 FRONT PSYCHOL
JI Front. Psychol.
PD JUN 17
PY 2021
VL 12
AR 697822
DI 10.3389/fpsyg.2021.697822
PG 9
WC Psychology, Multidisciplinary
WE Social Science Citation Index (SSCI)
SC Psychology
GA TC0LW
UT WOS:000668337800001
PM 34220656
OA gold, Green Published
DA 2024-07-15
ER

PT J
AU Closson, LM
   Boutilier, RR
AF Closson, Leanna M.
   Boutilier, Rory R.
TI Perfectionism, academic engagement, and procrastination among
   undergraduates: The moderating role of honors student status
SO LEARNING AND INDIVIDUAL DIFFERENCES
LA English
DT Article
DE Perfectionism; Conscientiousness; Neuroticism; Procrastination; Academic
   engagement
ID ACHIEVEMENT-MOTIVATION; HIGH-ABILITY; SELF; DEPRESSION; MODEL; WORK
AB This study examined whether honors student status moderated associations between perfectionism and both academic engagement and procrastination among undergraduate students (N = 492, Maze = 21.83 years). Results revealed that perfectionism predicted academic engagement and procrastination, beyond the effects of conscientiousness and neuroticism. Self-oriented perfectionism (SOP) was negatively associated with procrastination but was positively associated with academic engagement, whereas socially-prescribed perfectionism (SPP) was positively associated with procrastination but was negatively associated with academic engagement. Honors student status moderated the relations between perfectionism and academic engagement. Specifically, the positive association between SOP and academic engagement was stronger for non-honors students than for honors students. In addition, the negative association between SPP and academic engagement was significant for honors students but not for non-honors students. The findings suggest that perfectionistic tendencies play an important role in understanding academic engagement, especially among honors students.
C1 [Closson, Leanna M.; Boutilier, Rory R.] St Marys Univ, Halifax, NS, Canada.
C3 Saint Marys University - Canada
RP Closson, LM (corresponding author), St Marys Univ, Dept Psychol, 923 Robie St, Halifax, NS, Canada.
EM leanna.closson@smu.ca
CR Aiken L. S, 1991, Multiple Regression: Testing and Interpreting Interactions
   Bong M, 2014, J EDUC PSYCHOL, V106, P711, DOI 10.1037/a0035836
   Burnam A, 2014, LEARN INDIVID DIFFER, V36, P165, DOI 10.1016/j.lindif.2014.10.009
   Conrad N., 2012, INT J SCHOLARSHIP TE, V6, P1, DOI [10.20429/ijsotl.2012.060108, DOI 10.20429/IJSOTL.2012.060108]
   Costa P. T., 1992, NEO personality inventory-revised (NEO-PI-R)
   Damian LE, 2017, PERS INDIV DIFFER, V105, P179, DOI 10.1016/j.paid.2016.09.044
   Douglas HE, 2016, LEARN INDIVID DIFFER, V45, P268, DOI 10.1016/j.lindif.2015.12.004
   Flett GL, 2006, BEHAV MODIF, V30, P472, DOI 10.1177/0145445506288026
   FLETT GL, 1992, SOC BEHAV PERSONAL, V20, P85, DOI 10.2224/sbp.1992.20.2.85
   Gottfried AE, 1996, GIFTED CHILD QUART, V40, P179, DOI 10.1177/001698629604000402
   HAMACHEK DE, 1978, PSYCHOLOGY, V15, P27
   HEWITT PL, 1991, J PERS SOC PSYCHOL, V60, P456, DOI 10.1037/0022-3514.60.3.456
   Miller AL, 2012, J EDUC GIFTED, V35, P344, DOI 10.1177/0162353212459257
   Neumeister KLS, 2004, GIFTED CHILD QUART, V48, P259, DOI 10.1177/001698620404800402
   Neumeister KLS, 2004, GIFTED CHILD QUART, V48, P219, DOI 10.1177/001698620404800306
   Neumeister KLS, 2015, J EDUC GIFTED, V38, P215, DOI 10.1177/0162353215592502
   O'Keefe DF, 2012, MIL PSYCHOL, V24, P433, DOI 10.1080/08995605.2012.716265
   Ozbilir T, 2015, APPL PSYCHOL-INT REV, V64, P252, DOI 10.1111/apps.12032
   Parker W.D., 1995, J SECONDARY GIFTED E, V7, P303
   Rice KG, 2006, J COUNS PSYCHOL, V53, P524, DOI 10.1037/0022-0167.53.4.524
   Schaufeli W.B., 2003, UWES UTRECHT WORK EN
   Schaufeli W. B., 2002, J. Happiness Stud., V3, P71
   Schuler P.A., 2000, J SECONDARY GIFTED E, V11, P183, DOI DOI 10.4219/JSGE-2000-629
   Sherry SB, 2003, J COUNS PSYCHOL, V50, P373, DOI 10.1037/0022-0167.50.3.373
   Shim SS, 2016, LEARN INDIVID DIFFER, V45, P237, DOI 10.1016/j.lindif.2015.12.016
   SOLOMON LJ, 1984, J COUNS PSYCHOL, V31, P503, DOI 10.1037/0022-0167.31.4.503
   Speirs NeumeisterK., 2016, SOCIAL EMOTIONAL DEV, V2nd, P29
   Steel P, 2007, PSYCHOL BULL, V133, P65, DOI 10.1037/0033-2909.133.1.65
   Steel P, 2010, PERS INDIV DIFFER, V48, P926, DOI 10.1016/j.paid.2010.02.025
   Stoeber J., 2016, Perfectionism, health, and well-being, P265, DOI DOI 10.1007/978-3-319-18582-8_12
   Stoeber J., 2012, Oxford handbook of sport and performance psychology, P294, DOI [DOI 10.1093/OXFORDHB/9780199731763.013.0015, 10.1093/oxfordhb/9780199731763.013.0015]
   Stoeber J, 2006, PERS SOC PSYCHOL REV, V10, P295, DOI 10.1207/s15327957pspr1004_2
   Stoeber J, 2009, PERS INDIV DIFFER, V47, P363, DOI 10.1016/j.paid.2009.04.004
   Wimberley TE, 2013, COGNITIVE THER RES, V37, P277, DOI 10.1007/s10608-012-9462-7
   Zhang YW, 2007, PERS INDIV DIFFER, V43, P1529, DOI 10.1016/j.paid.2007.04.010
NR 35
TC 33
Z9 52
U1 15
U2 109
PU ELSEVIER SCIENCE BV
PI AMSTERDAM
PA PO BOX 211, 1000 AE AMSTERDAM, NETHERLANDS
SN 1041-6080
EI 1873-3425
J9 LEARN INDIVID DIFFER
JI Learn. Individ. Differ.
PD JUL
PY 2017
VL 57
BP 157
EP 162
DI 10.1016/j.lindif.2017.04.010
PG 6
WC Psychology, Educational
WE Social Science Citation Index (SSCI)
SC Psychology
GA FH9NF
UT WOS:000411538300016
DA 2024-07-15
ER

PT J
AU Chen, CM
   Bian, F
   Zhu, YJ
AF Chen, Chunmei
   Bian, Fei
   Zhu, Yujie
TI The relationship between social support and academic engagement among
   university students: the chain mediating effects of life satisfaction
   and academic motivation
SO BMC PUBLIC HEALTH
LA English
DT Article
DE University students; Social support; Academic engagement; Life
   satisfaction; Academic motivation
ID SCHOOL ENGAGEMENT; COLLEGE-STUDENTS; STRESS; ADOLESCENTS; CLASSROOM;
   EXPERIENCES; PERCEPTIONS; PERSONALITY; PERFORMANCE; TECHNOLOGY
AB Background University students' academic engagement has a significant impact on their academic performance and career development.
   Methods In order to explore the influential mechanisms of social support on university students' academic engagement and the mediating role of academic motivation and life satisfaction, this study used the Adolescent Social Support Scale, University Students' Academic Engagement Scale Questionnaire, Adolescent Student Life Satisfaction Scale and University Students' Academic Motivation Questionnaire, to conduct a questionnaire survey and empirical analysis on 2106 Chinese university students.
   Results (1) social support significantly and positively predicts academic engagement; (2) social support influences academic engagement through the mediating effect of life satisfaction; (3) social support influences academic engagement through the mediating effect of academic motivation; (4) life satisfaction and academic motivation play a chain mediating role in the effect of social support on academic engagement.
   Conclusions This study contributes to understanding the underlying mechanisms of the relationship between social support and academic engagement, which in turn provides insights for universities and the departments concerned to make measures to improve the level of university students' academic engagement.
C1 [Chen, Chunmei] Jimei Univ, Teachers Coll, Xiamen 361021, Fujian, Peoples R China.
   [Bian, Fei] Shenzhen Polytech Univ, Inst Tech & Vocat Educ, Shenzhen 518055, Guangdong, Peoples R China.
   [Zhu, Yujie] Jimei Univ, Sch Marine Culture & Law, Xiamen 361021, Fujian, Peoples R China.
C3 Jimei University; Shenzhen Polytechnic University; Jimei University
RP Bian, F (corresponding author), Shenzhen Polytech Univ, Inst Tech & Vocat Educ, Shenzhen 518055, Guangdong, Peoples R China.; Zhu, YJ (corresponding author), Jimei Univ, Sch Marine Culture & Law, Xiamen 361021, Fujian, Peoples R China.
EM bianfei2011@szpu.edu.cn; 1121034524@qq.com
RI Sun, Yue/KHU-8159-2024; zhang, yingying/KGM-8162-2024; zhu,
   yujie/KBC-4009-2024
OI zhang, yingying/0000-0001-7479-3398; 
FU The 2022 Guangdong Province Education Science Planning Project
   [2022GXJK105]; CSTVE; New - Era TVET Institute of China 2022 Annual Key
   Project [SZ22B05]
FX 2022 Guangdong Province Education Science Planning Project (Project No.
   2022GXJK105); CSTVE and New - Era TVET Institute of China 2022 Annual
   Key Project (Project No. SZ22B05).
CR Alrashidi O., 2016, INT ED STUDIES, V9, P41, DOI [10.5539/ies.v9n12p41, DOI 10.5539/IES.V9N12P41, https://doi.org/10.5539/ies.v9n12p41]
   [Anonymous], 1993, The Journal of Early Adolescence, DOI [10.1177/0272431693013001002, DOI 10.1177/0272431693013001002]
   Arnett JJ, 2016, EMERG ADULTHOOD, V4, P219, DOI 10.1177/2167696815587422
   Axelson R. D., 2010, Change Mag. High. Learn, V43, P38, DOI DOI 10.1080/00091383.2011.533096
   Bailey TH, 2016, HIGH EDUC RES DEV, V35, P201, DOI 10.1080/07294360.2015.1087474
   Barkley E.F., 2014, COLLABORATIVE LEARNI
   Barratt JM, 2021, INTERNET HIGH EDUC, V51, DOI 10.1016/j.iheduc.2021.100821
   Bradley RH, 2004, INT J BEHAV DEV, V28, P385, DOI 10.1080/01650250444000072
   Brändle T, 2017, STUD HIGH EDUC, V42, P2229, DOI 10.1080/03075079.2016.1141401
   Brailovskaia J, 2019, PSYCHIAT RES, V276, P167, DOI 10.1016/j.psychres.2019.05.014
   Burgos-Videla C, 2022, INT J ENV RES PUB HE, V19, DOI 10.3390/ijerph192416877
   Camacho A, 2021, FRONT PSYCHOL, V12, DOI 10.3389/fpsyg.2021.644338
   Carter CP, 2012, SCHOOL PSYCHOL QUART, V27, P61, DOI 10.1037/a0029229
   Cayubit RFO, 2022, LEARNING ENVIRON RES, V25, P581, DOI 10.1007/s10984-021-09382-x
   Chan SK, 2023, TEACH HIGH EDUC, V28, P2044, DOI 10.1080/13562517.2021.1947226
   Chen F, 2014, Educ Rev, P78
   Chen GY, 2022, Educational Acad Monthly, P0373, DOI [10.16477/j.cnki.issn1674-2311.2022.03.006, DOI 10.16477/J.CNKI.ISSN1674-2311.2022.03.006]
   Chuang Y.-T., 2014, Creative Education, V5, P1969, DOI DOI 10.4236/CE.2014.523221
   Coccia C, 2016, STRESS HEALTH, V32, P28, DOI 10.1002/smi.2575
   COHEN S, 1985, PSYCHOL BULL, V98, P310, DOI 10.1037//0033-2909.98.2.310
   Cohen S, 2001, Adv Mind Body Med, V17, P129
   Cook TD, 2002, CHILD DEV, V73, P1283, DOI 10.1111/1467-8624.00472
   Cui WQ, 2012, Explor High Educ, P67
   Dai XY., 2010, Handbook of commonly used psychological Assessment Scales, P222
   Datu JAD, 2018, J SCHOOL PSYCHOL, V69, P100, DOI 10.1016/j.jsp.2018.05.007
   Daumiller M, 2021, INT J ACAD DEV, V26, P7, DOI 10.1080/1360144X.2020.1768396
   Daumiller M, 2019, J EXP EDUC, V87, P161, DOI 10.1080/00220973.2018.1448744
   Dawson M., 2013, J ED TRAINING STUDIE, V1, P38, DOI DOI 10.11114/JETS.V1I2.137
   Dehghani F, 2018, PERS INDIV DIFFER, V134, P75, DOI 10.1016/j.paid.2018.06.005
   Diener E, 1999, PSYCHOL BULL, V125, P276, DOI 10.1037//0033-2909.125.2.276
   Diseth Å, 2012, EDUC PSYCHOL-UK, V32, P335, DOI 10.1080/01443410.2012.657159
   Dunn TJ, 2019, COMPUT EDUC, V137, P104, DOI 10.1016/j.compedu.2019.04.004
   Dupont S, 2014, ELECTRON J RES EDUC, V12, P5, DOI 10.14204/ejrep.32.13081
   Eccles JS, 2002, ANNU REV PSYCHOL, V53, P109, DOI 10.1146/annurev.psych.53.100901.135153
   Elphinstone B, 2016, PERS INDIV DIFFER, V99, P94, DOI 10.1016/j.paid.2016.04.082
   Erceg-Hurn DM, 2008, AM PSYCHOL, V63, P591, DOI 10.1037/0003-066X.63.7.591
   Fall AM, 2012, J ADOLESCENCE, V35, P787, DOI 10.1016/j.adolescence.2011.11.004
   Feraco T, 2023, EUR J PSYCHOL EDUC, V38, P109, DOI 10.1007/s10212-022-00601-4
   Fife John., 2011, College Student Journal, V45, P393
   Ford M.E., 1992, MOTIVATING HUMANS GO, DOI DOI 10.4135/9781483325361
   Fredin A., 2015, AM J BUSINESS ED, V8, P49, DOI DOI 10.19030/AJBE.V8I1.9016
   Fredricks JA, 2004, REV EDUC RES, V74, P59, DOI 10.3102/00346543074001059
   Fredricks JA, 2012, HANDBOOK OF RESEARCH ON STUDENT ENGAGEMENT, P763, DOI 10.1007/978-1-4614-2018-7_37
   Furlong MJ, 2008, PSYCHOL SCHOOLS, V45, P365, DOI 10.1002/pits.20302
   García-Martínez I, 2021, INT J ENV RES PUB HE, V18, DOI 10.3390/ijerph18126586
   González A, 2015, AN PSICOL-SPAIN, V31, P869
   Green J, 2012, J ADOLESCENCE, V35, P1111, DOI 10.1016/j.adolescence.2012.02.016
   Guo JP., 2021, Educational Res, V42, P104
   Hakimzadeh R, 2016, SCHOOL PSYCHOL INT, V37, P240, DOI 10.1177/0143034316630020
   HALEY WE, 1987, PSYCHOL AGING, V2, P323, DOI 10.1037/0882-7974.2.4.323
   Havik T, 2020, SCAND J EDUC RES, V64, P488, DOI 10.1080/00313831.2019.1577754
   Hayes A. F., 2018, Introduction to mediation, moderation, and Conditional Process analysis: A regression-Based Approach, DOI DOI 10.1111/JEDM.12050
   Heflin H, 2017, COMPUT EDUC, V107, P91, DOI 10.1016/j.compedu.2017.01.006
   Heng MA, 2020, J EDUC CHANG, V21, P299, DOI 10.1007/s10833-020-09381-4
   Hernandez D, 2021, INT J STEM EDUC, V8, DOI 10.1186/s40594-021-00286-z
   Hsieh TL, 2014, HIGH EDUC, V68, P417, DOI 10.1007/s10734-014-9720-6
   Hu SP, 2012, RES HIGH EDUC, V53, P738, DOI 10.1007/s11162-012-9254-7
   Huang CQ, 2024, EUR J PSYCHOL EDUC, V39, P361, DOI 10.1007/s10212-023-00693-6
   Huebnar E.S., 1994, Psychological Assessment, V6, P149, DOI [DOI 10.1037/1040-3590.6.2.149, 10.1037/1040-3590.6.2.149]
   Jia YX, 2022, FRONT PSYCHOL, V13, DOI 10.3389/fpsyg.2022.892603
   Jiang Z, 2017, PERS INDIV DIFFER, V112, P128, DOI 10.1016/j.paid.2017.02.070
   Kalaitzaki A, 2021, STRESS HEALTH, V37, P454, DOI 10.1002/smi.3008
   Kalka D, 2018, INT J DISABIL DEV ED, V65, P493, DOI 10.1080/1034912X.2017.1411582
   Karaman MA, 2018, BRIT J GUID COUNS, V46, P375, DOI 10.1080/03069885.2017.1346233
   King RB, 2012, LEARN INDIVID DIFFER, V22, P814, DOI 10.1016/j.lindif.2012.04.005
   Kuh G.D., 2003, CHANGE, V35, P24, DOI DOI 10.1080/00091380309604090
   Kuh G.D., 1991, Involving colleges
   Lin Nan., 1986, in Social Support, Life Events, and Depression, P17, DOI DOI 10.1016/B978-0-12-450660-2.50008-2
   Lin Y, 2020, BMC GERIATR, V20, DOI 10.1186/s12877-020-01541-8
   Linnenbrink EA, 2002, SCHOOL PSYCHOL REV, V31, P313
   Long Q., 2020, J. Educ. Stud, V16, P117
   Luan L., 2022, Modern Educational Technology, V32, P119
   Ministry of Education of the People's Republic of China, 2022, Statistical Bulletin of National Education Development
   Moreira PAS, 2020, LEARN INDIVID DIFFER, V80, DOI 10.1016/j.lindif.2020.101885
   Opdenakker MC, 2021, FRONT PSYCHOL, V12, DOI 10.3389/fpsyg.2021.628064
   Ouweneel E, 2011, J POSIT PSYCHOL, V6, P142, DOI 10.1080/17439760.2011.558847
   Ozer S, 2020, NORD PSYCHOL, V72, P199, DOI 10.1080/19012276.2019.1675088
   Pan JT, 2017, J RES ADOLESCENCE, V27, P890, DOI 10.1111/jora.12322
   Pascarella E. T., 2005, COLL AFFECTS STUDENT, V2
   Pascarella E.T., 2010, CHANGE, V42, P16, DOI [DOI 10.1080/00091380903449060, 10.1080/00091380903449060]
   Peng GL, 2023, Foreign Lang, P56
   Pishghadam R, 2021, FRONT PSYCHOL, V12, DOI 10.3389/fpsyg.2021.707314
   Pittman LD, 2008, J EXP EDUC, V76, P343, DOI 10.3200/JEXE.76.4.343-362
   Podsakoff PM, 2003, J APPL PSYCHOL, V88, P879, DOI 10.1037/0021-9010.88.5.879
   Quin D, 2017, REV EDUC RES, V87, P345, DOI 10.3102/0034654316669434
   Raufelder D, 2016, PSYCHOL SCHOOLS, V53, P736, DOI 10.1002/pits.21937
   Rautanen P, 2021, EUR J PSYCHOL EDUC, V36, P653, DOI 10.1007/s10212-020-00492-3
   Rayle AD, 2007, J COLL STUD RETENT-R, V9, P21, DOI 10.2190/X126-5606-4G36-8132
   Restubog SLD, 2010, J VOCAT BEHAV, V77, P186, DOI 10.1016/j.jvb.2010.06.005
   Roeser RW, 2002, ANXIETY STRESS COPIN, V15, P345, DOI 10.1080/1061580021000056519
   Rueger SY, 2016, PSYCHOL BULL, V142, P1017, DOI 10.1037/bul0000058
   Ruohoniemi M, 2009, INT J ACAD DEV, V14, P69, DOI 10.1080/13601440802659494
   Ryan RM, 2000, CONTEMP EDUC PSYCHOL, V25, P54, DOI 10.1006/ceps.1999.1020
   Sarason B.R., 1990, SOCIAL SUPPORT, P97, DOI DOI 10.1016/0005-7967(92)90110-3
   Schaufeli WB, 2004, J ORGAN BEHAV, V25, P293, DOI 10.1002/job.248
   Schimmack U, 2002, J PERS SOC PSYCHOL, V82, P582, DOI 10.1037//0022-3514.82.4.582
   Schoffstall DG, 2013, J HOSP LEIS SPORT TO, V13, P141, DOI 10.1016/j.jhlste.2013.09.004
   Semmer NK, 2008, INT J STRESS MANAGE, V15, P235, DOI 10.1037/1072-5245.15.3.235
   Shi JH., 2018, J East China Normal Univ (Educational Sci Edition), V36, P18, DOI [10.16382/j.cnki.1000-5560.2018.04.002, DOI 10.16382/J.CNKI.1000-5560.2018.04.002]
   Sikora RM, 2019, SCAND J PSYCHOL, V60, P87, DOI 10.1111/sjop.12509
   SKINNER EA, 1993, J EDUC PSYCHOL, V85, P571, DOI 10.1037/0022-0663.85.4.571
   Skinner EA, 2016, DEV PSYCHOL, V52, P2099, DOI 10.1037/dev0000232
   Skinner EA, 2012, HANDBOOK OF RESEARCH ON STUDENT ENGAGEMENT, P21, DOI 10.1007/978-1-4614-2018-7_2
   Stavrulaki E, 2021, EUR J PSYCHOL EDUC, V36, P693, DOI 10.1007/s10212-020-00493-2
   Tezci E, 2015, ANTHROPOLOGIST, V22, P284, DOI 10.1080/09720073.2015.11891879
   Thompson A, 2008, INT J STRESS MANAGE, V15, P269, DOI 10.1037/a0012941
   Tian LL, 2013, SOC INDIC RES, V113, P991, DOI 10.1007/s11205-012-0123-8
   Tsai MC, 2020, UNIVERSAL ACCESS INF, V19, P783, DOI 10.1007/s10209-019-00690-x
   Upadyaya K, 2013, EUR PSYCHOL, V18, P136, DOI 10.1027/1016-9040/a000143
   Vayre E, 2019, INTERNET HIGH EDUC, V43, DOI 10.1016/j.iheduc.2018.07.001
   Villavicencio FT, 2016, ASIA-PAC EDUC RES, V25, P415, DOI 10.1007/s40299-015-0251-4
   Wang YS, 2014, The Empirical Research on the College Student Engagement in China: Based on the Data Analysisi of NCSS
   Wentzel KR, 2017, CONTEMP EDUC PSYCHOL, V49, P32, DOI 10.1016/j.cedpsych.2016.11.002
   WENTZEL KR, 1994, J EDUC PSYCHOL, V86, P173, DOI 10.1037/0022-0663.86.2.173
   Wentzel KR, 2004, ADV CHILD DEV BEHAV, V32, P213, DOI 10.1016/S0065-2407(04)80008-9
   Whiteman SD, 2013, J COUNS PSYCHOL, V60, P265, DOI 10.1037/a0031650
   Wilks SE, 2010, SOC WORK EDUC, V29, P276, DOI 10.1080/02615470902912243
   Xerri MJ, 2018, HIGH EDUC, V75, P589, DOI 10.1007/s10734-017-0162-9
   You S, 2018, J HAPPINESS STUD, V19, P897, DOI 10.1007/s10902-017-9844-3
   Zhu F, 2017, INT J ENTREP BEHAV R, V23, P566, DOI 10.1108/IJEBR-04-2016-0110
   ZIMET GD, 1988, J PERS ASSESS, V52, P30, DOI 10.1207/s15327752jpa5201_2
NR 121
TC 0
Z9 0
U1 57
U2 59
PU BMC
PI LONDON
PA CAMPUS, 4 CRINAN ST, LONDON N1 9XW, ENGLAND
EI 1471-2458
J9 BMC PUBLIC HEALTH
JI BMC Public Health
PD NOV 29
PY 2023
VL 23
IS 1
AR 2368
DI 10.1186/s12889-023-17301-3
PG 13
WC Public, Environmental & Occupational Health
WE Science Citation Index Expanded (SCI-EXPANDED)
SC Public, Environmental & Occupational Health
GA CE6S8
UT WOS:001123617800003
PM 38031093
OA gold
DA 2024-07-15
ER

PT J
AU Wilcox, G
   McQuay, J
   Blackstaffe, A
   Perry, R
   Hawe, P
AF Wilcox, Gabrielle
   McQuay, Jocelyn
   Blackstaffe, Anita
   Perry, Rosemary
   Hawe, Penelope
TI Supporting Academic Engagement in Boys and Girls
SO CANADIAN JOURNAL OF SCHOOL PSYCHOLOGY
LA English
DT Article
DE academic engagement; social support; gender; anxiety
ID SOCIAL SUPPORT; SCHOOL ENGAGEMENT; STUDENT RELATIONSHIPS; MIDDLE;
   GENDER; MOTIVATION; CHILDHOOD; ANXIETY; SCALE
AB Understanding how social support and anxiety influence academic engagement in boys and girls is important to ensure that we effectively promote academic engagement. This study examined the relationship between gender, social support, anxiety, and academic engagement in elementary and junior high school students. Students in Grades 5 to 9 (N = 1,904) completed self-reports measuring academic engagement, anxiety, and perceived social support from family, friends, and school staff. Results indicated that girls were more likely to perceive social support and to score higher on the anxiety scale than boys were. Grade level was a significant predictor of academic engagement for boys but not for girls, while anxiety classification was a significant predictor of academic engagement for girls but not for boys. This study highlights the importance of understanding the multiple factors that influence academic engagement to provide targeted prevention and intervention strategies and how these factors differ for boys and girls.
C1 [Wilcox, Gabrielle; McQuay, Jocelyn; Perry, Rosemary] Univ Calgary, 2500 Univ Dr NW, Calgary, AB T1N 1N4, Canada.
   [Blackstaffe, Anita] Univ Calgary, Cumming Sch Med, Calgary, AB, Canada.
   [Hawe, Penelope] Univ Calgary, OBrien Inst Publ Hlth, Calgary, AB, Canada.
   [Hawe, Penelope] Univ Sydney, Menzies Ctr Hlth Policy, Sydney, NSW, Australia.
   [Hawe, Penelope] Univ Sydney, NHMRC Australian Prevent Partnership Ctr, Sydney, NSW, Australia.
C3 University of Calgary; University of Calgary; University of Calgary;
   University of Sydney; University of Sydney
RP Wilcox, G (corresponding author), Univ Calgary, 2500 Univ Dr NW, Calgary, AB T1N 1N4, Canada.
EM gwilcox@ucalgary.ca
RI Wilcox, Gabrielle/AAO-4036-2020
OI Wilcox, Gabrielle/0000-0002-9295-2011
FU Canadian Institutes of Health and Research (CIHR); International
   Collaborative Centre for the Study of Social and Physical Environemnts
   and Health [CDA-66152]
FX The author(s) disclosed receipt of the following financial support for
   the research, authorship, and/or publication of this article: This study
   was funded through Canadian Institutes of Health and Research (CIHR).
   The title was "International Collaborative Centre for the Study of
   Social and Physical Environemnts and Health" reference number CDA-66152.
CR American Psychiatric Association, 2022, DIAGN STAT MAN MENT
   Appleton JJ, 2008, PSYCHOL SCHOOLS, V45, P369, DOI 10.1002/pits.20303
   Bond L., 2007, J ADOLESCENT HEALTH, V40, pe9, DOI [10.1016/j.jadohealth.2006.10.013, DOI 10.1016/J.JADOHEALTH.2006.10.013, DOI 10.1016/J.JADOHEALTH.2006.10.013,357.E359-318]
   Bugler M, 2016, EDUC PSYCHOL-UK, V36, P1196, DOI 10.1080/01443410.2015.1035697
   Cohen J., 1988, STAT POWER ANAL BEHA
   Demaray MK, 2009, J YOUTH ADOLESCENCE, V38, P13, DOI 10.1007/s10964-007-9258-3
   Demaray MK, 2002, PSYCHOL SCHOOLS, V39, P305, DOI 10.1002/pits.10018
   Fredricks JA, 2004, REV EDUC RES, V74, P59, DOI 10.3102/00346543074001059
   Grills-Taquechel AE, 2010, ANXIETY STRESS COPIN, V23, P493, DOI 10.1080/10615800903494127
   Hughes JN, 2012, ATTACH HUM DEV, V14, P319, DOI 10.1080/14616734.2012.672288
   Jacobs JE, 2002, CHILD DEV, V73, P509, DOI 10.1111/1467-8624.00421
   Kendall P.C., 2006, BEHAV EMOTIONAL DISO, P259
   Lam SF, 2012, J SCHOOL PSYCHOL, V50, P77, DOI 10.1016/j.jsp.2011.07.004
   Letcher P, 2012, J CLIN CHILD ADOLESC, V41, P417, DOI 10.1080/15374416.2012.680189
   Levitt M.J., 1994, J APPL DEV PSYCHOL, V15, P207, DOI [DOI 10.1016/0193-3973(94)90013-2, 10.1016/0193-3973(94)90013-2]
   Libbey HP, 2004, J SCHOOL HEALTH, V74, P274, DOI 10.1111/j.1746-1561.2004.tb08284.x
   Lietaert S, 2015, BRIT J EDUC PSYCHOL, V85, P498, DOI 10.1111/bjep.12095
   LITTLE RJA, 1988, J AM STAT ASSOC, V83, P1198, DOI 10.2307/2290157
   March J.S., 1997, MULTIDIMENSIONAL ANX
   March JS, 1999, J ANXIETY DISORD, V13, P349, DOI 10.1016/S0887-6185(99)00009-2
   Martin A.J., 2002, Austrailian Journal of Education, V46, P34
   Martin AJ, 2004, AUST J PSYCHOL, V56, P133, DOI 10.1080/00049530412331283363
   Martin AJ, 2003, AUST EDUC RES, V30, P43, DOI 10.1007/BF03216797
   Mazzone L, 2007, BMC PUBLIC HEALTH, V7, DOI 10.1186/1471-2458-7-347
   Miller RG, 1981, Simultaneous Statistical Inference, DOI [DOI 10.1007/978-1-4613-8122-8, 10.1007/978-1-4613-8122-8]
   Mittal VA, 2011, PSYCHIAT RES, V189, P158, DOI 10.1016/j.psychres.2011.06.006
   Oberle E, 2014, CAN J SCH PSYCHOL, V29, P296, DOI 10.1177/0829573514540116
   Pekrun R, 2012, HANDBOOK OF RESEARCH ON STUDENT ENGAGEMENT, P259, DOI 10.1007/978-1-4614-2018-7_12
   Pomerantz EM, 2002, J EDUC PSYCHOL, V94, P396, DOI 10.1037//0022-0663.94.2.396
   Raufelder D, 2014, SCHOOL PSYCHOL INT, V35, P405, DOI 10.1177/0143034313498953
   Reschly AL, 2012, HANDBOOK OF RESEARCH ON STUDENT ENGAGEMENT, P3, DOI 10.1007/978-1-4614-2018-7_1
   Ryan AM, 2001, AM EDUC RES J, V38, P437, DOI 10.3102/00028312038002437
   Skinner EA, 2012, HANDBOOK OF RESEARCH ON STUDENT ENGAGEMENT, P21, DOI 10.1007/978-1-4614-2018-7_2
   Thapa A, 2013, REV EDUC RES, V83, P357, DOI 10.3102/0034654313483907
   Veldman K, 2014, PLOS ONE, V9, DOI 10.1371/journal.pone.0101751
   Wang MT, 2012, CHILD DEV, V83, P877, DOI 10.1111/j.1467-8624.2012.01745.x
   Wilcox G., 2016, School Psychology Forum, V10, P397
   ZIMET GD, 1988, J PERS ASSESS, V52, P30, DOI 10.1207/s15327752jpa5201_2
NR 38
TC 7
Z9 8
U1 8
U2 48
PU SAGE PUBLICATIONS INC
PI THOUSAND OAKS
PA 2455 TELLER RD, THOUSAND OAKS, CA 91320 USA
SN 0829-5735
EI 2154-3984
J9 CAN J SCH PSYCHOL
JI Can. J. Sch. Psychol.
PD SEP
PY 2018
VL 33
IS 3
BP 179
EP 192
DI 10.1177/0829573517703239
PG 14
WC Psychology, Educational
WE Social Science Citation Index (SSCI)
SC Psychology
GA GP2OB
UT WOS:000440673100001
DA 2024-07-15
ER

PT J
AU Ren, YZ
   Shi, JL
   Liu, AY
   Wang, XY
   Ying, JF
   Wu, XC
AF Ren, Yizhen
   Shi, Jialin
   Liu, Aiyi
   Wang, Xinyi
   Ying, Jiefeng
   Wu, Xinchun
TI Coparenting and Adolescent Academic Engagement: The Mediating Role of
   Parent-Child Communication Among a National Sample of Chinese Families
SO CHILD & FAMILY SOCIAL WORK
LA English
DT Article; Early Access
DE academic engagement; coparenting conflict; coparenting support;
   parent-child communication
ID FATHER INVOLVEMENT; MENTAL-HEALTH; CONFLICT; STRESS; PERFORMANCE;
   ATTACHMENT; ADJUSTMENT; AMERICAN; SYMPTOMS; STUDENTS
AB The relationship and related mediating mechanism between parental coparenting and adolescent academic engagement have yet to be elucidated during the pandemic. The present study is set to investigate the relationship between parental coparenting and adolescent academic engagement within Chinese families. Then it examines the mediating effects of parent-child communications in relationships. As a part of the national online survey in China, fathers, mothers and adolescents from 700 families across the country participated in the online survey. Both parents reported their coparenting support and conflict, while adolescents rated the level of open and problematic parent-child communication and their own academic engagement. Paternal coparenting conflict was related to adolescent academic engagement through both open and problematic communications. Paternal and maternal coparenting support was related to adolescent academic engagement through the mediating effect of open communication. Maternal coparenting conflict was related to adolescent academic engagement through problematic communication. Moreover, paternal coparenting support was positively directly related to adolescent academic engagement in the overall model. The research findings supported the effects of parental coparenting on adolescent academic engagement through the mediating effects of open and problematic parent-child communication. Paternal coparenting support had a greater impact on adolescent academic engagement.
C1 [Ren, Yizhen; Shi, Jialin; Liu, Aiyi; Ying, Jiefeng; Wu, Xinchun] Beijing Normal Univ, Fac Psychol, Beijing Key Lab Appl Expt Psychol, Beijing, Peoples R China.
   [Wang, Xinyi] Minjiang Teachers Coll, Dept Humanities & Social Sci, Fuzhou, Peoples R China.
C3 Beijing Normal University
RP Wu, XC (corresponding author), Beijing Normal Univ, Fac Psychol, Beijing Key Lab Appl Expt Psychol, Beijing, Peoples R China.
EM xcwu@bnu.edu.cn
CR Bacro F, 2012, J CHILD FAM STUD, V21, P992, DOI 10.1007/s10826-011-9561-1
   BARNES HL, 1985, CHILD DEV, V56, P438, DOI 10.2307/1129732
   Boniel-Nissim M, 2018, COMPUT HUM BEHAV, V88, P176, DOI 10.1016/j.chb.2018.05.041
   Cabrera NJ, 2018, CHILD DEV PERSPECT, V12, P152, DOI 10.1111/cdep.12275
   Calabrese JR, 2023, J SOC PERS RELAT, V40, P3832, DOI 10.1177/02654075231189464
   Calvano C, 2022, EUR CHILD ADOLES PSY, V31, DOI 10.1007/s00787-021-01739-0
   Chen DN, 2021, EVAL HEALTH PROF, V44, P416, DOI 10.1177/01632787211024356
   Chung GR, 2022, J FAM VIOLENCE, V37, P801, DOI 10.1007/s10896-020-00200-1
   Cluver L, 2020, LANCET, V395, pE64, DOI 10.1016/S0140-6736(20)30736-4
   Cox MJ, 1997, ANNU REV PSYCHOL, V48, P243, DOI 10.1146/annurev.psych.48.1.243
   Cruz O, 2020, CHILD INDIC RES, V13, P237, DOI 10.1007/s12187-019-09687-7
   Duan L, 2020, J AFFECT DISORDERS, V275, P112, DOI 10.1016/j.jad.2020.06.029
   Durtschi JA, 2017, J MARITAL FAM THER, V43, P308, DOI 10.1111/jmft.12194
   [方来坛 FANG Laitan], 2008, [中国临床心理学杂志, Chinese Journal of Clinical Psychology], V16, P618
   Feinberg ME, 2022, FAM PROCESS, V61, P362, DOI 10.1111/famp.12649
   Feinberg ME, 2003, PARENT-SCI PRACT, V3, P95, DOI 10.1207/S15327922PAR0302_01
   Hayes AF, 2013, PSYCHOL SCI, V24, P1918, DOI 10.1177/0956797613480187
   Hwang W, 2021, J ADULT DEV, V28, P37, DOI 10.1007/s10804-020-09346-0
   Jahromi LB, 2018, FAM PROCESS, V57, P462, DOI 10.1111/famp.12290
   Johnson VJ, 2023, FAM PROCESS, DOI 10.1111/famp.12911
   Kapetanovic S, 2019, J YOUTH ADOLESCENCE, V48, P1707, DOI 10.1007/s10964-019-01043-w
   Keim MC, 2017, J PEDIATR PSYCHOL, V42, P871, DOI 10.1093/jpepsy/jsx058
   Kim SW, 2015, J EDUC PSYCHOL, V107, P919, DOI 10.1037/edu0000023
   Lee S, 2017, J FAM PSYCHOL, V31, P604, DOI 10.1037/fam0000303
   Li JY, 2023, LEARN INDIVID DIFFER, V106, DOI 10.1016/j.lindif.2023.102325
   Li X, 2017, J FAM THEOR REV, V9, P459, DOI 10.1111/jftr.12227
   [刘畅 Liu Chang], 2017, [中国临床心理学杂志, Chinese Journal of Clinical Psychology], V25, P845
   Liu C, 2016, FRONT PSYCHOL, V7, DOI 10.3389/fpsyg.2016.00940
   [刘畅 Liu Chang], 2014, [中国临床心理学杂志, Chinese Journal of Clinical Psychology], V22, P727
   Liu SH, 2023, BRIT J EDUC PSYCHOL, V93, P903, DOI 10.1111/bjep.12605
   Liu SH, 2023, DEV PSYCHOL, V59, P786, DOI 10.1037/dev0001470
   Liu SH, 2022, J AFFECT DISORDERS, V309, P9, DOI 10.1016/j.jad.2022.04.043
   Liu SH, 2022, FAM PROCESS, V61, P1696, DOI 10.1111/famp.12757
   Makusha T, 2016, CULT HEALTH SEX, V18, P308, DOI 10.1080/13691058.2015.1083122
   Margolin G, 2001, J FAM PSYCHOL, V15, P3, DOI 10.1037//0893-3200.15.1.3
   Martin MJ, 2017, DEV PSYCHOPATHOL, V29, P417, DOI 10.1017/S0954579417000086
   McHale J.P., 2011, Coparenting: A conceptual and clinical examination of family systems, DOI DOI 10.1037/12328-000
   McHale JP, 1997, FAM PROCESS, V36, P183, DOI 10.1111/j.1545-5300.1997.00183.x
   MINUCHIN P, 1985, CHILD DEV, V56, P289, DOI 10.1111/j.1467-8624.1985.tb00106.x
   Molin-Karakoc L, 2019, BRIT J GUID COUNS, V47, P109, DOI 10.1080/03069885.2018.1545995
   Murphy LK, 2017, J PEDIATR PSYCHOL, V42, P85, DOI 10.1093/jpepsy/jsw051
   Ostrove JM, 2000, HEALTH PSYCHOL, V19, P613, DOI 10.1037/0278-6133.19.6.613
   Paquette D, 2004, HUM DEV, V47, P193, DOI 10.1159/000078723
   Pino-Pasternak D, 2010, COGNITION INSTRUCT, V28, P219, DOI 10.1080/07370008.2010.490494
   Ramsdala G, 2015, ATTACH HUM DEV, V17, P522, DOI 10.1080/14616734.2015.1072224
   Ren YZ, 2022, CHILD ADOL PSYCH MEN, V16, DOI 10.1186/s13034-022-00531-5
   Richardson EW, 2018, CHILD YOUTH SERV REV, V89, P77, DOI 10.1016/j.childyouth.2018.04.024
   Rowen J, 2018, FAM COURT REV, V56, P258
   Russell BS, 2020, CHILD PSYCHIAT HUM D, V51, P671, DOI 10.1007/s10578-020-01037-x
   Schaufeli WB, 2002, J CROSS CULT PSYCHOL, V33, P464, DOI 10.1177/0022022102033005003
   Schaufeli WB, 2004, J ORGAN BEHAV, V25, P293, DOI 10.1002/job.248
   Schofield T, 2012, J FAM PSYCHOL, V26, P869, DOI 10.1037/a0030423
   Su LP, 2017, J ADOLESCENCE, V59, P35, DOI 10.1016/j.adolescence.2017.05.010
   Su S, 2013, CHILD CARE HLTH DEV, V39, P162, DOI 10.1111/j.1365-2214.2012.01400.x
   Tadros E, 2022, INT J OFFENDER THER, V66, P267, DOI 10.1177/0306624X211013740
   Valente MJ, 2016, EDUC PSYCHOL MEAS, V76, P889, DOI 10.1177/0013164415618992
   Wang D, 2023, J CHILD FAM STUD, V32, P2588, DOI 10.1007/s10826-022-02273-6
   Wang H, 2020, RES DEV DISABIL, V107, DOI 10.1016/j.ridd.2020.103791
   Wang MT, 2019, AM PSYCHOL, V74, P1086, DOI 10.1037/amp0000522
   Wang MT, 2014, CHILD DEV, V85, P2151, DOI 10.1111/cdev.12284
   Wang MT, 2014, CHILD DEV, V85, P610, DOI 10.1111/cdev.12153
   Wang XY, 2023, FAM RELAT, V72, P1491, DOI 10.1111/fare.12852
   Warmuth KA, 2020, J FAM PSYCHOL, V34, P301, DOI 10.1037/fam0000599
   Waterman EA, 2017, J FAM ISSUES, V38, P1239, DOI 10.1177/0192513X16637101
   Xia Y., 2004, Marriage and Family Review, V36, P119, DOI DOI 10.1300/J002V36N01_06
   Yan JJ, 2021, MINDFULNESS, V12, P1513, DOI 10.1007/s12671-021-01619-3
   Zhou X, 2021, DEV PSYCHOPATHOL, V33, P1290, DOI 10.1017/S0954579420000498
   Zou SQ, 2022, APPL PSYCHOL-HLTH WE, V14, P434, DOI 10.1111/aphw.12312
   Zou SQ, 2020, J CHILD FAM STUD, V29, P1413, DOI 10.1007/s10826-019-01628-w
   Zou SQ, 2020, J YOUTH ADOLESCENCE, V49, P267, DOI 10.1007/s10964-019-01131-x
   Zou SQ, 2020, J YOUTH ADOLESCENCE, V49, P178, DOI 10.1007/s10964-019-01068-1
NR 71
TC 0
Z9 0
U1 9
U2 9
PU WILEY
PI HOBOKEN
PA 111 RIVER ST, HOBOKEN 07030-5774, NJ USA
SN 1356-7500
EI 1365-2206
J9 CHILD FAM SOC WORK
JI Child Fam. Soc. Work
PD 2024 MAY 3
PY 2024
DI 10.1111/cfs.13186
EA MAY 2024
PG 12
WC Family Studies; Social Work
WE Social Science Citation Index (SSCI)
SC Family Studies; Social Work
GA PM9N0
UT WOS:001214613400001
DA 2024-07-15
ER

PT J
AU Zhen, R
   Li, L
   Ding, Y
   Hong, W
   Liu, RD
AF Zhen, Rui
   Li, Lu
   Ding, Yi
   Hong, Wei
   Liu, Ru-De
TI How does mobile phone dependency impair academic engagement among
   Chinese left-behind children?
SO CHILDREN AND YOUTH SERVICES REVIEW
LA English
DT Article
DE Social media; Academic engagement; Underlying mechanism
ID SMARTPHONE ADDICTION; SELF-REGULATION; PARENTAL MIGRATION; EXECUTIVE
   FUNCTION; PROCRASTINATION; ADOLESCENTS; PERFORMANCE; STUDENTS; IMPACTS;
   SATISFACTION
AB Mobile phone dependency (MPD) and low academic engagement are two common social and psychological problems among left-behind children in rural China. However, the relation between MPD and academic engagement in this population remains unclear, although studies have indicated that technology addiction is associated with increased academic problems. To elucidate the relationship between MPD and academic engagement and its underlying mechanism, this study examined the mediating roles of inattention, academic persistence, and procrastination in the relation between MPD and academic engagement. We recruited 1505 left-behind children to complete self-report questionnaires. A structural equation model was established to examine the multiple mediating effects. The results showed that MPD had three 1-step indirect and negative effects on academic engagement via inattention, academic persistence, and academic procrastination. MPD had three 2-step indirect and negative relationships to academic engagement via inattention to academic persistence, inattention to academic procrastination, and academic persistence to procrastination. MPD also had a 3-step indirect and negative relationship to academic engagement via inattention, academic persistence, and procrastination. These findings suggest that inattention, academic persistence, and academic procrastination mediated the relationship between MPD and academic engagement in left-behind children in rural China and further indicate that MPD can elicit a constellation of academic problems, which, in turn, result in low academic engagement.
C1 [Zhen, Rui] Hangzhou Normal Univ, Inst Psychol Sci, Hangzhou 311121, Peoples R China.
   [Zhen, Rui] Zhejiang Key Lab Res Assessment Cognit Impairment, Hangzhou 311121, Peoples R China.
   [Li, Lu] Xiaochi Binjiang Sr High Sch Hubei Prov, Huanggang 435501, Peoples R China.
   [Ding, Yi] Fordham Univ, Grad Sch Educ, New York, NY 10023 USA.
   [Hong, Wei; Liu, Ru-De] Beijing Normal Univ, Fac Psychol, 19 Xinjiekouwai St, Beijing 100785, Peoples R China.
C3 Hangzhou Normal University; Fordham University; Beijing Normal
   University
RP Liu, RD (corresponding author), Beijing Normal Univ, Fac Psychol, 19 Xinjiekouwai St, Beijing 100785, Peoples R China.
EM liurude@126.com
RI D, Y/JJC-2699-2023
FU Nudge Project for Young and Middle-aged Teachers of College of Education
   in Hangzhou Normal University [18JYXK016]
FX Nudge Project for Young and Middle-aged Teachers of College of Education
   in Hangzhou Normal University (Grant No. 18JYXK016).
CR [Anonymous], 2013, Chinese Women's Movement, V06, P30
   Best JR, 2011, LEARN INDIVID DIFFER, V21, P327, DOI 10.1016/j.lindif.2011.01.007
   Blunt A, 2005, PERS INDIV DIFFER, V38, P1771, DOI 10.1016/j.paid.2004.11.019
   Byun YH, 2013, PLOS ONE, V8, DOI 10.1371/journal.pone.0059742
   Carlson CL, 2002, J LEARN DISABIL-US, V35, P104, DOI 10.1177/002221940203500202
   Chan M, 2015, NEW MEDIA SOC, V17, P96, DOI 10.1177/1461444813516836
   Chao Z., 2017, China J Health Psychol, V25, DOI [10.13342/j.cnki.cjhp.2017.01.034, DOI 10.13342/J.CNKI.CJHP.2017.01.034]
   Chen L, 2016, COMPUT HUM BEHAV, V55, P856, DOI 10.1016/j.chb.2015.10.030
   Chen S, 2013, INT REV EDUC, V59, P693, DOI 10.1007/s11159-013-9390-0
   Chib A, 2014, MOB MEDIA COMMUN, V2, P73, DOI 10.1177/2050157913506007
   Chu MK, 2011, BMC NEUROL, V11, DOI 10.1186/1471-2377-11-115
   Concannon J. P., 2018, EUROPEAN J ENG ED, DOI [10.1080/03043797.2017.1422695, DOI 10.1080/03043797.2017.1422695.]
   Darcin AE, 2016, BEHAV INFORM TECHNOL, V35, P520, DOI 10.1080/0144929X.2016.1158319
   Dong B, 2019, PSYCHOL HEALTH MED, V24, P1, DOI 10.1080/13548506.2018.1487986
   Duckworth AL, 2009, J PERS ASSESS, V91, P166, DOI 10.1080/00223890802634290
   Duggan MH, 2008, J COLL STUD RETENT-R, V9, P437, DOI 10.2190/CS.9.4.c
   Fresnoza-Flot A, 2009, GLOBAL NETW, V9, P252, DOI 10.1111/j.1471-0374.2009.00253.x
   Fu XC, 2020, COMPUT HUM BEHAV, V107, DOI 10.1016/j.chb.2020.106280
   Gergans S. R., 2013, THESIS
   González A, 2016, LEARN INDIVID DIFFER, V45, P214, DOI 10.1016/j.lindif.2015.12.019
   Han L, 2018, INT J SOC PSYCHIATR, V64, P56, DOI 10.1177/0020764017739332
   Hong W., 2018, PSYCHOL DEV ED, V34, P191, DOI DOI 10.16187/J.CNKI.ISSN1001-4918.2018.02.08
   Hong W, 2020, ADDICT BEHAV, V107, DOI 10.1016/j.addbeh.2020.106383
   Hu HW, 2018, CHILD YOUTH SERV REV, V91, P22, DOI 10.1016/j.childyouth.2018.05.026
   Ji J., 2014, J HANGZHOU NORM U, V13, P482, DOI 10.3969/j.issn.1674-232X.2014.05.006
   Jia ZB, 2010, CHILD CARE HLTH DEV, V36, P812, DOI 10.1111/j.1365-2214.2010.01110.x
   Jun W, 2014, Stud Psychol Behav, V12, P326, DOI DOI 10.3969/J.ISSN.1672-0628.2014.03.008
   Kandemir M, 2014, PROCD SOC BEHV, V152, P188, DOI 10.1016/j.sbspro.2014.09.179
   Kubey RW, 2001, J COMMUN, V51, P366, DOI 10.1093/joc/51.2.366
   Lai Y., 2019, J N CHINA U WATER RE, V35, P109
   Lai Y., 2018, J SHAANXI PRESCHOOL, V34, P72
   Langberg JM, 2013, J ABNORM CHILD PSYCH, V41, P1145, DOI 10.1007/s10802-013-9750-z
   LAY CH, 1986, J RES PERS, V20, P474, DOI 10.1016/0092-6566(86)90127-3
   Lee C, 2017, CHILD YOUTH SERV REV, V77, P10, DOI 10.1016/j.childyouth.2017.04.002
   Lee J, 2015, LECT N EDUC TECHNOL, P297, DOI 10.1007/978-3-662-44188-6_40
   Liu PL, 2017, APPL RES QUAL LIFE, V12, P925, DOI 10.1007/s11482-016-9498-z
   Liu QQ, 2017, COMPUT HUM BEHAV, V72, P108, DOI 10.1016/j.chb.2017.02.042
   López-Fernández O, 2014, CYBERPSYCH BEH SOC N, V17, P91, DOI 10.1089/cyber.2012.0260
   Lu C. L., 2017, J LONGYUAN U, V35, P129, DOI DOI 10.16813/J.CNKI.CN35-1286/G4.2017.05.023
   Madianou M, 2011, NEW MEDIA SOC, V13, P457, DOI 10.1177/1461444810393903
   Martin AJ, 2011, SCHOOL PSYCHOL QUART, V26, P145, DOI 10.1037/a0023020
   Martinotti G, 2011, J PUBLIC HEALTH-HEID, V19, P545, DOI 10.1007/s10389-011-0422-6
   Miller M, 2010, J ABNORM CHILD PSYCH, V38, P315, DOI 10.1007/s10802-009-9369-2
   Munezawa T, 2011, SLEEP, V34, P1013, DOI 10.5665/SLEEP.1152
   Muthen B.O., 2012, SOFTWARE MPLUS VERSI
   Owens AM, 2000, J SOC BEHAV PERS, V15, P111
   Padilla-Walker LM, 2013, J EARLY ADOLESCENCE, V33, P433, DOI 10.1177/0272431612449387
   Pennington BF, 1996, J CHILD PSYCHOL PSYC, V37, P51, DOI 10.1111/j.1469-7610.1996.tb01380.x
   Plamondon A, 2019, J ATTEN DISORD, V23, P1816, DOI 10.1177/1087054715587098
   Qing ZH, 2018, J HUBEI U ED, V35, P73
   Qu X. Y., 2017, Chin. J. Appl. Psychol., V23, P49
   Rakes GC, 2010, J INTERACT ONLINE LE, V9, P78
   Ryan RM, 2006, J PERS, V74, P1557, DOI 10.1111/j.1467-6494.2006.00420.x
   Samaha M, 2016, COMPUT HUM BEHAV, V57, P321, DOI 10.1016/j.chb.2015.12.045
   Seo DG, 2016, COMPUT HUM BEHAV, V63, P282, DOI 10.1016/j.chb.2016.05.026
   Steel P, 2007, PSYCHOL BULL, V133, P65, DOI 10.1037/0033-2909.133.1.65
   Steinberg L, 2008, DEV PSYCHOL, V44, P1764, DOI 10.1037/a0012955
   Strunk KK, 2013, LEARN INDIVID DIFFER, V25, P35, DOI 10.1016/j.lindif.2013.02.007
   Sumathi K., 2018, INT J PURE APPL MATH, V118, P1
   Thorell LB, 2007, J CHILD PSYCHOL PSYC, V48, P1061, DOI 10.1111/j.1469-7610.2007.01777.x
   Wang R., 2017, MOBILE HLTH, P7, DOI DOI 10.1007/978-3-319-51394-2_2.
   Wentworth DK, 2014, COMPUT EDUC, V78, P306, DOI 10.1016/j.compedu.2014.06.012
   Williams LA, 2008, J PERS SOC PSYCHOL, V94, P1007, DOI 10.1037/0022-3514.94.6.1007
   Yazdanparast A., 2016, LETS GET ENGAGED CRO, P89, DOI [10.1007/978-3-319-11815-4_29., DOI 10.1007/978-3-319-11815-4_29]
   Yeoh BSA, 1999, INT MIGR REV, V33, P114, DOI 10.2307/2547324
   Yilmaz S, 2015, INT J PSYCHIAT CLIN, V19, P18, DOI 10.3109/13651501.2014.979834
   Zhao CY, 2017, SOC PSYCH PSYCH EPID, V52, P669, DOI 10.1007/s00127-017-1386-9
   Zhao X, 2014, ACTA PAEDIATR, V103, P665, DOI 10.1111/apa.12602
   Zhen R, 2018, INT J PSYCHOL, V53, P313, DOI 10.1002/ijop.12374
   Zheng FZ, 2014, BMC PUBLIC HEALTH, V14, DOI 10.1186/1471-2458-14-1022
   Zhuang H., 2016, Psychological Development and Education, V32, P317, DOI [10.16187/j.cnki.issn1001-4918.2016.03.08, DOI 10.16187/J.CNKI.ISSN1001-4918.2016.03.08]
   ZIMMERMAN BJ, 1989, J EDUC PSYCHOL, V81, P329, DOI 10.1037/0022-0663.81.3.329
NR 72
TC 18
Z9 18
U1 13
U2 89
PU PERGAMON-ELSEVIER SCIENCE LTD
PI OXFORD
PA THE BOULEVARD, LANGFORD LANE, KIDLINGTON, OXFORD OX5 1GB, ENGLAND
SN 0190-7409
EI 1873-7765
J9 CHILD YOUTH SERV REV
JI Child. Youth Serv. Rev.
PD SEP
PY 2020
VL 116
AR 105169
DI 10.1016/j.childyouth.2020.105169
PG 7
WC Family Studies; Social Work
WE Social Science Citation Index (SSCI)
SC Family Studies; Social Work
GA PP1MH
UT WOS:000605632200030
DA 2024-07-15
ER

PT J
AU Zhen, R
   Liu, RD
   Ding, Y
   Jiang, RH
   Jiang, SY
   Hong, W
AF Zhen, Rui
   Liu, Ru-De
   Ding, Yi
   Jiang, Ronghuan
   Jiang, Shuyang
   Hong, Wei
TI Gratitude and academic engagement among primary students: Examining a
   multiple mediating model
SO CURRENT PSYCHOLOGY
LA English
DT Article
DE Gratitude; Teacher-student relationship; Academic self-efficacy;
   Academic anxiety; Academic engagement
ID COUNTING BLESSINGS; SCHOOL ENGAGEMENT; POSITIVE AFFECT; SELF-EFFICACY;
   MATH ANXIETY; ADOLESCENTS; PREDICTORS
AB The current study investigated 745 primary students by using a gratitude scale, a teacher-student relationship scale, an academic self-efficacy scale, an academic anxiety scale, and an academic engagement scale to examine the multiple mediating roles of the teacher-student relationship, academic self-efficacy, and academic anxiety in the relationship between gratitude and academic engagement. Our findings indicated that gratitude had a direct and positive impact on academic engagement. In addition, gratitude could exert a positive effect on academic engagement by boosting the teacher-student relationship. Gratitude could positively affect academic engagement through a two-step path from the teacher-student relationship to academic self-efficacy. The positive effect of gratitude on academic engagement could also be achieved through a three-step path from the teacher-student relationship to academic anxiety via academic self-efficacy. Therefore, parents and educators can foster students' experience and expression of gratitude in school life to further improve their academic engagement. The research findings and limitations were discussed in detail.
C1 [Zhen, Rui] Hangzhou Normal Univ, Coll Educ, Inst Psychol Sci, Hangzhou 3211121, Peoples R China.
   [Liu, Ru-De; Jiang, Ronghuan; Jiang, Shuyang; Hong, Wei] Beijing Normal Univ, Fac Psychol, Sch Psychol, Inst Dev Psychol,Beijing Key Lab Appl Expt Psycho, 19 Xinjiekouwai St, Beijing 100875, Peoples R China.
   [Ding, Yi] Fordham Univ, Grad Sch Educ, New York, NY 10023 USA.
C3 Hangzhou Normal University; Beijing Normal University; Fordham
   University
RP Liu, RD (corresponding author), Beijing Normal Univ, Fac Psychol, Sch Psychol, Inst Dev Psychol,Beijing Key Lab Appl Expt Psycho, 19 Xinjiekouwai St, Beijing 100875, Peoples R China.
EM liurude@126.com
RI D, Y/JJC-2699-2023; Jiang, Shuyang/GXV-0429-2022
FU Project of Humanities and Social Sciences Key Research Base in Ministry
   of Education of the People's Republic of China [15JJD190001]; Nudge
   Project for Young and Middle-aged Teachers of College of Education in
   Hangzhou Normal University [18JYXK016]
FX This study was supported by the Project of Humanities and Social
   Sciences Key Research Base in Ministry of Education of the People's
   Republic of China (Grant No. 15JJD190001), and the Nudge Project for
   Young and Middle-aged Teachers of College of Education in Hangzhou
   Normal University (Grant No. 18JYXK016). We thank the students and
   teachers of the participating schools for their time and support.
CR Abu-Rabia S., 2004, EDUC PSYCHOL-UK, V24, P711, DOI DOI 10.1080/0144341042000263006
   Adler MG, 2005, J PERS, V73, P79, DOI 10.1111/j.1467-6494.2004.00305.x
   Algoe SB, 2013, EMOTION, V13, P605, DOI 10.1037/a0032701
   [Anonymous], 2010, 6 BIENN INT C TECHN
   Archambault I, 2009, J SCHOOL HEALTH, V79, P408, DOI 10.1111/j.1746-1561.2009.00428.x
   Ashby FG, 1999, PSYCHOL REV, V106, P529, DOI 10.1037/0033-295X.106.3.529
   Ashcraft MH, 2002, CURR DIR PSYCHOL SCI, V11, P181, DOI 10.1111/1467-8721.00196
   Ashcraft MH, 2001, J EXP PSYCHOL GEN, V130, P224, DOI 10.1037/0096-3445.130.2.224
   Assor A, 2005, LEARN INSTR, V15, P397, DOI 10.1016/j.learninstruc.2005.07.008
   Bandura A., 1997, SELF EFFICACY EXERCI, DOI DOI 10.1891/0889-8391.13.2.158
   Birch SH, 1997, J SCHOOL PSYCHOL, V35, P61, DOI 10.1016/S0022-4405(96)00029-5
   Bono G., 2009, HDB POSITIVE PSYCHOL, P77
   Caraway K, 2003, PSYCHOL SCHOOLS, V40, P417, DOI 10.1002/pits.10092
   Carter CP, 2012, SCHOOL PSYCHOL QUART, V27, P61, DOI 10.1037/a0029229
   Conner JO, 2009, J ADV ACAD, V21, P8, DOI 10.1177/1932202X0902100102
   Emmons R.A., 2002, HDB POSITIVE PSYCHOL, P459, DOI DOI 10.1093/OSO/9780195135336.003.0033
   Emmons RA, 2003, J PERS SOC PSYCHOL, V84, P377, DOI 10.1037/0022-3514.84.2.377
   EYSENCK MW, 1992, COGNITION EMOTION, V6, P409, DOI 10.1080/02699939208409696
   Fredrickson B.L., 2004, The psychology of gratitude, P145, DOI DOI 10.1093/ACPROF:OSO/9780195150100.003.0008
   Fredrickson B.L., 1998, J DIVISION 1 AM PSYC, P300, DOI [https://doi.org/10.1037/1089-2680.2.3.300, DOI 10.1037/1089-2680.2.3.300]
   Froh JJ, 2008, J SCHOOL PSYCHOL, V46, P213, DOI 10.1016/j.jsp.2007.03.005
   Froh JJ, 2009, J POSIT PSYCHOL, V4, P408, DOI 10.1080/17439760902992464
   Furrer C, 2003, J EDUC PSYCHOL, V95, P148, DOI 10.1037/0022-0663.95.1.148
   Haiyan B., 2009, Journal of Instructional Psychology, V36, P185
   HEMBREE R, 1990, J RES MATH EDUC, V21, P33, DOI 10.2307/749455
   Howells K, 2014, TEACH TEACH EDUC, V42, P58, DOI 10.1016/j.tate.2014.04.004
   Hughes JN, 2008, J EDUC PSYCHOL, V100, P1, DOI 10.1037/0022-0663.100.1.1
   Hughes JN, 2011, J APPL DEV PSYCHOL, V32, P278, DOI 10.1016/j.appdev.2010.03.005
   Jun W, 2014, Stud Psychol Behav, V12, P326, DOI DOI 10.3969/J.ISSN.1672-0628.2014.03.008
   Lau RWL, 2011, EUR J AGEING, V8, P169, DOI 10.1007/s10433-011-0195-3
   Li YB, 2011, DEV PSYCHOL, V47, P233, DOI 10.1037/a0021307
   Linnenbrink-Garcia L, 2011, CONTEMP EDUC PSYCHOL, V36, P1, DOI 10.1016/j.cedpsych.2010.11.004
   Liu RD, 2018, EDUC PSYCHOL-UK, V38, P3, DOI 10.1080/01443410.2017.1359238
   Magno C., 2012, Phillipines Journal of Counseling Psychology, V14, P29
   Maloney EA, 2012, TRENDS COGN SCI, V16, P404, DOI 10.1016/j.tics.2012.06.008
   McCullough ME, 2001, PSYCHOL BULL, V127, P249, DOI 10.1037//0033-2909.127.2.249
   McCullough ME, 2002, J PERS SOC PSYCHOL, V82, P112, DOI 10.1037//0022-3514.82.1.112
   Meyer D.K., 2007, Emotion in Education, P243, DOI DOI 10.1016/B978-012372545-5/50015-0
   Muthen B.O., 2012, SOFTWARE MPLUS VERSI
   Osterman KF, 2000, REV EDUC RES, V70, P323, DOI 10.2307/1170786
   Ouweneel E, 2014, J PSYCHOL, V148, P37, DOI 10.1080/00223980.2012.742854
   Pajares F, 1996, REV EDUC RES, V66, P543, DOI 10.3102/00346543066004543
   Patrick H, 2007, J EDUC PSYCHOL, V99, P83, DOI 10.1037/0022-0663.99.1.83
   Pianta R.C., 2001, Student-teacher relationship scale (STRS): Professional Manual. Psychological Assessment Resources, DOI [DOI 10.1037/T11872-000, 10.1037/t11872-000]
   Pianta RC, 2012, HANDBOOK OF RESEARCH ON STUDENT ENGAGEMENT, P365, DOI 10.1007/978-1-4614-2018-7_17
   PINTRICH PR, 1990, J EDUC PSYCHOL, V82, P33, DOI 10.1037/0022-0663.82.1.33
   Reschly AL, 2008, PSYCHOL SCHOOLS, V45, P419, DOI 10.1002/pits.20306
   Reyes MR, 2012, J EDUC PSYCHOL, V104, P700, DOI 10.1037/a0027268
   Roorda DL, 2011, REV EDUC RES, V81, P493, DOI 10.3102/0034654311421793
   Shi M., 2017, CHINA J HLTH PSYCHOL, V25, P435
   Tedeschi RG, 2004, PSYCHOL INQ, V15, P1, DOI 10.1207/s15327965pli1501_01
   Usher EL, 2006, CONTEMP EDUC PSYCHOL, V31, P125, DOI 10.1016/j.cedpsych.2005.03.002
   Walker CO, 2009, J EDUC RES, V102, P463, DOI 10.3200/JOER.102.6.463-472
   Wang MT, 2016, LEARN INSTR, V43, P16, DOI 10.1016/j.learninstruc.2016.01.008
   Wang MT, 2013, DEV PSYCHOL, V49, P1266, DOI 10.1037/a0030028
   Wen C., 2010, Psychological Development Education, V26, P598, DOI DOI 10.16187/J.CNKI.ISSN1001-4918.2010.06.013
   Wood AM, 2008, EMOTION, V8, P281, DOI 10.1037/1528-3542.8.2.281
   Wood AM, 2007, J SOC CLIN PSYCHOL, V26, P1076, DOI 10.1521/jscp.2007.26.9.1076
   Wood AM, 2010, CLIN PSYCHOL REV, V30, P890, DOI 10.1016/j.cpr.2010.03.005
   Yang S., 2014, Journal of Mathematics Education, V23, P4
   Zeldin AL, 2000, AM EDUC RES J, V37, P215, DOI 10.3102/00028312037001215
   [张文娟 Zhang Wenjuan], 2012, [心理科学, Journal of Psychological Science], V35, P624
   Zhen R, 2017, LEARN INDIVID DIFFER, V54, P210, DOI 10.1016/j.lindif.2017.01.017
   [周宵 Zhou Xiao], 2014, [中国临床心理学杂志, Chinese Journal of Clinical Psychology], V22, P1082
   Zou H., 2007, Psychol. Dev. Educ., V23, P77, DOI [DOI 10.16187/J.CNKI.ISSN1001-4918.2007.04.006, 10.16187/j.cnki.issn1001-4918.2007.04.006]
NR 65
TC 25
Z9 25
U1 12
U2 116
PU SPRINGER
PI NEW YORK
PA ONE NEW YORK PLAZA, SUITE 4600, NEW YORK, NY, UNITED STATES
SN 1046-1310
EI 1936-4733
J9 CURR PSYCHOL
JI Curr. Psychol.
PD MAY
PY 2021
VL 40
IS 5
BP 2543
EP 2551
DI 10.1007/s12144-019-00202-3
PG 9
WC Psychology, Multidisciplinary
WE Social Science Citation Index (SSCI)
SC Psychology
GA SG9RY
UT WOS:000653778400049
DA 2024-07-15
ER

PT J
AU Heidari, E
   Mehrvarz, M
   Marzooghi, R
   Stoyanov, S
AF Heidari, Elham
   Mehrvarz, Mahboobe
   Marzooghi, Rahmatallah
   Stoyanov, Slavi
TI The role of digital informal learning in the relationship between
   students' digital competence and academic engagement during the COVID-19
   pandemic
SO JOURNAL OF COMPUTER ASSISTED LEARNING
LA English
DT Article
DE academic engagement; digital competence; digital informal learning;
   higher education; structural equation modelling
AB During the COVID-19 crisis, digital informal learning is important for students' academic engagement. Although scholars have highlighted the importance of students' digital competence in improving digital informal learning (DIL), the mediating role of DIL between digital competence and academic engagement has remained ambiguous. The purpose of this study is to investigate the relationship between students' digital competence and their academic engagement with the mediating role of DIL in the higher education context. This study used a descriptive correlational design, and the data were analyzed using structural equation modelling (SEM). The study sample included 308 students from Shiraz University, Iran. The results showed that digital competence positively and significantly correlated with students' DIL and their academic engagement. Furthermore, DIL, as the mediator variable, was found to mediate the relationship between students' digital competence and their academic engagement. Since higher education institutions have a key role in improving students' academic engagement, particularly in the COVID-19 pandemic, academic administrators should pay more attention to students' digital competencies and provide them with efficient and user-friendly DIL platforms that can increase their academic engagement.
C1 [Heidari, Elham; Marzooghi, Rahmatallah] Shiraz Univ, Dept Educ Adm & Planning, Shiraz, Iran.
   [Mehrvarz, Mahboobe] Shiraz Univ, Sch Educ & Psychol, Shiraz, Iran.
   [Stoyanov, Slavi] Open Univ Netherlands, Fac Educ Sci, Heerlen, Netherlands.
C3 Shiraz University; Shiraz University; Open University Netherlands
RP Mehrvarz, M (corresponding author), Shiraz Univ, Sch Educ & Psychol, Shiraz, Iran.
EM m.mehrvarz@shirazu.ac.ir
RI Mehrvarz, Mahboobeh/AAO-4820-2021; Stoyanov, Slavi/I-8871-2019; Heidari,
   Elham/ABF-1727-2021
OI Mehrvarz, Mahboobeh/0000-0001-6921-2878; Stoyanov,
   Slavi/0000-0002-1190-5871; Heidari, Elham/0000-0001-5216-9674
CR Ang S. S., 2018, Professional and Practice-Based Learning Ser, V21, P87
   Bao W, 2020, HUM BEHAV EMERG TECH, V2, P113, DOI 10.1002/hbe2.191
   Bergdahl N, 2020, EDUC INF TECHNOL, V25, P957, DOI 10.1007/s10639-019-09998-w
   Black W, 1995, MULTIVARIATE DATA AN, V4 th, DOI [10.5555/207590, DOI 10.5555/207590]
   Bond M, 2020, COMPUT EDUC, V151, DOI 10.1016/j.compedu.2020.103819
   BROWNE MW, 1989, MULTIVAR BEHAV RES, V24, P445, DOI 10.1207/s15327906mbr2404_4
   Cabezas M., 2020, International Journal on Advanced Science, Engineering and Information Technology, V10, P2251, DOI [10.18517/ijaseit.10.6.9246, DOI 10.18517/IJASEIT.10.1.10806]
   Calvani A., 2009, Issues in information and media literacy: Education, practice and pedagogy, P153
   Calvani A, 2012, COMPUT EDUC, V58, P797, DOI 10.1016/j.compedu.2011.10.004
   Campbell M, 2019, SOC WORK EDUC, V38, P735, DOI 10.1080/02615479.2018.1556631
   FORNELL C, 1981, J MARKETING RES, V18, P39, DOI 10.2307/3151312
   Fraillon J., 2020, PREPARING LIFE DIGIT
   Galanis N, 2016, COMPUT HUM BEHAV, V55, P596, DOI 10.1016/j.chb.2015.08.005
   Artacho EG, 2020, SUSTAINABILITY-BASEL, V12, DOI 10.3390/su12072852
   Graham A, 2017, INT J MANAG EDUC-OXF, V15, P36, DOI 10.1016/j.ijme.2017.04.003
   Groves M., 2015, Int. J. High. Educ, V4, P27, DOI DOI 10.5430/IJHE.V4N2P27
   He T, 2019, BRIT J EDUC TECHNOL, V50, P1744, DOI 10.1111/bjet.12778
   He T, 2018, ASIA PAC EDUC REV, V19, P79, DOI 10.1007/s12564-018-9517-x
   He T, 2017, INT J EDUC TECHNOL H, V14, DOI 10.1186/s41239-017-0082-x
   HEIDARI E, 2020, INTERACT LEARN  0527, pNIL1, DOI DOI 10.1080/10494820.2020.1769682
   Hooper D., 2008, Electron. J. Bus. Res. Methods, V6, P53, DOI [DOI 10.21427/D7CF7R, 10.21427/D7CF7R]
   Hu LT, 1999, STRUCT EQU MODELING, V6, P1, DOI 10.1080/10705519909540118
   Huang Wenhao David, 2016, Handbook of research on learning outcomes and opportunities in the digital age, P402, DOI DOI 10.4018/978-1-4666-9577-1.CH018
   Hubbard P., 2019, The handbook of Informal Language Learning, P405, DOI DOI 10.1002/9781119472384.CH27
   Imlawi J, 2015, COMPUT EDUC, V88, P84, DOI 10.1016/j.compedu.2015.04.015
   Jin B, 2019, ADULT EDUC QUART, V69, P120, DOI 10.1177/0741713619834726
   Kim HJ, 2018, SUSTAINABILITY-BASEL, V10, DOI 10.3390/su10124635
   KREJCIE RV, 1970, EDUC PSYCHOL MEAS, V30, P607, DOI 10.1177/001316447003000308
   Kuo MS, 2016, COMPUT HUM BEHAV, V55, P16, DOI 10.1016/j.chb.2015.08.025
   Lau K, 2019, SYSTEM, V80, P257, DOI 10.1016/j.system.2018.12.010
   Lee JS, 2018, TESOL QUART, V52, P435, DOI 10.1002/tesq.422
   Lei P., 2007, Educ. Meas., V26, P33
   Liu CC, 2017, COMPUT EDUC, V115, P114, DOI 10.1016/j.compedu.2017.08.002
   Magulod G.C., 2019, JOTSE: Journal of Technology and Science Education, V9, P184, DOI [DOI 10.3926/JOTSE.504, https://doi.org/10.3926/jotse.504]
   Mayer RE, 1998, INSTR SCI, V26, P49, DOI 10.1023/A:1003088013286
   McGuinness C, 2019, J INF TECHNOL EDUC-I, V18, P1, DOI 10.28945/4190
   Meyers EM, 2013, LEARN MEDIA TECHNOL, V38, P355, DOI 10.1080/17439884.2013.783597
   Murphy MPA, 2020, CONTEMP SECUR POL, V41, P492, DOI 10.1080/13523260.2020.1761749
   Osborne J. W., 2008, BEST PRACTICES QUANT, P205, DOI 10.4135/9781412995627.d8.
   Perna LW, 2014, EDUC RESEARCHER, V43, P63, DOI 10.3102/0013189X14521863
   Peters M, 2019, BRIT J EDUC TECHNOL, V50, P1729, DOI 10.1111/bjet.12803
   Petrovic O, 2019, COMM COM INF SC, V1022, P433, DOI 10.1007/978-3-030-21151-6_21
   Redmond P, 2018, ONLINE LEARN, V22, P183, DOI 10.24059/olj.v22i1.1175
   Reisoglu I, 2020, COMPUT EDUC, V156, DOI 10.1016/j.compedu.2020.103940
   Sackey Donnie Johnson, 2015, Computers and Composition, V35, P112, DOI 10.1016/j.compcom.2015.01.004
   Schaufeli WB, 2006, EDUC PSYCHOL MEAS, V66, P701, DOI 10.1177/0013164405282471
   Skinner EA, 2012, HANDBOOK OF RESEARCH ON STUDENT ENGAGEMENT, P21, DOI 10.1007/978-1-4614-2018-7_2
   Taber KS, 2018, RES SCI EDUC, V48, P1273, DOI 10.1007/s11165-016-9602-2
   Toffoli D, 2020, NEW LANG LEARN TEACH, P125, DOI 10.1007/978-3-030-37876-9_6
   Toquero CM., 2020, PEDAGOGICAL RES, V5, pem0063, DOI DOI 10.29333/PR/7947
   Trinder R, 2017, ELT J, V71, P401, DOI 10.1093/elt/ccw117
   Ungerer LM, 2016, INT REV RES OPEN DIS, V17, P1
   van Laar E, 2017, COMPUT HUM BEHAV, V72, P577, DOI 10.1016/j.chb.2017.03.010
   Veletsianos G, 2016, INT REV RES OPEN DIS, V17, P198
   Vermunt JD, 1996, HIGH EDUC, V31, P25, DOI 10.1007/BF00129106
   Villela EFD, 2020, MED EDUC, V54, P763, DOI 10.1111/medu.14199
   Zhao XS, 2010, J CONSUM RES, V37, P197, DOI 10.1086/651257
NR 57
TC 38
Z9 41
U1 15
U2 80
PU WILEY
PI HOBOKEN
PA 111 RIVER ST, HOBOKEN 07030-5774, NJ USA
SN 0266-4909
EI 1365-2729
J9 J COMPUT ASSIST LEAR
JI J. Comput. Assist. Learn.
PD AUG
PY 2021
VL 37
IS 4
BP 1154
EP 1166
DI 10.1111/jcal.12553
EA APR 2021
PG 13
WC Education & Educational Research
WE Social Science Citation Index (SSCI)
SC Education & Educational Research
GA TG3PB
UT WOS:000641039200001
PM 34230741
OA Green Published
DA 2024-07-15
ER

PT J
AU Truta, C
   Parv, L
   Topala, I
AF Truta, Camelia
   Parv, Luminita
   Topala, Ioana
TI Academic Engagement and Intention to Drop Out: Levers for Sustainability
   in Higher Education
SO SUSTAINABILITY
LA English
DT Article
DE academic dropout; academic engagement; sustainable education; students
   at risk; students' satisfaction; academic context
ID UNIVERSITIES; INVOLVEMENT; SCHOOL; STAFF
AB The present paper analyses the relevance of academic engagement in the process of students dropping out of school. Previous studies have consistently shown strong associations between engagement and students' achievement outcomes. The increased attention given to academic engagement in recent years is also visible in the efforts of stakeholders in higher education to increase engagement and, consequently, to reduce dropout. The relationships between engagement and dropout rates are somewhat fuzzier, vigor, dedication, and absorption vary inconsistently in students at risk. Using a correlation research design, we tested several dimensions of academic engagement as predictors of early dropout intentions on a sample of first-year students (N = 1063). The results showed that psychological academic engagement of students is a significant predictor of early dropout intentions. Differences in academic engagement given by family background and academic context were also tested. The implications of the results are discussed in the light of possible interventions for increasing academic engagement of university students. Also, suggestions for including employers in academic engagement and dropout interventions are given.
C1 [Truta, Camelia; Topala, Ioana] Transilvania Univ Brasov, Dept Psychol Educ & Teaching Training, 29 Eroilor Blvd, Brasov 500036, Romania.
   [Parv, Luminita] Transilvania Univ Brasov, Dept Mfg Engn, 29 Eroilor Blvd, Brasov 500036, Romania.
C3 Transylvania University of Brasov; Transylvania University of Brasov
RP Parv, L (corresponding author), Transilvania Univ Brasov, Dept Mfg Engn, 29 Eroilor Blvd, Brasov 500036, Romania.
EM camitruta@unitbv.ro; luminita.parv@unitbv.ro; ioana.stroe@unitbv.ro
RI Parv, Luminita/AAX-1242-2020; Truta, Camelia/AAC-8333-2022; Parv,
   Luminita/G-7203-2019
OI Truta, Camelia/0000-0002-7189-2507; Parv, Luminita/0000-0001-6127-1339
FU Institutional Development Fund [CNFIS-FDI-2018-0503]
FX This work was partially supported by the Institutional Development Fund
   (grant CNFIS-FDI-2018-0503).
CR Al-Tabbaa O, 2016, TECHNOL FORECAST SOC, V104, P1, DOI 10.1016/j.techfore.2015.11.027
   Ankrah SN, 2013, TECHNOVATION, V33, P50, DOI 10.1016/j.technovation.2012.11.001
   [Anonymous], 2009, Student engagement in higher education: Theoretical perspectives and practical approaches for diverse populations
   [Anonymous], 2016, 10 years of UNECE Strategy for Education for Sustainable Development
   [Anonymous], 2002, J HAPPINESS STUD, DOI DOI 10.1023/A:1015630930326
   Appleton JJ, 2008, PSYCHOL SCHOOLS, V45, P369, DOI 10.1002/pits.20303
   Archambault I, 2009, J SCHOOL HEALTH, V79, P408, DOI 10.1111/j.1746-1561.2009.00428.x
   Astin A., 1975, Preventing students from dropping out
   ASTIN AW, 1984, J COLL STUDENT DEV, V25, P297
   Bempechat J, 2012, HANDBOOK OF RESEARCH ON STUDENT ENGAGEMENT, P315, DOI 10.1007/978-1-4614-2018-7_15
   Blanco-Portela N, 2018, SUSTAINABILITY-BASEL, V10, DOI 10.3390/su10082954
   Bresó E, 2011, HIGH EDUC, V61, P339, DOI 10.1007/s10734-010-9334-6
   Cebrián G, 2015, J CLEAN PROD, V106, P79, DOI 10.1016/j.jclepro.2014.12.010
   Dodge E.N., 2015, THESIS
   Filho WL, 2018, J CLEAN PROD, V199, P286, DOI 10.1016/j.jclepro.2018.07.017
   Finn J., 2012, HDB RES STUDENT ENGA
   Johnson SR, 2018, J HIGH EDUC-UK, V89, P753, DOI 10.1080/00221546.2018.1441107
   Karatzoglou B, 2013, J CLEAN PROD, V49, P44, DOI 10.1016/j.jclepro.2012.07.043
   Krause K.-L., 2005, P 1 YEAR EXP WORKSH
   Kuh G. D., 2007, ASHE Higher Education Report, V32, P1, DOI [DOI 10.1002/AEHE.3205, 10.1002/aehe.3205]
   Kuh G.D., 1991, Involving colleges
   Lehmann M, 2009, J CLEAN PROD, V17, P1067, DOI 10.1016/j.jclepro.2009.03.013
   Liu XW, 2018, SUSTAINABILITY-BASEL, V10, DOI 10.3390/su10051384
   Perkmann M, 2013, RES POLICY, V42, P423, DOI 10.1016/j.respol.2012.09.007
   Pianta RC, 2012, HANDBOOK OF RESEARCH ON STUDENT ENGAGEMENT, P365, DOI 10.1007/978-1-4614-2018-7_17
   Reid A., 2012, INDICATORS ED SUSTAI
   Reid A., 2008, PARTICIPATION LEARNI, P1, DOI DOI 10.1007/978-1-4020-6416-6
   Rumberger R.W., 2012, HDB RES STUDENT ENGA
   Sahakian M, 2018, J CLEAN PROD, V198, P231, DOI 10.1016/j.jclepro.2018.06.238
   Sammalisto K, 2015, J CLEAN PROD, V106, P45, DOI 10.1016/j.jclepro.2014.10.015
   Shea P., 2003, LEARNER CTR THEORY P
   SPADY WG, 1971, INTERCHANGE, V2, P38, DOI 10.1007/BF02282469
   Straková Z, 2018, SUSTAINABILITY-BASEL, V10, DOI 10.3390/su10103366
   TINTO V, 1975, REV EDUC RES, V45, P89, DOI 10.3102/00346543045001089
   Tucker CM, 2002, PSYCHOL SCHOOLS, V39, P477, DOI 10.1002/pits.10038
   UNESCO, 2030 AG SUST DEV
   Varis K, 2018, SUSTAINABILITY-BASEL, V10, DOI 10.3390/su10103412
   Wolf-Wendel L, 2009, J COLL STUDENT DEV, V50, P407, DOI 10.1353/csd.0.0077
   Wooltorton S, 2015, INT J SUST HIGHER ED, V16, P424, DOI 10.1108/IJSHE-09-2013-0111
   Yanez Susana, 2019, Journal of Cleaner Production, V207, P57, DOI 10.1016/j.jclepro.2018.09.171
   Zhang YW, 2007, PERS INDIV DIFFER, V43, P1529, DOI 10.1016/j.paid.2007.04.010
NR 41
TC 49
Z9 62
U1 9
U2 48
PU MDPI
PI BASEL
PA ST ALBAN-ANLAGE 66, CH-4052 BASEL, SWITZERLAND
EI 2071-1050
J9 SUSTAINABILITY-BASEL
JI Sustainability
PD DEC
PY 2018
VL 10
IS 12
AR 4637
DI 10.3390/su10124637
PG 11
WC Green & Sustainable Science & Technology; Environmental Sciences;
   Environmental Studies
WE Science Citation Index Expanded (SCI-EXPANDED); Social Science Citation Index (SSCI)
SC Science & Technology - Other Topics; Environmental Sciences & Ecology
GA HG9OL
UT WOS:000455338100303
OA gold
DA 2024-07-15
ER

PT J
AU Alkharj, S
   Alsalamah, YS
   Allari, R
   Alharbi, MS
   Alslamah, T
   Babkair, L
   Labani, S
   Fawaz, M
AF Alkharj, Sarah
   Alsalamah, Yasir S.
   Allari, Rabia
   Alharbi, Maryam Saad
   Alslamah, Thamer
   Babkair, Lisa
   Labani, Safiah
   Fawaz, Mirna
TI Stress and academic engagement among Saudi undergraduate nursing
   students: The mediating role of emotion regulation and emotional
   intelligence
SO NURSING OPEN
LA English
DT Article
DE academic engagement; emotional intelligence; nursing students;
   self-esteem
ID PERFORMANCE; MODEL
AB Aim: To assess the mediating role of emotion regulation and emotional intelligence in the relationship between stress and academic engagement among Saudi undergraduate nursing students. Design: This study employed a quantitative cross-sectional research design. Methods: The study recruited 367 Saudi undergraduate nursing students at a major Saudi university. Structural equation modelling was used to explore the mediational model. Results: The results of the ANOVA and Welch F-test demonstrated that the emotional intelligence, emotional regulation and academic engagement scores were statistically significantly different according to stress levels (p-values <0.01). Perceived stress has a statistically significant moderate negative correlation with academic engagement and emotional intelligence and a strong negative correlation with emotional regulation. The results also showed that academic engagement had a statistically significant moderate positive association with emotional intelligence and emotional regulation. Results indicate that stress and academic engagement are negatively correlated among Saudi undergraduate nursing students. It focuses on the balancing functions of emotional regulation and emotional intelligence, highlighting their ability to lower stress levels and improve academic engagement. No Patient or Public Contribution. Results: The results of the ANOVA and Welch F-test demonstrated that the emotional intelligence, emotional regulation and academic engagement scores were statistically significantly different according to stress levels (p-values <0.01). Perceived stress has a statistically significant moderate negative correlation with academic engagement and emotional intelligence and a strong negative correlation with emotional regulation. The results also showed that academic engagement had a statistically significant moderate positive association with emotional intelligence and emotional regulation. Results indicate that stress and academic engagement are negatively correlated among Saudi undergraduate nursing students. It focuses on the balancing functions of emotional regulation and emotional intelligence, highlighting their ability to lower stress levels and improve academic engagement. No Patient or Public Contribution.
C1 [Alkharj, Sarah] King Saud Univ Med City, Dept Mental Hlth, Nursing Affairs, Riyadh, Saudi Arabia.
   [Alsalamah, Yasir S.] Mental Hlth Hosp, Dept Nursing, Qassim Hlth Cluster, Buraydah, Saudi Arabia.
   [Alsalamah, Yasir S.] Univ Pretoria, Dept Nursing, Pretoria, South Africa.
   [Allari, Rabia] Al Ahliyya Amman Univ, Nursing Fac, Dept Acute & Chron Care Nursing, Amman, Jordan.
   [Alharbi, Maryam Saad] King Abdulaziz Med City Riyadh, King Abdullah Specialized Childrens Hosp, Pediat Oncol & Hematol, Jeddah, South Africa.
   [Alslamah, Thamer] Qassim Univ, Coll Publ Hlth & Hlth Informat, Dept Publ Hlth, Al Bukairiyah, Saudi Arabia.
   [Babkair, Lisa] King Abdulaziz Univ, Fac Nursing, Jeddah, Saudi Arabia.
   [Labani, Safiah] King Abdullah Int Med Res Ctr, Riyadh, Saudi Arabia.
   [Fawaz, Mirna] Amer Univ Middle East, Coll Hlth Sci, Kuwait, Kuwait.
C3 King Saud University; University of Pretoria; Al-Ahliyya Amman
   University; Qassim University; King Abdulaziz University; King Saud Bin
   Abdulaziz University for Health Sciences; King Abdullah International
   Medical Research Center (KAIMRC); American University of the Middle East
RP Fawaz, M (corresponding author), Amer Univ Middle East, Coll Hlth Sci, Kuwait, Kuwait.
EM mirna.fawaz@aum.edu.kw
OI Babkair, Lisa/0000-0003-0557-898X
CR Alghamdi S., 2019, Global Journal of Health Science, V11, P116, DOI 10.5539/gjhs.v11n9p116
   Ali MA. K., 2016, Psychology Research, V6, P567, DOI 10.17265/2159-5542/2016.10.002
   Aljohani W, 2021, INT J ENV RES PUB HE, V18, DOI 10.3390/ijerph182211958
   ALmegewly W. H., 2022, International Journal of Africa Nursing Sciences, V17
   American Association of Colleges of Nursing (AACN), 2020, 2020 ) Nursing Education Programs Baccalaureate Education
   [Anonymous], 2015, Cross-sectional vs. longitudinal studies
   Arici-Ozcan N., 2019, INT J EDUC METHODOL, V5, P525, DOI DOI 10.12973/IJEM.5.4.525
   Bermejo-Martins E, 2021, PERS INDIV DIFFER, V177, DOI 10.1016/j.paid.2021.110679
   Cassidy S, 2015, FRONT PSYCHOL, V6, DOI 10.3389/fpsyg.2015.01781
   Chaabane S, 2021, SYST REV-LONDON, V10, DOI 10.1186/s13643-021-01691-9
   Chen HX, 2022, FRONT PSYCHOL, V13, DOI 10.3389/fpsyg.2022.917578
   Cherkowski S, 2021, J EDUC ADM HIST, V53, P158, DOI 10.1080/00220620.2020.1828315
   Cheshire MH, 2020, NURS EDUC PERSPECT, V41, P103, DOI 10.1097/01.NEP.0000000000000476
   Chun Kyung Hee, 2016, Osong Public Health Res Perspect, V7, P261, DOI 10.1016/j.phrp.2016.06.002
   COHEN S, 1983, J HEALTH SOC BEHAV, V24, P385, DOI 10.2307/2136404
   Crawford C, 2021, J CLIN NURS, V30, P2489, DOI 10.1111/jocn.15730
   Di Lorenzo Rosaria, 2019, Acta Biomed, V90, P32, DOI 10.23750/abm.v90i4-S.8273
   Dugué M, 2021, NURSE EDUC PRACT, V54, DOI 10.1016/j.nepr.2021.103124
   Fredricks JA, 2004, REV EDUC RES, V74, P59, DOI 10.3102/00346543074001059
   Gibbons C, 2011, J ADV NURS, V67, P621, DOI 10.1111/j.1365-2648.2010.05495.x
   Girard SA, 2017, J NURS EDUC, V56, P260, DOI 10.3928/01484834-20170421-02
   Grewal D., 2006, EMOTION REGULATION C, P37, DOI DOI 10.1037/11468-002
   Gross JJ, 2015, PSYCHOL INQ, V26, P130, DOI 10.1080/1047840X.2015.989751
   Gross JJ, 2003, J PERS SOC PSYCHOL, V85, P348, DOI 10.1037/0022-3514.85.2.348
   Hamaideh SH, 2017, J MENT HEALTH, V26, P197, DOI 10.3109/09638237.2016.1139067
   Hassan W., 2022, Journal of Professional Applied Psychology, V3, P85
   Hughes M, 2020, NURSE EDUC PRACT, V46, DOI 10.1016/j.nepr.2020.102803
   Hussien RM., 2020, The Open Nursing Journal, V14, P220, DOI 10.2174/1874434602014010220
   Labrague LJ, 2017, J MENT HEALTH, V26, P471, DOI 10.1080/09638237.2016.1244721
   Law KS, 2008, ASIA PAC J MANAG, V25, P51, DOI 10.1007/s10490-007-9062-3
   Law KS, 2004, J APPL PSYCHOL, V89, P483, DOI 10.1037/0021-9010.89.3.483
   Lee M, 2021, HEALTHCARE-BASEL, V9, DOI 10.3390/healthcare9091238
   Levecque K, 2017, RES POLICY, V46, P868, DOI 10.1016/j.respol.2017.02.008
   Lowman E., 2015, Leadership Organizational Management Journal, P3
   Maroco J., 2014, Open Journal of Statistics, V4, P484, DOI [10.4236/ojs.2014.46046, DOI 10.4236/OJS.2014.46046]
   Mayer J. D., 1997, Emotional development and emotional intelligence: educational implications, P3
   Mayer JD, 2008, AM PSYCHOL, V63, P503, DOI 10.1037/0003-066X.63.6.503
   Michelangelo L, 2015, ASIA-PAC J ONCOL NUR, V2, P118, DOI 10.4103/2347-5625.157596
   Minjeong An，, 2017, [THE JOURNAL OF THE KOREAN SOCIETY OF SCHOOL HEALTH, 한국학교보건학회지], V30, P113
   Moeller RW, 2020, FRONT PSYCHOL, V11, DOI 10.3389/fpsyg.2020.00093
   Jurado MDM, 2020, HEALTHCARE-BASEL, V8, DOI 10.3390/healthcare8010042
   Mota N. I. F., 2016, SMAD. Revista eletronica saude Mental alcool e Drogas, V12, P163
   Nauman S, 2019, PERS REV, V48, P1150, DOI 10.1108/PR-04-2018-0127
   Ononye U., 2022, Knowledge and Performance Management, V6, P1, DOI [10.21511/kpm.06, DOI 10.21511/KPM.06]
   Orak RJ, 2016, NURSE EDUC PRACT, V20, P64, DOI 10.1016/j.nepr.2016.05.007
   Putwain D. W., 2022, Handbook of Stress and Academic Anxiety: Psychological Processes and Interventions with Students and Teachers, P381
   Rodríguez-Leal L, 2023, NURS EDUC TODAY, V124, DOI 10.1016/j.nedt.2023.105753
   Romano L, 2021, INT J ENV RES PUB HE, V18, DOI 10.3390/ijerph18041922
   Roso-Bas F, 2016, NURS EDUC TODAY, V37, P53, DOI 10.1016/j.nedt.2015.11.021
   Sabbah I. M., 2020, European Journal of Clinical Medicine, V1, P1
   Santos G, 2021, SUSTAINABILITY-BASEL, V13, DOI 10.3390/su13116149
   Setia MS, 2016, INDIAN J DERMATOL, V61, P261, DOI 10.4103/0019-5154.182410
   Sharififard F, 2020, J NURS MIDWIFERY SCI, V7, P88, DOI 10.4103/JNMS.JNMS_30_19
   Shi JQ, 2007, PERS INDIV DIFFER, V43, P377, DOI 10.1016/j.paid.2006.12.012
   Shi M, 2020, BMC MED EDUC, V20, DOI 10.1186/s12909-020-02041-4
   Smith R., 2016, College and University, V91, P67
   Sutch K. E., 2022, Emotional intelligence and perceived stress in first year, millennial, undergraduate nursing students
   Thomas CL, 2021, J FURTH HIGH EDUC, V45, P107, DOI 10.1080/0309877X.2020.1741520
   Thomas DS., 2021, International Journal of Nursing Education, V13, P61, DOI [DOI 10.37506/IJONE.V13I1.13316, 10.37506/ijone.v13i1.13316]
   Wang JF, 2021, NURS EDUC TODAY, V102, DOI 10.1016/j.nedt.2021.104938
   Wong C S., 2002, Wong and Law Emotional Intelligence Scale (WLEIS) [Database record]
   Xu X, 2021, FRONT PSYCHIATRY, V12, DOI 10.3389/fpsyt.2021.548339
   Zheng YX, 2021, CHILD YOUTH CARE FOR, V50, P363, DOI 10.1007/s10566-020-09578-x
NR 63
TC 0
Z9 0
U1 4
U2 4
PU WILEY
PI HOBOKEN
PA 111 RIVER ST, HOBOKEN, NJ 07030 USA
SN 2054-1058
J9 NURS OPEN
JI NURS. OPEN
PD MAY
PY 2024
VL 11
IS 5
AR e2167
DI 10.1002/nop2.2167
PG 12
WC Nursing
WE Science Citation Index Expanded (SCI-EXPANDED); Social Science Citation Index (SSCI)
SC Nursing
GA OV7G3
UT WOS:001210113500001
PM 38687822
OA Green Accepted, gold
DA 2024-07-15
ER

PT J
AU Qian, HF
   Huang, WL
   He, QM
   Luo, SS
   Chen, QM
AF Qian, Huangfu
   Huang, Weilin
   He, Qianmei
   Luo, Sisi
   Chen, Qimei
TI The relationship between self-handicapping in chemistry and chemistry
   academic engagement: a moderated mediation model investigation
SO CHEMISTRY EDUCATION RESEARCH AND PRACTICE
LA English
DT Article
ID TEACHER EMOTIONAL SUPPORT; ACHIEVEMENT GOALS; STUDENT MOTIVATION;
   MULTIDIMENSIONAL MODEL; AUTONOMY-SUPPORT; PERFORMANCE; BUOYANCY;
   STRATEGIES; MATHEMATICS; RESILIENCE
AB Chemistry academic engagement has received considerable attention for its role in enhancing students' learning and overall development. As a significant factor influencing students' chemistry improvement, research on chemistry academic engagement has emerged as a focal point. However, the methods to improve students' chemistry academic engagement remain limited until now. Therefore, this study aims to investigate the mechanisms of chemistry academic engagement, self-handicapping, chemistry academic buoyancy and teacher support, and offer suggestions to improve students' academic engagement. We assumed a moderated mediation model and evaluated all variables for twelve different schools in China (N = 3344, Grade 10), then analyzed the data with structural equation models (SEM). The results suggested that (1) self-handicapping in chemistry negatively predicted chemistry academic engagement; (2) chemistry academic buoyancy moderated the relationship between chemistry academic engagement and self-handicapping to a certain extent, and this indirect effect was significant irrespective of teacher support levels; (3) instrumental support moderated the mediating process in the academic buoyancy to academic engagement pathway; (4) teacher emotional support moderated the direct and indirect pathways of the mediating process from self-handicapping in chemistry to chemistry academic engagement. Finally, we analyzed the results of this research, highlighted its educational significance, recognized the limitations and made recommendations for further research.
C1 [Qian, Huangfu; Huang, Weilin; He, Qianmei; Luo, Sisi] Southwest Univ, Chongqing 400715, Peoples R China.
   [Chen, Qimei] Southwest Univ, Liangjiang Expt Middle Sch, Chongqing 401121, Peoples R China.
C3 Southwest University - China; Southwest University - China
RP Qian, HF (corresponding author), Southwest Univ, Chongqing 400715, Peoples R China.
EM chemqian16@swu.edu.cn
FU The 14th Five-Year Plan Research Project of Chongqing Education Science
   [K23YB2020027]
FX This work was sponsored by the 14th Five-Year Plan Research Project of
   Chongqing Education Science (Grant No. K23YB2020027).
CR Agwu UD, 2023, CHEM EDUC RES PRACT, V24, P688, DOI 10.1039/d2rp00148a
   Alarcon GM, 2011, J PSYCHOL, V145, P211, DOI 10.1080/00223980.2011.555432
   Anderman L, 2011, TEACH COLL REC, V113, P969
   Arjoon JA, 2013, J CHEM EDUC, V90, P536, DOI 10.1021/ed3002013
   Bandura A., 1986, SOCIAL FDN THOUGHT A
   BERGLAS S, 1978, J PERS SOC PSYCHOL, V36, P405, DOI 10.1037/0022-3514.36.4.405
   BRISLIN RW, 1970, J CROSS CULT PSYCHOL, V1, P185, DOI 10.1177/135910457000100301
   Cano F, 2018, HIGH EDUC, V76, P163, DOI 10.1007/s10734-017-0215-0
   Núñez JC, 2023, CURR PSYCHOL, V42, P4350, DOI 10.1007/s12144-021-01791-8
   China P. R., 2017, Chemistry curriculum standards for senior high school
   Collie RJ, 2019, TEACH TEACH EDUC, V86, DOI 10.1016/j.tate.2019.07.002
   Collie RJ, 2016, LEARN INDIVID DIFFER, V45, P65, DOI 10.1016/j.lindif.2015.12.002
   Collie RJ, 2015, BRIT J EDUC PSYCHOL, V85, P113, DOI 10.1111/bjep.12066
   Cooklin G., 1991, ACAD MANAGE REV, V16, P636, DOI DOI 10.2307/258925
   Covington M., 1984, Research on Motivation in Education, V1
   Covington M. V., 1992, CONTEMP PSYCHOL, V6, P586
   Covington MV, 2000, ANNU REV PSYCHOL, V51, P171, DOI 10.1146/annurev.psych.51.1.171
   DECI EL, 1991, EDUC PSYCHOL-US, V26, P325, DOI 10.1207/s15326985ep2603&4_6
   Elliot AJ, 1997, J PERS SOC PSYCHOL, V72, P218, DOI 10.1037/0022-3514.72.1.218
   Elliot AJ, 2001, EDUC PSYCHOL REV, V13, P73, DOI 10.1023/A:1009009018235
   Elliot AJ, 2011, J EDUC PSYCHOL, V103, P632, DOI 10.1037/a0023952
   [方杰 Fang Jie], 2014, [心理科学, Journal of Psychological Science], V37, P735
   Federci R.A., 2014, International Education Studies, V7, P21, DOI [10.5539/ies.v7n1p21, DOI 10.5539/IES.V7N1P2]
   Federici RA, 2014, SOC PSYCHOL EDUC, V17, P527, DOI 10.1007/s11218-014-9264-8
   FERRARI JR, 1991, J RES PERS, V25, P245, DOI 10.1016/0092-6566(91)90018-L
   Ferrell B, 2016, CHEM EDUC RES PRACT, V17, P1054, DOI 10.1039/c6rp00148c
   Gadbois SA, 2011, BRIT J EDUC PSYCHOL, V81, P207, DOI 10.1348/000709910X522186
   Gehlbach H, 2012, BRIT J EDUC PSYCHOL, V82, P690, DOI 10.1111/j.2044-8279.2011.02058.x
   González A, 2015, CHEM EDUC RES PRACT, V16, P640, DOI 10.1039/c5rp00058k
   Graham S, 2020, CONTEMP EDUC PSYCHOL, V61, DOI 10.1016/j.cedpsych.2020.101861
   Granziera H, 2022, LEARN INSTR, V80, DOI 10.1016/j.learninstruc.2022.101619
   Grazia V, 2022, PSYCHOL SCHOOLS, V59, P1521, DOI 10.1002/pits.22691
   Guo XP, 2022, CHEM EDUC RES PRACT, V23, P408, DOI 10.1039/d1rp00342a
   Hayes AF, 2015, MULTIVAR BEHAV RES, V50, P1, DOI 10.1080/00273171.2014.962683
   Holliman AJ, 2018, EDUC PSYCHOL-UK, V38, P785, DOI 10.1080/01443410.2018.1426835
   Hu LT, 1999, STRUCT EQU MODELING, V6, P1, DOI 10.1080/10705519909540118
   Huangfu Q, 2023, CHEM EDUC RES PRACT, V24, P1262, DOI 10.1039/d3rp00108c
   Hughes JN, 2008, J EDUC PSYCHOL, V100, P1, DOI 10.1037/0022-0663.100.1.1
   JONNADA RK, 1974, IEEE T SYST MAN CYB, VSMC4, P418, DOI 10.1109/TSMC.1974.4309337
   Jurisevic M, 2012, CHEM EDUC RES PRACT, V13, P237, DOI 10.1039/c2rp20004j
   Kikas E, 2019, EUR J PSYCHOL EDUC, V34, P359, DOI 10.1007/s10212-018-0392-y
   Lee MH, 2008, SCI EDUC, V92, P191, DOI 10.1002/sce.20245
   Lewis MA, 2005, J SOC PSYCHOL, V145, P469, DOI 10.3200/SOCP.145.4.469-490
   Li RX, 2020, J HAPPINESS STUD, V21, P2527, DOI 10.1007/s10902-019-00192-w
   Linnenbrink EA, 2005, J EDUC PSYCHOL, V97, P197, DOI 10.1037/0022-0663.97.2.197
   Liu SG, 2016, TEACH TEACH EDUC, V59, P79, DOI 10.1016/j.tate.2016.05.023
   Malecki CK, 2003, SCHOOL PSYCHOL QUART, V18, P231, DOI 10.1521/scpq.18.3.231.22576
   Marsh HW, 2006, PERSPECT PSYCHOL SCI, V1, P133, DOI 10.1111/j.1745-6916.2006.00010.x
   Martin AJ, 2003, CONTEMP EDUC PSYCHOL, V28, P1, DOI 10.1016/S0361-476X(02)00008-5
   MARTIN AJ, 2008, J PSYCHOEDUC ASSESS, V26, P168, DOI DOI 10.1177/0734282907313767
   Martin AJ, 2008, CONTEMP EDUC PSYCHOL, V33, P239, DOI 10.1016/j.cedpsych.2006.11.003
   Martin AJ, 2008, J SCHOOL PSYCHOL, V46, P53, DOI 10.1016/j.jsp.2007.01.002
   Martin AJ, 2007, BRIT J EDUC PSYCHOL, V77, P413, DOI 10.1348/000709906X118036
   Martin AJ, 2017, EDUC PSYCHOL-UK, V37, P930, DOI 10.1080/01443410.2016.1202904
   Martin AJ, 2013, SCHOOL PSYCHOL INT, V34, P488, DOI 10.1177/0143034312472759
   Martin AJ, 2006, BRIT J EDUC PSYCHOL, V76, P803, DOI 10.1348/000709905X55389
   Martin Andrew J, 2010, Br J Educ Psychol, V80, P473, DOI 10.1348/000709910X486376
   Martin AJ, 2009, OXFORD REV EDUC, V35, P353, DOI 10.1080/03054980902934639
   Matteucci MC, 2017, EUR REV APPL PSYCHOL, V67, P279, DOI 10.1016/j.erap.2017.08.004
   McAlpin JD, 2023, CHEM EDUC RES PRACT, V24, P1003, DOI 10.1039/d2rp00296e
   Midgley C, 2001, CONTEMP EDUC PSYCHOL, V26, P61, DOI 10.1006/ceps.2000.1041
   Mo JC, 2019, J AFFECT DISORDERS, V256, P259, DOI 10.1016/j.jad.2019.05.074
   MUTHEN B, 1992, BRIT J MATH STAT PSY, V45, P19, DOI 10.1111/j.2044-8317.1992.tb00975.x
   Nieberding M, 2021, PHYS REV PHYS EDUC R, V17, DOI 10.1103/PhysRevPhysEducRes.17.013106
   Nurkhaidarov ES, 2011, NOTRE DAME J FORM L, V52, P315, DOI 10.1215/00294527-1435483
   Opperman EA, 2013, J SEX RES, V50, P29, DOI 10.1080/00224499.2011.628423
   Papaphotis G, 2008, CHEM EDUC RES PRACT, V9, P332, DOI 10.1039/b818470b
   Pianta RC, 2009, EDUC RESEARCHER, V38, P109, DOI 10.3102/0013189X09332374
   Putwain DW, 2023, LEARN INSTR, V83, DOI 10.1016/j.learninstruc.2022.101691
   Putwain DW, 2019, EUR J PSYCHOL EDUC, V34, P341, DOI 10.1007/s10212-018-0383-z
   Reid JW, 2022, CHEM EDUC RES PRACT, V23, P173, DOI 10.1039/d1rp00227a
   RHODEWALT F, 1991, J RES PERS, V25, P402, DOI 10.1016/0092-6566(91)90030-T
   Roeser RW, 2015, DEV PSYCHOL, V51, P1, DOI 10.1037/a0038453
   Ruzek EA, 2016, LEARN INSTR, V42, P95, DOI 10.1016/j.learninstruc.2016.01.004
   Ryan RM, 2017, SELF-DETERMINATION THEORY: BASIC PSYCHOLOGICAL NEEDS IN MOTIVATION, DEVELOPMENT, AND WELLNESS, P1, DOI 10.1521/978.14625/28806
   Santos-Díaz S, 2019, J CHEM EDUC, V96, P850, DOI 10.1021/acs.jchemed.8b00984
   Schaufeli WB, 2004, J ORGAN BEHAV, V25, P293, DOI 10.1002/job.248
   Schreiber JB, 2021, RES SOC ADMIN PHARM, V17, P1004, DOI 10.1016/j.sapharm.2020.07.027
   Schwinger M, 2022, J EDUC PSYCHOL, V114, P576, DOI 10.1037/edu0000706
   Semmer NK, 2008, INT J STRESS MANAGE, V15, P235, DOI 10.1037/1072-5245.15.3.235
   Skinner EA, 2012, HANDBOOK OF RESEARCH ON STUDENT ENGAGEMENT, P21, DOI 10.1007/978-1-4614-2018-7_2
   Smith KC, 2020, CHEM EDUC RES PRACT, V21, P399, DOI 10.1039/c8rp00167g
   Soncini A, 2022, LEARN INSTR, V80, DOI 10.1016/j.learninstruc.2022.101627
   Southam DC, 2013, J CHEM EDUC, V90, P1425, DOI 10.1021/ed400063t
   Strati AD, 2017, J EDUC PSYCHOL, V109, P131, DOI 10.1037/edu0000108
   Strunk KK, 2011, PSYCHOL REP, V109, P983, DOI 10.2466/07.09.20.PR0.109.6.983-989
   Suldo SM, 2009, SCHOOL PSYCHOL REV, V38, P67
   Tennant JE, 2015, SCHOOL PSYCHOL QUART, V30, P494, DOI 10.1037/spq0000106
   Thomas CR, 2007, BRIT J EDUC PSYCHOL, V77, P101, DOI 10.1348/000709905X79644
   Thomas CL, 2021, J FURTH HIGH EDUC, V45, P107, DOI 10.1080/0309877X.2020.1741520
   Török L, 2018, SOC PSYCHOL EDUC, V21, P1175, DOI 10.1007/s11218-018-9460-z
   TSAPARLIS G, 2008, INT J SCI ED, P1
   Turner JC, 2002, J EDUC PSYCHOL, V94, P88, DOI 10.1037//0022-0663.94.1.88
   Urdan T, 2004, J EDUC PSYCHOL, V96, P251, DOI 10.1037/0022-0663.96.2.251
   Urdan T, 1998, AM EDUC RES J, V35, P101, DOI 10.3102/00028312035001101
   Urdan T, 2006, J SCHOOL PSYCHOL, V44, P331, DOI 10.1016/j.jsp.2006.04.003
   van Eerde W, 2003, PERS INDIV DIFFER, V35, P1401, DOI 10.1016/S0191-8869(02)00358-6
   Vedder-Weiss D, 2018, RES SCI EDUC, V48, P181, DOI 10.1007/s11165-016-9565-3
   Warner S, 2004, J YOUTH ADOLESCENCE, V33, P271, DOI 10.1023/B:JOYO.0000032636.35826.71
   Watkins MW, 2018, J BLACK PSYCHOL, V44, P219, DOI 10.1177/0095798418771807
   Wei JY, 2021, RES SCI EDUC, V51, P1039, DOI 10.1007/s11165-020-09933-x
   Weiner B, 2010, EDUC PSYCHOL-US, V45, P28, DOI 10.1080/00461520903433596
   Weyns T, 2018, J YOUTH ADOLESCENCE, V47, P1139, DOI 10.1007/s10964-017-0774-5
   Wigfield A, 2010, DEV REV, V30, P1, DOI 10.1016/j.dr.2009.12.001
   Wong TKY, 2018, ISS EDUC RES, V28, P202
   Xiong Wei, 2023, Tourism Tribune, V38, P81, DOI 10.19765/j.cnki.1002-5006.2022.00.025
   Xu LL, 2022, APPL ECON, V54, P3180, DOI 10.1080/00036846.2021.2005237
   Yildirim FB, 2020, PSYCHOL REP, V123, P825, DOI 10.1177/0033294118825099
   Yu JL, 2019, LEARN INDIVID DIFFER, V69, P33, DOI 10.1016/j.lindif.2018.11.010
   Yu K, 2014, EDUC PSYCHOL-UK, V34, P635, DOI 10.1080/01443410.2014.895297
   [张莉 Zhang Li], 2019, [心理科学, Journal of Psychological Science], V42, P584
   Zhao YL, 2022, FRONT PSYCHOL, V13, DOI 10.3389/fpsyg.2022.987554
   Zuckerman M, 1998, J PERS SOC PSYCHOL, V74, P1619, DOI 10.1037/0022-3514.74.6.1619
NR 113
TC 0
Z9 0
U1 6
U2 6
PU ROYAL SOC CHEMISTRY
PI CAMBRIDGE
PA THOMAS GRAHAM HOUSE, SCIENCE PARK, MILTON RD, CAMBRIDGE CB4 0WF, CAMBS,
   ENGLAND
SN 1109-4028
EI 1756-1108
J9 CHEM EDUC RES PRACT
JI Chem. Educ. Res. Pract.
PD JUN 26
PY 2024
VL 25
IS 3
BP 920
EP 933
DI 10.1039/d3rp00332a
EA MAY 2024
PG 14
WC Education & Educational Research; Education, Scientific Disciplines
WE Science Citation Index Expanded (SCI-EXPANDED); Social Science Citation Index (SSCI)
SC Education & Educational Research
GA WI0I6
UT WOS:001215092600001
DA 2024-07-15
ER

PT J
AU Guo, Y
   Zhao, YH
   Yang, XT
AF Guo, Yan
   Zhao, Yuehan
   Yang, Xiantong
TI Relation between Shyness and Music Academic Engagement: The Mediation of
   Achievement Goals-A Cross-Sectional Survey Study
SO INTERNATIONAL JOURNAL OF ENVIRONMENTAL RESEARCH AND PUBLIC HEALTH
LA English
DT Article
DE shyness; music; academic engagement; achievement goals; college students
ID PERSONALITY-TRAITS; HIERARCHICAL MODEL; STUDENT ENGAGEMENT; SOCIAL
   WITHDRAWAL; SCHOOL ADJUSTMENT; CHILDRENS SHYNESS; MOTIVATION; CLASSROOM;
   CHINESE; PARTICIPATION
AB Music discipline that emphasizes expression, performance and collaboration may cause difficulties for shy students who are prone to anxiety about social interaction, which might cause low music academic engagement and achievement. According to Models of Personality and Affect regarding the role of psychological constructs in educational contexts, shyness and academic engagement are the first and third-level variables, respectively. We hypothesized that achievement goals might be the second-level variable between shyness and academic engagement. Two hypotheses were proposed in the study: (1) shyness is negatively related to music academic engagement; (2) the music achievement goals mediate shyness and music academic engagement. The research was conducted in May 2022. A total of 515 college students who major in music were randomly recruited from a public university in Shanxi province, China. A 20 min self-report questionnaire was conducted as the data collection method. The research results revealed the following: (1) shyness was negatively associated with musical academic engagement; (2) the music mastery goals and the music performance avoidance goals (excluding the performance approach goal) partially mediated the association between shyness and music academic engagement in music learning. These findings have implications for the research and practice of music academic engagement of shyness.
C1 [Guo, Yan] Taiyuan Normal Univ, Dept Mus, Jinzhong 030619, Peoples R China.
   [Zhao, Yuehan] Univ Cambridge, Fac Educ, Trinity Lane, Cambridge CB2 1AG, England.
   [Yang, Xiantong] Beijing Normal Univ, Fac Psychol, Beijing 100875, Peoples R China.
C3 Taiyuan Normal University; University of Cambridge; Beijing Normal
   University
RP Zhao, YH (corresponding author), Univ Cambridge, Fac Educ, Trinity Lane, Cambridge CB2 1AG, England.; Yang, XT (corresponding author), Beijing Normal Univ, Fac Psychol, Beijing 100875, Peoples R China.
EM yz694@cam.ac.uk; xtyang93@foxmail.com
RI Yang, Xiantong/AAY-2033-2021; Yang, Xiantong/IUQ-2171-2023
OI Yang, Xiantong/0000-0002-1679-2474; Yang, Xiantong/0000-0002-1679-2474
CR AMES C, 1988, J EDUC PSYCHOL, V80, P260, DOI 10.1037/0022-0663.80.3.260
   Ames C., 1992, STUDENT PERCEPTIONS, P327, DOI DOI 10.4324/9780203052532
   Appleton JJ, 2008, PSYCHOL SCHOOLS, V45, P369, DOI 10.1002/pits.20303
   Arbeau KA, 2010, INT J BEHAV DEV, V34, P259, DOI 10.1177/0165025409350959
   Boekaerts M., 2000, HDB SELF REGULATION, P417, DOI [DOI 10.1016/B978-012109890-2/50042-1, 10.1016/B978-012109890-2/50042-1]
   Bolin JH, 2014, J EDUC MEAS, V51, P335, DOI 10.1111/jedm.12050
   Boutakidis I, 2022, J LAT EDUC, V21, P468, DOI 10.1080/15348431.2019.1674147
   Cangro R.R., 2016, UPDATE APPL RES MUSI, V34, P63, DOI DOI 10.1177/8755123314568794
   Carmona-Halty M, 2021, CURR PSYCHOL, V40, P2938, DOI 10.1007/s12144-019-00227-8
   CHEEK JM, 1981, J PERS SOC PSYCHOL, V41, P330, DOI 10.1037/0022-3514.41.2.330
   Chen JCW, 2020, MUSIC EDUC RES, V22, P185, DOI 10.1080/14613808.2020.1737924
   Chen XY, 2019, NEW IDEAS PSYCHOL, V53, P58, DOI 10.1016/j.newideapsych.2018.04.007
   Chen XY, 2004, INT J BEHAV DEV, V28, P129, DOI 10.1080/01650250344000334
   Chen Y., 2019, Psychol. Explor, V39, P527
   Chen YM, 2018, FRONT PSYCHOL, V9, DOI 10.3389/fpsyg.2018.01757
   Cho MH, 2014, INTERNET HIGH EDUC, V21, P25, DOI 10.1016/j.iheduc.2013.10.008
   Coates H., 2007, Assessment and Evaluation in Higher Education, V32, P121, DOI [DOI 10.1080/02602930600801878, https://doi.org/10.1080/02602930600801878]
   Coplan RJ, 2004, DEV PSYCHOL, V40, P244, DOI 10.1037/0012-1649.40.2.244
   Coplan RJ, 2008, J RES CHILD EDUC, V22, P377, DOI 10.1080/02568540809594634
   Coplan RJ, 2007, CHILD DEV PERSPECT, V1, P26, DOI 10.1111/j.1750-8606.2007.00006.x
   DiAngelo R., 2018, Multicultural Learning and Teaching, V14, P1, DOI DOI 10.1515/MLT-2018-0002
   DWECK CS, 1986, AM PSYCHOL, V41, P1040, DOI 10.1037/0003-066X.41.10.1040
   Ebeling-Witte S, 2007, CYBERPSYCHOL BEHAV, V10, P713, DOI 10.1089/cpb.2007.9964
   Eggum-Wilkens N.D., 2022, SHYNESS SCH
   Eggum-Wilkens ND, 2014, EARLY CHILD RES Q, V29, P85, DOI 10.1016/j.ecresq.2013.10.002
   Elliot A.J., 2005, Handbook of competence and motivation, P52
   Elliot AJ, 1999, EDUC PSYCHOL-US, V34, P169, DOI 10.1207/s15326985ep3403_3
   Elliot AJ, 1997, J PERS SOC PSYCHOL, V72, P218, DOI 10.1037/0022-3514.72.1.218
   Elliot AJ, 1996, J PERS SOC PSYCHOL, V70, P461, DOI 10.1037/0022-3514.70.3.461
   Elliot AJ, 2001, EDUC PSYCHOL REV, V13, P139, DOI 10.1023/A:1009057102306
   Elliot AJ, 2008, J EDUC PSYCHOL, V100, P613, DOI 10.1037/0022-0663.100.3.613
   Eryilmaz A, 2021, EGIT BILIM, V46, P441, DOI 10.15390/EB.2021.8226
   Fallah N, 2014, LEARN INDIVID DIFFER, V30, P140, DOI 10.1016/j.lindif.2013.12.006
   Fielden C., 2015, International Encyclopedia of the Social Behavioral Sciences, P623
   Fredricks JA, 2004, REV EDUC RES, V74, P59, DOI 10.3102/00346543074001059
   Gettinger M, 2012, HANDBOOK OF RESEARCH ON STUDENT ENGAGEMENT, P653, DOI 10.1007/978-1-4614-2018-7_31
   Goagoses N, 2021, S AFR J PSYCHOL, V51, P356, DOI 10.1177/0081246320957291
   Halder S, 2010, MALAYS J LIBR INF SC, V15, P41
   Hanlon R.R., HELPING YOUR CHILD C
   Hart D, 2005, EUR J PERSONALITY, V19, P391, DOI 10.1002/per.547
   Hu LT, 1999, STRUCT EQU MODELING, V6, P1, DOI 10.1080/10705519909540118
   Hughes K, 2010, SCHOOL PSYCHOL QUART, V25, P213, DOI 10.1037/a0022070
   Iaconelli R, 2021, SOC PSYCHOL EDUC, V24, P37, DOI 10.1007/s11218-021-09609-y
   Inda-Caro M, 2019, LEARNING ENVIRON RES, V22, P229, DOI 10.1007/s10984-018-9275-z
   Kenny D., 2011, PSYCHOL MUSIC PERFOR, DOI [DOI 10.1093/ACPROF:OSO/9780199586141.003.0027, Oxford, UK]
   Köksoy AM, 2018, INT J MUSIC EDUC, V36, P313, DOI 10.1177/0255761417734693
   Ladd GW, 1999, ANNU REV PSYCHOL, V50, P333, DOI 10.1146/annurev.psych.50.1.333
   Lau KL, 2008, EDUC PSYCHOL-UK, V28, P357, DOI 10.1080/01443410701612008
   [李亮 Li Liang], 2021, [中国临床心理学杂志, Chinese Journal of Clinical Psychology], V29, P1260
   Li L, 2022, CURR PSYCHOL, V41, P6003, DOI 10.1007/s12144-020-01099-z
   Li X., 2022, FRONT PUBLIC HEALTH, V10, P1, DOI [10.3389/fpubh.2022.902425, DOI 10.3389/FPUBH.2022.902425]
   Liu L, 2015, PSYCHOL MUSIC, V43, P661, DOI 10.1177/0305735614532703
   Martin AJ, 2008, J PERS, V76, P135, DOI 10.1111/j.1467-6494.2007.00482.x
   Martin-Gagnon G, 2019, MUSIC EDUC RES, V21, P414, DOI 10.1080/14613808.2019.1605346
   Masek A, 2017, PERTANIKA J SOC SCI, V25, P55
   Matthews G., 2006, HDB ED PSYCHOL, V2nd, P163
   Meece JL, 2006, ANNU REV PSYCHOL, V57, P487, DOI 10.1146/annurev.psych.56.091103.070258
   Midgley C, 2001, J EDUC PSYCHOL, V93, P77, DOI 10.1037//0022-0663.93.1.77
   Miller AL, 2021, MOTIV EMOTION, V45, P327, DOI 10.1007/s11031-021-09881-7
   Moller AC, 2006, FOCUS ON EDUCATIONAL PSYCHOLOGY, P307
   Monacis L, 2012, PROCD SOC BEHV, V69, P1182, DOI 10.1016/j.sbspro.2012.12.050
   Oflaz Adnan., 2019, European Journal of Educational Research, V8, P999, DOI DOI 10.12973/EU-JER.8.4.999
   Oguz-Duran N., 2020, International Education Studies, V13, P163, DOI [10.5539/ies.v13n6p163, DOI 10.5539/IES.V13N6P163]
   Olivier E, 2021, LEARN INSTR, V71, DOI 10.1016/j.learninstruc.2020.101389
   Ouweneel E, 2011, J POSIT PSYCHOL, V6, P142, DOI 10.1080/17439760.2011.558847
   Özdemir SB, 2017, BRIT J DEV PSYCHOL, V35, P218, DOI 10.1111/bjdp.12158
   Pike GR, 2008, J STUD AFF RES PRACT, V45, P560
   Rawlings AM, 2020, EUR J PSYCHOL EDUC, V35, P451, DOI 10.1007/s10212-019-00432-w
   Reeve J, 2012, HANDBOOK OF RESEARCH ON STUDENT ENGAGEMENT, P149, DOI 10.1007/978-1-4614-2018-7_7
   Reimer B, 2022, A philosophy of music education: Advancing the vision
   Robayo-Tamayo M, 2020, LEARN INDIVID DIFFER, V80, DOI 10.1016/j.lindif.2020.101887
   Rodríguez-Mora A, 2020, ANSIEDAD ESTRES, V26, P33, DOI 10.1016/j.anyes.2020.01.002
   Rothbart M.K., 2005, HDB COMPETENCE MOTIV, P167
   Rubin KH, 2009, ANNU REV PSYCHOL, V60, P141, DOI 10.1146/annurev.psych.60.110707.163642
   Schaufeli W. B., 2002, J. Happiness Stud., V3, P71
   Shaari AS, 2014, PROCD SOC BEHV, V118, P10, DOI 10.1016/j.sbspro.2014.02.002
   SKINNER EA, 1993, J EDUC PSYCHOL, V85, P571, DOI 10.1037/0022-0663.85.4.571
   Smogorzewska J, 2022, LEARN INDIVID DIFFER, V93, DOI 10.1016/j.lindif.2021.102111
   Tarrant G., OVERCOME SHYNESS STE
   Tian T, 2022, FRONT PSYCHOL, V13, DOI 10.3389/fpsyg.2022.916432
   Wang AQ, 2021, FRONT PSYCHOL, V12, DOI 10.3389/fpsyg.2021.738207
   Wang C, 2017, ASIA PAC EDUC REV, V18, P295, DOI 10.1007/s12564-017-9495-4
   Wang MT, 2016, LEARN INSTR, V43, P16, DOI 10.1016/j.learninstruc.2016.01.008
   Webster P. R., 2011, MENC HDB RES MUSIC L, P35, DOI DOI 10.1093/ACPROF:OSOBL/9780195386677.003.0002
   Wen X, 2015, J SW CHINA NORM U, V40, P145, DOI DOI 10.13718/J.CNKI.XSXB.2015.02.027
   [温忠麟 Wen Zhonglin], 2004, [心理学报, Acta Psychologica Sinica], V36, P186
   Wiedemann A, 2022, PSYCHOL MUSIC, V50, P204, DOI 10.1177/0305735620988600
   Wigfield A, 2020, CONTEMP EDUC PSYCHOL, V61, DOI 10.1016/j.cedpsych.2020.101872
   Wilcox G., 2016, School Psychology Forum, V10, P397
   Xu JJ, 2022, J RES PERS, V97, DOI 10.1016/j.jrp.2022.104203
   Zecca G, 2015, EUR REV APPL PSYCHOL, V65, P19, DOI 10.1016/j.erap.2014.10.003
   Zhang LL, 2017, MERRILL PALMER QUART, V63, P458, DOI 10.13110/merrpalmquar1982.63.4.0458
   Zhang YQ, 2022, SUSTAINABILITY-BASEL, V14, DOI 10.3390/su14106304
NR 93
TC 2
Z9 2
U1 9
U2 22
PU MDPI
PI BASEL
PA ST ALBAN-ANLAGE 66, CH-4052 BASEL, SWITZERLAND
EI 1660-4601
J9 INT J ENV RES PUB HE
JI Int. J. Environ. Res. Public Health
PD JAN
PY 2023
VL 20
IS 1
AR 824
DI 10.3390/ijerph20010824
PG 15
WC Environmental Sciences; Public, Environmental & Occupational Health
WE Science Citation Index Expanded (SCI-EXPANDED); Social Science Citation Index (SSCI)
SC Environmental Sciences & Ecology; Public, Environmental & Occupational
   Health
GA 7Q3NY
UT WOS:000909303000001
PM 36613146
OA Green Published, gold
DA 2024-07-15
ER

PT J
AU Martin-Storey, A
   Santo, J
   Recchia, HE
   Chilliak, S
   Nardi, HC
   Da Cunha, JM
AF Martin-Storey, Alexa
   Santo, Jonathan
   Recchia, Holly E.
   Chilliak, Shayla
   Nardi, Henrique Caetano
   Da Cunha, Josafa Moreira
TI Gender minoritized students and academic engagement in Brazilian
   adolescents: Risk and protective factors
SO JOURNAL OF SCHOOL PSYCHOLOGY
LA English
DT Article
DE Gender minoritized students; Academic engagement; Peer victimization;
   Student-teacher relationship; School-wide engagement; School rule
   fairness and clarity
ID HIGH-SCHOOL-STUDENTS; PEER VICTIMIZATION; TRANSGENDER YOUTH;
   SEXUAL-MINORITY; MENTAL-HEALTH; SOCIAL STRESS; ACHIEVEMENT; DISPARITIES;
   PERCEPTIONS; IDENTITY
AB Gender minoritized students experience unique challenges in their school environments that may have consequences for their educational outcomes, including academic engagement. The goal of the current study was to understand the association between gender identity and academic engagement among adolescents attending public high schools in Paran ' a, Brazil (N = 10,828). In particular, student perceptions of student-teacher relationships, school rule fairness and clarity, school-wide academic engagement, and peer victimization were examined as four facilitator/ barrier factors that may account for lower levels of academic engagement for gender minoritized students as compared to their cisgender peers, and these processes were tested for differences across race/ethnicity. Public high school students (ages 12-18 years) completed an in-class survey assessing their gender identities, perceptions of the school environment, and academic engagement. Gender minoritized students reported significantly lower levels of academic engagement as compared to their cisgender peers. They also reported less clear and fair school rules, lower levels of school-wide academic engagement, and higher levels of victimization. These facilitator/barrier variables partially accounted for the lower levels of academic engagement reported by gender minoritized students. No significant differences were observed for gender identity according to race/ethnicity. These findings suggest that facilitators/barriers that account for academic engagement for students in general partially explain gender identity-related disparities, and the implications for school psychologists are discussed.
C1 [Martin-Storey, Alexa] Univ Sherbrooke, Dept Psychoeduc, 150 Pl Charles Le Moyne, Longueuil, PQ, Canada.
   [Santo, Jonathan] Univ Nebraska, Dept Psychol, Omaha, NE 68182 USA.
   [Recchia, Holly E.] McGill Univ, Educ & Counselling Psychol, Montreal, PQ, Canada.
   [Chilliak, Shayla] Concordia Univ, Dept Psychol, Montreal, PQ, Canada.
   [Nardi, Henrique Caetano] Univ Fed Rio Grande do Sul, Dept Psicol Social & Inst, Porto Alegre, RS, Brazil.
   [Da Cunha, Josafa Moreira] Univ Fed Parana, Dept Teoria & Fundamentos Educ, Curitiba, Parana, Brazil.
C3 University of Sherbrooke; University of Nebraska System; McGill
   University; Concordia University - Canada; Universidade Federal do Rio
   Grande do Sul; Universidade Federal do Parana
RP Martin-Storey, A (corresponding author), Univ Sherbrooke, Dept Psychoeduc, 150 Pl Charles Le Moyne, Longueuil, PQ, Canada.
EM alexa.martin@usherbrooke.ca
OI Moreira da Cunha, Josafa/0000-0002-4003-6847; Santo,
   Jonathan/0000-0002-2057-1519
FU Social Sciences and Humanities Research Council of Canada Chair
FX This research was funded via a grant to to last author through Edital
   01/2017 SECADI/MEC, and through a Social Sciences and Humanities
   Research Council of Canada Chair to the first author.
CR Alexander MM, 2011, J LGBT YOUTH, V8, P289, DOI 10.1080/19361653.2011.607317
   Alfieri T, 1996, DEV PSYCHOL, V32, P1129, DOI 10.1037/0012-1649.32.6.1129
   Archambault I, 2009, J SCHOOL HEALTH, V79, P408, DOI 10.1111/j.1746-1561.2009.00428.x
   AUDAS R, 2002, J HOMOSEXUAL
   Austin A, 2017, J HOMOSEXUAL, V64, P825, DOI 10.1080/00918369.2016.1236587
   Balzer C., 2019, TMM ABSOLUTE NUMBERS
   Balzer C., 2012, Transrespect versus transphobia worldwide: A comparative review of the human-rights situation of gendervariant/ trans people
   Bartini M, 2006, SEX ROLES, V55, P233, DOI 10.1007/s11199-006-9076-1
   Bass EC, 2018, INT J BEHAV DEV, V42, P132, DOI 10.1177/0165025416677846
   Bear G.G., 2014, Technical manual for Delaware surveys of school climate, bullying victimization, student engagement, and positive, punitive, and social emotional learning techniques
   Bear G.G., 2016, International Journal of School Educational Psychology, V4, P165, DOI [10.1080/21683603.2015.1094430, DOI 10.1080/21683603.2015.1094430]
   Bellinger L.B., 2016, INEQUALITY SCH DISCI, P135
   Bollen K.A., 1990, Sociological Methodology, V20, P115, DOI [10.2307/271084, DOI 10.2307/271084]
   Campuzano G, 2006, IDS BULL-I DEV STUD, V37, P34, DOI 10.1111/j.1759-5436.2006.tb00299.x
   Chavous TM, 2008, DEV PSYCHOL, V44, P637, DOI 10.1037/0012-1649.44.3.637
   Clark TC, 2014, J ADOLESCENT HEALTH, V55, P93, DOI 10.1016/j.jadohealth.2013.11.008
   Connolly MD, 2016, J ADOLESCENT HEALTH, V59, P489, DOI 10.1016/j.jadohealth.2016.06.012
   Corliss HL, 2011, AM J PUBLIC HEALTH, V101, P1683, DOI 10.2105/AJPH.2011.300155
   Costa AB, 2018, J IMMIGR MINOR HEALT, V20, P115, DOI 10.1007/s10903-016-0527-7
   Costa AB, 2015, SEX RES SOC POLICY, V12, P261, DOI 10.1007/s13178-015-0191-z
   Costa AB, 2013, INT J PSYCHOL, V48, P900, DOI 10.1080/00207594.2012.729839
   Crenshaw K., 1989, UNIV CHICAGO LEG FOR, V140, P139, DOI DOI 10.4324/9780429500480-5
   Crissman HP, 2017, AM J PUBLIC HEALTH, V107, P213, DOI 10.2105/AJPH.2016.303571
   Cunha JM, 2009, PESQUISANDO FAMILIA, P103
   Cutuli JJ, 2020, CHILD PSYCHIAT HUM D, V51, P48, DOI 10.1007/s10578-019-00909-1
   Dawes M, 2019, SCH MENT HEALTH, V11, P819, DOI 10.1007/s12310-019-09329-x
   Day JK, 2019, J SCHOOL PSYCHOL, V74, P29, DOI 10.1016/j.jsp.2019.05.007
   Day JK, 2018, J YOUTH ADOLESCENCE, V47, P1731, DOI 10.1007/s10964-018-0866-x
   DeLay D, 2013, INT J BEHAV DEV, V37, P29, DOI 10.1177/0165025412454031
   Dessel AB, 2017, J ADOLESCENCE, V56, P136, DOI 10.1016/j.adolescence.2017.02.002
   Eccles J., 2004, Handbook of adolescent psychology, DOI [DOI 10.1002/9780470479193.ADLPSY001013, 10.1002/9780470479193.adlpsy001013]
   Eisenberg ME, 2017, J ADOLESCENT HEALTH, V61, P521, DOI 10.1016/j.jadohealth.2017.04.014
   Espelage DL, 2013, THEOR PRACT, V52, P233, DOI 10.1080/00405841.2013.829724
   Fenaughty J, 2019, J YOUTH ADOLESCENCE, V48, P1883, DOI 10.1007/s10964-019-01124-w
   FONTANARI AMV, 2019, J IMMIGR MINOR HEALT, V9
   Fredricks JA, 2004, REV EDUC RES, V74, P59, DOI 10.3102/00346543074001059
   Furrer C., 2014, NATL SOC STUDY ED, V113, P101, DOI DOI 10.1177/016146811411601319
   Grinsztejn B, 2017, LANCET HIV, V4, pE169, DOI 10.1016/S2352-3018(17)30015-2
   Guimaraes J, 2013, EDUC ECON, V21, P38, DOI 10.1080/09645292.2010.545528
   Hatchel T, 2019, J CHILD FAM STUD, V28, P2467, DOI 10.1007/s10826-018-1168-3
   Heck N. C., 2014, School Psychology Forum, V8, P28
   Holst B., 2016, RELIEVE REV ELECT IN, V22, DOI [10.7203/relieve.22.2.6459, DOI 10.7203/RELIEVE.22.2.6459]
   Hughto JMW, 2015, SOC SCI MED, V147, P222, DOI 10.1016/j.socscimed.2015.11.010
   Johnson MK, 2006, SOC PSYCHOL QUART, V69, P284, DOI 10.1177/019027250606900305
   Kosciw J.G., 2013, J SCH VIOLENCE, V12, P45, DOI [10.1080/15388220.2012.732546, DOI 10.1080/15388220.2012.732546]
   Ladd GW, 2017, J EDUC PSYCHOL, V109, P826, DOI 10.1037/edu0000177
   Lent RW, 2000, J COUNS PSYCHOL, V47, P36, DOI 10.1037/0022-0167.47.1.36
   Lima M. C. P., 2021, SCI REP-UK, V11, P1
   Lynch AD, 2013, J YOUTH ADOLESCENCE, V42, P6, DOI 10.1007/s10964-012-9833-0
   Marteleto L, 2014, SOCIOL EDUC, V87, P16, DOI 10.1177/0038040713494223
   Marteleto LJ, 2012, DEMOGRAPHY, V49, P337, DOI 10.1007/s13524-011-0084-6
   Martin AJ, 2019, J EDUC PSYCHOL, V111, P861, DOI 10.1037/edu0000317
   Martin-Storey A., 2019, Handbook of Children and Prejudice, P583, DOI DOI 10.1007/978-3-030-12228-7_33
   McGuire JK, 2010, J YOUTH ADOLESCENCE, V39, P1175, DOI 10.1007/s10964-010-9540-7
   Meyer IH, 2003, PSYCHOL BULL, V129, P674, DOI 10.1037/0033-2909.129.5.674
   Muthen L.K., 2013, Mplus User's Guide
   National Association of School Psychologists, 2020, FED PUBL POL LEG PLA
   Nelson JosephDerrick., 2015, Culture, Society Masculinities, V7, P171, DOI [DOI 10.3149/CSM.0702.171, 10.3149/cms.0702.17110.3149/csm.0702.171, DOI 10.3149/CMS.0702.17110.3149/CSM.0702.171]
   Olweus D, 2013, ANNU REV CLIN PSYCHO, V9, P751, DOI 10.1146/annurev-clinpsy-050212-185516
   Organisation for Economic Co-operation and Development (OECD), 2019, ED GLANC
   Pampati S, 2020, J SCH NURS, V36, P293, DOI 10.1177/1059840518818259
   Peter T, 2017, ALTA J EDUC RES, V63, P328
   Poteat T, 2017, LANCET HIV, V4, pE144, DOI 10.1016/S2352-3018(17)30014-0
   Poteat VP, 2020, J SCHOOL PSYCHOL, V79, P16, DOI 10.1016/j.jsp.2020.02.001
   Poteat VP, 2014, ADV CHILD DEV BEHAV, V47, P261, DOI 10.1016/bs.acdb.2014.04.005
   Preacher KJ, 2008, BEHAV RES METHODS, V40, P879, DOI 10.3758/BRM.40.3.879
   Reisner SL, 2015, J SEX RES, V52, P243, DOI 10.1080/00224499.2014.886321
   Reisner SL, 2014, ARCH SEX BEHAV, V43, P1503, DOI 10.1007/s10508-014-0314-2
   Ribas Jr Rodolfo de Castro, 2003, Estud. psicol. (Natal), V8, P385
   Ripski M.B., 2009, Journal of School Violence, V9, P355, DOI [10.1080/15388220903132755, DOI 10.1080/15388220903132755]
   Russell ST, 2018, J ADOLESCENT HEALTH, V63, P503, DOI 10.1016/j.jadohealth.2018.02.003
   Sandfort TGM, 2010, AM J PUBLIC HEALTH, V100, P1696, DOI 10.2105/AJPH.2009.183095
   Scholte RHJ, 2013, J YOUTH ADOLESCENCE, V42, P1789, DOI 10.1007/s10964-012-9896-y
   Schwartz D, 2005, J EDUC PSYCHOL, V97, P425, DOI 10.1037/0022-0663.97.3.425
   Seelman KL, 2017, INT J TRANSGENDERISM, V18, P199, DOI 10.1080/15532739.2016.1252300
   Seelman KL, 2015, CHILD YOUTH SERV REV, V57, P19, DOI 10.1016/j.childyouth.2015.07.021
   Seibel B. L., 2018, FRONT PSYCHOL, V9
   Shoshani A, 2016, J SCHOOL PSYCHOL, V57, P73, DOI 10.1016/j.jsp.2016.05.003
   Shrout PE, 2002, PSYCHOL METHODS, V7, P422, DOI 10.1037//1082-989X.7.4.422
   Silva JM, 2016, TSQ-TRANSGENDER STUD, V3, P220, DOI 10.1215/23289252-3334415
   Singh AA, 2013, SEX ROLES, V68, P690, DOI 10.1007/s11199-012-0149-z
   Skinner EA, 2012, HANDBOOK OF RESEARCH ON STUDENT ENGAGEMENT, P21, DOI 10.1007/978-1-4614-2018-7_2
   Snapp SD, 2015, J ADOLESCENT RES, V30, P57, DOI 10.1177/0743558414557625
   Swearer SM, 2017, ADOLESC RES REV, V2, P23, DOI 10.1007/s40894-016-0037-9
   Thomas KJ, 2019, EDUC PSYCHOL-UK, V39, P510, DOI 10.1080/01443410.2018.1549726
   Timmins L., 2017, PSYCHOL SEX ORIENTAT, V4, P328, DOI [DOI 10.1037/SGD0000237.SUPP, 10.1037/sgd0000237, DOI 10.1037/SGD0000237]
   Ullman J, 2017, SEX EDUC-SEX SOC LEA, V17, P276, DOI 10.1080/14681811.2016.1273104
   Upadyaya K, 2013, EUR PSYCHOL, V18, P136, DOI 10.1027/1016-9040/a000143
   Valente R. R., 2016, LATIN AM CARIBBEAN E, V11, P95, DOI DOI 10.1080/17442222.2016.1170955
   Vollet JW, 2017, J EDUC PSYCHOL, V109, P635, DOI 10.1037/edu0000172
   Wang MT, 2012, CHILD DEV, V83, P877, DOI 10.1111/j.1467-8624.2012.01745.x
   Wernick LJ, 2017, J YOUTH ADOLESCENCE, V46, P917, DOI 10.1007/s10964-017-0652-1
   Williams S, 2018, J SCH NURS, V34, P319, DOI 10.1177/1059840518761792
   Yeager DS, 2015, J APPL DEV PSYCHOL, V37, P36, DOI 10.1016/j.appdev.2014.11.005
NR 94
TC 9
Z9 9
U1 11
U2 27
PU PERGAMON-ELSEVIER SCIENCE LTD
PI OXFORD
PA THE BOULEVARD, LANGFORD LANE, KIDLINGTON, OXFORD OX5 1GB, ENGLAND
SN 0022-4405
EI 1873-3506
J9 J SCHOOL PSYCHOL
JI J. Sch. Psychol.
PD JUN
PY 2021
VL 86
BP 120
EP 132
DI 10.1016/j.jsp.2021.03.001
EA MAY 2021
PG 13
WC Psychology, Educational
WE Social Science Citation Index (SSCI)
SC Psychology
GA SJ1GT
UT WOS:000655278200008
PM 34051908
DA 2024-07-15
ER

PT J
AU Thiele, M
   Leisenring, A
AF Thiele, Megan
   Leisenring, Amy
TI Class Incorporated: Stratified Patterns of Academic Engagement at a
   Highly Selective University
SO SOCIOLOGICAL RESEARCH ONLINE
LA English
DT Article
DE academic engagement; higher education; social class
ID SELF-EFFICACY; HIGHER-EDUCATION; SOCIAL-CLASS; COLLEGE; STUDENTS;
   SUCCESS
AB This research examines the influence of social class stratification on students' self-reported academic engagement. Drawing from 44 interviews with students from the three major class groups at an elite university, we show how social class patterns academic engagement. We analyze academic engagement along the following four domains: strategies for academic achievement, beliefs in personal ability, connections to academics, and the alignments between academic activities and career plans (Wang and Castenada-Sound, 2008). Counterintuitively, compared to both upper class and students from the lower class, middle-class students reported the lowest levels of academic engagement. We discuss possible explanations for these non-linear findings. We conclude by recommending that our traditional conceptions of academic engagement need to take social class into account, and further, that policy makers consider scaffolding for all non-upper class students within elite spaces.
C1 [Thiele, Megan] San Jose State Univ, Dept Sociol & Interdisciplinary Social Sci, One Washington Sq, San Jose, CA 95192 USA.
   [Leisenring, Amy] San Jose State Univ, Coll Grad Studies, Inclus Student Success, San Jose, CA 95192 USA.
C3 California State University System; San Jose State University;
   California State University System; San Jose State University
RP Thiele, M (corresponding author), San Jose State Univ, Dept Sociol & Interdisciplinary Social Sci, One Washington Sq, San Jose, CA 95192 USA.
EM megan.thiele@sjsu.edu
RI Thiele Strong, Megan/JJC-1637-2023
OI Thiele Strong, Megan/0000-0002-5629-3602
CR Abrahams J, 2013, SOCIOL RES ONLINE, V18, DOI 10.5153/sro.3189
   Alon S, 2007, AM SOCIOL REV, V72, P487, DOI 10.1177/000312240707200401
   [Anonymous], 2017, NEW YORK TIMES
   [Anonymous], 2012, NATL BUREAU EC RES N
   Aries E., 2005, QUAL SOCIOL, V28, P419, DOI DOI 10.1007/S11133-005-8366-1
   Armstrong ElizabethA., 2013, Paying for the Party: How College Maintains Inequality
   Bailey MJ, 2011, WHITHER OPPORTUNITY?: RISING INEQUALITY, SCHOOLS, AND CHILDREN'S LIFE CHANCES, P117
   BANDURA A, 1977, PSYCHOL REV, V84, P191, DOI 10.1037/0033-295X.84.2.191
   Bathmaker AM, 2013, BRIT J SOCIOL EDUC, V34, P723, DOI 10.1080/01425692.2013.816041
   Blanden J, 2004, SCOT J POLIT ECON, V51, P230, DOI 10.1111/j.0036-9292.2004.00304.x
   Bourdieu P., 2004, Science of Science and Reflexivity
   Chetty R., 2017, TIRNO16E00013 NBER
   Connor H, 2001, 267 I EMPL STUD
   Emerson Robert M., 1995, WRITING ETHNOGRAPHIC
   Espenshade TJ, 2009, NO LONGER SEPARATE, NOT YET EQUAL: RACE AND CLASS IN ELITE COLLEGE ADMISSION AND CAMPUS LIFE, P1
   Fenning BE, 2013, SOC PSYCHOL EDUC, V16, P635, DOI 10.1007/s11218-013-9228-4
   Flynn D, 2014, RES HIGH EDUC, V55, P467, DOI 10.1007/s11162-013-9321-8
   Folkes L, 2022, SOCIOL RES ONLINE, V27, P136, DOI 10.1177/1360780420985127
   Gerber TP, 2008, ANNU REV SOCIOL, V34, P299, DOI 10.1146/annurev.soc.34.040507.134604
   Hurst A.L., 2010, BURDEN ACAD SUCCESS
   Jack AA, 2014, SOCIOL FORUM, V29, P453, DOI 10.1111/socf.12092
   Johnson MK, 2001, SOCIOL EDUC, V74, P318, DOI 10.2307/2673138
   Kaufman P, 2005, SOCIOL FORUM, V20, P245, DOI 10.1007/s11206-005-4099-x
   Keister L., 2000, Wealth in America: Trends in Wealth Inequality
   Kuh GD, 2008, J HIGH EDUC-UK, V79, P540, DOI 10.1353/jhe.0.0019
   Lee EM, 2013, SOCIOL EDUC, V86, P18, DOI 10.1177/0038040712445519
   Lofland J., 2006, ANAL SOCIAL SETTINGS
   Madland D., 2015, Hollowed out: Why the economy doesn't work without a strong middle class
   Mullen A.L., 2010, Degrees of Inequality: Culture, Class, and Gender in American Higher Education
   Nadworny E., 2019, NATL PUBLIC RADIO ED
   Nyström AS, 2019, RES PAP EDUC, V34, P465, DOI 10.1080/02671522.2018.1452964
   Ostrove JM, 2007, REV HIGH EDUC, V30, P363
   Reardon S., 2012, RACE INCOME ENROLLME
   Reay D, 2010, BRIT EDUC RES J, V36, P107, DOI 10.1080/01411920902878925
   Rivera LA, 2012, AM SOCIOL REV, V77, P999, DOI 10.1177/0003122412463213
   Silva Jennifer, 2014, COMING SHORT WORKING
   Southern Valley University, 2010, SO VALLEY U FINANCIA
   Stahl G, 2013, SOCIOL RES ONLINE, V18, DOI 10.5153/sro.2999
   Stevens ML, 2008, ANNU REV SOCIOL, V34, P127, DOI 10.1146/annurev.soc.34.040507.134737
   Stuber J.M., 2011, Inside the college gates: How class and culture matter in higher education
   Svanum S, 2009, J COLL STUDENT DEV, V50, P120, DOI 10.1353/csd.0.0055
   Tasseva IV, 2021, REV INCOME WEALTH, V67, P659, DOI 10.1111/roiw.12486
   Thiele M, 2017, SOCIOL PERSPECT, V60, P113, DOI 10.1177/0731121415611683
   Thiele M, 2016, SOCIOL QUART, V57, P333, DOI 10.1111/tsq.12117
   Torres K, 2009, ETHNIC RACIAL STUD, V32, P883, DOI 10.1080/01419870701710914
   Vuong M, 2010, J COLL STUDENT DEV, V51, P50, DOI 10.1353/csd.0.0109
   Walpole M, 2003, REV HIGH EDUC, V27, P45, DOI 10.1353/rhe.2003.0044
   Wang CCDC, 2008, J COLL COUNS, V11, P101, DOI 10.1002/j.2161-1882.2008.tb00028.x
   Wolff EN, 2010, SCI SOC, V74, P429, DOI 10.1521/siso.2010.74.3.429
NR 49
TC 1
Z9 1
U1 3
U2 10
PU SAGE PUBLICATIONS LTD
PI LONDON
PA 1 OLIVERS YARD, 55 CITY ROAD, LONDON EC1Y 1SP, ENGLAND
SN 1360-7804
J9 SOCIOL RES ONLINE
JI Sociol. Res. Online
PD JUN
PY 2022
VL 27
IS 2
BP 415
EP 433
AR 13607804211013822
DI 10.1177/13607804211013822
EA JUN 2021
PG 19
WC Sociology
WE Social Science Citation Index (SSCI)
SC Sociology
GA 1M4AZ
UT WOS:000658001500001
DA 2024-07-15
ER

PT J
AU Wang, X
   Liu, YL
   Ying, B
   Lin, J
AF Wang, Xu
   Liu, Yan-ling
   Ying, Bin
   Lin, Jie
TI The effect of learning adaptability on Chinese middle school students'
   English academic engagement: The chain mediating roles of foreign
   language anxiety and English learning self-efficacy
SO CURRENT PSYCHOLOGY
LA English
DT Article
DE Learning adaptability; Foreign language anxiety; English learning
   self-efficacy; English academic engagement; Middle school students
ID POSITIVE EMOTIONS; ACHIEVEMENT; PERFORMANCE; BURNOUT; EXPERIENCE;
   CLASSROOM; VALIDITY
AB This study investigated learning adaptability in the English language academic engagement of 17,341 middle school students from 17 provinces (cities) in China. We used the following scales in our study: learning adaptability, foreign language classroom anxiety, English learning self-efficacy, and English academic engagement. Our research resulted in two key findings. First, learning adaptability positively predicted English academic engagement. Second, foreign language anxiety and English learning self-efficacy played separate and sequential mediating roles between learning adaptability and English language academic engagement. These findings indicated that learning adaptability, foreign language anxiety, and English learning self-efficacy play key roles in Chinese middle school students' English academic engagement. Therefore, in order to improve the level of middle school students' English academic engagement, teachers and parents can carry out educational activities by cultivating student's learning adaptability, reducing their foreign language anxiety, and improving their English learning self-efficacy.
C1 [Wang, Xu; Liu, Yan-ling; Lin, Jie] Southwest Univ, Fac Psychol, Lab Mental Hlth & Social Adaptat, Chongqing 400715, Peoples R China.
   [Wang, Xu; Liu, Yan-ling; Lin, Jie] Southwest Univ, Res Ctr Mental Hlth Educ, Tiansheng Rd 2, Chongqing, Peoples R China.
   [Ying, Bin] Southwest Univ, High Sch, Chongqing 400715, Peoples R China.
C3 Southwest University - China; Southwest University - China; Southwest
   University - China
RP Liu, YL (corresponding author), Southwest Univ, Fac Psychol, Lab Mental Hlth & Social Adaptat, Chongqing 400715, Peoples R China.; Liu, YL (corresponding author), Southwest Univ, Res Ctr Mental Hlth Educ, Tiansheng Rd 2, Chongqing, Peoples R China.
EM wx786753429@163.com; ssq@swu.edu.cn; 252249292@qq.com; 791275819@qq.com
RI 刘, 艳玲/HTS-3376-2023
CR [Anonymous], 2004, PSYCHOL SCI, DOI DOI 10.16719/J.CNKI.1671-6981.2004.01.061
   ASHFORD SJ, 1991, ACAD MANAGE J, V34, P251, DOI 10.2307/256442
   BANDURA A, 1982, J BEHAV THER EXP PSY, V13, P195, DOI 10.1016/0005-7916(82)90004-0
   Bingcheng G, 2013, CHINESE J SPECIAL ED, V12, P84
   Bown J, 2010, SYSTEM, V38, P432, DOI 10.1016/j.system.2010.03.016
   Castillejo SP, 2019, LANG TEST, V36, P327, DOI 10.1177/0265532218777783
   Casuso-Holgado MJ, 2013, BMC MED EDUC, V13, DOI 10.1186/1472-6920-13-33
   Cenoz J, 2019, MOD LANG J, V103, P130, DOI 10.1111/modl.12529
   Chen, 2016, J XINGTAI U, V31, P179
   [陈锦 Chen J], 2007, [中国组织工程研究与临床康复, Journal of Clinical Rehabilitative Tissue Engineering Research], V11, P10592
   China M. o. E. o. t. P. s. R. o., 2019, ED STAT 2019
   Da H.M., 2011, Journal of Inner Mongolia Normal University (Educational Science), V24, P54
   Dewaele JM, 2019, FRONT PSYCHOL, V10, DOI 10.3389/fpsyg.2019.02128
   [方来坛 FANG Laitan], 2008, [中国临床心理学杂志, Chinese Journal of Clinical Psychology], V16, P618
   Ferla J, 2009, LEARN INDIVID DIFFER, V19, P499, DOI 10.1016/j.lindif.2009.05.004
   Fredricks JA, 2004, REV EDUC RES, V74, P59, DOI 10.3102/00346543074001059
   Galla BM, 2014, J SCHOOL PSYCHOL, V52, P295, DOI 10.1016/j.jsp.2014.04.001
   Guang C., 2019, J JIAMUSI VOCATIONAL, P190
   Gumora G, 2002, J SCHOOL PSYCHOL, V40, P395, DOI 10.1016/S0022-4405(02)00108-5
   HORWITZ EK, 1986, TESOL QUART, V20, P559, DOI 10.2307/3586302
   HORWITZ EK, 1986, MOD LANG J, V70, P125, DOI 10.2307/327317
   Huang R., 2008, J. Inner Mongolia Agric. Univer, V10, P48
   Isen A.M., 2002, HDB POSITIVE PSYCHOL, P528
   Jia L., 2008, DEV INITIAL APPL SOC
   Jia XJ., 2020, Psychological Development and Education, V36, P700, DOI [10.16187/j.cnki.issn1001-4918.2020.06.08, DOI 10.16187/J.CNKI.ISSN1001-4918.2020.06.08]
   Jin YX, 2019, PERCEPT MOTOR SKILL, V126, P1024, DOI 10.1177/0031512519864471
   Jin Y, 2018, INT CONF COMPUT NETW, P1, DOI [10.1109/ICCNC.2018.8390376, 10.1080/01431161.2018.1490976]
   Kiuru N, 2014, PSYCHOL SCI, V25, P1018, DOI 10.1177/0956797613519111
   Krashen S., 1985, The input hypothesis: issues and implications
   Lewis AD, 2009, J PSYCHOEDUC ASSESS, V27, P397, DOI 10.1177/0734282908330571
   Li, 2018, STUDY LEARNING ADAPT
   Li J., 2013, CHINA J HLTH PSYCHOL, V21, P1429
   Li W, 2018, Educ Economy, P86
   Li XY, 2018, J INN MONG NORM UNIV, V47, P533, DOI DOI 10.3969/j.issn.1001-8735.2018.06.015
   Li YZ., 2018, Psychol Dev Educ, V34, P576, DOI DOI 10.16187/J.CNKI.ISSN1001-4918.2018.05.08
   Lin J., 2020, Chin. J. Spec. Educ, V27, P89
   Liu, 2018, STUDY STUDENT ENGAGE
   Liu X., 2019, J SCH STUDIES, V16, P56
   Liu Y., 2015, J SCH STUDIES, V12, P93
   Lu, 2015, STUDY RELATIONSHIP A
   Luo, 2018, STUDY RELATIONSHIP J
   Luo, 2012, RES RELATIONSHIP HIG
   Ministry of Education China, 2017, GEN SEN HIGH SCH CUR
   Mo X., 2012, Guide Sci. Educ, V2, P172
   Nie, 2004, PSYCHOL DEV ED, P23
   Nye, 2000, SCITECH BOOK NEWS, V24
   Ouweneel E, 2011, J POSIT PSYCHOL, V6, P142, DOI 10.1080/17439760.2011.558847
   Pekrun R, 2002, EDUC PSYCHOL-US, V37, P91, DOI 10.1207/S15326985EP3702_4
   Peng, 2020, STUDY CORRELATION JU
   Peng J., 2018, A study on the relationship between English learning anxiety and the use of learning strategies in high school students
   Podsakoff PM, 2003, J APPL PSYCHOL, V88, P879, DOI 10.1037/0021-9010.88.5.879
   Rocca KA, 2010, COMMUN EDUC, V59, P185, DOI 10.1080/03634520903505936
   Salanova M, 2010, ANXIETY STRESS COPIN, V23, P53, DOI 10.1080/10615800802609965
   Sánchez-Cardona I, 2012, PROCD SOC BEHV, V46, P2163, DOI 10.1016/j.sbspro.2012.05.446
   Schaufeli W. B., 2002, J. Happiness Stud., V3, P71
   Schaufeli WB, 2002, J CROSS CULT PSYCHOL, V33, P464, DOI 10.1177/0022022102033005003
   Shi, 2014, J ZHOUKOU NORMAL U, V31, P149
   Shi, 2007, CHINESE J SCH HLTH, V28, P515
   Shi LS., 2013, Psychological Development Education, V1, P71, DOI [10.16187/j.cnki.issn1001-4918.2013.01.006, DOI 10.16187/J.CNKI.ISSN1001-4918.2013.01.006]
   Shuyang J. F. Jiang, 2019, Psychol. Dev. Educ, V35, P48, DOI DOI 10.16187/J.CNKI.ISSN1001-4918.2019.01.06
   Song Y., 2018, MODERN PRIMARY SECON, V34, P70
   Strauser DR, 2012, J EMPLOYMENT COUNS, V49, P50, DOI 10.1002/j.2161-1920.2012.00006.x
   Sun E., 2013, J BENGBU COLL, V2, P81
   Sun PP, 2020, FRONT PSYCHOL, V11, DOI 10.3389/fpsyg.2020.00059
   Tan, 2009, MODERN ED SCI, P26
   Teimouri Y, 2019, STUD SECOND LANG ACQ, V41, P363, DOI 10.1017/S0272263118000311
   Turner JE, 2002, EDUC PSYCHOL-US, V37, P79, DOI 10.1207/S15326985EP3702_3
   Wang, 2018, STUDY RELATIONSHIP E
   Wang, 2020, INVESTIGATION RES EN
   Wang, INFLUENCE LEARNING A
   Wang C. K., 2003, Journal of Psychological Science, P281
   Wang D., 2017, Psychological Development and Education, V33, P56, DOI DOI 10.16187/J.CNKI.ISSN1001-4918.2017.01.07
   Wang L., 2016, STUDY RELATIONSHIP A
   Wang T., 2002, Journal of Southwest University Social Science Edition, V28, P28
   Wang X., 2017, A study on the correlation between English academic self-efficacy
   [温忠麟 Wen Zhonglin], 2014, [心理科学进展, Advances in Psychological Science], V22, P731
   [吴艳 Wu Yan], 2011, [心理科学进展, Advances in Psychological Science], V19, P1859
   Xie YJ, 2019, BMC MED EDUC, V19, DOI 10.1186/s12909-019-1640-9
   Xiong J., 2011, ED RES EXPT, P89
   Xu X., 2014, BASIC FOREIGN LANGUA, V16, P11
   [燕良轼 Yan Liangshi], 2018, [中国临床心理学杂志, Chinese Journal of Clinical Psychology], V26, P123
   Yang, 2002, CHINESE MENTAL HLTH, V02, P130
   [应斌 Ying Bin], 2021, [西南大学学报. 自然科学版, Journal of Southwest University. Natural Science Edition], V43, P22
   Yu G. L., 2005, Educational Research, V10, P39
   Zeng Y., 2016, J ED DEV, P30
   Zhang, 2004, PSYCHOL DEV ED SINIC, P56
   Zhang, 2016, INVESTIGATION RES PR
   Zhang A., 2021, SHANXI YOUTH, P1
   Zhang J., 2012, J. Henan Institute Sci. Technol, V4, P81
   Zhang L.J., 2001, RECL J, V32, P73, DOI [DOI 10.1177/003368820103200105, 10.1177/003368820103200105]
   Zhao, 2020, MENTAL HLTH ED PRIMA, P18
   Zhou, 2011, CHINA J HLTH PSYCHOL, V19, P1394
   Zhou X., 2010, CHINESE J SPECIAL ED, P80
NR 93
TC 24
Z9 24
U1 36
U2 326
PU SPRINGER
PI NEW YORK
PA ONE NEW YORK PLAZA, SUITE 4600, NEW YORK, NY, UNITED STATES
SN 1046-1310
EI 1936-4733
J9 CURR PSYCHOL
JI Curr. Psychol.
PD MAR
PY 2023
VL 42
IS 8
BP 6682
EP 6692
DI 10.1007/s12144-021-02008-8
EA JUN 2021
PG 11
WC Psychology, Multidisciplinary
WE Social Science Citation Index (SSCI)
SC Psychology
GA F7LM4
UT WOS:000664806600004
DA 2024-07-15
ER

PT J
AU Han, ZF
   Ju, HY
AF Han, Zhengfa
   Ju, Hanyu
TI The relationship between physical activity and academic engagement among
   college students-the mediating chain effect of trait mindfulness and
   self-efficacy
SO REVISTA DE PSICOLOGIA DEL DEPORTE
LA English
DT Article
DE physical activity; academic engagement; empirical research; college
   student
ID DISPOSITIONAL MINDFULNESS; EXERCISE; ASSOCIATION; HEALTH; PERFORMANCE;
   CHILDHOOD; EDUCATION; BENEFITS; OUTCOMES; ATTENTION
AB As a vital indication of academic success and adaptive behavior, academic engagement among college students has garnered significant interest in education. Yet, the relationship between physical activity and academic engagement has received little study, particularly among college students. This study investigates the relationship between academic engagement, self -efficacy, trait mindfulness, and physical activity among college students. This study studied 469 college students using SPSS and AMOS software, CFA, correlation, Bootstrap, and other statistical methods. Physical Activity Rating Measure, Mindful Awareness Attention Scale, General Self-Efficacy Scale, and College student academic engagement scale served as the basis for this study. According to studies, college students' physical activity can have both direct and indirect effects on their academic engagement via the chain mediation of trait mindfulness and self-efficacy. It is recommended that college students engage in physical activity while attending classes to develop long-lasting and consistent fitness routines. In addition to establishing a theoretical and empirical foundation for boosting the academic engagement of college students through physical exercise, this study is expected to increase our understanding of the internal mechanisms behind the effect of physical activity on academic engagement.
C1 [Han, Zhengfa] Yongin Univ, Sports Dept, Yongin 17046, South Korea.
   [Ju, Hanyu] Kyonggi Univ, Sports Sci Dept, Suwon 162227, South Korea.
C3 Yongin University; Kyonggi University
RP Ju, HY (corresponding author), Kyonggi Univ, Sports Sci Dept, Suwon 162227, South Korea.
EM han10086han@l63.com; juhanyu123@163.com
CR Anderson CL, 2020, PSYCHOL REP, V123, P1145, DOI 10.1177/0033294119851798
   Bailey N, 2019, FOCUS HEALTH PROF ED, V20, P50, DOI 10.11157/fohpe.v20i1.311
   Bailey R, 2006, J SCHOOL HEALTH, V76, P397, DOI 10.1111/j.1746-1561.2006.00132.x
   Bandura A, 2012, J MANAGE, V38, P9, DOI 10.1177/0149206311410606
   Becker BD, 2018, MINDFULNESS, V9, P636, DOI 10.1007/s12671-017-0806-y
   Biddle SJH, 2011, BRIT J SPORT MED, V45, P886, DOI 10.1136/bjsports-2011-090185
   Blake H, 2017, J ADV NURS, V73, P917, DOI 10.1111/jan.13181
   Braun SS, 2019, MINDFULNESS, V10, P245, DOI 10.1007/s12671-018-0968-2
   Bray M., 2010, Orbis Scholae, V4, P61, DOI DOI 10.14712/23363177.2018.126
   Brown KW, 2003, J PERS SOC PSYCHOL, V84, P822, DOI 10.1037/0022-3514.84.4.822
   Cahn BR, 2006, PSYCHOL BULL, V132, P180, DOI 10.1037/0033-2909.132.2.180
   Carpenter JK, 2019, CLIN PSYCHOL REV, V74, DOI 10.1016/j.cpr.2019.101785
   Chang DF, 2015, ADV SOC SCI EDUC HUM, V15, P142
   Daniels E, 2006, SEX ROLES, V55, P875, DOI 10.1007/s11199-006-9138-4
   Deng YQ, 2012, MINDFULNESS, V3, P10, DOI 10.1007/s12671-011-0074-1
   Firth AM, 2019, PSYCHOL RES BEHAV MA, V12, P565, DOI 10.2147/PRBM.S206666
   Fischer R, 2020, FRONT PSYCHOL, V11, DOI 10.3389/fpsyg.2020.563876
   Fredricks JA, 2004, REV EDUC RES, V74, P59, DOI 10.3102/00346543074001059
   Haynos AF, 2012, CLIN PSYCHOL REV, V32, P383, DOI 10.1016/j.cpr.2011.09.006
   Heath NL, 2016, MINDFULNESS, V7, P1132, DOI 10.1007/s12671-016-0555-3
   Hirschi T., 1969, Causes of delinquency, DOI DOI 10.4324/9781315081649
   Holler P, 2019, BMC PUBLIC HEALTH, V19, DOI 10.1186/s12889-019-6719-z
   Janssen I, 2010, INT J BEHAV NUTR PHY, V7, DOI 10.1186/1479-5868-7-40
   Jo G, 2018, J EXERC REHABIL, V14, P175, DOI 10.12965/jer.1835194.597
   Kahu ER, 2013, STUD HIGH EDUC, V38, P758, DOI 10.1080/03075079.2011.598505
   Karyadi KA, 2014, DRUG ALCOHOL DEPEN, V143, P1, DOI 10.1016/j.drugalcdep.2014.07.014
   Kuh GD, 2009, J COLL STUDENT DEV, V50, P683, DOI 10.1353/csd.0.0099
   Mesmer-Magnus J, 2017, HUM PERFORM, V30, P79, DOI 10.1080/08959285.2017.1307842
   Nooijen C. F., 2015, J NEUROENG REHABIL, V12, P1
   Nystrand M., 1989, INSTRUCTIONAL DISCOU
   Owen KB, 2018, J SCI MED SPORT, V21, P63, DOI 10.1016/j.jsams.2017.07.002
   Peechapol C, 2018, INT J EMERG TECHNOL, V13, P64, DOI 10.3991/ijet.v13i09.8351
   Rasberry CN, 2011, PREV MED, V52, pS10, DOI 10.1016/j.ypmed.2011.01.027
   Rasmussen M, 2013, EUR J PSYCHOL EDUC, V28, P945, DOI 10.1007/s10212-012-0148-z
   Reigal RE, 2020, INT J ENV RES PUB HE, V17, DOI 10.3390/ijerph17031100
   Ren K, 2021, INT J ENV RES PUB HE, V18, DOI 10.3390/ijerph182111468
   Sala M, 2020, HEALTH PSYCHOL REV, V14, P345, DOI 10.1080/17437199.2019.1650290
   Samek DR, 2015, J ADOLESCENT HEALTH, V57, P107, DOI 10.1016/j.jadohealth.2015.03.009
   Sciutto MJ, 2021, J CHILD FAM STUD, V30, P1516, DOI 10.1007/s10826-021-01955-x
   Shantakumar SR, 2022, BANGLADESH J MED SCI, V21, P135, DOI 10.3329/bjms.v21i1.56339
   Sharmin S, 2019, PROCEEDINGS OF THE ACM CONFERENCE ON GLOBAL COMPUTING EDUCATION (COMPED '19), P215, DOI 10.1145/3300115.3309532
   Siegel R., 2009, Clinical Handbook of Mindfulness, DOI [10.1007/978-0-387-09593-6_2, DOI 10.1007/978-0-387-09593-62]
   Spitzer US, 2013, TRENDS NEUROSCI EDUC, V2, P1, DOI 10.1016/j.tine.2013.03.002
   Swain J, 2011, INT J LIFELONG EDUC, V30, P591, DOI 10.1080/02601370.2011.579736
   Trowler P., 2010, STUDENT ENGAGEMENT E
   Tsafou KE, 2017, J HEALTH PSYCHOL, V22, P1221, DOI 10.1177/1359105315624748
   van Dinther M, 2011, EDUC RES REV-NETH, V6, P95, DOI 10.1016/j.edurev.2010.10.003
   Wheatley KA, 2023, CURR PSYCHOL, V42, P2680, DOI 10.1007/s12144-021-01593-y
   Whitehead R, 2020, J ADULT DEV, V27, P12, DOI 10.1007/s10804-018-09326-5
   Wijaya HE, 2018, ADV SCI LETT, V24, P163, DOI 10.1166/asl.2018.11946
   Wilson BM, 2015, PSYCHOL SCI, V26, P1567, DOI 10.1177/0956797615593705
   Yang CH, 2020, INT J SPORT EXERC PS, V18, P794, DOI 10.1080/1612197X.2019.1611901
   Yuqing P., 2022, ASIA-PAC J PUBLIC HE, V35, P5, DOI [10.13723/j.yxysh.2022.09.002, DOI 10.13723/J.YXYSH.2022.09.002]
   Zepke N, 2010, TEACH HIGH EDUC, V15, P661, DOI 10.1080/13562517.2010.522084
NR 54
TC 0
Z9 0
U1 7
U2 14
PU UNIV ILLES BALEARS
PI PALMA
PA SERVEI PUBLICACIONS INTERCANVI CIENTIFIC CAS JAI, CAMPUS UNIV, CARRETERA
   VALLDEMOSSA, K M 7 5, PALMA, ILLES BALEARS 07122, SPAIN
SN 1132-239X
EI 1988-5636
J9 REV PSICOL DEPORTE
JI Rev. Psicol. Deporte
PY 2022
VL 31
IS 4
BP 195
EP 205
PG 11
WC Psychology, Applied
WE Social Science Citation Index (SSCI)
SC Psychology
GA C5IU3
UT WOS:000962256400002
DA 2024-07-15
ER

PT J
AU Vizoso, C
   Rodríguez, C
   Arias-Gundín, O
AF Vizoso, Carmen
   Rodriguez, Celestino
   Arias-Gundin, Olga
TI Coping, academic engagement and performance in university students
SO HIGHER EDUCATION RESEARCH & DEVELOPMENT
LA English
DT Article
DE Academic engagement; coping strategies; performance; university students
ID PERCEIVED EMOTIONAL INTELLIGENCE; DEMANDS-RESOURCES MODEL; MEDIATING
   ROLE; CAREER CONSTRUCTION; STRATEGIES; BURNOUT; STRESS; MOTIVATION;
   ADAPTATION; EXTENSION
AB The aim of this study is to evaluate the relationships between coping (i.e., adaptive or maladaptive), academic engagement dimensions (i.e., vigor, dedication and absorption) and academic performance, as well as the mediating role of academic engagement dimensions in the relationship between coping and academic performance. Data were collected from a sample of 808 undergraduate students at a Spanish university. Participants completed the Coping Strategies Inventory for the measurement of coping strategies and the Utrecht Work Engagement Student Scale for the measurement of academic engagement. Academic performance was evaluated by the grade point average. Results showed that adaptive coping, academic engagement dimensions and academic performance were positively related. Maladaptive coping was negatively related to performance, but there were no significant correlations between maladaptive coping and any academic engagement dimension. Mediation analysis showed that engagement dimensions mediated the relationship between adaptive coping and performance. Adaptive coping increased academic vigor, dedication and absorption and these dimensions improved performance in turn. In conclusion, this study provides evidence of the way in which academic engagement mediates between adaptive coping and performance. The theoretical interpretation of the results and the potential applications for intervention are discussed.
C1 [Vizoso, Carmen; Arias-Gundin, Olga] Leon Univ, Dept Psychol Sociol & Philosophy, Leon, Spain.
   [Rodriguez, Celestino] Oviedo Univ, Dept Psychol, Oviedo, Spain.
RP Vizoso, C (corresponding author), Leon Univ, Dept Psychol Sociol & Philosophy, Leon, Spain.
EM cvizg@unileon.es
RI RodrÃ­guez, Celestino/B-5989-2018; Arias-Gundin, Olga/AAO-6990-2020;
   Gómez, Carmen Vizoso/N-5414-2018
OI RodrÃ­guez, Celestino/0000-0003-4137-4503; Arias-Gundin,
   Olga/0000-0002-7371-355X; Gómez, Carmen Vizoso/0000-0003-2549-8506
CR Angelo RP, 2014, EUR J WORK ORGAN PSY, V23, P203, DOI 10.1080/1359432X.2012.728701
   Bailey TH, 2016, HIGH EDUC RES DEV, V35, P201, DOI 10.1080/07294360.2015.1087474
   Bakker A.B., 2007, Journal of Managerial Psychology, V22, P309, DOI DOI 10.1108/02683940710733115
   Bakker A.B., 2008, CAREER DEV INT, V13, P209, DOI [https://doi.org/10.1108/13620430810870476, DOI 10.1108/13620430810870476]
   Bakker AB, 2011, CURR DIR PSYCHOL SCI, V20, P265, DOI 10.1177/0963721411414534
   Bonneville-Roussy A, 2017, CONTEMP EDUC PSYCHOL, V48, P28, DOI 10.1016/j.cedpsych.2016.08.003
   Bresó E, 2011, HIGH EDUC, V61, P339, DOI 10.1007/s10734-010-9334-6
   Casuso-Holgado MJ, 2013, BMC MED EDUC, V13, DOI 10.1186/1472-6920-13-33
   Crego A, 2016, J DENT EDUC, V80, P165
   Durán A, 2006, PSICOTHEMA, V18, P158
   FOLKMAN S, 1988, J PERS SOC PSYCHOL, V54, P466, DOI 10.1037/0022-3514.54.3.466
   Gallegos J, 2016, REV PSICODIDACT, V21, P87, DOI 10.1387/RevPsicodidact.13256
   Gan YQ, 2007, PERS INDIV DIFFER, V43, P851, DOI 10.1016/j.paid.2007.02.009
   Gasiewski JA, 2012, RES HIGH EDUC, V53, P229, DOI 10.1007/s11162-011-9247-y
   Hayes A.F., 2012, PROCESS: A Versatile Computational Tool for Observed Variable Mediation, Moderation, and Conditional Process Modeling, V1
   Hayes A. F., 2018, INTRO MEDIATION MODE, DOI DOI 10.1111/JEDM.12050
   Hayes AF, 2018, COMMUN MONOGR, V85, P4, DOI 10.1080/03637751.2017.1352100
   Hayes AF, 2009, COMMUN MONOGR, V76, P408, DOI 10.1080/03637750903310360
   Hobfoll SE, 2002, REV GEN PSYCHOL, V6, P307, DOI 10.1037//1089-2680.6.4.307
   Hobfoll SE, 2018, ANNU REV ORGAN PSYCH, V5, P103, DOI 10.1146/annurev-orgpsych-032117-104640
   Jauregui P, 2017, J GAMBL STUD, V33, P1081, DOI 10.1007/s10899-017-9675-5
   Jauregui P, 2016, BEHAV PSYCHOL, V24, P319
   Keeling R., 2006, European Journal of Education, V41, P203, DOI [10.1111/j.1465-3435.2006.00256.x, DOI 10.1111/J.1465-3435.2006.00256.X]
   Kline R.B., 2011, HDB METHODOLOGICAL I, DOI [10.4135/9781446268261, 10.4135/9781446268261.n31]
   Prieto LL, 2008, PSICOTHEMA, V20, P354
   Luo Y, 2016, PERS INDIV DIFFER, V88, P202, DOI 10.1016/j.paid.2015.08.056
   MacCann C, 2011, CONTEMP EDUC PSYCHOL, V36, P60, DOI 10.1016/j.cedpsych.2010.11.002
   Manzano G, 2002, INT J SOC PSYCHOL, V17, P237
   Merino-Tejedor E, 2016, J VOCAT BEHAV, V93, P92, DOI 10.1016/j.jvb.2016.01.005
   Morosanu L, 2010, HIGH EDUC RES DEV, V29, P665, DOI 10.1080/07294360.2010.487200
   Oriol X, 2016, FRONT PSYCHOL, V7, DOI 10.3389/fpsyg.2016.01243
   Oriol-Granado X, 2017, REV PSICODIDACT, V22, P45, DOI 10.1387/RevPsicodidact.14280
   Ortega-Maldonado A, 2018, TEACH HIGH EDUC, V23, P390, DOI 10.1080/13562517.2017.1391199
   Ouweneel E, 2013, APPL PSYCHOL-HLTH WE, V5, P225, DOI 10.1111/aphw.12008
   Pacheco N.E., 2007, REV EDUC-MADRID, V342, P239
   Parker PD, 2012, TEACH TEACH EDUC, V28, P503, DOI 10.1016/j.tate.2012.01.001
   Perera HN, 2014, J VOCAT BEHAV, V84, P395, DOI 10.1016/j.jvb.2014.03.002
   Pike GR, 2012, RES HIGH EDUC, V53, P550, DOI 10.1007/s11162-011-9239-y
   Preacher KJ, 2004, BEHAV RES METH INS C, V36, P717, DOI 10.3758/BF03206553
   Robins TG, 2018, HIGH EDUC RES DEV, V37, P115, DOI 10.1080/07294360.2017.1344827
   Robins TG., 2015, AUSTRALASIAN J ORG P, V8, P1, DOI DOI 10.1017/ORP.2014.7
   Robles-Fernández A, 2017, CULT EDUC, V29, P97, DOI 10.1080/11356405.2016.1269503
   Rosário P, 2015, HIGH EDUC RES DEV, V34, P173, DOI 10.1080/07294360.2014.935932
   Saadu U. T., 2013, J ED SOCIAL RES, V3, P17, DOI [https://doi.org/10.5901/jesr.2013.v3n5p17, DOI 10.5901/JESR.2013.V3N5P17]
   Sagone E., 2014, AM J ED RES, V2, P463, DOI [10.12691/education-2-7-5, DOI 10.12691/EDUCATION-2-7-5]
   Saklofske DH, 2012, LEARN INDIVID DIFFER, V22, P251, DOI 10.1016/j.lindif.2011.02.010
   Salanova M, 2010, ANXIETY STRESS COPIN, V23, P53, DOI 10.1080/10615800802609965
   Schaufeli WB, 2002, J CROSS CULT PSYCHOL, V33, P464, DOI 10.1177/0022022102033005003
   Schellenberg BJI, 2016, ANXIETY STRESS COPIN, V29, P287, DOI 10.1080/10615806.2015.1036047
   Serrano C, 2016, REV PSICODIDACT, V21, P261, DOI 10.1387/RevPsicodidact.14887
   Sobel M.E., 1982, SOCIOL METHODOL, P290, DOI [DOI 10.2307/270723, 10.2307/270723]
   Spedding J, 2017, PSYCHOL LEARN TEACH-, V16, P144, DOI 10.1177/1475725716687166
   Struthers CW, 2000, RES HIGH EDUC, V41, P581, DOI 10.1023/A:1007094931292
   Tartas M, 2016, BMC MED EDUC, V16, DOI 10.1186/s12909-016-0706-1
   Thomas CL, 2017, LEARN INDIVID DIFFER, V55, P40, DOI 10.1016/j.lindif.2017.03.001
   TOBIN DL, 1989, COGNITIVE THER RES, V13, P343, DOI 10.1007/BF01173478
   Turner M, 2017, HIGH EDUC RES DEV, V36, P386, DOI 10.1080/07294360.2016.1185398
   van der Colff JJ, 2009, SA J IND PSYCHOL, V35, P1, DOI 10.4102/sajip.v35i1.423
NR 58
TC 49
Z9 52
U1 6
U2 140
PU ROUTLEDGE JOURNALS, TAYLOR & FRANCIS LTD
PI ABINGDON
PA 2-4 PARK SQUARE, MILTON PARK, ABINGDON OX14 4RN, OXON, ENGLAND
SN 0729-4360
EI 1469-8366
J9 HIGH EDUC RES DEV
JI High. Educ. Res. Dev.
PD NOV 10
PY 2018
VL 37
IS 7
BP 1515
EP 1529
DI 10.1080/07294360.2018.1504006
PG 15
WC Education & Educational Research
WE Social Science Citation Index (SSCI)
SC Education & Educational Research
GA GX5TF
UT WOS:000447812600014
OA Green Accepted
DA 2024-07-15
ER

PT J
AU Song, L
   Yang, XT
   Zhao, YH
AF Song, Lu
   Yang, Xiantong
   Zhao, Yuehan
TI The core features, internal relations, and gender differences in music
   academic engagement: A network analysis
SO REVISTA DE PSICODIDACTICA
LA Spanish
DT Article
DE Music academic engagement; Gender differences; Network analysis
ID STUDENT ENGAGEMENT; SELF-EFFICACY; SCHOOL; ACHIEVEMENT; PERCEPTIONS;
   MOTIVATION; CONFIDENCE; SUPPORT
AB The existing research results on gender differences in academic engagement are confusing, coupled with the lack of research focusing on gender differences in music academic engagement, this leads to a lack of strong evidence for music teachers when designing specific academic engagement improvement strategies. Therefore, the purpose of this study is to explore the gender differences in music academic engagement. In order to achieve this purpose, this study used network analysis to estimate the network of male and female music academic engagement, and on this basis, determined the core features and differences of male and female music academic engagement. A total of 515 students majoring in music from Chinese universities participated in this study (38.4% were female, 61.6% were male, the mean age was 19.16 years old, and the standard deviation was 1.55). The results showed that low persistence and look forward to music class were the core features unique to men, while avoidance of difficult work was the core feature unique to women. Feel good in music class was a core feature shared by both men and women. The academic engagement of male and female in the field of music were both the same and different. This study is one of the first attempts to examine gender differences in academic engagement in the field of music. Music teachers should grasp the unique core features of male and female, and design academic engagement promotion strategies in a targeted manner. (c) 2023 Universidad de Pais Vasco. Published by Elsevier Espana, S.L.U. All rights reserved.
C1 [Song, Lu] SEGI Univ, Fac Educ Languages Psychol & Mus, Jalan Teknol, Kota Damansara 47810, Malaysia.
   [Yang, Xiantong] Beijing Normal Univ, Fac Psychol, Beijing 100875, Peoples R China.
   [Zhao, Yuehan] Univ Cambridge, Fac Educ, Cambridge CB2 1AG, England.
C3 SEGi University; Beijing Normal University; University of Cambridge
RP Yang, XT (corresponding author), Beijing Normal Univ, Fac Psychol, Beijing 100875, Peoples R China.
EM xtyang93@foxmail.com
OI Yang, Xiantong/0000-0002-1679-2474
CR Abulela MAA, 2021, EDUC PSYCHOL-UK, V41, P1160, DOI 10.1080/01443410.2020.1834076
   Aguillon SM, 2020, CBE-LIFE SCI EDUC, V19, DOI 10.1187/cbe.19-03-0048
   Ahslund I., 2018, International Journal of Learning, Teaching and Educational Research, P28, DOI [10.26803/ijlter.17.4, DOI 10.26803/IJLTER.17.4.2]
   Ansong D, 2017, INT J EDUC DEV, V54, P51, DOI 10.1016/j.ijedudev.2017.03.010
   Balasooriya I, 2017, EDULEARN PROC, P990
   BANDURA A, 1977, PSYCHOL REV, V84, P191, DOI 10.1037/0033-295X.84.2.191
   BANDURA A, 1982, AM PSYCHOL, V37, P122, DOI 10.1037/0003-066X.37.2.122
   Bang H, 2020, CHILD YOUTH SERV REV, V113, DOI 10.1016/j.childyouth.2020.105012
   Blanchard MA, 2021, CHILD ABUSE NEGLECT, V111, DOI 10.1016/j.chiabu.2020.104826
   Blanco I, 2020, J POSIT PSYCHOL, V15, P623, DOI 10.1080/17439760.2020.1789696
   Boccaletti S., 2018, Synchronization: from coupled systems to complex networks
   Börekci A, 2023, INT J MUSIC EDUC, DOI 10.1177/02557614231166757
   Borgatti SP, 2009, SCIENCE, V323, P892, DOI 10.1126/science.1165821
   Borsboom D, 2008, J CLIN PSYCHOL, V64, P1089, DOI 10.1002/jclp.20503
   Borsboom D, 2013, ANNU REV CLIN PSYCHO, V9, P91, DOI 10.1146/annurev-clinpsy-050212-185608
   Bos FM, 2017, PSYCHOTHER PSYCHOSOM, V86, P175, DOI 10.1159/000453583
   Bougie R., 2019, RES METHODS BUSINESS, V8th
   Brint S, 2008, RES HIGH EDUC, V49, P383, DOI 10.1007/s11162-008-9090-y
   Bru E, 2021, SCAND J EDUC RES, V65, P153, DOI 10.1080/00313831.2019.1659404
   Cao X, 2019, J CHILD PSYCHOL PSYC, V60, P216, DOI 10.1111/jcpp.12963
   Caputo A, 2017, UNIV PSYCHOL, V16, DOI 10.11144/Javeriana.upsy16-2.sdsw
   Casanova O, 2023, PSYCHOL MUSIC, V51, P838, DOI 10.1177/03057356221109623
   Castellanos MA, 2020, INT J ENV RES PUB HE, V17, DOI 10.3390/ijerph17238934
   Martín JC, 2021, HELIYON, V7, DOI 10.1016/j.heliyon.2021.e06274
   Cents-Boonstra M, 2021, RES PAP EDUC, V36, P754, DOI 10.1080/02671522.2020.1767184
   Chen JH, 2008, BIOMETRIKA, V95, P759, DOI 10.1093/biomet/asn034
   Corp IBM, 2015, IBM SPSS for Windows, Version 23.0
   Costantini G, 2015, J RES PERS, V54, P13, DOI 10.1016/j.jrp.2014.07.003
   De Bolle M, 2015, J PERS SOC PSYCHOL, V108, P171, DOI 10.1037/a0038497
   Egilmez H.O., 2015, ED RES REV, V10, P2558, DOI [DOI 10.5897/ERR2015, 10.5897/ERR2015.2439, DOI 10.5897/ERR2015.2439]
   Epskamp S, 2018, BEHAV RES METHODS, V50, P195, DOI 10.3758/s13428-017-0862-1
   Epskamp S, 2012, J STAT SOFTW, V48, P1, DOI 10.18637/jss.v048.i04
   FINN JD, 1995, ELEM SCHOOL J, V95, P421, DOI 10.1086/461853
   Fredricks JA, 2004, REV EDUC RES, V74, P59, DOI 10.3102/00346543074001059
   Gershenson S, 2016, EDUC FINANC POLICY, V11, P125, DOI 10.1162/EDFP_a_00180
   Gunuc S, 2015, ASSESS EVAL HIGH EDU, V40, P587, DOI 10.1080/02602938.2014.938019
   Guo Y, 2023, INT J ENV RES PUB HE, V20, DOI 10.3390/ijerph20010824
   Hardy A, 2021, PSYCHOL MED, V51, P2485, DOI 10.1017/S0033291720001300
   Harper SR, 2004, J COLL STUDENT DEV, V45, P271, DOI 10.1353/csd.2004.0035
   Hartono F.P., 2019, International Journal of Scientific Technology Research, V8, P21
   Hewitt MP, 2015, J RES MUSIC EDUC, V63, P298, DOI 10.1177/0022429415595611
   James G, 2013, SPRINGER TEXTS STAT, V103, P1, DOI 10.1007/978-1-4614-7138-7_1
   Jian Z, 2022, FRONT PSYCHOL, V13, DOI 10.3389/fpsyg.2022.899706
   Jones B.D., 2020, Handbook of research in educational communications and technology learning design, V5th, P9
   Jones BD, 2019, SOC PSYCHOL EDUC, V22, P819, DOI 10.1007/s11218-019-09500-x
   Khlaif ZN, 2021, EDUC INF TECHNOL, V26, P7033, DOI 10.1007/s10639-021-10566-4
   Kim C, 2015, EDUC TECHNOL SOC, V18, P261
   Kline R., 2015, Principles and Practice of Structural EquationModeling, DOI DOI 10.1126/SCITRANSLMED.3002085
   Korlat S, 2021, FRONT PSYCHOL, V12, DOI 10.3389/fpsyg.2021.637776
   Lam SF, 2012, J SCHOOL PSYCHOL, V50, P77, DOI 10.1016/j.jsp.2011.07.004
   Lazarides R, 2019, FRONT PSYCHOL, V10, DOI 10.3389/fpsyg.2019.01243
   Lee LZ, 2021, APPL SYST INNOV, V4, DOI 10.3390/asi4040093
   Li M, 2022, FRONT PSYCHOL, V13, DOI 10.3389/fpsyg.2022.853221
   Lietaert S, 2015, BRIT J EDUC PSYCHOL, V85, P498, DOI 10.1111/bjep.12095
   Liu D, 2022, PSYCHIAT RES, V311, DOI 10.1016/j.psychres.2022.114507
   Liu SH, 2022, COMPUT HUM BEHAV, V128, DOI 10.1016/j.chb.2021.107090
   Maccallum F, 2023, PSYCHOL MED, V53, P1770, DOI 10.1017/S0033291721003391
   MACGREGOR B, 1968, J RES MUSIC EDUC, V16, P302, DOI 10.2307/3344069
   McPherson GE, 2015, RES STUD MUSIC EDUC, V37, P141, DOI 10.1177/1321103X15600914
   McPherson GE, 2010, RES STUD MUSIC EDUC, V32, P201, DOI 10.1177/1321103X10384200
   Mendoza NB, 2020, SCHOOL PSYCHOL INT, V41, P454, DOI 10.1177/0143034320946803
   NOLIN WH, 1973, J RES MUSIC EDUC, V21, P123, DOI 10.2307/3344588
   Okyar H., 2021, Journal of English Teaching, V7, P43
   Orton A, 2019, MUSIC EDUC RES, V21, P40, DOI 10.1080/14613808.2018.1507019
   Pournelle G. H., 1953, Journal of Mammalogy, V34, P133, DOI 10.1890/0012-9658(2002)083[1421:SDEOLC]2.0.CO;2
   Robinaugh DJ, 2016, J ABNORM PSYCHOL, V125, P747, DOI 10.1037/abn0000181
   RStudio Team, 2020, US
   Ruffing S, 2015, FRONT PSYCHOL, V6, DOI 10.3389/fpsyg.2015.01238
   Skinner EA, 2012, HANDBOOK OF RESEARCH ON STUDENT ENGAGEMENT, P21, DOI 10.1007/978-1-4614-2018-7_2
   Trollinger Laree M., 2021, Visions of Research in Music Education, V16, P22
   van Borkulo C, 2015, JAMA PSYCHIAT, V72, P1219, DOI 10.1001/jamapsychiatry.2015.2079
   Van Borkulo CD, 2023, PSYCHOL METHODS, V28, P1273, DOI 10.1037/met0000476
   Wang MT, 2016, LEARN INSTR, V43, P16, DOI 10.1016/j.learninstruc.2016.01.008
   Wang MT, 2010, AM EDUC RES J, V47, P633, DOI 10.3102/0002831209361209
   Wehr-Flowers E, 2006, J RES MUSIC EDUC, V54, P337, DOI 10.1177/002242940605400406
   Wu HB, 2020, MED EDUC ONLINE, V25, DOI 10.1080/10872981.2020.1742964
   Yin HB, 2018, HIGH EDUC, V76, P827, DOI 10.1007/s10734-018-0239-0
NR 77
TC 1
Z9 1
U1 11
U2 16
PU ELSEVIER ESPANA
PI MADRID
PA CALLE DE ZURBANO, 76-4TH FLR LEFT, MADRID, 28010, SPAIN
SN 1136-1034
EI 2254-4372
J9 REV PSICODIDACT
JI Rev. Psicodidact.
PD JUL-DEC
PY 2023
VL 28
IS 2
BP 115
EP 124
DI 10.1016/j.psicod.2023.06.002
EA SEP 2023
PG 10
WC Education & Educational Research; Psychology, Educational
WE Social Science Citation Index (SSCI)
SC Education & Educational Research; Psychology
GA S8YA0
UT WOS:001073956400001
DA 2024-07-15
ER

PT J
AU Bao, D
   Mydin, F
   Surat, S
   Lyu, YH
   Pan, DS
   Cheng, YH
AF Bao, Dan
   Mydin, Faridah
   Surat, Shahlan
   Lyu, Yanhong
   Pan, Dongsheng
   Cheng, Yahua
TI Challenge-Hindrance Stressors and Academic Engagement Among Medical
   Postgraduates in China: A Moderated Mediation Model
SO PSYCHOLOGY RESEARCH AND BEHAVIOR MANAGEMENT
LA English
DT Article
DE challenge-hindrance stressors; academic engagement; emotional
   exhaustion; recovery experiences; mastery (learning) & relaxation;
   medical postgraduates
ID SCHOOL ENGAGEMENT; METAANALYTIC TEST; WORK ENGAGEMENT; RESOURCES;
   BURNOUT; RECOVERY; CONSERVATION; SELF; EXHAUSTION; DEMANDS
AB Background: Improving academic engagement of medical postgraduates is crucial for enhancing the quality of learning and the development of medical education. Due to medical postgraduates face high levels of stress and rigorous demands, yet the mechanisms linking challenge-hindrance stressors to academic engagement in this context remain largely unexplored. This study aims to explore the comprehensive relationship between challenge-hindrance stressors and academic engagement among medical postgraduates in China. Methods: Data were collected from 437 medical postgraduates in China, to investigate their challenge-hindrance stressors, emotional exhaustion, learning, relaxation and academic engagement. Among these postgraduates, 40.3% were male and 59.7% were female, with the mean age of the participants being 25.71 years. Statistical procedures were conducted using Mplus 8.3, ensuring a robust analysis of the data collected. Results: Our study showed that both challenge and hindrance stressors are significantly positively correlated with emotional exhaustion among Chinese medical postgraduates, and emotional exhaustion is negatively associated with academic engagement. Emotional exhaustion mediates the relationship between challenge-hindrance stressors and academic engagement. Learning plays a protective role, moderating the challenge stressors and emotional exhaustion relationship and its indirect effect on academic engagement. However, relaxation was not identified as a significant moderating factor in this context. Conclusion: Our findings not only revealed emotional exhaustion as a potential mechanism underlying the relationship between challenge-hindrance stressors and academic engagement but also validated the moderating role of learning in mitigating the adverse effects of challenge stressors on emotional exhaustion and academic engagement among Chinese medical postgraduates. This comprehensive insight into the complex dynamics between different stressors and academic engagement provides both theoretical and empirical evidence for medical universities. It underscores the importance of interventions to enhance academic engagement in stressful environments and serves as a valuable reference for the development of reasonable assessment systems. These contributions are crucial for fostering a supportive educational atmosphere and promoting the well-being of medical postgraduates.
C1 [Bao, Dan; Mydin, Faridah; Surat, Shahlan] Univ Kebangsaan Malaysia, Fac Educ, Bangi, Selangor, Malaysia.
   [Bao, Dan] Hubei Univ Med, Dept Humanities & Social Sci, Shiyan, Hubei, Peoples R China.
   [Lyu, Yanhong] Fourth Mil Med Univ, Xijing Hosp, Dept Obstet & Gynecol, Xian, Peoples R China.
   [Pan, Dongsheng] Fourth Mil Med Univ, Xijing Hosp, Dept Orthopaed, Xian, Peoples R China.
   [Cheng, Yahua] Shanghai Univ Polit Sci & Law, Sch Govt, Shanghai, Peoples R China.
C3 Universiti Kebangsaan Malaysia; Hubei University of Medicine; Air Force
   Military Medical University; Air Force Military Medical University;
   Shanghai University of Political Science & Law
RP Cheng, YH (corresponding author), Shanghai Univ Polit Sci & Law, Sch Govt, Shanghai, Peoples R China.
EM chengyahua@shupl.edu.cn
OI Lyu, Yan hong/0000-0001-5607-3143
FU Postgraduate Education and Teaching Research Projects of Hubei
   University of Medicine [YJ2022009]; Education and Teaching Research
   Projects of Hubei University of Medicine [2022038]
FX <B>Funding</B> This research was funded by the Postgraduate Education
   and Teaching Research Projects of Hubei University of Medicine. (Key
   project, Grant No.: YJ2022009) . This research was funded by the
   Education and Teaching Research Projects of Hubei University of
   Medicine. (Grant No.: 2022038) .
CR af Ursin P, 2021, SCAND J EDUC RES, V65, P661, DOI 10.1080/00313831.2020.1739135
   Babenko O, 2019, MED TEACH, V41, P478, DOI 10.1080/0142159X.2018.1442564
   Bakker AB, 2014, ANNU REV ORGAN PSYCH, V1, P389, DOI 10.1146/annurev-orgpsych-031413-091235
   Casuso-Holgado MJ, 2013, BMC MED EDUC, V13, DOI 10.1186/1472-6920-13-33
   Cavanaugh MA, 2000, J APPL PSYCHOL, V85, P65, DOI 10.1037/0021-9010.85.1.65
   Chyu EPY, 2022, FRONT PSYCHIATRY, V13, DOI 10.3389/fpsyt.2022.911530
   Cooper C.L., 2001, Organizational stress: A review and critique of theory, research, and applications
   CORDES CL, 1993, ACAD MANAGE REV, V18, P621, DOI 10.2307/258593
   Crawford ER, 2010, J APPL PSYCHOL, V95, P834, DOI 10.1037/a0019364
   Davidson R, 2008, ECONOMET J, V11, P443, DOI 10.1111/j.1368-423X.2008.00247.x
   Denovan A, 2020, STUD HIGH EDUC, V45, P1533, DOI 10.1080/03075079.2019.1616168
   Flinchbaugh C, 2015, INT J STRESS MANAGE, V22, P323, DOI 10.1037/a0039136
   Fredricks JA, 2004, REV EDUC RES, V74, P59, DOI 10.3102/00346543074001059
   Fredrickson BL, 2000, MOTIV EMOTION, V24, P237, DOI 10.1023/A:1010796329158
   FRESE M.Y., 1988, Causes, coping, consequences of stress at work, P375, DOI DOI 10.1002/SMI.2460050217
   Fritz C, 2011, ACAD MANAGE PERSPECT, V25, P28, DOI 10.5465/AMP.2011.63886528
   Hargrove MB, 2013, ORGAN DYN, V42, P61, DOI 10.1016/j.orgdyn.2012.12.008
   HOBFOLL SE, 1989, AM PSYCHOL, V44, P513, DOI 10.1037/0003-066X.44.3.513
   HOBFOLL SE, 1993, S AP PSYC S, P115
   Hobfoll SE, 2002, REV GEN PSYCHOL, V6, P307, DOI 10.1037//1089-2680.6.4.307
   Hobfoll SE, 2003, J PERS SOC PSYCHOL, V84, P632, DOI 10.1037/0022-3514.84.3.632
   Hobfoll SE, 2001, APPL PSYCHOL-INT REV, V50, P337, DOI 10.1111/1464-0597.00062
   [侯琳 Hou Lin], 2019, [基础医学与临床, Basic & Clinical Medicine], V39, P1503
   Jeong Y, 2010, EPIDEMIOL HEALTH, V32, DOI 10.4178/epih/e2010009
   Jex S.M., 1998, STRESS JOB PERFORMAN
   Jordan RK, 2020, PLOS ONE, V15, DOI 10.1371/journal.pone.0240667
   Kassab SE, 2022, MED EDUC, V56, P703, DOI 10.1111/medu.14799
   Koeske G.F., 1993, J SOC SERV RES, V17, P107, DOI DOI 10.1300/J079V17N0306
   Kühnel J, 2011, J ORGAN BEHAV, V32, P125, DOI 10.1002/job.699
   LEITER MP, 1988, J ORGAN BEHAV, V9, P297, DOI 10.1002/job.4030090402
   Lepine JA, 2005, ACAD MANAGE J, V48, P764, DOI 10.2307/20159696
   LePine JA, 2004, J APPL PSYCHOL, V89, P883, DOI 10.1037/0021-9010.89.5.883
   Liu HC, 2018, MEDICINE, V97, DOI 10.1097/MD.0000000000010326
   Liu XH, 2023, ACAD MED, V98, P43, DOI 10.1097/ACM.0000000000004919
   Liu YH, 2015, J APPL PSYCHOL, V100, P793, DOI 10.1037/a0038387
   McCauley KD, 2020, J MANAG EDUC, V44, P490, DOI 10.1177/1052562920924072
   Minjeong An，, 2017, [THE JOURNAL OF THE KOREAN SOCIETY OF SCHOOL HEALTH, 한국학교보건학회지], V30, P113
   Myint K.M., 2020, Journal of the Myanmar Academy of Arts and Science, VXVIII, P185
   Oró P, 2021, MINDFULNESS, V12, P1138, DOI 10.1007/s12671-020-01582-5
   Park HI, 2014, APPL PSYCHOL-INT REV, V63, P607, DOI 10.1111/apps.12008
   Podsakoff NP, 2007, J APPL PSYCHOL, V92, P438, DOI 10.1037/0021-9010.92.2.438
   Prem R, 2017, J ORGAN BEHAV, V38, P108, DOI 10.1002/job.2115
   Qiao J, 2023, LANCET, V401, P103, DOI 10.1016/S0140-6736(22)02629-0
   Raufelder D, 2014, SCHOOL PSYCHOL INT, V35, P405, DOI 10.1177/0143034313498953
   Rodríguez-Muñoz A, 2021, LEARN INDIVID DIFFER, V92, DOI 10.1016/j.lindif.2021.102087
   Salam A., 2013, International Medical Journal, V20, P649
   Saleem MS, 2022, FRONT PSYCHOL, V13, DOI 10.3389/fpsyg.2022.920395
   Sawhney G, 2022, J BUS PSYCHOL, V37, P389, DOI 10.1007/s10869-021-09752-5
   Schaufeli WB, 2004, J ORGAN BEHAV, V25, P293, DOI 10.1002/job.248
   Shadid A, 2020, CUREUS J MED SCIENCE, V12, DOI 10.7759/cureus.6633
   Shete A., 2015, CHRISMED Journal of Health and Research, V2, P119, DOI DOI 10.4103/2348-3334.153255
   Sonnentag S, 2007, J OCCUP HEALTH PSYCH, V12, P204, DOI 10.1037/1076-8998.12.3.204
   Sonnentag S, 2017, J OCCUP HEALTH PSYCH, V22, P365, DOI 10.1037/ocp0000079
   Sonnentag S, 2012, J APPL PSYCHOL, V97, P842, DOI 10.1037/a0028292
   Spector Paul E, 1998, J Occup Health Psychol, V3, P356, DOI 10.1037/1076-8998.3.4.356
   STONE AA, 1995, HEALTH PSYCHOL, V14, P341, DOI 10.1037/0278-6133.14.4.341
   Sun YB, 2019, SUSTAINABILITY-BASEL, V11, DOI 10.3390/su11061779
   Trougakos JP, 2014, ACAD MANAGE J, V57, P405, DOI 10.5465/amj.2011.1072
   Upadyaya K, 2013, EUR PSYCHOL, V18, P136, DOI 10.1027/1016-9040/a000143
   Van Ryzin MJ, 2021, J EARLY ADOLESCENCE, V41, P700, DOI 10.1177/0272431620950474
   Virtanen V., 2012, Psychol, V12A, P1231, DOI [10.4236/psych.2012.312A182, DOI 10.4236/PSYCH.2012.312A182]
   Wu HB, 2020, MED EDUC ONLINE, V25, DOI 10.1080/10872981.2020.1742964
   Wu HC, 2020, INT J ENV RES PUB HE, V17, DOI 10.3390/ijerph17010282
   Yao AY, 2015, J PERS PSYCHOL, V14, P203, DOI 10.1027/1866-5888/a000141
   Yao H., 2021, China High Educ Res, V05, P79
   Zhang C, 2018, J APPL PSYCHOL, V103, P123, DOI 10.1037/apl0000264
   Zhang GY, 2022, MED EDUC ONLINE, V27, DOI 10.1080/10872981.2022.2100039
   Zhou BP, 2023, CURR PSYCHOL, V42, P1172, DOI 10.1007/s12144-021-01505-0
NR 68
TC 1
Z9 1
U1 9
U2 9
PU DOVE MEDICAL PRESS LTD
PI ALBANY
PA PO BOX 300-008, ALBANY, AUCKLAND 0752, NEW ZEALAND
SN 1179-1578
J9 PSYCHOL RES BEHAV MA
JI Psychol. Res. Behav. Manag.
PY 2024
VL 17
BP 1115
EP 1128
DI 10.2147/PRBM.S448844
PG 14
WC Psychology, Clinical; Psychiatry; Psychology, Multidisciplinary
WE Social Science Citation Index (SSCI)
SC Psychology; Psychiatry
GA LG2M8
UT WOS:001185564000001
PM 38505350
OA gold, Green Published
DA 2024-07-15
ER

PT J
AU Tang, H
   Datu, JAD
   Liu, ZJ
   Shen, JF
   Xing, Q
AF Tang, Hui
   Datu, Jesus Alfonso D.
   Liu, Zhijun
   Shen, Jiefei
   Xing, Qiang
TI The engaged lives of encouraged students: Academic encouragement, grit
   and academic engagement in Chinese first year undergraduate students
SO CURRENT PSYCHOLOGY
LA English
DT Article
DE Academic encouragement; Academic engagement; Chinese; Grit
ID SELF-EFFICACY; PERSEVERANCE; ACHIEVEMENT; UNIVERSITY; OUTCOMES; SUPPORT;
   GENDER; SCALE
AB Although research has shown that two types of academic encouragement (i.e., challenge-focused and potential-focused encouragement) generally increase academic engagement, few studies have explored how they relate to academic engagement among first-year undergraduate students. Moreover, little is known on psychological mechanisms linking encouragement to educational outcomes. This study explored the indirect effects of encouragement on academic engagement via grit's dimensions (i.e., perseverance of effort and consistency of interests) among 485 Chinese first-year undergraduate students. Results showed that overall academic encouragement, challenge-focused encouragement and potential-focused encouragement positively predicted perseverance of effort and academic engagement. However, the predictive effects of overall academic encouragement, challenge-focused encouragement and potential-focused encouragement on consistency of interests were faint. Results also indicated that overall academic encouragement, challenge-focused encouragement and potential-focused encouragement indirectly predicted academic engagement through perseverance of effort rather than consistency of interests. These findings underscore the importance of identifying pathways through which specific types of encouragement indirectly relate to academic engagement.
C1 [Tang, Hui; Shen, Jiefei] Zhaoqing Univ, Zhaoqing, Peoples R China.
   [Tang, Hui; Xing, Qiang] Guangzhou Univ, Guangzhou Higher Educ Mega Ctr, Sch Educ, 230 Wai Huan Xi Rd, Guangzhou 510006, Peoples R China.
   [Datu, Jesus Alfonso D.] Educ Univ Hong Kong, Hong Kong, Peoples R China.
   [Liu, Zhijun] Zunyi Med Univ, Zunyi, Guizhou, Peoples R China.
C3 Zhaoqing University; Guangzhou University; Education University of Hong
   Kong (EdUHK); Zunyi Medical University
RP Xing, Q (corresponding author), Guangzhou Univ, Guangzhou Higher Educ Mega Ctr, Sch Educ, 230 Wai Huan Xi Rd, Guangzhou 510006, Peoples R China.
EM qiang_xingpsy@126.com
RI shen, jie/JJF-0994-2023; Tang, Hui/GPX-8815-2022; Liu,
   Zhijun/AAF-4699-2021; Liu, Zhijun/HTN-7375-2023
OI Tang, Hui/0000-0003-2994-8076; LIU, Zhijun/0000-0002-4679-5123; Datu,
   Jesus Alfonso/0000-0002-8790-1113
FU Innovation and Creative Research Fund [2019WQNCX122]; "13th FiveYear
   Plan" Fund of Education Science - Department of Education of Guangdong
   Province [2020GXJK428]
FX This study was supported by the Innovation and Creative Research Fund
   [grant number 2019WQNCX122] and "13th FiveYear Plan" Fund of Education
   Science [grant number 2020GXJK428] awarded by the Department of
   Education of Guangdong Province.
CR Adler A., 1956, The individual psychology of Alfred Adler
   Alcott B, 2017, RES HIGH EDUC, V58, P773, DOI 10.1007/s11162-017-9446-2
   Altermatt ER, 2019, J COLL STUD RETENT-R, V21, P21, DOI 10.1177/1521025116686588
   Antonakis J., 2014, The Oxford Handbook of Leadership and Organizations, P93, DOI DOI 10.1093/OXFORDHB/9780199755615.013.007
   Bakker A.B., 2007, Journal of Managerial Psychology, V22, P309, DOI DOI 10.1108/02683940710733115
   Bakker AB, 2017, J OCCUP HEALTH PSYCH, V22, P273, DOI 10.1037/ocp0000056
   Carmona-Halty MA, 2019, FRONT PSYCHOL, V10, DOI 10.3389/fpsyg.2019.01017
   Christenson SL., 2012, HDB RES STUDENT ENGA, DOI [DOI 10.1007/978-1-4614-2018-7, 10.1007/978-1-4614-2018-7]
   Clark KN, 2020, PSYCHOL SCHOOLS, V57, P204, DOI 10.1002/pits.22318
   Credé M, 2017, J PERS SOC PSYCHOL, V113, P492, DOI 10.1037/pspp0000102
   Datu JAD, 2021, FRONT PSYCHOL, V11, DOI 10.3389/fpsyg.2020.545526
   Datu JAD, 2018, J SCHOOL PSYCHOL, V69, P100, DOI 10.1016/j.jsp.2018.05.007
   Datu JAD, 2018, SCHOOL PSYCHOL QUART, V33, P428, DOI 10.1037/spq0000234
   Datu JAD, 2017, PERS INDIV DIFFER, V105, P135, DOI 10.1016/j.paid.2016.09.039
   Datu JAD, 2016, CURR PSYCHOL, V35, P121, DOI 10.1007/s12144-015-9374-2
   Dinkmeyer D.C., 1996, The skills of encouragement: Bringing out the best in yourself and others
   Disabato DJ, 2019, J PERS, V87, P194, DOI 10.1111/jopy.12382
   Duckworth AL, 2007, J PERS SOC PSYCHOL, V92, P1087, DOI 10.1037/0022-3514.92.6.1087
   Duckworth AL, 2009, J PERS ASSESS, V91, P166, DOI 10.1080/00223890802634290
   Guo F, 2019, HIGH EDUC POLICY, V32, P557, DOI 10.1057/s41307-019-00140-6
   Gutman LM, 2018, J ADOLESCENCE, V67, P109, DOI 10.1016/j.adolescence.2018.05.014
   Hodge B, 2018, RES HIGH EDUC, V59, P448, DOI 10.1007/s11162-017-9474-y
   Hsu HY, 2021, EUR J ENG EDUC, V46, P718, DOI 10.1080/03043797.2021.1889469
   Hu LT, 1999, STRUCT EQU MODELING, V6, P1, DOI 10.1080/10705519909540118
   [胡牡丽 Hu Muli], 2012, [中国临床心理学杂志, Chinese Journal of Clinical Psychology], V20, P155
   Jose PE, 2012, J CROSS CULT PSYCHOL, V43, P999, DOI 10.1177/0022022111421633
   Ketonen EE, 2016, LEARN INDIVID DIFFER, V51, P141, DOI 10.1016/j.lindif.2016.08.017
   Lan XY, 2019, LEARN INDIVID DIFFER, V69, P129, DOI 10.1016/j.lindif.2018.12.003
   Liang HG, 2007, MIS QUART, V31, P59
   Lin YJ, 2013, J CAREER DEV, V40, P186, DOI 10.1177/0894845311418655
   Little TD, 2002, STRUCT EQU MODELING, V9, P151, DOI 10.1207/S15328007SEM0902_1
   Luo J, 2020, FRONT PSYCHOL, V11, DOI 10.3389/fpsyg.2020.00466
   Marsh HW, 2005, MULTIVAR APPL SER, P275
   Mu WL, 2021, J PSYCHOEDUC ASSESS, V39, P332, DOI 10.1177/0734282920977723
   Muthen L. K., 1998, Mplus User's Guide, V8th
   Operario D, 2004, PSYCHOL HEALTH, V19, P237, DOI 10.1080/08870440310001638098
   Perkmann M, 2021, RES POLICY, V50, DOI 10.1016/j.respol.2020.104114
   Podsakoff PM, 2003, J APPL PSYCHOL, V88, P879, DOI 10.1037/0021-9010.88.5.879
   Robayo-Tamayo M, 2020, LEARN INDIVID DIFFER, V80, DOI 10.1016/j.lindif.2020.101887
   Ryan RM, 2017, SELF-DETERMINATION THEORY: BASIC PSYCHOLOGICAL NEEDS IN MOTIVATION, DEVELOPMENT, AND WELLNESS, P1, DOI 10.1521/978.14625/28806
   Salmela-Aro K, 2014, BRIT J EDUC PSYCHOL, V84, P137, DOI 10.1111/bjep.12018
   Schaufeli WB, 2004, J ORGAN BEHAV, V25, P293, DOI 10.1002/job.248
   Shrout PE, 2002, PSYCHOL METHODS, V7, P422, DOI 10.1037//1082-989X.7.4.422
   Sirin SR, 2005, REV EDUC RES, V75, P417, DOI 10.3102/00346543075003417
   State Council, 2019, CHIN ISS GUID DEEP R
   Su-Russell C, 2021, J CHILD FAM STUD, V30, P757, DOI 10.1007/s10826-020-01869-0
   Sweeney TJ., 2009, ADLERIAN COUNSELING, DOI [10.4324/9780203886144, DOI 10.4324/9780203886144]
   Tang H, 2021, J PSYCHOEDUC ASSESS, V39, P258, DOI 10.1177/0734282920966821
   Tang X, 2019, J YOUTH ADOLESCENCE, V48, P850, DOI 10.1007/s10964-019-00998-0
   Tartari V, 2015, RES POLICY, V44, P1176, DOI 10.1016/j.respol.2015.01.014
   Tayama J, 2019, JPN PSYCHOL RES, V61, P262, DOI 10.1111/jpr.12229
   Teuber Z, 2021, CHILD PSYCHIAT HUM D, V52, P464, DOI 10.1007/s10578-020-01031-3
   Tyumeneva Y, 2019, EUR J PSYCHOL ASSESS, V35, P469, DOI 10.1027/1015-5759/a000424
   Wang MT, 2011, J SCHOOL PSYCHOL, V49, P465, DOI 10.1016/j.jsp.2011.04.001
   Wang Y., 2016, EDUC RES-UK, V1, P26
   Wang YA, 2021, ADV METH PRACT PSYCH, V4, DOI 10.1177/2515245920918253
   Watts RE, 2000, J COUNS DEV, V78, P442, DOI 10.1002/j.1556-6676.2000.tb01927.x
   Wong YJ, 2006, PSYCHOTHERAPY, V43, P133, DOI 10.1037/0033-3204.43.2.133
   Wong YJ, 2019, J POSIT PSYCHOL, V14, P820, DOI 10.1080/17439760.2019.1579357
   Wong YJ, 2020, J POSIT PSYCHOL, V15, P427, DOI 10.1080/17439760.2019.1651887
   Wong YJ, 2015, COUNS PSYCHOL, V43, P178, DOI 10.1177/0011000014545091
   Zhong CX, 2018, PLOS ONE, V13, DOI 10.1371/journal.pone.0209319
   Zhou F., 2016, EDUC RES-UK, V37, P78, DOI [10.1057/s41307-019-00140-6, DOI 10.1057/S41307-019-00140-6]
NR 63
TC 10
Z9 11
U1 16
U2 50
PU SPRINGER
PI NEW YORK
PA ONE NEW YORK PLAZA, SUITE 4600, NEW YORK, NY, UNITED STATES
SN 1046-1310
EI 1936-4733
J9 CURR PSYCHOL
JI Curr. Psychol.
PD AUG
PY 2023
VL 42
IS 23
BP 19526
EP 19536
DI 10.1007/s12144-022-03057-3
EA APR 2022
PG 11
WC Psychology, Multidisciplinary
WE Social Science Citation Index (SSCI)
SC Psychology
GA Q9AG8
UT WOS:000784024200002
DA 2024-07-15
ER

PT J
AU Cho, S
   Lee, M
   Lee, SM
AF Cho, Soohyun
   Lee, Minyoung
   Lee, Sang Min
TI Burned-Out Classroom Climate, Intrinsic Motivation, and Academic
   Engagement: Exploring Unresolved Issues in the Job Demand-Resource Model
SO PSYCHOLOGICAL REPORTS
LA English
DT Article
DE academic burnout; classroom climate; intrinsic motivation; academic
   engagement; JD-R model; multilevel structural equation modeling
ID MASLACH BURNOUT INVENTORY; SCHOOL BURNOUT; WORK ENGAGEMENT; STUDENTS;
   ADOLESCENTS; CONTAGION; MEDIATION; SUPPORT; CONTEXT; TEACHER
AB This study aimed to test the multilevel mediating effect of intrinsic motivation on the relationship between burned-out classroom climate and academic engagement and theoretically investigate the unresolved issues in the Job Demands-Resources model. Data were collected from 1015 high school students from 43 classes. Multilevel structural equation modeling indicated that a high level of burned-out classroom climate was related to a low level of academic engagement. In addition, intrinsic motivation mediated the path from burned-out classroom climate to academic engagement. Practical implications to improve classroom climate and academic engagement are discussed.
C1 [Cho, Soohyun] Keimyung Univ, Daegu, South Korea.
   [Lee, Minyoung; Lee, Sang Min] Korea Univ, Seoul, South Korea.
C3 Keimyung University; Korea University
RP Lee, SM (corresponding author), Korea Univ, Dept Educ, Seoul, South Korea.
EM leesang@korea.ac.kr
RI Lee, Sang Min/JTD-2543-2023
OI Lee, Sang Min/0000-0001-6148-772X; Cho, Soohyun/0000-0001-7457-5606;
   Lee, Minyoung/0000-0003-3862-8760
FU Ministry of Education of the Republic of Korea; National Research
   Foundation of Korea [NRF-2020S1A5A2A01043871]
FX The author(s) disclosed receipt of the following financial support for
   the research, authorship, and/or publication of this article: This work
   was supported by the Ministry of Education of the Republic of Korea and
   the National Research Foundation of Korea (NRF-2020S1A5A2A01043871)
CR Bakker A.B., 2007, Journal of Managerial Psychology, V22, P309, DOI DOI 10.1108/02683940710733115
   Bakker AB, 2005, J ADV NURS, V51, P276, DOI 10.1111/j.1365-2648.2005.03494.x
   Bakker AB, 2001, J SOC CLIN PSYCHOL, V20, P82, DOI 10.1521/jscp.20.1.82.22251
   Bakker AB., 2018, HDB WELL BEING, P1, DOI DOI 10.1108/02683940710733115
   Bakker AB, 2007, J EDUC PSYCHOL, V99, P274, DOI 10.1037/0022-0663.99.2.274
   Bakker AB, 2006, WORK OCCUPATION, V33, P464, DOI 10.1177/0730888406291310
   Balfanz R., 2019, HDB STUDENT ENGAGEME, P45, DOI DOI 10.1016/B978-0-12-813413-9.00004-8
   BARON RM, 1986, J PERS SOC PSYCHOL, V51, P1173, DOI 10.1037/0022-3514.51.6.1173
   Bong Mimi, 2008, [Korean Psychological Journal of Culture and Social Issues, 한국심리학회지: 문화 및 사회문제], V14, P319
   Browne M.W., 1993, SOCIOL METHOD RES, P445
   Cavanaugh MA, 2000, J APPL PSYCHOL, V85, P65, DOI 10.1037/0021-9010.85.1.65
   Chau S, 2018, ASIA PAC J EDUC, V38, P473, DOI 10.1080/02188791.2018.1500350
   Cho S. H, 2017, THESIS
   Cho Soohyun, 2018, [The Korea Educational Review, 한국교육학연구], V24, P1, DOI 10.29318/KER.24.3.1
   Cohen J., 1988, STAT POWER ANAL BEHA
   Crawford ER, 2010, J APPL PSYCHOL, V95, P834, DOI 10.1037/a0019364
   De Beer LT, 2024, EUR J PSYCHOL ASSESS, DOI 10.1027/1015-5759/a000797
   Deci E.L., 2002, Handbook of self-determination research
   Deligkaris P, 2014, WORK STRESS, V28, P107, DOI 10.1080/02678373.2014.909545
   Fernet C, 2013, EUR J WORK ORGAN PSY, V22, P123, DOI 10.1080/1359432X.2011.632161
   Fiorilli C, 2014, PSICOL CLIN SVILUPP, V18, P403
   Fredricks JA, 2004, REV EDUC RES, V74, P59, DOI 10.3102/00346543074001059
   FREUDENBERGER HJ, 1974, J SOC ISSUES, V30, P159, DOI 10.1111/j.1540-4560.1974.tb00706.x
   Froiland JM, 2016, PSYCHOL SCHOOLS, V53, P321, DOI 10.1002/pits.21901
   Gumz A, 2013, PSYCHOTHER PSYCH MED, V63, P77, DOI 10.1055/s-0032-1323695
   HaeJin Shin, 2014, [Korean Journal of Youth Studies, 청소년학연구], V21, P367
   Hakanen JJ, 2008, J VOCAT BEHAV, V73, P78, DOI 10.1016/j.jvb.2008.01.003
   Hayamizu T, 1997, JPN PSYCHOL RES, V39, P98, DOI 10.1111/1468-5884.00043
   Hong SH., 2000, KOREAN J CLIN PSYCHO, V19, P161
   Hu Q, 2009, PSYCHOL REP, V105, P394, DOI 10.2466/PR0.105.2.394-408
   Jang HS, 2008, J EDUC PSYCHOL, V100, P798, DOI 10.1037/a0012841
   Jimerson S.R., 2003, CALIFORNIA SCH PSYCH, V8, P7, DOI [DOI 10.1007/BF03340893, 10.1007/BF03340893, 10.1007/bf03340893]
   Kaplan A, 2002, BRIT J EDUC PSYCHOL, V72, P191, DOI 10.1348/000709902158847
   Karimi S, 2020, TEACH HIGH EDUC, V25, P959, DOI 10.1080/13562517.2019.1623775
   KimAhyoung, 2002, [Korean Journal of Educational Psychology, 교육심리연구], V16, P169
   Kiuru N, 2008, MERRILL PALMER QUART, V54, P23, DOI 10.1353/mpq.2008.0008
   Kiuru N, 2009, EUR J DEV PSYCHOL, V6, P521, DOI 10.1080/17405620701330599
   Lazowski RA, 2016, REV EDUC RES, V86, P602, DOI 10.3102/0034654315617832
   Lee J, 2012, ASIA PAC J EDUC, V32, P113, DOI 10.1080/02188791.2012.655373
   Lee MY, 2018, SCHOOL PSYCHOL INT, V39, P217, DOI 10.1177/0143034318766206
   Lee Sang Min, 2014, [Korean Medical Education Review, 의학교육논단], V16, P57
   이자영, 2012, [The Korean Journal of Educational Methodology Studies, 교육방법연구], V24, P131
   김민애, 2010, [The Korean Journal of School Psychology, 한국심리학회지:학교], V7, P69
   이영복, 2009, [The Korea Educational Review, 한국교육학연구], V15, P59
   Lepine JA, 2005, ACAD MANAGE J, V48, P764, DOI 10.2307/20159696
   Lin SH, 2014, ACT LEARN HIGH EDUC, V15, P77, DOI 10.1177/1469787413514651
   Littlewood W., 1996, System, V24, P427, DOI DOI 10.1016/S0346-251X(96)00039-5
   Llorens S, 2007, COMPUT HUM BEHAV, V23, P825, DOI 10.1016/j.chb.2004.11.012
   Makikangas A., 2017, Burnout Research, V5, P44, DOI DOI 10.1016/J.BURN.2017.04.002
   Maslach C, 2001, ANNU REV PSYCHOL, V52, P397, DOI 10.1146/annurev.psych.52.1.397
   Maslach C., 1981, MASLACH BURNOUT INVE
   Meredith C, 2020, J OCCUP ORGAN PSYCH, V93, P328, DOI 10.1111/joop.12296
   Noh H, 2013, LEARN INDIVID DIFFER, V28, P82, DOI 10.1016/j.lindif.2013.09.014
   Oyen KA, 2020, PSYCHOL SERV, V17, P81, DOI 10.1037/ser0000373
   PINES AM, 1993, S AP PSYC S, P33
   Pössel P, 2013, DEV PSYCHOL, V49, P2135, DOI 10.1037/a0031767
   Preacher KJ, 2011, STRUCT EQU MODELING, V18, P161, DOI 10.1080/10705511.2011.557329
   Radel R, 2010, J EDUC PSYCHOL, V102, P577, DOI 10.1037/a0019051
   Reeve J, 2004, MOTIV EMOTION, V28, P147, DOI 10.1023/B:MOEM.0000032312.95499.6f
   Reeve J., 2019, HDB STUDENT ENGAGEME, P87, DOI [DOI 10.1016/B978-0-12-813413-9.00007-3, 10.1016/b978-0-12-813413-9.00007-3]
   ROBINSON C, 2009, MULT LINEAR REGRES V, V35, P6, DOI DOI 10.1177/0162243913504305
   Ryan R.M., 2002, SELF REGULATION QUES
   Ryan R.M., 2009, HDB MOTIVATION SCH, P171, DOI DOI 10.4324/9780203879498
   Sakakibara K, 2020, FRONT PSYCHOL, V11, DOI 10.3389/fpsyg.2020.01819
   Salanova M, 2010, WORK ENGAGEMENT: A HANDBOOK OF ESSENTIAL THEORY AND RESEARCH, P118
   Salmela-Aro K, 2017, EUR J DEV PSYCHOL, V14, P337, DOI 10.1080/17405629.2016.1207517
   Salmela-Aro K, 2016, LEARN INSTR, V43, P61, DOI 10.1016/j.learninstruc.2016.01.001
   Salmela-Aro K, 2014, BRIT J EDUC PSYCHOL, V84, P137, DOI 10.1111/bjep.12018
   Schaufeli W.B., 2014, Bridging occupational, organizational and public health, P43, DOI [DOI 10.1007/978-94-007-5640-3_4, 10.1007/978-94-007-5640-3_4]
   Schaufeli WB, 2002, J CROSS CULT PSYCHOL, V33, P464, DOI 10.1177/0022022102033005003
   Schaufeli WB, 2004, J ORGAN BEHAV, V25, P293, DOI 10.1002/job.248
   Schaufeli WB, 2009, J ORGAN BEHAV, V30, P893, DOI 10.1002/job.595
   Seligman MEP, 2000, AM PSYCHOL, V55, P5, DOI 10.1037/0003-066X.56.1.89
   Skinner E.A., 2009, Handbook of motivation at school, P223, DOI DOI 10.1037/0003-066X.55.1.68
   Skinner E, 2008, J EDUC PSYCHOL, V100, P765, DOI 10.1037/a0012840
   Snijders T.A. B., 2005, ENCY STAT BEHAV SCI, V3, P1570, DOI DOI 10.1002/0470013192.BSA492
   SNIJDERS TAB, 1993, J EDUC STAT, V18, P237, DOI 10.3102/10769986018003237
   Song J, 2015, J EDUC PSYCHOL, V107, P821, DOI 10.1037/edu0000016
   Soohyun Cho，, 2020, [Korean Journal of Industrial and Organizational Psychology, 한국심리학회지: 산업 및 조직], V33, P461, DOI 10.24230/kjiop.v33i4.461-499
   Thomas DE, 2011, CHILD DEV, V82, P751, DOI 10.1111/j.1467-8624.2011.01586.x
   Tuominen-Soini H, 2014, DEV PSYCHOL, V50, P649, DOI 10.1037/a0033898
   Wang MT, 2020, DEV REV, V57, DOI 10.1016/j.dr.2020.100912
   Wang MT, 2019, AM PSYCHOL, V74, P1086, DOI 10.1037/amp0000522
   Wang MT, 2014, CHILD DEV PERSPECT, V8, P137, DOI 10.1111/cdep.12073
   Xanthopoulou D, 2009, J VOCAT BEHAV, V74, P235, DOI 10.1016/j.jvb.2008.11.003
   Zhang YW, 2007, PERS INDIV DIFFER, V43, P1529, DOI 10.1016/j.paid.2007.04.010
   Zhang Z, 2009, ORGAN RES METHODS, V12, P695, DOI 10.1177/1094428108327450
NR 87
TC 9
Z9 10
U1 14
U2 66
PU SAGE PUBLICATIONS INC
PI THOUSAND OAKS
PA 2455 TELLER RD, THOUSAND OAKS, CA 91320 USA
SN 0033-2941
EI 1558-691X
J9 PSYCHOL REP
JI Psychol. Rep.
PD AUG
PY 2023
VL 126
IS 4
BP 1954
EP 1976
AR 00332941211054776
DI 10.1177/00332941211054776
EA FEB 2022
PG 23
WC Psychology, Multidisciplinary
WE Social Science Citation Index (SSCI)
SC Psychology
GA L0FO2
UT WOS:000762951400001
PM 35212248
DA 2024-07-15
ER

PT J
AU Shu, XL
   Shu, XB
   Ouyang, WH
AF Shu, Xiaoli
   Shu, Xiaobing
   Ouyang, Weihua
TI Secondary Students' Academic Engagement Through Career Construction: The
   Role of Parental Support and Career Hope
SO JOURNAL OF CAREER DEVELOPMENT
LA English
DT Article
DE secondary school students; career adaptability; parental support; career
   hope; academic engagement; career construction theory
ID SOCIAL SUPPORT; SCHOOL-STUDENTS; SELF-EFFICACY; ADAPTABILITY;
   ACHIEVEMENT; MIDDLE; LIFE; SATISFACTION; ADOLESCENTS; DIMENSIONS
AB Based on career construction theory, this study explored the relationship and mediating mechanisms between career adaptability and secondary school students' academic engagement. Four hundred and eight secondary school students from three Chinese secondary schools were surveyed using a three-wave time-lag design. The study found that career adaptability positively predicted academic engagement. Parental support and career hope mediated the relationship between career adaptability and academic engagement. Additionally, parental support and career hope also played a series of mediating roles between career adaptability and academic engagement. The results of this study contribute to the fields of positive psychology and occupational psychology research, extend the application of career construction theory to secondary students, and provide practical insights into increasing academic engagement and interventions for secondary students. The implications of these findings for practice and future research are discussed.
C1 [Shu, Xiaoli] Hanshan Normal Univ, Sch Educ Sci, Chaozhou, Peoples R China.
   [Shu, Xiaoli] City Univ Macau, Sch Educ, Taipa, Macau, Peoples R China.
   [Shu, Xiaobing] Southern Med Univ, Dept Emergency Med, Nanfang Hosp, Guangzhou, Peoples R China.
   [Ouyang, Weihua] Hanshan Normal Univ, Sch Math & Stat, Woshi Rd, Chaozhou 521041, Peoples R China.
C3 Hanshan Normal University; City University of Macau; Southern Medical
   University - China; Hanshan Normal University
RP Ouyang, WH (corresponding author), Hanshan Normal Univ, Sch Math & Stat, Woshi Rd, Chaozhou 521041, Peoples R China.
EM 30450830@qq.com
FU The authors appreciate the study participants and the funders of this
   project.
FX The authors appreciate the study participants and the funders of this
   project.
CR Chen JH, 2020, LEARN INDIVID DIFFER, V78, DOI 10.1016/j.lindif.2020.101824
   Chen QS, 2023, J CAREER DEV, V50, P580, DOI 10.1177/08948453221118927
   Cooper B, 2020, J VOCAT BEHAV, V121, DOI 10.1016/j.jvb.2020.103472
   Datu JAD, 2021, CAREER DEV Q, V69, P34, DOI 10.1002/cdq.12247
   Di Maggio I, 2020, FRONT PSYCHOL, V11, DOI 10.3389/fpsyg.2020.01926
   Dietrich J, 2011, J VOCAT BEHAV, V79, P134, DOI 10.1016/j.jvb.2010.12.003
   Dixson DD, 2018, J EDUC RES, V111, P507, DOI 10.1080/00220671.2017.1302915
   Edwards J.R., 1991, International review of industrial and organizational psychology, V6, P283
   [方来坛 FANG Laitan], 2008, [中国临床心理学杂志, Chinese Journal of Clinical Psychology], V16, P618
   Fredricks JA, 2019, J ADOLESCENT RES, V34, P491, DOI 10.1177/0743558419830638
   FURMAN W, 1992, CHILD DEV, V63, P103, DOI 10.2307/1130905
   Guan PP, 2016, J VOCAT BEHAV, V94, P114, DOI 10.1016/j.jvb.2016.02.018
   Hayes A. F., 2018, INTRO MEDIATION MODE, DOI DOI 10.1111/JEDM.12050
   Hlad'o P, 2020, J CAREER ASSESSMENT, V28, P478, DOI 10.1177/1069072719884299
   Hou ZJ, 2012, J VOCAT BEHAV, V80, P686, DOI 10.1016/j.jvb.2012.01.006
   Huang X. S., 2014, J EDUC RES, V48, P23, DOI [10.3966/199044282014044801002, DOI 10.3966/199044282014044801002]
   Kemer G, 2012, J HAPPINESS STUD, V13, P901, DOI 10.1007/s10902-011-9297-z
   Lei H, 2018, SOC BEHAV PERSONAL, V46, P517, DOI 10.2224/sbp.7054
   Mahon NE, 2017, CLIN NURS RES, V26, P224, DOI 10.1177/1054773815619881
   Marques S. C., 2018, OXFORD HDB HOPE, P117, DOI DOI 10.1093/OXFORDHB/9780199399314.013.10
   Merino-Tejedor E, 2018, REV PSICODIDACT, V23, P77, DOI 10.1016/j.psicod.2017.10.001
   Merino-Tejedor E, 2016, J VOCAT BEHAV, V93, P92, DOI 10.1016/j.jvb.2016.01.005
   Milot AS, 2009, YOUTH SOC, V40, P403, DOI 10.1177/0044118X08316668
   Negru-Subtirica O, 2016, J VOCAT BEHAV, V93, P163, DOI 10.1016/j.jvb.2016.02.006
   Orthner DK, 2013, J EDUC RES, V106, P27, DOI 10.1080/00220671.2012.658454
   Paradnike K., 2016, International Journal of Psychology: Biopsychosocial Approach, V18, P71, DOI [DOI 10.7220/2345-024X.18.4, 10.7220/2345-024x.18.4]
   Plasman JS, 2018, AM J EDUC, V124, P217, DOI 10.1086/695608
   Podsakoff PM, 2012, ANNU REV PSYCHOL, V63, P539, DOI 10.1146/annurev-psych-120710-100452
   Porfeli EJ, 2012, J VOCAT BEHAV, V80, P748, DOI 10.1016/j.jvb.2012.01.009
   Rubin KH, 2004, J EARLY ADOLESCENCE, V24, P326, DOI 10.1177/0272431604268530
   Rudolph CW, 2017, J VOCAT BEHAV, V102, P151, DOI 10.1016/j.jvb.2017.06.003
   Rudolph CW, 2017, J VOCAT BEHAV, V98, P17, DOI 10.1016/j.jvb.2016.09.002
   Sagkal AS, 2022, EUR J PSYCHOL EDUC, V37, P341, DOI 10.1007/s10212-020-00518-w
   Santilli S, 2020, CAREER DEV Q, V68, P194, DOI 10.1002/cdq.12231
   Savickas M.L., 2013, CAREER DEV COUNSELIN, V2nd, P147, DOI DOI 10.4135/9781412952675.N34
   Savickas M.L., 2002, CAREER CHOICE DEV, P149, DOI DOI 10.1037/BUL0000140
   Savickas ML, 1997, CAREER DEV Q, V45, P247, DOI 10.1002/j.2161-0045.1997.tb00469.x
   Schaufeli WB, 2002, J CROSS CULT PSYCHOL, V33, P464, DOI 10.1177/0022022102033005003
   Snyder CR, 2002, J EDUC PSYCHOL, V94, P820, DOI 10.1037//0022-0663.94.4.820
   Ho ESC, 2021, J YOUTH ADOLESCENCE, V50, P1437, DOI 10.1007/s10964-021-01409-z
   Takawira N, 2020, J PSYCHOL AFR, V30, P23, DOI 10.1080/14330237.2020.1716550
   [田录梅 Tian Lumei], 2012, [心理学报, Acta Psychologica Sinica], V44, P944
   Tynkkynen L, 2010, J VOCAT BEHAV, V76, P448, DOI 10.1016/j.jvb.2009.12.001
   van Rooij ECM, 2017, RES POST-COMPULS EDU, V22, P535, DOI 10.1080/13596748.2017.1381301
   Vidic Tomislava, 2022, International Journal of Emerging Technologies in Learning, V17, P135, DOI 10.3991/ijet.v17i04.27517
   Wang MT, 2012, CHILD DEV, V83, P877, DOI 10.1111/j.1467-8624.2012.01745.x
   Xie D, 2019, J CAREER DEV, V46, P651, DOI 10.1177/0894845318824673
   Xue E., 2021, Creating a high-quality education policy system: Insights from China, DOI [10.1007/978-981-16-3276-1, DOI 10.1007/978-981-16-3276-1]
   Yoon HJ, 2015, CAN J CAREER DEV, V14, P34
   Yu N., 2021, INT J SOCIAL SCI ED, V4, P229, DOI [10.6918/IJOSSER.202108_4(8).0037, DOI 10.6918/IJOSSER.202108_4(8).0037]
   Yuen M, 2015, J VOCAT BEHAV, V91, P147, DOI 10.1016/j.jvb.2015.10.003
   Zhang JH, 2021, CAREER DEV Q, V69, P130, DOI 10.1002/cdq.12254
NR 52
TC 0
Z9 0
U1 17
U2 24
PU SAGE PUBLICATIONS INC
PI THOUSAND OAKS
PA 2455 TELLER RD, THOUSAND OAKS, CA 91320 USA
SN 0894-8453
EI 1556-0856
J9 J CAREER DEV
JI J. Career Dev.
PD FEB
PY 2024
VL 51
IS 1
BP 91
EP 105
DI 10.1177/08948453231213629
EA NOV 2023
PG 15
WC Psychology, Applied
WE Social Science Citation Index (SSCI)
SC Psychology
GA DS3K3
UT WOS:001100444800001
DA 2024-07-15
ER

PT J
AU Cariveau, T
   Kodak, T
AF Cariveau, Tom
   Kodak, Tiffany
TI PROGRAMMING A RANDOMIZED DEPENDENT GROUP CONTINGENCY AND COMMON STIMULI
   TO PROMOTE DURABLE BEHAVIOR CHANGE
SO JOURNAL OF APPLIED BEHAVIOR ANALYSIS
LA English
DT Article
DE academic engagement; dependent group contingency; maintenance;
   generalization; randomized group contingencies
ID EMOTIONAL DISTURBANCE; SCHOOL STUDENTS; REINFORCEMENT; PREFERENCES
AB Low levels of academic engagement may impede students' acquisition of skills. Intervening on student behavior using group contingencies may be a feasible way to increase academic engagement during group instruction. The current study examined the effect of a randomized dependent group contingency on levels of academic engagement for second-grade participants receiving small-group reading and writing instruction. The results showed that a randomized dependent group contingency increased the academic engagement of primary participants and several of the other participants during small-group instruction. The findings also showed that high levels of academic engagement were maintained when common stimuli were present and the dependent group contingency was withdrawn.
C1 [Cariveau, Tom] Univ Oregon, Eugene, OR 97403 USA.
   [Kodak, Tiffany] Univ Wisconsin, Milwaukee, WI 53201 USA.
C3 University of Oregon; University of Wisconsin System; University of
   Wisconsin Milwaukee
RP Cariveau, T (corresponding author), Marcus Autism Ctr, 1920 Briarcliff Rd NE, Atlanta, GA 30329 USA.
EM tom.cariveau@choa.org
OI Cariveau, Tom/0000-0002-7220-3902
CR Alonzo J., 2009, 0906 BEH RES TEACH
   BAER DM, 1968, J APPL BEHAV ANAL, V1, P91, DOI 10.1901/jaba.1968.1-91
   DeLeon IG, 1996, J APPL BEHAV ANAL, V29, P519, DOI 10.1901/jaba.1996.29-519
   Freeland J.T., 2002, J BEHAV EDUC, V11, P5, DOI DOI 10.1023/A:1014329104102
   Freeland JT, 1999, J APPL BEHAV ANAL, V32, P211, DOI 10.1901/jaba.1999.32-211
   GRESHAM FM, 1982, J SPEC EDUC, V16, P101, DOI 10.1177/002246698201600110
   Hansen SD, 2005, BEHAV DISORDERS, V30, P170
   Hawkins RO, 2009, J BEHAV EDUC, V18, P300, DOI 10.1007/s10864-009-9093-6
   Heering P.W., 2006, EDUC TREAT CHILD, V29, P459, DOI DOI 10.1080/08870440903318119
   HERMAN SH, 1971, J APPL BEHAV ANAL, V4, P113, DOI 10.1901/jaba.1971.4-113
   KELLEY ML, 1989, J PSYCHOPATHOL BEHAV, V11, P235, DOI 10.1007/BF00960495
   Layer SA, 2008, J APPL BEHAV ANAL, V41, P25, DOI 10.1901/jaba.2008.41-25
   LITOW L, 1975, J APPL BEHAV ANAL, V8, P341, DOI 10.1901/jaba.1975.8-341
   Little SG, 2015, BEHAV MODIF, V39, P322, DOI 10.1177/0145445514554393
   Popkin J, 2003, SCHOOL PSYCHOL REV, V32, P282
   Rodriguez BJ, 2014, J POSIT BEHAV INTERV, V16, P234, DOI 10.1177/1098300713492858
   Sprick M., 1998, Read well: Critical foundations in primary reading
   SPRICK MM, 2000, WRITE WELL SPELLING
   STOKES TF, 1977, J APPL BEHAV ANAL, V10, P349, DOI 10.1901/jaba.1977.10-349
   Theodore LA, 2004, SCHOOL PSYCHOL QUART, V19, P253, DOI 10.1521/scpq.19.3.253.40280
   Thorne S, 2008, BEHAV ANAL PRACT, V1, P12
   Tingstrom DH, 2006, BEHAV MODIF, V30, P225, DOI 10.1177/0145445503261165
   Watkins C., 2004, INTRO DIRECT INSTRUC
   Williamson BD, 2009, PSYCHOL SCHOOLS, V46, P1074, DOI 10.1002/pits.20445
NR 24
TC 12
Z9 19
U1 1
U2 20
PU WILEY
PI HOBOKEN
PA 111 RIVER ST, HOBOKEN 07030-5774, NJ USA
SN 0021-8855
EI 1938-3703
J9 J APPL BEHAV ANAL
JI J. Appl. Behav. Anal.
PD WIN
PY 2017
VL 50
IS 1
BP 121
EP 133
DI 10.1002/jaba.352
PG 13
WC Psychology, Clinical
WE Social Science Citation Index (SSCI)
SC Psychology
GA EO4QR
UT WOS:000396679900009
PM 27704546
OA Green Published
DA 2024-07-15
ER

PT J
AU Sha, JR
   Shu, H
   Kan, ZC
AF Sha, Jingrong
   Shu, Hong
   Kan, Zhaocao
TI Analysis of Critical Thinking Path of College Students Under STEAM
   Course
SO FRONTIERS IN PSYCHOLOGY
LA English
DT Article
DE STEAM; STEAM course; critical thinking; academic engagement; science
   skills
AB This study examined the differences in critical thinking levels among students with different levels of academic engagement in STEAM courses. In this study, 30 college students were selected as subjects. Before experimenting, they received the academic engagement test and were divided into high, medium, and low groups based on their performance. Then, each group received three STEAM sessions and was asked to complete a topic discussion task. The results show that there are significant differences in the critical thinking level of students with different levels of academic engagement. Specifically, the students with a medium level of academic engagement had the highest critical thinking. Research has shown that the level of academic engagement affects the critical thinking of students in STEAM courses.</p>
C1 [Sha, Jingrong; Shu, Hong; Kan, Zhaocao] Northwest Minzu Univ, Coll Educ Sci & Technol, Lanzhou, Peoples R China.
   [Kan, Zhaocao] East China Normal Univ, Coll Teacher Educ, Shanghai, Peoples R China.
C3 Northwest Minzu University; East China Normal University
RP Sha, JR (corresponding author), Northwest Minzu Univ, Coll Educ Sci & Technol, Lanzhou, Peoples R China.
EM shajr818@163.com
FU Key Laboratory of China's Ethnic Languages and Information Technology of
   Ministry of Education, Northwest Minzu University, Lanzhou, Gansu, China
   [KFKT202013, KFKT202016, KFKT202012, 1001161310]; Young Doctor
   Foundation of Higher Education in Gansu Province [2021QB-071]
FX Key Laboratory of China's Ethnic Languages and Information Technology of
   Ministry of Education, Northwest Minzu University, Lanzhou, Gansu,
   730030, China (Nos.: KFKT202013, KFKT202016, KFKT202012, 1001161310).
   The Young Doctor Foundation of Higher Education in Gansu Province
   "Research on the educational effect mechanism of the socialist core
   value 'unity of knowing and doing' of college students for nationalities
   in the new era" (No.: 2021QB-071).
CR Allamin S., 2018, SEM NAS KIM NAT SEM, DOI [10.2991/snk-18.2018.33, DOI 10.2991/SNK-18.2018.33]
   [Anonymous], 2012, ASSESSING 21 CENTURY
   Awang-Hashim R, 2008, MALAYS J LEARN INSTR, V5, P21
   Cancelli A.A., 1993, Journal of Classroom Interaction, V28, P13
   Corbo J.C., 2014, J EPRINT ARXIV, V36, P1, DOI [10.1103/PhysRevPhysEducRes.12.010113, DOI 10.1103/PHYSREVPHYSEDUCRES.12.010113]
   CURRY L, 1984, CONTEMP EDUC PSYCHOL, V9, P171, DOI 10.1016/0361-476X(84)90018-3
   Dong J.J., 2016, J NURS ADMINISTR, V8, P936
   Fredricks JA, 2004, REV EDUC RES, V74, P59, DOI 10.3102/00346543074001059
   Hatlevik OE, 2018, COMPUT EDUC, V118, P107, DOI 10.1016/j.compedu.2017.11.011
   Ho Sha S., 2019, THESIS HANGZHOU NORM
   Hwang JP, 2018, LECT NOTES COMPUT SC, V10676, P456, DOI 10.1007/978-3-319-71084-6_53
   Liang HH., 2019, THESIS GRADUATE SCH, P1
   McKinnon J.L., 2012, THESIS, V44
   Murphy E., 2004, Australasian Journal of Educational Technology, V20, P295
   Nair GG, 2013, J NURS EDUC, V52, P131, DOI 10.3928/01484834-20120215-01
   Nystrand M.A., 1989, ACAD ACHIEV, V35
   Pan Y.Q., 2017, ACTA PSYCHOL SIN, P1513
   Podolsky OA, 2017, VOP PSIKHOL+, P89
   Ridwan A, 2020, J PHYS CONF SER, V1521, DOI 10.1088/1742-6596/1521/4/042077
   Samareh S., 2016, ED STRATEGY MED SCI, V8, P13
   Siregar YEY, 2019, J PHYS CONF SER, V1175, DOI 10.1088/1742-6596/1175/1/012156
   Sjalander A, 1996, CARCINOGENESIS, V17, P1313, DOI 10.1093/carcin/17.6.1313
   Tillinghast R.C., 2015, 2015 IEEE INT STEM E, DOI [10.1109/ISECon.2015.7119918, DOI 10.1109/ISECON.2015.7119918]
   Vasilyev K., 2015, RAZVITIE NAVYKOV INN
   Yakman G., 2008, STEAM education: An overview of creating a model of integrative education
   Yuksel H.G., 2012, INT ONLINE J ED, V4
NR 26
TC 3
Z9 3
U1 6
U2 40
PU FRONTIERS MEDIA SA
PI LAUSANNE
PA AVENUE DU TRIBUNAL FEDERAL 34, LAUSANNE, CH-1015, SWITZERLAND
SN 1664-1078
J9 FRONT PSYCHOL
JI Front. Psychol.
PD SEP 3
PY 2021
VL 12
AR 723185
DI 10.3389/fpsyg.2021.723185
PG 29
WC Psychology, Multidisciplinary
WE Social Science Citation Index (SSCI)
SC Psychology
GA UR4HE
UT WOS:000696711200001
PM 34539526
OA Green Published, gold
DA 2024-07-15
ER

PT J
AU Maftei, A
   Opariuc-Dan, C
   Vrabie, T
AF Maftei, Alexandra
   Opariuc-Dan, Cristian
   Vrabie, Tina
TI Moral Disengagement and Academic Engagement: The Moderating Roles of
   Educational Anti-Mattering and Psychological Distress
SO ETHICS & BEHAVIOR
LA English
DT Article
DE students; academic engagement; moral disengagement; educational
   anti-mattering
ID UNIVERSITY-STUDENTS; COLLEGE-STUDENTS; ETHICAL BEHAVIOR; MECHANISMS;
   DEPRESSION; ANXIETY; STRESS; IDEATION; BURNOUT; GENDER
AB Research concerning the link between morality and education-related variables is scarce. Thus, the present study addressed this issue by focusing on the connection between moral disengagement and academic engagement and the moderating roles of educational anti-mattering and psychological distress. Our sample comprised 363 university students aged 18 to 29 (M = 20.86, SD = 1.57) from Bachelor's and Master's programs. Correlation analysis suggested that academic engagement was negatively associated with psychological distress and educational anti-mattering. Moderation analyses suggested that moral disengagement predicted academic engagement only at high levels of psychological distress (i.e. depression, anxiety, and stress). Educational anti-mattering, however, did not significantly moderate the link between moral disengagement and academic engagement. We discuss the theoretical and practical implications of the results in addressing students' academic engagement.
C1 [Maftei, Alexandra; Opariuc-Dan, Cristian; Vrabie, Tina] Alexandru Ioan Cuza Univ, Fac Psychol & Educ Sci, Iasi, Romania.
   [Opariuc-Dan, Cristian] Bucharest Univ, Fac Psychol & Educ Sci, Bucharest, Romania.
   [Maftei, Alexandra] Alexandru Ioan Cuza Univ, Fac Psychol & Educ Sci, Toma Cozma St 3, Iasi, Romania.
C3 Alexandru Ioan Cuza University; University of Bucharest; Alexandru Ioan
   Cuza University
RP Maftei, A (corresponding author), Alexandru Ioan Cuza Univ, Fac Psychol & Educ Sci, Toma Cozma St 3, Iasi, Romania.
EM alexandra.maftei@uaic.ro
RI Opariuc-Dan, Cristian/GSN-5499-2022; Opariuc-Dan, Cristian/A-6000-2015
OI Opariuc-Dan, Cristian/0000-0003-4079-0142; 
FU European Social Fund [POCU/993/6/13/153322]
FX AcknowledgementThis work was co-funded by the European Social Fund,
   through Operational Programme Human Capital 2014-2020, project number
   POCU/993/6/13/153322, project title "Educational and training support
   for PhD students and young researchers in preparation for insertion in
   the labor market."
CR Alajami A., 2021, CURRENT RES BEHAV SC, V2, P100027, DOI https://doi.org/10.1016/j.crbeha.2021.100027
   Ampuni S, 2020, J ACAD ETHICS, V18, P395, DOI 10.1007/s10805-019-09352-2
   Antaramian S, 2015, J PSYCHOEDUC ASSESS, V33, P419, DOI 10.1177/0734282914557727
   Aquino K, 2007, J EXP SOC PSYCHOL, V43, P385, DOI 10.1016/j.jesp.2006.05.013
   Aust F., 2022, papaja: Prepare reproducible APA journal articles with R Markdown (Version 0.1.1) Computer software
   Azizmohammadi S., 2022, IRANIAN EVOLUTIONARY, V4, P422, DOI [https://doi.org/10.52547/ieepj.4.3.422, DOI 10.52547/IEEPJ.4.3.422]
   Baker V.L., 2006, Academy of Management Proceedings, ph1
   Bamonti PM, 2014, TRAIN EDUC PROF PSYC, V8, P253, DOI 10.1037/tep0000056
   Bandura A, 1996, J PERS SOC PSYCHOL, V71, P364, DOI 10.1037/0022-3514.80.1.125
   Bandura A., 2016, Moral Disengagement: How People Do Harm and Live With Themselves
   Barry V, 2020, J HEALTH PSYCHOL, V25, P227, DOI 10.1177/1359105319842931
   Burnette JL, 2020, CLIN PSYCHOL REV, V77, DOI 10.1016/j.cpr.2020.101816
   Cao C, 2016, INT J INTERCULT REL, V55, P8, DOI 10.1016/j.ijintrel.2016.08.003
   Cao XF, 2019, J EDUC COMPUT RES, V57, P1083, DOI 10.1177/0735633118781907
   Carmona-Halty M, 2021, CURR PSYCHOL, V40, P2938, DOI 10.1007/s12144-019-00227-8
   CRONBACH LJ, 1951, PSYCHOMETRIKA, V16, P297, DOI [DOI 10.1007/BF02310555, 10.1007/BF02310555]
   D'Arcy J., 2018, AIS Transactions on Replication Research, V4, P1, DOI DOI 10.17705/1ATRR.00028
   De Caroli ME, 2013, PROCD SOC BEHV, V140, P312, DOI 10.1016/j.sbspro.2014.04.426
   Deas N, 2023, COMPUT HUM BEHAV, V139, DOI 10.1016/j.chb.2022.107499
   Dixon SK, 2008, J COLL STUDENT DEV, V49, P412, DOI 10.1353/csd.0.0024
   Edel A., 2017, ANTHR ETHICS, DOI [https://doi.org/10.4324/9781315082264, DOI 10.4324/9781315082264]
   Egan V, 2015, PERS INDIV DIFFER, V76, P123, DOI 10.1016/j.paid.2014.11.054
   Eisenberg D, 2007, AM J ORTHOPSYCHIAT, V77, P534, DOI 10.1037/0002-9432.77.4.534
   Eriksen EV, 2023, SCAND J EDUC RES, V67, P391, DOI 10.1080/00313831.2021.2021441
   Etherson ME, 2022, PERS INDIV DIFFER, V191, DOI 10.1016/j.paid.2022.111559
   Farnese ML, 2011, PROCD SOC BEHV, V29, DOI 10.1016/j.sbspro.2011.11.250
   Fida R, 2018, FRONT PSYCHOL, V9, DOI 10.3389/fpsyg.2018.00671
   Fida R, 2015, J BUS ETHICS, V130, P131, DOI 10.1007/s10551-014-2209-5
   Flett G., 2022, INTERDISCIPLINARY J, P6
   Flett G, 2019, INT J MENT HEALTH AD, V17, P667, DOI 10.1007/s11469-019-00073-6
   Flett GL, 2022, J PSYCHOEDUC ASSESS, V40, P37, DOI 10.1177/07342829211050544
   Flett Gordon L., 2018, The Psychology of Mattering, P295, DOI [10.1016/b978-0-12-809415-0.00014-1, DOI 10.1016/B978-0-12-809415-0.00014-1]
   Gavriluta C, 2022, INT J ENV RES PUB HE, V19, DOI 10.3390/ijerph19073990
   Romero JCG, 2022, SCHOOL PSYCHOL INT, V43, P111, DOI 10.1177/01430343211066461
   Gelfand SD, 2016, SCI ENG ETHICS, V22, P1513, DOI 10.1007/s11948-015-9721-6
   Genz A., 2009, Computation of Multivariate Normal and t Probabilities, volume 195 of Lecture Notes in Statistics, V195, DOI DOI 10.1007/978-3-642-01689-9
   Goff K, 2022, SOCIOL EDUC, V95, P153, DOI 10.1177/00380407211072428
   Granieri A, 2021, FRONT PSYCHOL, V12, DOI 10.3389/fpsyg.2021.647940
   Greenwood CR, 2002, SCHOOL PSYCHOL REV, V31, P328
   Handagoon S., 2019, Scholar: Human Sciences, V11, P135
   Hertz SG, 2016, REV GEN PSYCHOL, V20, P129, DOI 10.1037/gpr0000062
   Karimi S, 2020, TEACH HIGH EDUC, V25, P959, DOI 10.1080/13562517.2019.1623775
   Lekwa AJ, 2019, SCHOOL PSYCHOL, V34, P109, DOI 10.1037/spq0000268
   Liébana-Presa C, 2014, REV ESC ENFERM USP, V48, P715, DOI 10.1590/S0080-623420140000400020
   Lo Cricchio MG, 2021, EUR J DEV PSYCHOL, V18, P271, DOI 10.1080/17405629.2020.1782186
   LOVIBOND PF, 1995, BEHAV RES THER, V33, P335, DOI 10.1016/0005-7967(94)00075-U
   MacDonald KB, 2020, BEHAV SCI-BASEL, V10, DOI 10.3390/bs10110165
   Maftei A, 2023, BMC PSYCHOL, V11, DOI 10.1186/s40359-023-01063-z
   Maftei A, 2024, ETHICS BEHAV, V34, P104, DOI 10.1080/10508422.2022.2162522
   Maftei A, 2022, COMPUT HUM BEHAV, V127, DOI 10.1016/j.chb.2021.107032
   Maftei A, 2023, CURR PSYCHOL, V42, P8781, DOI 10.1007/s12144-021-02197-2
   MARDIA KV, 1970, BIOMETRIKA, V57, P519, DOI 10.1093/biomet/57.3.519
   Martínez IM, 2019, EDUC PSYCHOL-UK, V39, P1047, DOI 10.1080/01443410.2019.1623382
   Milner A, 2016, COMMUNITY MENT HLT J, V52, P615, DOI 10.1007/s10597-016-0002-x
   Moore C, 2015, CURR OPIN PSYCHOL, V6, P199, DOI 10.1016/j.copsyc.2015.07.018
   Nadelson S., 2006, J COLL CHARACTER, V7, P1, DOI [https://doi.org/10.2202/1940-1639.1195, DOI 10.2202/1940-1639.1195]
   Newman A, 2020, J BUS ETHICS, V167, P535, DOI 10.1007/s10551-019-04173-0
   Oyserman D, 2007, J EXP SOC PSYCHOL, V43, P505, DOI 10.1016/j.jesp.2006.05.014
   Perkmann M, 2021, RES POLICY, V50, DOI 10.1016/j.respol.2020.104114
   Piliavin JA, 2007, J HEALTH SOC BEHAV, V48, P450, DOI 10.1177/002214650704800408
   Pournelle G. H., 1953, Journal of Mammalogy, V34, P133, DOI 10.1890/0012-9658(2002)083[1421:SDEOLC]2.0.CO;2
   Prilleltensky I., 2020, Journal for the Study of Postsecondary and Tertiary Education, V5, P85, DOI [DOI 10.28945/4539, https://doi.org/10.28945/4539]
   R Core Team, 2022, FOR READ DAT STOR MI
   Rayle AD, 2007, J COLL STUD RETENT-R, V9, P21, DOI 10.2190/X126-5606-4G36-8132
   Rice K, 2021, AUST J PSYCHOL, V73, P231, DOI 10.1080/00049530.2021.1883408
   Rosenberg M., 1985, The Development of the self, P205
   Rosenberg M., 1981, Research in Community Mental Health, V2, P163
   Rosseel Y, 2012, J STAT SOFTW, V48, P1, DOI 10.18637/jss.v048.i02
   Rossiter E, 2016, J HIST PHILOS, V54, P203, DOI 10.1353/hph.2016.0044
   Rubio-Garay F, 2016, SCAND J PSYCHOL, V57, P129, DOI 10.1111/sjop.12270
   Schaufeli WB, 2002, J CROSS CULT PSYCHOL, V33, P464, DOI 10.1177/0022022102033005003
   Schlenker BR, 2009, PERSONALITY, IDENTITY, AND CHARACTER: EXPLORATIONS IN MORAL PSYCHOLOGY, P316, DOI 10.1017/CBO9780511627125.015
   Schlossberg N.K., 1989, Designing campus activities to foster a sense of community, V48, P5, DOI [DOI 10.1002/SS.37119894803, 10.1002/ss.37119894803]
   Schlossberg N.K., 1990, The Mattering Scales for Adult Students in Postsecondary Education
   Segrin C, 2022, J SOC CLIN PSYCHOL, V41, P398, DOI 10.1521/jscp.2022.41.4.398
   Sharp J, 2018, INT J ADV COUNS, V40, P193, DOI 10.1007/s10447-018-9321-7
   Shen YN, 2023, CURR PSYCHOL, V42, P18070, DOI 10.1007/s12144-022-03015-z
   Shields DL, 2015, J SPORT EXERCISE PSY, V37, P646, DOI 10.1123/jsep.2015-0110
   Skinner EA, 2009, EDUC PSYCHOL MEAS, V69, P493, DOI 10.1177/0013164408323233
   Somers CL, 2022, J PSYCHOEDUC ASSESS, V40, P108, DOI 10.1177/07342829211055342
   Sticca F, 2023, LEARN INDIVID DIFFER, V102, DOI 10.1016/j.lindif.2023.102270
   Sukhawathanakul P, 2022, J COLL STUD RETENT-R, DOI 10.1177/15210251221104245
   Sverdlik N, 2020, J RES PERS, V87, DOI 10.1016/j.jrp.2020.103981
   Tayama J, 2019, JPN PSYCHOL RES, V61, P262, DOI 10.1111/jpr.12229
   Teodorescu D, 2022, EUR J HIGH EDUC, V12, P332, DOI 10.1080/21568235.2021.1972024
   Tian LL, 2023, LEARN INSTR, V85, DOI 10.1016/j.learninstruc.2023.101751
   Tinto V, 2017, STUD SUCCESS, V8, P1, DOI 10.5204/ssj.v8i2.376
   Tinto V, 2010, HIGHER EDUC, V25, P51, DOI 10.1007/978-90-481-8598-6_2
   Tsubakita Takashi, 2017, BMC Res Notes, V10, P528, DOI 10.1186/s13104-017-2839-7
   Ueno K, 2010, J HEALTH SOC BEHAV, V51, P391, DOI 10.1177/0022146510386793
   Vaillancourt T, 2022, J PSYCHOEDUC ASSESS, V40, P159, DOI 10.1177/07342829211053668
   Vallejo MA, 2018, FRONT PSYCHOL, V9, DOI 10.3389/fpsyg.2018.00037
   van Uden JM, 2014, TEACH TEACH EDUC, V37, P21, DOI 10.1016/j.tate.2013.08.005
   Wang XT, 2022, FRONT PSYCHOL, V13, DOI 10.3389/fpsyg.2022.914682
   Wang XC, 2016, PERS INDIV DIFFER, V98, P244, DOI 10.1016/j.paid.2016.04.056
   Watson J.C., 2017, Professional School Counseling, V21, P1096, DOI DOI 10.5330/1096-2409-21.1.108
   Wickham H., 2016, ggplot2: elegant graphics for data analysis, DOI [DOI 10.1007/978-3-319-24277-4, 10.1007/978-3-319-24277-4]
   Wowra SA, 2007, ETHICS BEHAV, V17, P303, DOI 10.1080/10508420701519312
   Wu WH, 2022, PSYCHOL RES BEHAV MA, V15, P1085, DOI 10.2147/PRBM.S343135
   Yang Y, 2020, MINDFULNESS, V11, P1424, DOI 10.1007/s12671-020-01354-1
   Yomtov D, 2017, J COLL STUD RETENT-R, V19, P25, DOI 10.1177/1521025115611398
   Zeileis A, 2005, J STAT SOFTW, V14
   Zhang SL, 2015, SOC INDIC RES, V123, P585, DOI 10.1007/s11205-014-0742-3
   Zhao LJ, 2021, FRONT PSYCHOL, V12, DOI 10.3389/fpsyg.2021.681299
   Zych I, 2019, ETHICS BEHAV, V29, P547, DOI 10.1080/10508422.2018.1521282
NR 105
TC 1
Z9 1
U1 4
U2 16
PU ROUTLEDGE JOURNALS, TAYLOR & FRANCIS LTD
PI ABINGDON
PA 2-4 PARK SQUARE, MILTON PARK, ABINGDON OX14 4RN, OXON, ENGLAND
SN 1050-8422
EI 1532-7019
J9 ETHICS BEHAV
JI Ethics Behav.
PD JUL 3
PY 2024
VL 34
IS 5
BP 342
EP 359
DI 10.1080/10508422.2023.2225203
EA JUN 2023
PG 18
WC Ethics; Psychology, Multidisciplinary
WE Social Science Citation Index (SSCI)
SC Social Sciences - Other Topics; Psychology
GA RX1R1
UT WOS:001015506000001
DA 2024-07-15
ER

PT J
AU Shen, S
   Tang, TQ
   Pu, LJ
   Mao, YQ
   Wang, ZB
   Wang, SD
AF Shen, Sha
   Tang, Tianqi
   Pu, Linjie
   Mao, Yunqing
   Wang, Zibin
   Wang, Saidi
TI Teacher Emotional Support Facilitates Academic Engagement Through
   Positive Academic Emotions and Mastery-Approach Goals Among College
   Students
SO SAGE OPEN
LA English
DT Article
DE teacher emotional support; positive academic emotions; mastery-approach
   goals; academic engagement; college students
ID SELF-DETERMINATION-THEORY; ACHIEVEMENT GOALS; SCHOOL ENGAGEMENT; SOCIAL
   SUPPORT; MEDIATING ROLE; CLASSROOM; PERCEPTIONS; ENVIRONMENT;
   MOTIVATION; EFFICACY
AB Previous research has indicated that students' academic engagement is related to their emotional support from teachers. However, there is scarce evidence on how teacher emotional support relates to students' academic engagement. Given the potential role of positive academic emotions in learning, this study investigated the mediating role of students' positive academic emotions in the relationship between teacher emotional support and academic engagement among Chinese college students. Additionally, this study examined how mastery-approach goals moderated positive academic emotions. A survey instrument containing teacher emotional support, positive academic emotions, mastery-approach goals, and academic engagement was administered to 464 Chinese college students. The results demonstrated that students' emotional support from their teachers positively influenced their academic engagement. Positive academic emotions mediated the relationship between teacher emotional support and students' academic engagement. Furthermore, the mastery-approach goals moderated the mediating role of positive academic emotions. Finally, the implications for teachers in teaching for practice and the application prospects are discussed.
C1 [Shen, Sha; Tang, Tianqi; Pu, Linjie; Mao, Yunqing; Wang, Zibin] Northwest Minzu Univ, Lanzhou, Gansu, Peoples R China.
   [Wang, Saidi] Gansu 24 Refract New Media Technol Co Ltd, Lanzhou, Peoples R China.
   [Wang, Zibin] Northwest Minzu Univ, Coll Educ Sci & Technol, 1 Xibei Xincun, Lanzhou 730030, Gansu, Peoples R China.
C3 Northwest Minzu University; Northwest Minzu University
RP Wang, ZB (corresponding author), Northwest Minzu Univ, Coll Educ Sci & Technol, 1 Xibei Xincun, Lanzhou 730030, Gansu, Peoples R China.
EM wang-zibin@xbmu.edu.cn
OI Wang, Zibin/0000-0002-7402-3040
FU The 2023 Gansu Province Philosophy and Social Science Planning Project
   [2023YB068]
FX The author(s) disclosed receipt of the following financial support for
   the research, authorship, and/or publication of this article: This work
   was supported by the 2023 Gansu Province Philosophy and Social Science
   Planning Project, 'Research on School Education for Strengthening the
   Consciousness of the Chinese National Community' (Project No.
   2023YB068), as part of its periodic research outcomes.
CR Ahmed U, 2018, INT J ADV APPL SCI, V5, P39, DOI 10.21833/ijaas.2018.09.008
   Aldridge J.M., 2013, Alberta Journal of Educational Research, V58, P614, DOI DOI 10.1037/T38960-000
   Alhadabi A, 2020, INT J ADOLESC YOUTH, V25, P519, DOI 10.1080/02673843.2019.1679202
   Arnold J, 2009, ELIA-ESTUD LINGUIST, V9, P145
   Awang-Hashim R, 2008, MALAYS J LEARN INSTR, V5, P21
   Babenko O, 2018, J EDUC EVAL HEALTH P, V15, DOI 10.3352/jeehp.2018.15.2
   Bandura A, 2001, ANNU REV PSYCHOL, V52, P1, DOI 10.1146/annurev.psych.52.1.1
   Baulke L., 2018, Unterrichtswissenschaft, V46, P461, DOI DOI 10.1007/S42010-018-0029-5
   Carmona-Halty M, 2021, CURR PSYCHOL, V40, P2938, DOI 10.1007/s12144-019-00227-8
   Chong WH, 2018, J ADOLESCENCE, V68, P1, DOI 10.1016/j.adolescence.2018.07.002
   Clore GL, 2009, EMOT REV, V1, P39, DOI 10.1177/1754073908097185
   Crawford M, 2018, J PROF CAP COMMUNITY, V3, P212, DOI 10.1108/JPCC-12-2017-0032
   Datu JAD, 2022, REV PSICODIDACT, V27, P1, DOI 10.1016/j.psicod.2021.02.001
   Datu JAD, 2019, SCHOOL PSYCHOL INT, V40, P456, DOI 10.1177/0143034319854474
   Deci EL, 1999, PSYCHOL BULL, V125, P627, DOI 10.1037/0033-2909.125.6.627
   Elliot AJ, 2008, J EDUC PSYCHOL, V100, P613, DOI 10.1037/0022-0663.100.3.613
   Fredricks J. A., 2019, Handbook of student engagement interventions, P1, DOI [DOI 10.1016/B978-0-12-813413-9.00001-2, 10.1016/B978-0-12-813413-9.00001-2]
   Fredricks JA, 2004, REV EDUC RES, V74, P59, DOI 10.3102/00346543074001059
   Fredricks JA, 2012, HANDBOOK OF RESEARCH ON STUDENT ENGAGEMENT, P763, DOI 10.1007/978-1-4614-2018-7_37
   Fredrickson BL, 2005, COGNITION EMOTION, V19, P313, DOI 10.1080/02699930441000238
   Fredrickson BL, 2001, AM PSYCHOL, V56, P218, DOI 10.1037/0003-066X.56.3.218
   Hamre B.K., 2007, SCH READINESS TRANSI, P49, DOI DOI 10.1007/S11121-015-0570-Y
   Hamre BK, 2001, CHILD DEV, V72, P625, DOI 10.1111/1467-8624.00301
   Helgeson V.S., 2010, HDB ADULT RESILIENCE, P309, DOI DOI 10.1177/14680173100100040104
   Hernández-Sellés N, 2019, COMPUT EDUC, V138, P1, DOI 10.1016/j.compedu.2019.04.012
   Hulleman CS, 2016, SPRINGER SER HUM EXC, P241, DOI 10.1007/978-3-319-28606-8_10
   Jiang AL, 2021, FRONT PSYCHOL, V12, DOI 10.3389/fpsyg.2021.704269
   JOHNSON DW, 1985, J PSYCHOL, V119, P405, DOI 10.1080/00223980.1985.10542911
   Johnson SR, 2018, J HIGH EDUC-UK, V89, P753, DOI 10.1080/00221546.2018.1441107
   Kehm B. M., 2019, Hungarian Educational Research Journal, V9, P147, DOI [10.1556/063.9.2019.1.18, DOI 10.1556/063.9.2019.1.18]
   Kim HJ, 2019, INT J EDUC TECHNOL H, V16, DOI 10.1186/s41239-019-0152-3
   Klem AM, 2004, J SCHOOL HEALTH, V74, P262, DOI 10.1111/j.1746-1561.2004.tb08283.x
   Korpershoek H, 2020, RES PAP EDUC, V35, P641, DOI 10.1080/02671522.2019.1615116
   Lee PC, 2018, J TEACH TRAVEL TOUR, V18, P159, DOI 10.1080/15313220.2017.1420518
   Linnenbrink E.A., 2002, RECONSIDERING CONCEP, P115, DOI [10.1007/0-306-47637-1_6, DOI 10.1007/0-306-47637-1_6]
   Liu RD, 2018, EDUC PSYCHOL-UK, V38, P3, DOI 10.1080/01443410.2017.1359238
   Mahona J. P., 2020, Journal of Research in Education and Society, V11, P2141
   Martin F, 2018, ONLINE LEARN, V22, P205, DOI 10.24059/olj.v22i1.1092
   Mercer S., 2020, Engaging language learners in contemporary classrooms, DOI [10.1017/9781009024563.002, DOI 10.1017/9781009024563.002]
   Miller AL, 2021, MOTIV EMOTION, V45, P327, DOI 10.1007/s11031-021-09881-7
   Mouratidis A, 2018, LEARN INDIVID DIFFER, V61, P127, DOI 10.1016/j.lindif.2017.11.017
   Murray J, 2018, INT J SUST HIGHER ED, V19, P1095, DOI 10.1108/IJSHE-09-2017-0164
   Niemiec CP, 2009, THEORY RES EDUC, V7, P133, DOI 10.1177/1477878509104318
   Nortvig AM, 2018, ELECTRON J E-LEARN, V16, P46
   Oga-Baldwin WLQ, 2019, SYSTEM, V86, DOI 10.1016/j.system.2019.102128
   Patrick H, 2007, J EDUC PSYCHOL, V99, P83, DOI 10.1037/0022-0663.99.1.83
   Payne L, 2019, J FURTH HIGHER EDUC, V43, P641, DOI 10.1080/0309877X.2017.1391186
   PEKRUN R, 1992, APPL PSYCHOL-INT REV, V41, P359, DOI 10.1111/j.1464-0597.1992.tb00712.x
   Pekrun R, 2002, EDUC PSYCHOL-US, V37, P91, DOI 10.1207/S15326985EP3702_4
   Pekrun R., 2018, Bildung und emotion [Education and emotion], P215, DOI [10.1007/978-3-658-18589-3_12, DOI 10.1007/978-3-658-18589-3_12]
   Pekrun R, 2006, EDUC PSYCHOL REV, V18, P315, DOI 10.1007/s10648-006-9029-9
   Pekrun R, 2006, J EDUC PSYCHOL, V98, P583, DOI 10.1037/0022-0663.98.3.583
   Pekrun R, 2014, LEARN INSTR, V29, P115, DOI 10.1016/j.learninstruc.2013.09.002
   Pekrun R, 2011, CONTEMP EDUC PSYCHOL, V36, P36, DOI 10.1016/j.cedpsych.2010.10.002
   Putwain DW, 2018, LEARN INDIVID DIFFER, V68, P12, DOI 10.1016/j.lindif.2018.09.006
   Quin D, 2018, J SCHOOL PSYCHOL, V69, P1, DOI 10.1016/j.jsp.2018.04.003
   Reeve J, 2009, THEORY RES EDUC, V7, P145, DOI 10.1177/1477878509104319
   Rodríguez-Muñoz A, 2021, LEARN INDIVID DIFFER, V92, DOI 10.1016/j.lindif.2021.102087
   Roeser RW, 1996, J EDUC PSYCHOL, V88, P408, DOI 10.1037/0022-0663.88.3.408
   Ryan RM, 2020, CONTEMP EDUC PSYCHOL, V61, DOI 10.1016/j.cedpsych.2020.101860
   Ryan RM, 2017, SELF-DETERMINATION THEORY: BASIC PSYCHOLOGICAL NEEDS IN MOTIVATION, DEVELOPMENT, AND WELLNESS, P1, DOI 10.1521/978.14625/28806
   Sadoughi M, 2021, STUD EDUC EVAL, V70, DOI 10.1016/j.stueduc.2021.101060
   Sakurai Y., 2018, Annual Review of Comparative and International Education, V34, P31, DOI [10.1108/S1479-367920180000034003, DOI 10.1108/S1479-367920180000034003]
   Salo AE, 2022, LEARN CULT SOC INTER, V34, DOI 10.1016/j.lcsi.2022.100631
   Schweder S, 2020, EUR J PSYCHOL EDUC, V35, P205, DOI 10.1007/s10212-019-00421-z
   Sha J., 2022, China Educational Technology, V8, P68, DOI [10.3969/j.issn.1006-9860.2022.08.009, DOI 10.3969/J.ISSN.1006-9860.2022.08.009]
   Shih S.S., 2018, Journal of Education and Human Development, V7, P153, DOI [DOI 10.15640/JEHD.V7N1A18, 10.15640/jehd.v8n3a13, DOI 10.15640/JEHD.V8N3A13]
   Silver RB, 2005, J SCHOOL PSYCHOL, V43, P39, DOI 10.1016/j.jsp.2004.11.003
   SKINNER EA, 1993, J EDUC PSYCHOL, V85, P571, DOI 10.1037/0022-0663.85.4.571
   Skinner E, 2008, J EDUC PSYCHOL, V100, P765, DOI 10.1037/a0012840
   Sökmen Y, 2021, EDUC STUD-UK, V47, P19, DOI 10.1080/03055698.2019.1665986
   Suri H, 2020, SYSTEMATIC REVIEWS IN EDUCATIONAL RESEARCH: METHODOLOGY, PERSPECTIVES AND APPLICATION, P41, DOI 10.1007/978-3-658-27602-7_3
   Upadyaya K, 2013, EUR PSYCHOL, V18, P136, DOI 10.1027/1016-9040/a000143
   Valadez M, 2021, J LAT EDUC, V20, P276, DOI 10.1080/15348431.2021.1949988
   Wong TKY, 2018, ISS EDUC RES, V28, P202
   Wu Z., 2019, COLL STUD J, V53, P99
   Xerri MJ, 2018, HIGH EDUC, V75, P589, DOI 10.1007/s10734-017-0162-9
   Xu B, 2020, COMPUT EDUC, V157, DOI 10.1016/j.compedu.2020.103956
   Zhang KS, 2021, FRONT PSYCHOL, V11, DOI 10.3389/fpsyg.2020.633265
   Zhao WG, 2019, EDUC PSYCHOL-UK, V39, P236, DOI 10.1080/01443410.2018.1497146
NR 80
TC 1
Z9 1
U1 17
U2 17
PU SAGE PUBLICATIONS INC
PI THOUSAND OAKS
PA 2455 TELLER RD, THOUSAND OAKS, CA 91320 USA
SN 2158-2440
J9 SAGE OPEN
JI SAGE Open
PD APR
PY 2024
VL 14
IS 2
AR 21582440241245369
DI 10.1177/21582440241245369
PG 11
WC Social Sciences, Interdisciplinary
WE Social Science Citation Index (SSCI)
SC Social Sciences - Other Topics
GA QW0X0
UT WOS:001223799300001
OA gold
DA 2024-07-15
ER

PT J
AU Azadianbojnordi, M
   Bakhtiarpour, S
   Makvandi, B
   Ehteshamizadeh, P
AF Azadianbojnordi, Mah
   Bakhtiarpour, Saeed
   Makvandi, Behnam
   Ehteshamizadeh, Parvin
TI Can academic hope increase academic engagement in Iranian students who
   are university applicants? investigating academic buoyancy as a mediator
SO JOURNAL OF PSYCHOLOGISTS AND COUNSELLORS IN SCHOOLS
LA English
DT Article
DE academic hope; academic buoyancy; academic engagement; university
   applicants
ID ACHIEVEMENT; OUTCOMES
AB In Iran, a large number of adolescents compete every year to enter university, given the better job opportunities that may exist after graduation. The hope of having more education affects students' academic engagement. The purpose of this study was to investigate the relationship between academic hope and academic engagement with the mediating role of academic buoyancy, using the Academic Hope Scale, Academic Buoyancy Scale, and Academic Engagement Scale. The participants in the study were 353 Iranian students in the last year of high school who had applied to enter university in 2019. Data were analysed using structural equation modelling procedures. The results showed that there was a direct significant relationship between academic hope (p <= .01, beta = 0.19) and academic buoyancy (p <= .01, beta = 0.25) with academic engagement. There was a direct and significant relationship between academic hope and academic buoyancy (p <= .01, beta = 0.33). And academic buoyancy partially mediated the relationship between academic hope and academic engagement. The discussion concerns the potential benefits of implementing interventions designed to enhance academic hope to increase learners' academic engagement.
C1 [Azadianbojnordi, Mah; Bakhtiarpour, Saeed; Makvandi, Behnam; Ehteshamizadeh, Parvin] Islamic Azad Univ, Dept Psychol, Ahvaz Branch, Ahvaz, Iran.
C3 Islamic Azad University
RP Bakhtiarpour, S (corresponding author), Islamic Azad Univ, Dept Psychol, Ahvaz Branch, Ahvaz, Iran.
EM baktifiarpoursaeed@gmal.com
OI azadianbojnordi, mah/0000-0003-4832-3717
CR Bryce CI, 2020, PSYCHOL SCHOOLS, V57, P171, DOI 10.1002/pits.22311
   Byrne, 2010, MULTIVARIATE APPL SE, DOI [10.1080/10705511.2014.935842, DOI 10.1080/10705511.2014.935842]
   Collie RJ, 2017, EDUC PSYCHOL-UK, V37, P947, DOI 10.1080/01443410.2017.1291910
   Colmar S, 2019, EDUC PSYCHOL-UK, V39, P1068, DOI 10.1080/01443410.2019.1617409
   Dehghanizadeh M.H., 2012, J TEACH LEARN STUDIE, V63, P22, DOI [10.22099/JSLI.2013.1575, DOI 10.22099/JSLI.2013.1575]
   Feldman DB, 2015, LEARN INDIVID DIFFER, V37, P210, DOI 10.1016/j.lindif.2014.11.022
   Geramipour M., 2016, Q ED MEASUREMENT, V7, P101, DOI [10.22054/jem.2017.11559.1336, DOI 10.22054/JEM.2017.11559.1336]
   Ghadampour E., 2018, Research in Medical Education, V10, P47, DOI DOI 10.29252/RME.10.3.47
   Gilman R, 2006, J SOC CLIN PSYCHOL, V25, P166, DOI 10.1521/jscp.2006.25.2.166
   Kenny DA, 2015, SOCIOL METHOD RES, V44, P486, DOI 10.1177/0049124114543236
   Khormaee F, 2017, COGNITIVE STRATEGIES, V5, P15, DOI [10.22084/J.PSYCHOGY.2017.9549.1284, DOI 10.22084/J.PSYCHOGY.2017.9549.1284]
   Kiafar M.S., 2014, IRANIAN J MED ED, V14, P517
   Kline R., 2015, Principles and Practice of Structural EquationModeling, DOI DOI 10.1126/SCITRANSLMED.3002085
   Levi U, 2014, EUR J PSYCHOL EDUC, V29, P367, DOI 10.1007/s10212-013-0203-4
   Marques SC, 2017, SCH MENT HEALTH, V9, P250, DOI 10.1007/s12310-017-9212-9
   Martin AJ, 2006, PSYCHOL SCHOOLS, V43, P267, DOI 10.1002/pits.20149
   Martin AJ, 2008, J SCHOOL PSYCHOL, V46, P53, DOI 10.1016/j.jsp.2007.01.002
   Martin AJ, 2017, EDUC PSYCHOL-UK, V37, P930, DOI 10.1080/01443410.2016.1202904
   Martin AJ, 2014, BRIT J EDUC PSYCHOL, V84, P86, DOI 10.1111/bjep.12007
   Martin Andrew J, 2010, Br J Educ Psychol, V80, P473, DOI 10.1348/000709910X486376
   Okpala A., 2014, The International Business Economics Research Journal, V13, P329, DOI DOI 10.19030/IBER.V13I2.8448
   Preacher KJ, 2008, BEHAV RES METHODS, V40, P879, DOI 10.3758/BRM.40.3.879
   Rabiei, 2016, BIANNUAL J APPL COUN, V5, P37, DOI [10.22055/JAC.2016.12576, DOI 10.22055/JAC.2016.12576]
   Ramazani M., 2017, Quarterly of Educational Measurement, V8, P185, DOI [10.22054/jem.2018.22660.1555, DOI 10.22054/JEM.2018.22660.1555]
   Reeve J, 2012, HANDBOOK OF RESEARCH ON STUDENT ENGAGEMENT, P149, DOI 10.1007/978-1-4614-2018-7_7
   Sadat S., 2019, ED STRATEG MED SCI, V12, P26
   Schreiber JB, 2006, J EDUC RES, V99, P323, DOI 10.3200/JOER.99.6.323-338
   Sharif Mousavi F., 2014, UNPUBLISHED MASTERS
   Silverman MJ, 2016, FRONT PSYCHOL, V7, DOI 10.3389/fpsyg.2016.01569
   Snyder CR, 2002, J EDUC PSYCHOL, V94, P820, DOI 10.1037//0022-0663.94.4.820
   Stewart E.B., 2007, INDIVIDUAL SCH STRUC
   Trautwein U, 2002, CONTEMP EDUC PSYCHOL, V27, P26, DOI 10.1006/ceps.2001.1084
   Wang MT, 2012, CHILD DEV, V83, P877, DOI 10.1111/j.1467-8624.2012.01745.x
   Yavari H., 2017, J RES ED SYSTEMS, V10, P21
   Zhao XS, 2010, J CONSUM RES, V37, P197, DOI 10.1086/651257
NR 35
TC 0
Z9 0
U1 6
U2 32
PU CAMBRIDGE UNIV PRESS
PI NEW YORK
PA 32 AVENUE OF THE AMERICAS, NEW YORK, NY 10013-2473 USA
SN 2055-6365
EI 2055-6373
J9 J PSYCHOL COUNS SCH
JI J. Psychol. Couns. Sch.
PD DEC
PY 2022
VL 32
IS 2
BP 198
EP 206
AR PII S2055636520000312
DI 10.1017/jgc.2020.31
PG 9
WC Education & Educational Research; Social Work
WE Social Science Citation Index (SSCI)
SC Education & Educational Research; Social Work
GA 5Z8AF
UT WOS:000880188700008
DA 2024-07-15
ER

PT J
AU Cui, HB
   Bi, XY
   Chen, WY
   Gao, T
   Qing, ZH
   Shi, KK
   Ma, YK
AF Cui, Hongbo
   Bi, Xiaoyan
   Chen, Weiyu
   Gao, Tao
   Qing, Zaihua
   Shi, Keke
   Ma, Yankun
TI Gratitude and academic engagement: exploring the mediating effects of
   internal locus of control and subjective well-being
SO FRONTIERS IN PSYCHOLOGY
LA English
DT Article
DE gratitude; academic engagement; internal locus of control; subjective
   well-being; mediating effects
ID STUDENT ENGAGEMENT; SCHOOL ENGAGEMENT; POSITIVE EMOTIONS; MOTIVATION;
   HAPPINESS; BEHAVIOR; GENDER
AB This study aimed to explore the relationship between gratitude and academic engagement in Chinese students. The students of some junior high schools in Guangzhou were surveyed using the Gratitude Questionnaire-6, the School Engagement Questionnaire, the Levenson's IPC Scale, and the General Well-being Schedule. A total of 708 valid responses were collected. The results indicate a significant positive relationship between gratitude and academic engagement. Subjective well-being plays a mediating role between gratitude and academic engagement. Locus of control and subjective well-being serve as serial mediators between gratitude and academic engagement. These findings suggest that promoting students' academic engagement can be achieved by fostering gratitude and improving their internal locus of control and subjective well-being. By cultivating gratitude and enhancing these factors, educators and policymakers can create a more engaging and supportive learning environment for students.
C1 [Cui, Hongbo; Bi, Xiaoyan; Chen, Weiyu; Gao, Tao; Qing, Zaihua; Shi, Keke; Ma, Yankun] Guangzhou Univ, Sch Educ, Guangzhou, Peoples R China.
   [Cui, Hongbo] Guangzhou Univ, Mental Hlth Educ & Counseling Ctr, Guangzhou, Peoples R China.
C3 Guangzhou University; Guangzhou University
RP Ma, YK (corresponding author), Guangzhou Univ, Sch Educ, Guangzhou, Peoples R China.
EM ykma66@sina.com
FU The 2023 Positive Psychology Project of Guangdong Happiness Positive
   Psychology Research Institution [XF230009]
FX The author(s) declare financial support was received for the research,
   authorship, and/or publication of this article. 2023 Positive Psychology
   Project of Guangdong Happiness Positive Psychology Research Institution
   (XF230009).
CR Appleton JJ, 2008, PSYCHOL SCHOOLS, V45, P369, DOI 10.1002/pits.20303
   Buddelmeyer H, 2016, J ECON BEHAV ORGAN, V122, P88, DOI 10.1016/j.jebo.2015.11.014
   Cazan A., 2016, ROMANIAN J EXPT APPL, V7, P283, DOI [10.15303/rjeap.2016.si1.a61, DOI 10.15303/RJEAP.2016.SI1.A61]
   Chen J. W., 2015, Psychol. Dev. Educ, V31, P180, DOI [10.16187/j.cnki.issn1001-4918.2015.02.07, DOI 10.16187/J.CNKI.ISSN1001-4918.2015.02.07]
   D'Errico F, 2016, J E-LEARN KNOWL SOC, V12, P9
   Diener E, 2015, AM PSYCHOL, V70, P234, DOI 10.1037/a0038899
   Diestel S, 2010, J VOCAT BEHAV, V77, P412, DOI 10.1016/j.jvb.2010.05.006
   Donaldson SI, 2015, J POSIT PSYCHOL, V10, P185, DOI 10.1080/17439760.2014.943801
   Dong Z., 2017, China School Health, V4, P598, DOI [10.16835/j.cnki.1000-9817.2017.04.035, DOI 10.16835/J.CNKI.1000-9817.2017.04.035]
   Duan JH., 1996, CHINESE J CLIN PSYCH, V1, P56, DOI DOI 10.16128/J.CNKI.1005-3611.1996.01.016
   Duprey EB., 2018, MENTAL HLTH PREVENTI, V12, P1, DOI DOI 10.1016/J.MHP.2018.08.003
   Emmons R.A., 2005, HDB POSITIVE PSYCHOL, P459
   Emmons RA, 2003, J PERS SOC PSYCHOL, V84, P377, DOI 10.1037/0022-3514.84.2.377
   Fernández-Castillo A, 2021, FRONT PSYCHOL, V12, DOI 10.3389/fpsyg.2021.621863
   Fredricks JA, 2004, REV EDUC RES, V74, P59, DOI 10.3102/00346543074001059
   Fredrickson BL, 2013, ADV EXP SOC PSYCHOL, V47, P1, DOI 10.1016/B978-0-12-407236-7.00001-2
   Fredrickson BL, 2001, AM PSYCHOL, V56, P218, DOI 10.1037/0003-066X.56.3.218
   Froh JJ, 2011, J HAPPINESS STUD, V12, P289, DOI 10.1007/s10902-010-9195-9
   Froh JJ, 2010, MOTIV EMOTION, V34, P144, DOI 10.1007/s11031-010-9163-z
   Grillo T.L. H., 2015, International Journal of Management in Education, V9, P466, DOI DOI 10.1504/IJMIE.2015.072098
   Guo L., 2000, Acta Psychol. Sin, V4, P368
   Harmarta E., 2013, INT J ACAD RES, V5, P145, DOI DOI 10.7813/2075-4124.2013/5-2/B.22
   He A., 2013, Psychol. Explor, V4, P368, DOI [10.3969/j.issn.1003-5184.2013.04.013, DOI 10.3969/J.ISSN.1003-5184.2013.04.013]
   Hofstede G., 1991, Cultures and organizations, DOI DOI 10.1016/S0005-7967(02)00184-5
   Kashdan TB, 2009, J PERS, V77, P691, DOI 10.1111/j.1467-6494.2009.00562.x
   Kiuru N, 2014, PSYCHOL SCI, V25, P1018, DOI 10.1177/0956797613519111
   LEVENSON H, 1973, J CONSULT CLIN PSYCH, V41, P397, DOI 10.1037/h0035357
   Luo L., 2015, Psychol. Dev. Educ, V4, P467, DOI [10.16187/j.cnki.issn1001-4918.2015.04.11, DOI 10.16187/J.CNKI.ISSN1001-4918.2015.04.11, 10.16187/j.cnki.issn.1001-4918.2015.04.11, DOI 10.16187/J.CNKI.ISSN.1001-4918.2015.04.11]
   Luthans F., 2006, HUM RESOUR DEV REV, V5, P25, DOI [10.1177/1534484305285335, DOI 10.1177/1534484305285335]
   Luthans F, 2017, ANNU REV ORGAN PSYCH, V4, P339, DOI 10.1146/annurev-orgpsych-032516-113324
   Ma CH, 2022, INT J ENV RES PUB HE, V19, DOI 10.3390/ijerph19052644
   Magno C., 2012, Phillipines Journal of Counseling Psychology, V14, P29
   Naito T, 2005, J CROSS CULT PSYCHOL, V36, P247, DOI 10.1177/0022022104272904
   Neufeld A, 2020, MED TEACH, V42, P1401, DOI 10.1080/0142159X.2020.1813876
   Ping A., 2018, Psychol. Behav. Res, V3, P378
   ROTTER JB, 1966, PSYCHOL MONOGR, V80, P1, DOI 10.1037/h0092976
   Ryan RM, 2000, AM PSYCHOL, V55, P68, DOI 10.1037/0003-066X.55.1.68
   Schaufeli WB, 2004, J ORGAN BEHAV, V25, P293, DOI 10.1002/job.248
   Severino S, 2011, PROCD SOC BEHV, V28, DOI 10.1016/j.sbspro.2011.11.132
   Singh LB, 2021, J INT EDUC BUS, V14, P219, DOI 10.1108/JIEB-03-2020-0020
   SKINNER EA, 1993, J EDUC PSYCHOL, V85, P571, DOI 10.1037/0022-0663.85.4.571
   Smallwood R, 2023, AUST J RURAL HEALTH, V31, P285, DOI 10.1111/ajr.12948
   Suido S. M., 2008, Sch. Psychol. Rev, V43, P66, DOI [10.1598/RRQ.43.1.5, DOI 10.1598/RRQ.43.1.5]
   Thomas S., 2013, J. Paramed. Pract, V1, P425, DOI [10.12968/jpar.2009.1.10.43392, DOI 10.12968/JPAR.2009.1.10.43392]
   Tugade MM, 2004, J PERS, V72, P1161, DOI 10.1111/j.1467-6494.2004.00294.x
   Wang MT, 2011, J SCHOOL PSYCHOL, V49, P465, DOI 10.1016/j.jsp.2011.04.001
   Watkins PC, 2003, SOC BEHAV PERSONAL, V31, P431, DOI 10.2224/sbp.2003.31.5.431
   Wei C., 2011, School Health China, V32, P1201
   Wen C., 2010, Psychological Development and Education, V26, P598, DOI DOI 10.16187/j.cnki.issn1001-4918.2010.06.013
   [温忠麟 Wen Zhonglin], 2014, [心理科学进展, Advances in Psychological Science], V22, P731
   Wood AM, 2008, PERS INDIV DIFFER, V45, P49, DOI 10.1016/j.paid.2008.02.019
   [姚若松 Yao Ruosong], 2018, [心理学报, Acta Psychologica Sinica], V50, P1151
   Ye YH, 2015, PSYCHOL REP, V116, P164, DOI 10.2466/07.09.PR0.116k14w3
   Yoshimura S.M., 2017, Review of Communication, V17, P106, DOI DOI 10.1080/15358593.2017.1293836
   [周浩 Zhou Hao], 2004, [心理科学进展, ADVANCES IN PSYCHOLOGICAL SCIENCE], V12, P942
NR 55
TC 2
Z9 2
U1 12
U2 12
PU FRONTIERS MEDIA SA
PI LAUSANNE
PA AVENUE DU TRIBUNAL FEDERAL 34, LAUSANNE, CH-1015, SWITZERLAND
SN 1664-1078
J9 FRONT PSYCHOL
JI Front. Psychol.
PD DEC 20
PY 2023
VL 14
AR 1287702
DI 10.3389/fpsyg.2023.1287702
PG 9
WC Psychology, Multidisciplinary
WE Social Science Citation Index (SSCI)
SC Psychology
GA EB8I6
UT WOS:001136537200001
PM 38187428
OA Green Published, gold
DA 2024-07-15
ER

PT J
AU Kim, JY
   Kim, E
AF Kim, Jhong Yun (Joy)
   Kim, Eunbee
TI Effect of Positive Parenting Styles as Perceived by Middle School
   Students on Academic Achievement and the Mediation Effect of Self-Esteem
   and Academic Engagement
SO SUSTAINABILITY
LA English
DT Article
DE middle school students; parenting style; self-esteem; academic
   achievement; academic engagement; social emotions; performance
ID PERFORMANCE; BURNOUT; GRIT
AB This study aimed to identify how positive parenting styles as perceived by middle school students affect their academic achievement and to assess the mediation effect of self-esteem and academic engagement. Data concerning 2590 middle school first graders were obtained from the South Korea Children and Youth Panel Survey 2018, and data analysis was undertaken using the SPSS21.0, AMOS22.0, and PROCESS macro programs. This study identified significantly positive effects of positive parenting styles and academic engagement on self-esteem, and of academic engagement on academic achievement. Furthermore, self-esteem and academic engagement had a mediating effect on the relation between positive parenting styles and academic achievement. Therefore, educators should develop programs that improve positive parenting styles, and specific programs for middle school students to enhance their academic engagement and self-esteem.
C1 [Kim, Jhong Yun (Joy)] Korea Univ, BK21FOUR Grp Educ, 145 Anam Ro, Seoul 02841, South Korea.
   [Kim, Eunbee] HyupSung Univ, Wesley Creat Convergence Coll, Dept Liberal Arts, Hwaseong 18330, South Korea.
C3 Korea University
RP Kim, E (corresponding author), HyupSung Univ, Wesley Creat Convergence Coll, Dept Liberal Arts, Hwaseong 18330, South Korea.
EM joycello@hanmail.net; silverrain@korea.ac.kr
RI KIM, EUNBEE/HZM-3752-2023; KIM, EUNBEE/HZM-3589-2023
FU Hyupsung University Research Grant
FX This work was supported by the Hyupsung University Research Grant of
   2021.
CR Ah Son Seung, 2006, [Studies on Korean Youth, 한국청소년연구], V17, P127
   Alarcon GM, 2011, J PSYCHOL, V145, P211, DOI 10.1080/00223980.2011.555432
   BARON RM, 1986, J PERS SOC PSYCHOL, V51, P1173, DOI 10.1037/0022-3514.51.6.1173
   BAUMRIND D, 1978, YOUTH SOC, V9, P239, DOI 10.1177/0044118X7800900302
   Bolin JH, 2014, J EDUC MEAS, V51, P335, DOI 10.1111/jedm.12050
   Charness N, 2005, APPL COGNITIVE PSYCH, V19, P151, DOI 10.1002/acp.1106
   이상섭, 2015, [The Korean Society of Sports Science, 한국체육과학회지], V24, P855
   Cho Soohyun, 2018, [The Korea Educational Review, 한국교육학연구], V24, P1, DOI 10.29318/KER.24.3.1
   Choi InJae, 2010, [Journal of Future Oriented Youth Society, 미래청소년학회지], V7, P95
   Choo H.T., 2011, J ED EVAL, V24, P897
   Coopersmith S., 1967, ANTECEDENTS SELF-EST
   Duckworth A, 2014, CURR DIR PSYCHOL SCI, V23, P319, DOI 10.1177/0963721414541462
   Duckworth AL, 2007, J PERS SOC PSYCHOL, V92, P1087, DOI 10.1037/0022-3514.92.6.1087
   Elliot AJ, 1997, J PERS SOC PSYCHOL, V72, P218, DOI 10.1037/0022-3514.72.1.218
   Ericsson KA, 2002, APPL COGNITIVE PSYCH, V16, P981, DOI 10.1002/acp.925
   Ericsson KA, 1996, ROAD TO EXCELLENCE, P1
   Eskreis-Winkler L, 2014, FRONT PSYCHOL, V5, DOI 10.3389/fpsyg.2014.00036
   김태명, 2017, [Korean Journal of Youth Studies, 청소년학연구], V24, P313, DOI 10.21509/KJYS.2017.03.24.3.313
   Furrer C, 2003, J EDUC PSYCHOL, V95, P148, DOI 10.1037/0022-0663.95.1.148
   Heo Gyun, 2012, [The Journal of Vocational Education Research, 직업교육연구], V31, P119
   HOON BAE， SANG, 2012, [The Journal of Educational Administration, 교육행정학연구], V30, P499
   Hu LT, 1999, STRUCT EQU MODELING, V6, P1, DOI 10.1080/10705519909540118
   Hye-Won Kim, 2016, [J. of Korean Home Management Association, 한국가정관리학회지], V34, P99
   Hyung M.J., 2002, THESIS EWHA WOMANS U
   윤태희, 2014, [THE KOREAN JOURNAL OF DEVELOPMENTAL PSYCHOLOGY, 한국심리학회지: 발달], V27, P61
   Im Shin Yoon, 2020, [The Journal of Learner-Centered Curriculum and Instruction, 학습자중심교과교육연구], V20, P911, DOI 10.22251/jlcci.2020.20.11.911
   Jang，Yoon-Ok, 2017, [SECONDARY EDUCATION RESEARCH, 중등교육연구], V65, P195, DOI 10.25152/ser.2017.65.1.195
   Jo H.I., 2010, KOREAN J YOUTH STUD, V17, P135
   Kelloway E.K., 1998, USING LISREL STRUCTU
   Kim Y.S., 2018, THESIS GWANGJU NATL
   Korea Child and Youth Policy Institute, 2019, KOR CHILDR YOUTH PAN
   Lee Hyuneung, 2014, [The Korean Journal of Human Resource Development Quarterly, HRD연구], V16, P225
   Lee S.H., 2008, THESIS MYONGJI U SEO
   이자영, 2012, [The Korean Journal of Educational Methodology Studies, 교육방법연구], V24, P131
   Leung JTY, 2021, APPL RES QUAL LIFE, V16, P2287, DOI 10.1007/s11482-021-09915-9
   Leung JTY, 2020, APPL RES QUAL LIFE, V15, P259, DOI 10.1007/s11482-018-9678-0
   Mendolia S, 2014, ECON EDUC REV, V43, P47, DOI 10.1016/j.econedurev.2014.09.004
   Natale K, 2009, J APPL DEV PSYCHOL, V30, P14, DOI 10.1016/j.appdev.2008.10.002
   Oh J.S., 2014, J ED STUD, V16, P119, DOI [10.15564/jeri.2014.11.16.2.119, DOI 10.15564/JERI.2014.11.16.2.119]
   Oh S.H., 2010, THESIS KOREA NATL U
   Park Y.T., 2002, UNDERSTANDING SELF D
   PARK Young-Shin, 2004, [Korean Psychological Journal of Culture and Social Issues, 한국심리학회지: 문화 및 사회문제], V10, P37
   Rosenberg M., 1965, SOC ADOLESCENT SELF, DOI [10.1126/science.148.3671.804, DOI 10.1126/SCIENCE.148.3671.804]
   Ryu H.J., 2010, THESIS DONGGUK U SEO
   Schaufeli WB, 2002, J CROSS CULT PSYCHOL, V33, P464, DOI 10.1177/0022022102033005003
   Shechtman N., PROMOTING GRIT TENAC, P5
   Shin J.E., 2014, THESIS EWHA WOMANS U
   Son Y.W., 2005, EXPERTS THEIR OWN LA
   Strayhorn TL., 2014, J AFRICAN AM STUDIES, V18, P1, DOI DOI 10.1007/S12111-012-9243-0
   Woo S.J., 2014, KOREAN J HUM ECOL, V23, P759, DOI [10.5934/kjhe.2014.23.5.759, DOI 10.5934/KJHE.2014.23.5.759]
   Yang Nan-Mee, 2014, [Korea Journal of Counseling, 상담학연구], V15, P1515, DOI 10.15703/kjc.15.4.201408.1515
   YONG KIM， SEUNG, 2019, [Journal of the Korea Convergence Society, 한국융합학회논문지], V10, P303, DOI 10.15207/JKCS.2019.10.7.303
   Yoon E.J., 2006, YOUTH FACIL ENV, V4, P57
   Yoon J.H., 1991, THESIS SOOK MYUNG WO
NR 54
TC 3
Z9 3
U1 13
U2 67
PU MDPI
PI BASEL
PA ST ALBAN-ANLAGE 66, CH-4052 BASEL, SWITZERLAND
EI 2071-1050
J9 SUSTAINABILITY-BASEL
JI Sustainability
PD DEC
PY 2021
VL 13
IS 23
AR 13233
DI 10.3390/su132313233
PG 13
WC Green & Sustainable Science & Technology; Environmental Sciences;
   Environmental Studies
WE Science Citation Index Expanded (SCI-EXPANDED); Social Science Citation Index (SSCI)
SC Science & Technology - Other Topics; Environmental Sciences & Ecology
GA XV7NS
UT WOS:000735124700001
OA gold
DA 2024-07-15
ER

PT J
AU Pan, XQ
   Yao, YY
AF Pan, Xiaoquan
   Yao, Yuanyuan
TI Enhancing Chinese students' academic engagement: the effect of teacher
   support and teacher-student rapport
SO FRONTIERS IN PSYCHOLOGY
LA English
DT Article
DE academic engagement; teacher support; teacher-student rapport; Chinese
   undergraduate students; empirical investigation
ID DISAFFECTION; MOTIVATION; CLASSROOM
AB Academic engagement plays an undeniable role in students' leaning outcome. Therefore, identifying the influential antecedents of promoting students' academic engagement is extremely crucial. Despite previous empirical studies have delved into the part played by several student-related and teacher-related factors in triggering Chinese students' academic engagement, the exploration on the roles of teacher support and teacher-student rapport is still scant. Thus, this study attempts to concentrate on the influence of teacher support and teacher-student rapport on undergraduate students' academic engagement in China. Three scales of the questionnaire-one each for teacher's support, student-teacher rapport, and the level of academic engagement-were completed by a total of 298 undergraduate students. Spearman Rho test was adopted to detect the correlations between the variables. Following that, multiple regression analysis was used to estimate the predictive power of the dependent variables. The result found that teacher support and teacher-student rapport exert a tremendous influence on boosting Chinese students' academic engagement. The leading implications and future directions are also presented.
C1 [Pan, Xiaoquan] Zhejiang Normal Univ, Xingzhi Coll, Jinhua, Peoples R China.
   [Yao, Yuanyuan] Zhejiang Normal Univ, Coll Foreign Languages, Jinhua, Peoples R China.
C3 Zhejiang Normal University; Zhejiang Normal University
RP Pan, XQ (corresponding author), Zhejiang Normal Univ, Xingzhi Coll, Jinhua, Peoples R China.
EM pxq@zjnu.cn
FU Zhejiang Normal University [ZC303921073]
FX Funding This work was supported by the Research Project of the 2021
   Teaching Reform of Xingzhi College, Zhejiang Normal University (Grant
   no. ZC303921073).
CR Affuso G, 2023, EUR J PSYCHOL EDUC, V38, P1, DOI 10.1007/s10212-021-00594-6
   Aldrup K, 2018, LEARN INSTR, V58, P126, DOI 10.1016/j.learninstruc.2018.05.006
   Alrashidi O., 2016, INT ED STUDIES, V9, P41, DOI [10.5539/ies.v9n12p41, DOI 10.5539/IES.V9N12P41, https://doi.org/10.5539/ies.v9n12p41]
   An FH, 2022, FRONT PSYCHOL, V13, DOI 10.3389/fpsyg.2022.992464
   BABAD E, 1990, J EDUC PSYCHOL, V82, P683, DOI 10.1037/0022-0663.82.4.683
   Brint S, 2008, RES HIGH EDUC, V49, P383, DOI 10.1007/s11162-008-9090-y
   Chong WH, 2018, J ADOLESCENCE, V68, P1, DOI 10.1016/j.adolescence.2018.07.002
   Cooper KS, 2014, AM EDUC RES J, V51, P363, DOI 10.3102/0002831213507973
   Darr CW, 2012, HANDBOOK OF RESEARCH ON STUDENT ENGAGEMENT, P707, DOI 10.1007/978-1-4614-2018-7_34
   Davis HA, 2003, EDUC PSYCHOL-US, V38, P207, DOI 10.1207/S15326985EP3804_2
   Delos Reyes RDG, 2021, ASIA-PAC EDUC RES, V30, P471, DOI 10.1007/s40299-020-00532-y
   Derakhshan A, 2022, SYSTEM, V106, DOI 10.1016/j.system.2022.102790
   Engels MC, 2021, LEARN INSTR, V75, DOI 10.1016/j.learninstruc.2021.101485
   Farmer TW, 2011, J APPL DEV PSYCHOL, V32, P247, DOI 10.1016/j.appdev.2011.04.006
   Fredricks JA, 2004, REV EDUC RES, V74, P59, DOI 10.3102/00346543074001059
   Frisby BN, 2010, COMMUN EDUC, V59, P146, DOI 10.1080/03634520903564362
   Geng LN, 2020, ASIA-PAC EDUC RES, V29, P171, DOI 10.1007/s40299-019-00463-3
   Hiver P, 2024, LANG TEACH RES, V28, P201, DOI 10.1177/13621688211001289
   Jeno LM, 2019, BRIT J EDUC TECHNOL, V50, P669, DOI 10.1111/bjet.12657
   Jiang AL, 2021, FRONT PSYCHOL, V12, DOI 10.3389/fpsyg.2021.704269
   Kuh G.D., 2003, CHANGE, V35, P24, DOI DOI 10.1080/00091380309604090
   Lawson MA, 2013, REV EDUC RES, V83, P432, DOI 10.3102/0034654313480891
   Lei H, 2018, FRONT PSYCHOL, V8, DOI 10.3389/fpsyg.2017.02288
   Liu XX, 2021, THINK SKILLS CREAT, V39, DOI 10.1016/j.tsc.2020.100752
   Meng YZ, 2021, FRONT PSYCHOL, V12, DOI 10.3389/fpsyg.2021.754797
   Oga-Baldwin WLQ, 2019, SYSTEM, V86, DOI 10.1016/j.system.2019.102128
   Oga-Baldwin WLQ, 2017, SYSTEM, V65, P151, DOI 10.1016/j.system.2017.01.011
   Ouyang D., 2005, THESIS GUANGXI NORMA
   Pan XQ, 2021, FRONT PSYCHOL, V12, DOI 10.3389/fpsyg.2021.751017
   Pedler M, 2020, AUST J TEACH EDUC, V45, P48, DOI 10.14221/ajte.2020v45n3.4
   Peng CJ, 2021, FRONT PSYCHOL, V12, DOI 10.3389/fpsyg.2021.778174
   Philp J, 2016, ANNU REV APPL LINGUI, V36, P50, DOI 10.1017/S0267190515000094
   Pitzer J, 2017, INT J BEHAV DEV, V41, P15, DOI 10.1177/0165025416642051
   Quin D, 2017, REV EDUC RES, V87, P345, DOI 10.3102/0034654316669434
   Reeve J, 2011, CONTEMP EDUC PSYCHOL, V36, P257, DOI 10.1016/j.cedpsych.2011.05.002
   Ruzek EA, 2016, LEARN INSTR, V42, P95, DOI 10.1016/j.learninstruc.2016.01.004
   Ryan RM, 2020, CONTEMP EDUC PSYCHOL, V61, DOI 10.1016/j.cedpsych.2020.101860
   Sadoughi M, 2023, CURR PSYCHOL, V42, P18858, DOI 10.1007/s12144-022-03045-7
   Sadoughi M, 2021, STUD EDUC EVAL, V70, DOI 10.1016/j.stueduc.2021.101060
   Santana JC, 2019, LAT AM J CONTENT LAN, V12, P265, DOI 10.5294/laclil.2019.12.2.4
   Schaufeli WB, 2004, J ORGAN BEHAV, V25, P293, DOI 10.1002/job.248
   Shen YM, 2022, FRONT PSYCHOL, V13, DOI 10.3389/fpsyg.2022.880220
   Skinner E, 2008, J EDUC PSYCHOL, V100, P765, DOI 10.1037/a0012840
   Skinner EA, 2009, EDUC PSYCHOL MEAS, V69, P493, DOI 10.1177/0013164408323233
   Snijders I, 2020, INT J EDUC RES, V100, DOI 10.1016/j.ijer.2020.101538
   Sun YD, 2021, FRONT PSYCHOL, V12, DOI 10.3389/fpsyg.2021.746871
   Sun YC, 2022, FRONT PSYCHOL, V13, DOI 10.3389/fpsyg.2022.856430
   Utvaer BK, 2022, FRONT PSYCHOL, V12, DOI 10.3389/fpsyg.2021.793304
   Wang MT, 2016, LEARN INSTR, V43, P16, DOI 10.1016/j.learninstruc.2016.01.008
   Wang XT, 2022, FRONT PSYCHOL, V13, DOI 10.3389/fpsyg.2022.914682
   Weyns T, 2018, J YOUTH ADOLESCENCE, V47, P1139, DOI 10.1007/s10964-017-0774-5
   Wilson JH, 2010, TEACH PSYCHOL, V37, P246, DOI 10.1080/00986283.2010.510976
   Wu SY, 2022, FRONT PSYCHOL, V13, DOI 10.3389/fpsyg.2022.868623
   Xie F, 2021, FRONT PSYCHOL, V12, DOI 10.3389/fpsyg.2021.708490
   Yang D, 2021, FRONT PSYCHOL, V12, DOI 10.3389/fpsyg.2021.755234
   Yuan LJ, 2022, FRONT PSYCHOL, V12, DOI 10.3389/fpsyg.2021.823280
   Zhao YL, 2022, FRONT PSYCHOL, V13, DOI 10.3389/fpsyg.2022.987554
   Zhou LH, 2022, FRONT PSYCHOL, V13, DOI 10.3389/fpsyg.2022.949495
   Zhou XQ, 2021, FRONT PSYCHOL, V12, DOI 10.3389/fpsyg.2021.759785
NR 59
TC 0
Z9 0
U1 19
U2 55
PU FRONTIERS MEDIA SA
PI LAUSANNE
PA AVENUE DU TRIBUNAL FEDERAL 34, LAUSANNE, CH-1015, SWITZERLAND
SN 1664-1078
J9 FRONT PSYCHOL
JI Front. Psychol.
PD JUN 15
PY 2023
VL 14
AR 1188507
DI 10.3389/fpsyg.2023.1188507
PG 7
WC Psychology, Multidisciplinary
WE Social Science Citation Index (SSCI)
SC Psychology
GA K4XZ0
UT WOS:001016498500001
PM 37397305
OA Green Published, gold
DA 2024-07-15
ER

PT J
AU Gao, QY
   Bao, CY
   Du, HP
   Yan, RX
AF Gao, Qiyang
   Bao, Chenye
   Du, Haiping
   Yan, Ruixiang
TI The mediating role of basic psychological needs satisfaction in the
   relationship between teacher-student relationships and academic
   engagement in China
SO ASIA PACIFIC JOURNAL OF EDUCATION
LA English
DT Article
DE Teacher-student relationships; academic engagement; basic psychological
   needs satisfaction; Chinese children; Structural equation model
ID SCHOOL ENGAGEMENT
AB Teacher-student relationships (TSRs) are positively related to students' academic engagement across different countries. However, the mediation mechanism between TSRs and academic engagement remains unclear, and research is needed to completely understand this association. Therefore, the present study aimed to investigate the association between TSRs and academic engagement and the mediating role of basic psychological needs satisfaction. A sample of 494 primary school students in China completed self-reported questionnaires on TSRs, basic psychological needs satisfaction, and academic engagement. The results showed that TSRs were positively associated with academic engagement (behavioural, emotional, and cognitive engagement). Moreover, the satisfaction of the need for autonomy was a mediator between TSRs and emotional and cognitive engagement, but not behavioural engagement; TSRs were related to the students' three subdimensions of engagement through the need for relatedness; the need for competence was a mediator only between TSRs and behavioural engagement, but not emotional and cognitive engagement. These results help uncover the mechanisms behind the role of TSRs on academic engagement.
C1 [Gao, Qiyang] Shaoxing Univ, Ctr Brain Mind & Educ, Shaoxing, Peoples R China.
   [Gao, Qiyang; Bao, Chenye; Du, Haiping; Yan, Ruixiang] Shaoxing Univ, Sch Teacher Educ, 900 South Ave, Shaoxing 312000, Zhejiang, Peoples R China.
C3 Shaoxing University; Shaoxing University
RP Du, HP (corresponding author), Shaoxing Univ, Sch Teacher Educ, 900 South Ave, Shaoxing 312000, Zhejiang, Peoples R China.; Yan, RX (corresponding author), Harbin Normal Univ, Sch Educ & Sci, 1 Shida Rd, Harbin 150025, Peoples R China.
EM dhpgqy@126.com; 112092008@qq.com
OI Bao, Chenye/0000-0003-1460-2742
FU Youth Foundation of Social Science and Humanity, China Ministry of
   Education [20YJCZH033]
FX This work was supported by Youth Foundation of Social Science and
   Humanity, China Ministry of Education [No. 20YJCZH033].
CR [Anonymous], 2000, Intrinsic and Extrinsic Motivation: The Search for Optimal Motivation and Performance
   Archambault I, 2017, J CHILD FAM STUD, V26, P1702, DOI 10.1007/s10826-017-0691-y
   Bakadorova O, 2018, J APPL DEV PSYCHOL, V58, P57, DOI 10.1016/j.appdev.2018.08.004
   Bear GG, 2018, SCHOOL PSYCHOL QUART, V33, P323, DOI 10.1037/spq0000247
   Brinkworth ME, 2018, J APPL DEV PSYCHOL, V55, P24, DOI 10.1016/j.appdev.2017.09.002
   Chen JK, 2011, J COMMUNITY PSYCHOL, V39, P10, DOI 10.1002/jcop.20413
   Connell J. P., 1991, MINN SYM CHILD PSYCH, P43
   CONNELL JP, 1994, CHILD DEV, V65, P493, DOI 10.1111/j.1467-8624.1994.tb00765.x
   De Laet S, 2015, DEV PSYCHOL, V51, P1292, DOI 10.1037/a0039478
   Deci E.L., 2014, HUMAN MOTIVATION INT, P53, DOI [10.1007/978-94-017-8542-6_3, DOI 10.1007/978-94-017-8542-6_3]
   Deci EL, 2000, PSYCHOL INQ, V11, P227, DOI 10.1207/S15327965PLI1104_01
   Ding MX, 2008, EDUC PSYCHOL-UK, V28, P305, DOI 10.1080/01443410701537866
   Dotterer AM, 2011, J YOUTH ADOLESCENCE, V40, P1649, DOI 10.1007/s10964-011-9647-5
   Engels MC, 2016, J YOUTH ADOLESCENCE, V45, P1192, DOI 10.1007/s10964-016-0414-5
   Fredricks JA, 2004, REV EDUC RES, V74, P59, DOI 10.3102/00346543074001059
   Furrer C, 2003, J EDUC PSYCHOL, V95, P148, DOI 10.1037/0022-0663.95.1.148
   Gagné M, 2003, MOTIV EMOTION, V27, P199, DOI 10.1023/A:1025007614869
   Gao LB, 2002, INT J SCI EDUC, V24, P61, DOI 10.1080/09500690110066926
   Guo YF, 2018, J CLIN NURS, V27, P441, DOI 10.1111/jocn.13952
   Hu LT, 1999, STRUCT EQU MODELING, V6, P1, DOI 10.1080/10705519909540118
   Hughes J, 2007, J EDUC PSYCHOL, V99, P39, DOI 10.1037/0022-0663.99.1.39
   Hughes JN, 2012, ATTACH HUM DEV, V14, P319, DOI 10.1080/14616734.2012.672288
   Korth J., 2016, TEACHER STUDENT RELA
   Lan XY, 2019, LEARN INDIVID DIFFER, V69, P129, DOI 10.1016/j.lindif.2018.12.003
   Larose Simon, 2005, J Prim Prev, V26, P111, DOI 10.1007/s10935-005-1833-3
   Lee J.-S., 2012, INT J EDUC RES, V53, P330, DOI DOI 10.1016/J.IJER.2012.04.006
   Lei H, 2018, FRONT PSYCHOL, V8, DOI 10.3389/fpsyg.2017.02288
   Li YB, 2013, J YOUTH ADOLESCENCE, V42, P20, DOI 10.1007/s10964-012-9857-5
   Li YB, 2010, J YOUTH ADOLESCENCE, V39, P801, DOI 10.1007/s10964-010-9535-4
   [刘俊升 Liu Junsheng], 2013, [中国心理卫生杂志, Chinese Mental Health Journal], V27, P791
   Liu RD, 2018, EDUC PSYCHOL-UK, V38, P3, DOI 10.1080/01443410.2017.1359238
   Ma L, 2009, J APPL DEV PSYCHOL, V30, P628, DOI 10.1016/j.appdev.2009.07.006
   Martin AJ, 2007, BRIT J EDUC PSYCHOL, V77, P413, DOI 10.1348/000709906X118036
   MEECE JL, 1988, J EDUC PSYCHOL, V80, P514, DOI 10.1037/0022-0663.80.4.514
   Nelson, 2009, SCHOOL PSYCHOL QUART
   Niemiec CP, 2009, THEORY RES EDUC, V7, P133, DOI 10.1177/1477878509104318
   Pianta R.C., 1999, Enhancing relationships between children and teachers
   Preacher KJ, 2010, PSYCHOL METHODS, V15, P209, DOI 10.1037/a0020141
   Roorda DL, 2017, SCHOOL PSYCHOL REV, V46, P239, DOI 10.17105/SPR-2017-0035.V46-3
   Roorda DL, 2011, REV EDUC RES, V81, P493, DOI 10.3102/0034654311421793
   Ryan RM, 2000, AM PSYCHOL, V55, P68, DOI 10.1037/0003-066X.55.1.68
   Skinner E.A., 2009, Handbook of motivation at school, P223, DOI DOI 10.1037/0003-066X.55.1.68
   Skinner EA, 2009, EDUC PSYCHOL MEAS, V69, P493, DOI 10.1177/0013164408323233
   Tavakol M, 2011, INT J MED EDUC, V2, P53, DOI 10.5116/ijme.4dfb.8dfd
   Tucker CM, 2002, PSYCHOL SCHOOLS, V39, P477, DOI 10.1002/pits.10038
   Urdan T, 2006, J SCHOOL PSYCHOL, V44, P331, DOI 10.1016/j.jsp.2006.04.003
   van Uden JM, 2014, TEACH TEACH EDUC, V37, P21, DOI 10.1016/j.tate.2013.08.005
   Verschueren K, 2012, ATTACH HUM DEV, V14, P205, DOI 10.1080/14616734.2012.672260
   Wang YH, 2019, CONTEMP EDUC PSYCHOL, V56, P130, DOI 10.1016/j.cedpsych.2019.01.003
   Wittrock, 1986, HDB RES TEACHING, P340
   Wu JY, 2010, J SCHOOL PSYCHOL, V48, P357, DOI 10.1016/j.jsp.2010.06.004
   Zhen R, 2017, LEARN INDIVID DIFFER, V54, P210, DOI 10.1016/j.lindif.2017.01.017
   Zou H., 2007, Psychol. Dev. Educ., V23, P77, DOI [DOI 10.16187/J.CNKI.ISSN1001-4918.2007.04.006, 10.16187/j.cnki.issn1001-4918.2007.04.006]
NR 53
TC 6
Z9 6
U1 12
U2 64
PU ROUTLEDGE JOURNALS, TAYLOR & FRANCIS LTD
PI ABINGDON
PA 2-4 PARK SQUARE, MILTON PARK, ABINGDON OX14 4RN, OXON, ENGLAND
SN 0218-8791
EI 1742-6855
J9 ASIA PAC J EDUC
JI Asia Pac. J. Educ.
PD APR 3
PY 2023
VL 43
IS 2
BP 514
EP 525
DI 10.1080/02188791.2021.1933380
EA JUN 2021
PG 12
WC Education & Educational Research
WE Social Science Citation Index (SSCI)
SC Education & Educational Research
GA G8VJ1
UT WOS:000657620600001
DA 2024-07-15
ER

PT J
AU Geng, YB
   Ying, B
   Wang, X
   Lin, J
   Zhang, MY
   Liu, YL
AF Geng, Yi-bo
   Ying, Bin
   Wang, Xu
   Lin, Jie
   Zhang, Ming-yue
   Liu, Yan-ling
TI The relationship between parent-child communication and English academic
   engagement among middle school students: a moderated mediation model
SO EUROPEAN JOURNAL OF PSYCHOLOGY OF EDUCATION
LA English
DT Article
DE Parent-child communication; Learning adaptability; English learning
   self-efficacy; English academic engagement; Middle school students
ID INVOLVEMENT; ACHIEVEMENT; ADJUSTMENT
AB This study constructed a moderated mediation model to explore the impact of parent-child communication on English academic engagement. We conducted a questionnaire survey among 21,270 middle school students using various measurements: English Academic Engagement Scale, Adolescent Parent-Child Communication Scale, learning adaptability questionnaire, and English Learning Self-Efficacy Scale. The results showed that learning adaptability played a mediating role between parent-child communication and English academic engagement. Moreover, the relationships between parent-child communication and English academic engagement as well as between parent-child communication and learning adaptability were all moderated by English learning self-efficacy. These findings revealed the importance of parent-child communication in middle school students' foreign language learning and suggested that more attention should be paid to improving middle school students' English learning self-efficacy and learning adaptability and, therefore, English academic engagement.
C1 [Geng, Yi-bo; Wang, Xu; Lin, Jie; Zhang, Ming-yue; Liu, Yan-ling] Southwest Univ, Fac Psychol, Lab Mental Hlth & Social Adaptat, Tiansheng Rd 2, Chongqing 400715, Peoples R China.
   [Geng, Yi-bo; Wang, Xu; Lin, Jie; Zhang, Ming-yue; Liu, Yan-ling] Southwest Univ, Res Ctr Mental Hlth Educ, Tiansheng Rd 2, Chongqing, Peoples R China.
   [Ying, Bin] Southwest Univ, High Sch, Chongqing 400715, Peoples R China.
C3 Southwest University - China; Southwest University - China; Southwest
   University - China
RP Liu, YL (corresponding author), Southwest Univ, Fac Psychol, Lab Mental Hlth & Social Adaptat, Tiansheng Rd 2, Chongqing 400715, Peoples R China.; Liu, YL (corresponding author), Southwest Univ, Res Ctr Mental Hlth Educ, Tiansheng Rd 2, Chongqing, Peoples R China.
EM ssq@swu.edu.cn
RI 刘, 艳玲/HTS-3376-2023
OI Liu, Yan-ling/0000-0001-6279-0843
FU Key Research Project on Comprehensive Education Reform of Chongqing
   Education Commission in 2020 [20JGZ01]; Fundamental Research Funds for
   the Central Universities [SWU1909106]
FX This research was funded by the Key Research Project on Comprehensive
   Education Reform of Chongqing Education Commission in 2020 (20JGZ01) and
   Fundamental Research Funds for the Central Universities (SWU1909106)
CR Anderson KJ, 2007, J EDUC RES, V100, P311, DOI 10.3200/JOER.100.5.311-323
   Appleton JJ, 2008, PSYCHOL SCHOOLS, V45, P369, DOI 10.1002/pits.20303
   ASHFORD SJ, 1991, ACAD MANAGE J, V34, P251, DOI 10.2307/256442
   BAKER RW, 1984, J COUNS PSYCHOL, V31, P179, DOI 10.1037/0022-0167.31.2.179
   BANDURA A, 1993, EDUC PSYCHOL, V28, P117, DOI 10.1207/s15326985ep2802_3
   Bandura A., 1963, SOCIAL LEARNING PERS
   Barnes H.L., 1982, Family Inventories: Inventories Used in a National Survey of Families Across the Family Life Cycle, P33
   Boulton CA, 2019, PLOS ONE, V14, DOI 10.1371/journal.pone.0225770
   China M. o. E. o. t. P. s. R. o., 2021, FAM ED PROM LAW PEOP
   Credé M, 2012, EDUC PSYCHOL REV, V24, P133, DOI 10.1007/s10648-011-9184-5
   Fang K., 2015, J LANZHOU VOCATIONAL, V31, P144
   [方来坛 FANG Laitan], 2008, [中国临床心理学杂志, Chinese Journal of Clinical Psychology], V16, P618
   Fredricks JA, 2004, REV EDUC RES, V74, P59, DOI 10.3102/00346543074001059
   Fredricks JA, 2012, HANDBOOK OF RESEARCH ON STUDENT ENGAGEMENT, P763, DOI 10.1007/978-1-4614-2018-7_37
   Galvin KathleenM., 2004, FAMILY COMMUNICATION, V6th
   GROLNICK WS, 1994, CHILD DEV, V65, P237, DOI 10.2307/1131378
   Hayes A.F., 2012, PROCESS: a versatile computational tool for observed variable mediation, moderation, and conditional process modeling
   Hong JC, 2023, J RES TECHNOL EDUC, V55, P426, DOI 10.1080/15391523.2021.1967818
   Huang L.N., 1999, COMMUN Q, V47, P230, DOI DOI 10.1080/01463379909370136
   Huang Z., 2008, J INNER MONGOLIA AGR, V03, P48
   Jackson S, 1998, J ADOLESCENCE, V21, P305, DOI 10.1006/jado.1998.0155
   Jia K., 2014, MODERN PRIMARY SECON, V30, P66
   Jia L., 2008, DEV INITIAL APPL SOC
   Li P.-L., 2022, J ED STUDIES, V18, P126
   Liao Y., 2011, J NINGBO U, V33, P50
   Liu Q., 2011, Chin J Spec Educ, V12, P82
   Liu QX, 2012, COMPUT HUM BEHAV, V28, P1269, DOI 10.1016/j.chb.2012.02.010
   Liu W.-C., 2022, CHINA J HLTH PSYCHOL, V30, P1261
   Liu Z., 2017, CHIN J SPEC ED, V08, P67
   Markkula P, 2021, CHILDREN-BASEL, V8, DOI 10.3390/children8070595
   MEECE JL, 1990, J EDUC PSYCHOL, V82, P60, DOI 10.1037/0022-0663.82.1.60
   Nian Q., 2012, CHINESE J PRACTICAL, V28, P1
   Ramolale M, 2021, FRONT PSYCHOL, V12, DOI 10.3389/fpsyg.2021.745323
   Schaufeli WB, 2002, J CROSS CULT PSYCHOL, V33, P464, DOI 10.1177/0022022102033005003
   Schaufeli WB, 2004, J ORGAN BEHAV, V25, P293, DOI 10.1002/job.248
   Sohr-Preston SL, 2013, CHILD DEV, V84, P1046, DOI 10.1111/cdev.12023
   Spera C, 2005, EDUC PSYCHOL REV, V17, P120, DOI 10.1007/s10648-005-3950-1
   STEINBERG L, 1994, CHILD DEV, V65, P754, DOI 10.2307/1131416
   Sun X., 2013, J HUBEI OPEN VOCATIO, V26, P120
   Tang S., 2010, J SW JIAOTONG U SOCI, V011, P128
   Tong X., 2022, ED RES MONTHLY, V01, P12
   van Rooij ECM, 2017, LEARN INDIVID DIFFER, V54, P9, DOI 10.1016/j.lindif.2017.01.004
   Wang H, 2023, EUR J PSYCHOL EDUC, V38, P269, DOI 10.1007/s10212-022-00605-0
   Wang X-P., 2020, INFLUENCE LEARNING A
   [王秀丽 WANG Xiuli], 2008, [中国行为医学科学, Chinese Journal of Behavioral Medical Science], V17, P258
   Wang X, 2023, CURR PSYCHOL, V42, P6682, DOI 10.1007/s12144-021-02008-8
   Weng Z., 2020, J BINGTUAN ED I, V30, P13
   Xie J, 2022, FRONT PSYCHOL, V13, DOI 10.3389/fpsyg.2022.792108
   Xing J.-L., 2021, J RES ED ETHNIC MINO, V32, P129
   Xu X., 2014, BASIC FOREIGN LANGUA, V16, P11
   Yang S., 2018, STUDY RELATIONSHIP A
   Yang SS, 2022, J MULTILING MULTICUL, DOI 10.1080/01434632.2022.2062368
   Yang SH, 2022, FRONT PSYCHOL, V13, DOI 10.3389/fpsyg.2022.847342
   Yang X., 2005, STUDIES PSYCHOL BEHA, V3, P39
   Yin J., 2016, J BASIC ENGLISH ED, V18, P35
   Zhang KS, 2021, FRONT PSYCHOL, V11, DOI 10.3389/fpsyg.2020.633265
   Zhang S., 2010, J LANZHOU VOCATIONAL, V26, P77
   Zhang Y.-H., 2022, CHINESE J SPECIAL ED, V09, P88
   Zhou H., 2018, CHINESE VOCATIONAL T, V05, P75
NR 59
TC 5
Z9 5
U1 27
U2 75
PU SPRINGER
PI NEW YORK
PA ONE NEW YORK PLAZA, SUITE 4600, NEW YORK, NY, UNITED STATES
SN 0256-2928
EI 1878-5174
J9 EUR J PSYCHOL EDUC
JI Eur. J. Psychol. Educ.
PD DEC
PY 2023
VL 38
IS 4
BP 1443
EP 1460
DI 10.1007/s10212-023-00676-7
EA JAN 2023
PG 18
WC Psychology, Educational
WE Social Science Citation Index (SSCI)
SC Psychology
GA X8RT8
UT WOS:000915820600001
OA Bronze
DA 2024-07-15
ER

PT J
AU Wang, C
   Nie, YZ
   Ma, CH
   Lan, XY
AF Wang, Chen
   Nie, Yizi
   Ma, Chunhua
   Lan, Xiaoyu
TI More Parental Guan, More Academic Engagement? Examining the Moderating
   Roles of Adolescents' Gender and Reciprocal Filial Piety
SO JOURNAL OF GENETIC PSYCHOLOGY
LA English
DT Article
DE Academic engagement; parental guan; gender; reciprocal filial piety;
   Chinese adolescent
ID MEDIATING ROLE; CHINESE; ACHIEVEMENT; SOCIALIZATION; ADJUSTMENT;
   ASSOCIATIONS; DIMENSIONS; BEHAVIOR; CHILDREN; STYLE
AB In the field of child development, although prior research has extensively documented the association between parenting styles and academic engagement, little is known from the perspective of the culture-specific parenting style in Eastern countries such as China, guan (i.e., intensively rear and strictly discipline). Moreover, individual differences, such as gender-specific patterns and the role of reciprocal filial piety, of this association are less explored. Guided by the socioecological framework, the present study examines the associations of parental guan with academic engagement, and the moderating roles of adolescents' gender and reciprocal filial piety. A total of 1808 Chinese adolescents (M (age) = 12.64 years, SD = 1.51; 51.4% girls) completed self-report questionnaires. Results showed that paternal guan and maternal guan were each positively associated with academic engagement. Moderation analyses showed that high reciprocal filial piety significantly enhanced the positive association between paternal guan and academic engagement for boys, but not for girls; however, the association between maternal guan and academic engagement has not been altered by reciprocal filial piety or gender. In conclusion, both paternal and maternal guan significantly contribute to adolescents' academic engagement, and such an association between paternal guan and academic engagement is differentiated by adolescents' gender and reciprocal filial piety.
C1 [Wang, Chen; Nie, Yizi] Shaoxing Univ, Ctr Brain Mind & Educ, Shaoxing, Peoples R China.
   [Wang, Chen; Nie, Yizi] Shaoxing Univ, Sch Teacher Educ, Shaoxing, Peoples R China.
   [Ma, Chunhua] Northwest Minzu Univ, Coll Educ Sci & Technol, Lanzhou, Peoples R China.
   [Lan, Xiaoyu] Univ Padua, Dept Dev Psychol & Socializat, Padua, Italy.
   [Lan, Xiaoyu] Univ Oslo, Dept Psychol, Oslo, Norway.
C3 Shaoxing University; Shaoxing University; Northwest Minzu University;
   University of Padua; University of Oslo
RP Lan, XY (corresponding author), Univ Padua, Dept Dev Psychol & Socializat, Padua, Italy.; Lan, XY (corresponding author), Univ Oslo, Dept Psychol, Oslo, Norway.
EM lanxiaoyu1001@163.com
RI LAN, XIAOYU/KEH-8871-2024
OI Wang, Chen/0000-0001-7167-3251
CR Ang CS, 2021, J GENET PSYCHOL, V182, P163, DOI 10.1080/00221325.2021.1903831
   Bandura A., 1959, A study of the influence of child rearing practices and family interrelationships
   BAUMRIND D, 1967, CHILD DEV, V38, P291, DOI 10.2307/1127295
   BAUMRIND D, 1971, DEV PSYCHOL, V4, P1, DOI 10.1037/h0030372
   Boyce W, 2006, SOC INDIC RES, V78, P473, DOI 10.1007/s11205-005-1607-6
   Bronfenbrenner U., 2006, Handbook of child psychology, P793, DOI [10.1002/9780470147658.chpsy0114, DOI 10.1002/9780470147658.CHPSY0114]
   CHAO RK, 1994, CHILD DEV, V65, P1111, DOI 10.1111/j.1467-8624.1994.tb00806.x
   Chen WW, 2016, EDUC PSYCHOL-UK, V36, P898, DOI 10.1080/01443410.2015.1008404
   Chen WW, 2012, INT J PSYCHOL, V47, P315, DOI 10.1080/00207594.2011.630004
   Chen XY, 2010, EUR PSYCHOL, V15, P260, DOI 10.1027/1016-9040/a000060
   Chen XY, 2000, J FAM PSYCHOL, V14, P401, DOI 10.1037//0893-3200.14.3.401
   Chen Y, 2021, J HAPPINESS STUD, V22, P927, DOI 10.1007/s10902-020-00258-0
   Corp IBM., 2013, IBM SPSS Statistics for Windows, Version 28.0.
   Cui GY, 2020, FRONT PSYCHOL, V11, DOI 10.3389/fpsyg.2020.00323
   Furrer C, 2003, J EDUC PSYCHOL, V95, P148, DOI 10.1037/0022-0663.95.1.148
   Gao Y, 2015, INT J PSYCHOL, V50, P463, DOI 10.1002/ijop.12104
   Carvalho RGG, 2016, PERS INDIV DIFFER, V94, P54, DOI 10.1016/j.paid.2016.01.011
   Guo XL, 2018, FRONT PSYCHOL, V9, DOI 10.3389/fpsyg.2018.00783
   Ho D.Y. F., 1986, The psychology of the Chinese people, P1
   Ho H.Z., 2010, CHILDHOOD EDUC, V86, P376, DOI DOI 10.1080/00094056.2010.10523173
   HOFFMAN LW, 1977, AM PSYCHOL, V32, P644, DOI 10.1037/0003-066X.32.8.644
   Huang G.H. C., 2015, SCI ED E ASIA, P41, DOI [DOI 10.1007/978-3-319-16390-1_3, 10.1007/978-3-319-16390-1_3]
   Kessels U, 2014, EDUC RES-UK, V56, P220, DOI 10.1080/00131881.2014.898916
   Kincaid C, 2012, CLIN PSYCHOL REV, V32, P177, DOI 10.1016/j.cpr.2012.01.002
   Lan XY, 2019, J ADOLESCENCE, V71, P18, DOI 10.1016/j.adolescence.2018.12.003
   Leung ANM, 2010, J EARLY ADOLESCENCE, V30, P651, DOI 10.1177/0272431609341046
   Li X., 2015, Fathers across cultures: The importance roles and diverse practices of dads, P273
   Li X, 2020, CHILD DEV PERSPECT, V14, P150, DOI 10.1111/cdep.12375
   Liu HR, 2020, EDUC PSYCHOL-UK, V40, P430, DOI 10.1080/01443410.2019.1618441
   Liu J, 2020, EDUC PSYCHOL REV, V32, P49, DOI 10.1007/s10648-019-09494-0
   Liu Y, 2012, CHILD INDIC RES, V5, P235, DOI 10.1007/s12187-011-9131-5
   Lu M, 2017, J CHILD FAM STUD, V26, P1285, DOI 10.1007/s10826-016-0651-y
   LYTTON H, 1991, PSYCHOL BULL, V109, P267, DOI 10.1037/0033-2909.109.2.267
   Pomerantz EM, 2009, CURR DIR PSYCHOL SCI, V18, P285, DOI 10.1111/j.1467-8721.2009.01653.x
   Pournelle G. H., 1953, Journal of Mammalogy, V34, P133, DOI 10.1890/0012-9658(2002)083[1421:SDEOLC]2.0.CO;2
   Shek DTL, 2007, AM J FAM THER, V35, P123, DOI 10.1080/01926180600553480
   SKINNER EA, 1993, J EDUC PSYCHOL, V85, P571, DOI 10.1037/0022-0663.85.4.571
   Spera C, 2005, EDUC PSYCHOL REV, V17, P120, DOI 10.1007/s10648-005-3950-1
   Stewart SM, 2002, INT J PSYCHOL, V37, P74, DOI 10.1080/00207590143000162
   Thompson CG, 2017, BASIC APPL SOC PSYCH, V39, P81, DOI 10.1080/01973533.2016.1277529
   TOOTHMAKER LE, 1994, J OPER RES SOC, V45, P119
   Upadyaya K, 2013, EUR PSYCHOL, V18, P136, DOI 10.1027/1016-9040/a000143
   Wang MT, 2012, CHILD DEV, V83, P877, DOI 10.1111/j.1467-8624.2012.01745.x
   Wong SM, 2010, SOC DEV, V19, P187, DOI 10.1111/j.1467-9507.2008.00523.x
   Wu M.Y., 2012, The psychological well-being ofEastAsian youth, P29
   Yeh KH, 2003, ASIAN J SOC PSYCHOL, V6, P215, DOI 10.1046/j.1467-839X.2003.00122.x
   You JM, 2020, CAN J PLANT PATHOL, V42, P228, DOI 10.1080/07060661.2019.1654546
   Zhang WX, 2017, J YOUTH ADOLESCENCE, V46, P1117, DOI 10.1007/s10964-017-0664-x
   Zhao JX, 2019, J ADOLESCENCE, V75, P73, DOI 10.1016/j.adolescence.2019.07.002
   Zhen R, 2021, CURR PSYCHOL, V40, P2543, DOI 10.1007/s12144-019-00202-3
NR 50
TC 10
Z9 11
U1 8
U2 42
PU ROUTLEDGE JOURNALS, TAYLOR & FRANCIS LTD
PI ABINGDON
PA 2-4 PARK SQUARE, MILTON PARK, ABINGDON OX14 4RN, OXON, ENGLAND
SN 0022-1325
EI 1940-0896
J9 J GENET PSYCHOL
JI J. Genet. Psychol.
PD JAN 2
PY 2022
VL 183
IS 1
BP 78
EP 90
DI 10.1080/00221325.2021.2007350
EA DEC 2021
PG 13
WC Psychology, Developmental; Psychology; Psychology, Multidisciplinary
WE Science Citation Index Expanded (SCI-EXPANDED); Social Science Citation Index (SSCI)
SC Psychology
GA XV8YG
UT WOS:000729043200001
PM 34889719
DA 2024-07-15
ER

PT J
AU King, RB
   McInerney, DM
   Watkins, DA
AF King, Ronnel Bornasal
   McInerney, Dennis M.
   Watkins, David A.
TI Studying for the sake of others: the role of social goals on academic
   engagement
SO EDUCATIONAL PSYCHOLOGY
LA English
DT Article
DE social goals; academic engagement; achievement goals
ID ACHIEVEMENT GOALS; SEX-DIFFERENCES; INTRINSIC MOTIVATION; STUDENTS
   MOTIVATION; SELF; SCHOOL; ORIENTATIONS; COMPETENCE; AMERICAN; FILIPINO
AB Much of the research on achievement goal theory has focused on the roles of mastery and performance goals in academic engagement, thus the role of other goals such as social goals has mostly been neglected. The aim of this research was to investigate the effects of different kinds of social goals (affiliation, approval, concern, responsibility and status goals) on the different facets of academic engagement. A total of 1147 Filipino secondary school students answered questionnaires assessing their social goals, achievement goals and academic engagement. Hierarchical regression analyses were employed to investigate the effects of social goals on academic engagement after controlling the effects of mastery and performance goals. Results indicate that certain kinds of social goals are also important predictors of academic engagement. We recommend that researchers consider investigating social goals that might be more salient in cross-cultural settings instead of focusing exclusively on mastery and performance goals.
C1 [King, Ronnel Bornasal; Watkins, David A.] Univ Hong Kong, Fac Educ, Hong Kong, Hong Kong, Peoples R China.
   [King, Ronnel Bornasal; McInerney, Dennis M.] Hong Kong Inst Educ, Dept Special Educ & Counselling, Hong Kong, Hong Kong, Peoples R China.
   [Watkins, David A.] Univ Melbourne, Grad Sch Educ, Melbourne, Vic, Australia.
C3 University of Hong Kong; Education University of Hong Kong (EdUHK);
   University of Melbourne
RP King, RB (corresponding author), Univ Hong Kong, Fac Educ, Hong Kong, Hong Kong, Peoples R China.
EM bornasal@ied.edu.hk
RI King, Ronnel B/AGZ-0675-2022
OI King, Ronnel B/0000-0003-1723-1748; McInerney,
   Dennis/0000-0003-1339-1744; KING, Ronnel Bornasal/0000-0002-0648-8508;
   McInerney, dennis/0000-0002-1108-5770
CR Allen J.B., 2008, Sport and exercise psychology research advances, P85
   Allen JB, 2003, J SPORT EXERCISE PSY, V25, P551, DOI 10.1123/jsep.25.4.551
   Allen JB, 2005, INT J SPORT EXERC PS, V3, P147, DOI 10.1080/1612197X.2005.9671764
   AMES C, 1992, J EDUC PSYCHOL, V84, P261, DOI 10.1037/0022-0663.84.3.261
   Anderman EM, 1997, CONTEMP EDUC PSYCHOL, V22, P269, DOI 10.1006/ceps.1996.0926
   Anderman LH, 1999, CONTEMP EDUC PSYCHOL, V24, P21, DOI 10.1006/ceps.1998.0978
   Andres T.D., 1981, Understanding Filipino values: A management approach
   [Anonymous], ED PSYCHOL MEASUREME
   [Anonymous], CULTURE SOCIAL BEHAV
   [Anonymous], THESIS U HONG KONG H
   [Anonymous], THESIS HONG KONG U S
   [Anonymous], PHILIPPINE SOCIOLOGI
   [Anonymous], THESIS U HONG KONG H
   [Anonymous], EDUC PSYCHOL
   [Anonymous], THESIS U MICHIGAN MI
   [Anonymous], AM ED RES J
   [Anonymous], PSYCHOLOGIA
   [Anonymous], PHILIPPINE STUDIES
   [Anonymous], HDB MOTIVATION SCH
   Bernardo ABI, 2008, INT J PSYCHOL, V43, P886, DOI 10.1080/00207590701837834
   Bernardo ABI, 2008, RES MULTICULT EDUC I, P169
   Berndt T.J., 1992, Student perceptions in the classroom, P51
   BETANCOURT H, 1993, AM PSYCHOL, V48, P629, DOI 10.1037/0003-066X.48.6.629
   Boekaerts M., 2009, Handbook of Motivation at School, P105
   Brophy J, 2005, EDUC PSYCHOL-US, V40, P167, DOI 10.1207/s15326985ep4003_3
   BROVERMAN IK, 1972, J SOC ISSUES, V28, P59, DOI 10.1111/j.1540-4560.1972.tb00018.x
   Chang WC, 2008, INT J PSYCHOL, V43, P880, DOI 10.1080/00207590701836398
   CHURCH AT, 1992, J CROSS CULT PSYCHOL, V23, P40, DOI 10.1177/0022022192231003
   Collins C.W., 2000, Factors influencing the educational performance of males and females in school and their initial destinations after leaving school
   Cross SE, 1997, PSYCHOL BULL, V122, P5, DOI 10.1037/0033-2909.122.1.5
   Cross SE, 2002, J PERS SOC PSYCHOL, V82, P399, DOI 10.1037//0022-3514.82.3.399
   Cross SE, 2000, J PERS SOC PSYCHOL, V78, P791, DOI 10.1037/0022-3514.78.4.791
   Downey DB, 2005, SOCIOL QUART, V46, P299, DOI 10.1111/j.1533-8525.2005.00014.x
   Dowson M, 2004, EDUC PSYCHOL MEAS, V64, P290, DOI 10.1177/0013164403251335
   Dowson M, 2003, CONTEMP EDUC PSYCHOL, V28, P91, DOI 10.1016/S0361-476X(02)00010-3
   Dowson M, 2001, J EDUC PSYCHOL, V93, P35, DOI 10.1037//0022-0663.93.1.35
   Dowson M., 2006, EDUC PSYCHOL-UK, V26, P781, DOI [10.1080/01443410600941920, DOI 10.1080/01443410600941920]
   Dweck C.S., 2002, Development of achievement motivation, P57, DOI 10.1016/B978-012750053-9/50005-X
   DWECK CS, 1988, PSYCHOL REV, V95, P256, DOI 10.1037/0033-295X.95.2.256
   Eccles J.S., 1989, Research on motivation in education, V3, P139
   Elliot A.J., 2005, Handbook of competence and motivation, P52
   Elliot AJ, 2001, J PERS SOC PSYCHOL, V80, P501, DOI 10.1037//0022-3514.80.3.501
   Elliot AJ, 1997, J PERS SOC PSYCHOL, V72, P218, DOI 10.1037/0022-3514.72.1.218
   Elliot AJ, 1996, J PERS SOC PSYCHOL, V70, P461, DOI 10.1037/0022-3514.70.3.461
   ELLIOTT ES, 1988, J PERS SOC PSYCHOL, V54, P5, DOI 10.1037/0022-3514.54.1.5
   Fabes RA, 1999, J EARLY ADOLESCENCE, V19, P5, DOI 10.1177/0272431699019001001
   Finn J.D., 2006, The adult lives of at-risk students: The roles of attainment and engagement in high school
   Ford M. E., 1992, Motivating humans: goals, emotions, and personal agency beliefs
   Ford ME, 2007, EDUC PSYCHOL-US, V42, P153, DOI 10.1080/00461520701416280
   Ford MartinE., 1996, SOCIAL MOTIVATION UN, P126
   Fredricks JA, 2004, REV EDUC RES, V74, P59, DOI 10.3102/00346543074001059
   Fredricks JA, 2002, DEV PSYCHOL, V38, P519, DOI 10.1037/0012-1649.38.4.519
   Fuligni A J, 2001, New Dir Child Adolesc Dev, P61
   Fuligni AJ, 1999, CHILD DEV, V70, P1030, DOI 10.1111/1467-8624.00075
   FURMAN W, 1992, CHILD DEV, V63, P103, DOI 10.2307/1130905
   Ganotice F.A., 2010, Educational Measurement and Evaluation Review, V1, P59
   Gottfried AE, 2001, J EDUC PSYCHOL, V93, P3, DOI 10.1037/0022-0663.93.1.3
   Guthrie GeorgeM., 1967, Child Rearing and Personality Development in the Philippines
   GUTHRIE GM, 1983, HUMAN ASSESSMENT CUL, P377
   Harackiewicz JM, 2002, J EDUC PSYCHOL, V94, P638, DOI 10.1037//0022-0663.94.3.638
   Heckhausen H., 1991, MOTIVATION ACTION
   Hicks L., 1997, Middle SchoolJournal, P18
   Hofstede G., 1980, CULTURAL CONSEQUENCE
   Järvelä S, 2010, EDUC PSYCHOL-US, V45, P15, DOI 10.1080/00461520903433539
   Kaplan A, 1999, CONTEMP EDUC PSYCHOL, V24, P330, DOI 10.1006/ceps.1999.0993
   King RB, 2012, J PSYCHOEDUC ASSESS, V30, P181, DOI 10.1177/0734282911412542
   Kumar R, 2007, CHEM COMMUN, P43, DOI 10.1039/b614290g
   Ladd G.W., 2009, Handbook of motivation at school, P323
   Lemos M.S., 1996, LEARN INSTR, V6, P151, DOI [DOI 10.1016/0959-4752(95)00031-3, 10.1016/0959-4752(95)00031-3]
   Leondari A, 2007, BRIT J EDUC PSYCHOL, V77, P595, DOI 10.1348/000709906X128396
   Linnenbrink EA, 2005, J EDUC PSYCHOL, V97, P197, DOI 10.1037/0022-0663.97.2.197
   Lipman-Blumen J., 1983, Achievement and achievement motivates: Psychological and sociological approached, P147
   Lynch F., 1973, Four Readings on Philippine Values, P1
   MacDonald A., 1999, BOYS ACHIEVEMENT PRO
   Maehr M., 1996, TRANSFORMING SCH CUL
   Maehr M.L., 2009, HDB MOTIVATION SCH, P77, DOI DOI 10.4324/9781315773384-11
   Maehr M.L., 1984, RES MOTIVATION ED, V1, P115
   Mansfield C., 2009, INT J EDUC RES, V48, P286, DOI DOI 10.1016/J.IJER.2010.01.003
   MARKUS HR, 1991, PSYCHOL REV, V98, P224, DOI 10.1037/0033-295X.98.2.224
   Marsh HW, 2011, BRIT J EDUC PSYCHOL, V81, P59, DOI 10.1348/000709910X503501
   Martin AJ, 2004, AUST J PSYCHOL, V56, P133, DOI 10.1080/00049530412331283363
   Martin AJ, 2003, AUST EDUC RES, V30, P43, DOI 10.1007/BF03216797
   Martin AJ, 2009, REV EDUC RES, V79, P327, DOI 10.3102/0034654308325583
   McInerney D.M., 2003, International advances in self research, V1, P315
   Middleton MJ, 1997, J EDUC PSYCHOL, V89, P710, DOI 10.1037/0022-0663.89.4.710
   Midgley C., 2002, GOALS GOAL STRUCTURE
   Miller RB, 1996, CONTEMP EDUC PSYCHOL, V21, P388, DOI 10.1006/ceps.1996.0028
   NICHOLLS JG, 1985, J EDUC PSYCHOL, V77, P683, DOI 10.1037/0022-0663.77.6.683
   NICHOLLS JG, 1984, PSYCHOL REV, V91, P328, DOI 10.1037/0033-295X.91.3.328
   Nunnally J., 1978, Psychometric Theory
   On L.W., 1996, THE CHINESE LEARNER, P25
   Pekrun R, 2006, J EDUC PSYCHOL, V98, P583, DOI 10.1037/0022-0663.98.3.583
   Pekrun R, 2009, J EDUC PSYCHOL, V101, P115, DOI 10.1037/a0013383
   PINTRICH PR, 1993, REV EDUC RES, V63, P167, DOI 10.2307/1170472
   Pintrich PR, 2000, J EDUC PSYCHOL, V92, P544, DOI 10.1037/0022-0663.92.3.544
   Pintrich PR, 2003, J EDUC PSYCHOL, V95, P667, DOI 10.1037/0022-0663.95.4.667
   Ratelle CF, 2004, J EDUC PSYCHOL, V96, P743, DOI 10.1037/0022-0663.96.4.743
   Roeser RW, 2002, ANXIETY STRESS COPIN, V15, P345, DOI 10.1080/1061580021000056519
   Rose AJ, 2006, PSYCHOL BULL, V132, P98, DOI 10.1037/0033-2909.132.1.98
   Rowe KennethJ., 1999, INT J OF ED RES, V31, P1
   Ryan AM, 1997, J EARLY ADOLESCENCE, V17, P152, DOI 10.1177/0272431697017002003
   Salili F., 1995, ADV MOTIVATION ACHIE, V9, P73
   Salili F., 1996, CHINESE LEARNER CULT, P85
   Senko C, 2008, CONTEMP EDUC PSYCHOL, V33, P561, DOI 10.1016/j.cedpsych.2007.12.001
   SHAFFER JP, 1995, ANNU REV PSYCHOL, V46, P561, DOI 10.1146/annurev.ps.46.020195.003021
   Skinner E.A., 2009, Handbook of motivation at school, P223, DOI DOI 10.1037/0003-066X.55.1.68
   Spence J.T., 1983, ACHIEVEMENT ACHIEVEM, P7
   STEINBERG L, 1986, CHILD DEV, V57, P841, DOI 10.2307/1130361
   Stuntz CP, 2009, PSYCHOL SPORT EXERC, V10, P255, DOI 10.1016/j.psychsport.2008.09.001
   SUE S, 1990, AM PSYCHOL, V45, P913, DOI 10.1037/0003-066X.45.8.913
   Tabachnick B.G., 2001, Using Multivariate Statistics
   Tao V., 2000, J PSYCHOL CHINESE SO, V1, P13
   URDAN TC, 1995, REV EDUC RES, V65, P213, DOI 10.3102/00346543065003213
   Watkins D.A., 1996, The Chinese learner: Cultural, psychological, and contextual influences
   Wellborn J.G., 1987, Student engagement and disaffection in school student report
   Wentzel K.R., 1996, SOCIAL MOTIVATION, P226, DOI DOI 10.1017/CBO9780511571190.012
   Wentzel KR, 2007, CHILD DEV, V78, P895, DOI 10.1111/j.1467-8624.2007.01039.x
   WENTZEL KR, 1991, REV EDUC RES, V61, P1, DOI 10.2307/1170665
   Wentzel KR, 2003, J EARLY ADOLESCENCE, V23, P5, DOI 10.1177/0272431602239128
   Wentzel KR, 2000, CONTEMP EDUC PSYCHOL, V25, P105, DOI 10.1006/ceps.1999.1021
   WENTZEL KR, 1991, CHILD DEV, V62, P1066, DOI 10.1111/j.1467-8624.1991.tb01589.x
   Wolters CA, 2004, J EDUC PSYCHOL, V96, P236, DOI 10.1037/0022-0663.96.2.236
   Yu A.-B., 1994, INDIVIDUALISM COLLEC, P239
NR 123
TC 74
Z9 80
U1 2
U2 38
PU ROUTLEDGE JOURNALS, TAYLOR & FRANCIS LTD
PI ABINGDON
PA 2-4 PARK SQUARE, MILTON PARK, ABINGDON OX14 4RN, OXON, ENGLAND
SN 0144-3410
EI 1469-5820
J9 EDUC PSYCHOL-UK
JI Educ. Psychol.
PY 2012
VL 32
IS 6
BP 749
EP 776
DI 10.1080/01443410.2012.730479
PG 28
WC Education & Educational Research; Psychology, Educational
WE Social Science Citation Index (SSCI)
SC Education & Educational Research; Psychology
GA 026UD
UT WOS:000310307700004
DA 2024-07-15
ER

PT J
AU Greven, A
   Strese, S
   Brettel, M
AF Greven, Andrea
   Strese, Steffen
   Brettel, Malte
TI Determining scientists' academic engagement: perceptions of academic
   chairs' entrepreneurial orientation and network capabilities
SO JOURNAL OF TECHNOLOGY TRANSFER
LA English
DT Article
DE Academic engagement; Academic chairs; Entrepreneurial orientation;
   ENTRE-U scale; Network capability
ID UNIVERSITY-INDUSTRY LINKAGES; OF-THE-LITERATURE; ORGANIZATIONAL-CLIMATE;
   TECHNOLOGY-TRANSFER; IMPACT; COMMERCIALIZATION; SCIENCE; RESEARCHERS;
   COMMITMENT; INVENTION
AB Scientists' engagement with industry is of undoubted interest to research and practice. Researchers do now recognize the organizational attributes of academic chairs as factors that potentially influence scientists' activities. However, we know little about how scientists perceive academic chairs, and how this perception affects their individual academic engagement. Based on the theoretical concept of organizational climate, we investigate differences in the academic engagement of university scientists and find support for our theory that scientists' academic engagement depends on how they perceive their academic chairs. Drawing on a dataset of 1428 university scientists, we theoretically derive and empirically validate the relationship between scientists' perceptions of their academic chair's entrepreneurial orientation and network capabilities and scientists' individual academic engagement. We find that the perception of entrepreneurial orientation and network capabilities directly affects scientists' academic engagement. Furthermore, the interaction between entrepreneurial orientation and network capability significantly enhances academic engagement. Entrepreneurial orientation and network capabilities thus emerge as important factors in an academic chair's organizational climate.
C1 [Greven, Andrea; Brettel, Malte] Rhein Westfal TH Aachen, TIME Res Area, Innovat & Entrepreneurship Grp WIN, Kackertstr 7, D-52072 Aachen, Germany.
   [Strese, Steffen] TU Dortmund Univ, Fac Business & Econ Innovat Management, Otto Hahn Str 4, D-44227 Dortmund, Germany.
C3 RWTH Aachen University; Dortmund University of Technology
RP Greven, A (corresponding author), Rhein Westfal TH Aachen, TIME Res Area, Innovat & Entrepreneurship Grp WIN, Kackertstr 7, D-52072 Aachen, Germany.
EM greven@time.rwth-aachen.de
RI Greven, Andrea/ABA-7262-2020
OI Greven, Andrea/0000-0001-9836-6104; Strese, Steffen/0000-0002-0546-0634
CR Aiken L. S, 1991, Multiple Regression: Testing and Interpreting Interactions
   Ambos TC, 2008, J MANAGE STUD, V45, P1424, DOI 10.1111/j.1467-6486.2008.00804.x
   Antonelli C, 2013, J TECHNOL TRANSFER, V38, P537, DOI 10.1007/s10961-013-9304-0
   ARMSTRONG JS, 1977, J MARKETING RES, V14, P396, DOI 10.2307/3150783
   Aschhoff B, 2014, RES POLICY, V43, P367, DOI 10.1016/j.respol.2013.11.002
   Audretsch DB, 2014, J TECHNOL TRANSFER, V39, P313, DOI 10.1007/s10961-012-9288-1
   Azagra-Caro JM, 2017, RES POLICY, V46, P463, DOI 10.1016/j.respol.2016.11.011
   Bercovitz J, 2008, ORGAN SCI, V19, P69, DOI 10.1287/orsc.1070.0295
   Berg N., 2005, Encyclopedia of social measurement, V2, P865, DOI DOI 10.1016/B0-12-369398-5/00038-4
   Bergmann H, 2018, RES POLICY, V47, P700, DOI 10.1016/j.respol.2018.01.018
   Bliese P.D., 2000, Multilevel theory, research and methods in organizations, P349, DOI DOI 10.12691/EDUCATION-3-1-14
   Blind K, 2018, RES POLICY, V47, P1185, DOI 10.1016/j.respol.2018.03.011
   Bozeman B, 2007, RES POLICY, V36, P694, DOI 10.1016/j.respol.2007.01.007
   BRISLIN RW, 1970, J CROSS CULT PSYCHOL, V1, P185, DOI 10.1177/135910457000100301
   Brown RD, 2005, ORGAN RES METHODS, V8, P165, DOI 10.1177/1094428105275376
   Chan D., 2014, OXFORD HDB ORG CLIMA, P484, DOI DOI 10.1093/OXFORDHB/9780199860715.013.0025
   Cohen J., 2003, APPL MULTIPLE REGRES, V3rd, DOI DOI 10.4324/9780203774441
   Cohen WM, 2002, MANAGE SCI, V48, P1, DOI 10.1287/mnsc.48.1.1.14273
   Covin JG, 2011, ENTREP THEORY PRACT, V35, P855, DOI 10.1111/j.1540-6520.2011.00482.x
   Crant JM, 2000, J MANAGE, V26, P435, DOI 10.1177/014920630002600303
   D'Este P, 2007, RES POLICY, V36, P1295, DOI 10.1016/j.respol.2007.05.002
   D'Este P, 2011, J TECHNOL TRANSFER, V36, P316, DOI 10.1007/s10961-010-9153-z
   Dada O, 2016, INT SMALL BUS J, V34, P86, DOI 10.1177/0266242614542852
   De Carolis DM, 2009, ENTREP THEORY PRACT, V33, P527, DOI 10.1111/j.1540-6520.2009.00302.x
   Dianez-Gonzalez Juan Pablo, 2016, Journal of Technology Transfer, V41, P530, DOI 10.1007/s10961-015-9428-5
   Ehrhart M.G., 2014, Organizational climate and culture: An introduction to theory, research, and practice
   Etzkowitz H, 2003, RES POLICY, V32, P109, DOI 10.1016/S0048-7333(02)00009-4
   Etzkowitz H, 2001, IEEE TECHNOL SOC MAG, V20, P18, DOI 10.1109/44.948843
   Fernández-Pérez V, 2015, EUR MANAG J, V33, P37, DOI 10.1016/j.emj.2014.07.003
   Filippetti A, 2017, J TECHNOL TRANSFER, V42, P719, DOI 10.1007/s10961-017-9576-x
   Fini R, 2018, ACAD MANAGE PERSPECT, V32, P4, DOI 10.5465/amp.2017.0206
   FORNELL C, 1981, J MARKETING RES, V18, P39, DOI 10.2307/3151312
   Giuliani E, 2010, RES POLICY, V39, P748, DOI 10.1016/j.respol.2010.03.007
   Grimpe C, 2010, J TECHNOL TRANSFER, V35, P637, DOI 10.1007/s10961-009-9140-4
   Guerrero M, 2015, RES POLICY, V44, P748, DOI 10.1016/j.respol.2014.10.008
   Hair J. F., 2006, MULTIVARIATE DATA AN, DOI DOI 10.1016/J.IJPHARM.2011.02.019
   Haller MK, 2014, ENTREP THEORY PRACT, V38, P807, DOI 10.1111/etap.12022
   Hmieleski KM, 2018, ACAD MANAGE PERSPECT, V32, P43, DOI 10.5465/amp.2016.0139
   Hornsby JS, 2009, J BUS VENTURING, V24, P236, DOI 10.1016/j.jbusvent.2008.03.002
   Hunter EM, 2011, RES POLICY, V40, P1226, DOI 10.1016/j.respol.2011.05.024
   Huyghe A, 2015, ACAD MANAGEMENT P, V2015, P13339, DOI [10.5465/AMBPP.2015.13339abstract, DOI 10.5465/AMBPP.2015.13339ABSTRACT]
   Jain S, 2009, RES POLICY, V38, P922, DOI 10.1016/j.respol.2009.02.007
   Jones E.E., 1990, Interpersonal perception
   Kalar B, 2015, TECHNOVATION, V36-37, P1, DOI 10.1016/j.technovation.2014.11.002
   Kalnins A, 2018, STRATEGIC MANAGE J, V39, P2362, DOI 10.1002/smj.2783
   Kohtamäki M, 2013, IND MARKET MANAG, V42, P1374, DOI 10.1016/j.indmarman.2013.07.018
   Kreiser PM, 2011, ENTREP THEORY PRACT, V35, P1025, DOI 10.1111/j.1540-6520.2011.00449.x
   LeBreton JM, 2008, ORGAN RES METHODS, V11, P815, DOI 10.1177/1094428106296642
   Lee Y., 2000, J TECHNOL TRANSFER, V25, P111, DOI [10.1023/A:1007895322042, DOI 10.1023/A:1007895322042, 10.1023/A]
   Mavi RK, 2014, J KNOWL ECON, V5, P370, DOI 10.1007/s13132-014-0197-4
   Meynhardt T, 2012, J PUBL ADM RES THEOR, V22, P761, DOI 10.1093/jopart/mus013
   Muller-Camen M, 2005, ORGAN STUD, V26, P271, DOI 10.1177/0170840605049802
   Nilsson AS, 2010, J TECHNOL TRANSFER, V35, P617, DOI 10.1007/s10961-009-9124-4
   OECD, 2012, GUID FRAM ENTR U PRO
   Parida V, 2017, ENTREP REGION DEV, V29, P94, DOI 10.1080/08985626.2016.1255434
   Parida V, 2015, J SMALL BUS MANAGE, V53, P278, DOI 10.1111/jsbm.12191
   Perkmann M, 2015, RES EVALUAT, V24, P380, DOI 10.1093/reseval/rvv020
   Perkmann M, 2013, RES POLICY, V42, P423, DOI 10.1016/j.respol.2012.09.007
   Perry SJ, 2016, RES POLICY, V45, P1247, DOI 10.1016/j.respol.2016.03.009
   Podsakoff PM, 2012, ANNU REV PSYCHOL, V63, P539, DOI 10.1146/annurev-psych-120710-100452
   Ponomariov BL, 2008, J TECHNOL TRANSFER, V33, P485, DOI 10.1007/s10961-007-9047-x
   Martens CDP, 2016, INT J ENTREP BEHAV R, V22, P556, DOI 10.1108/IJEBR-08-2015-0183
   Rasmussen E, 2014, RES POLICY, V43, P92, DOI 10.1016/j.respol.2013.06.007
   Rothaermel FT, 2007, IND CORP CHANGE, V16, P691, DOI 10.1093/icc/dtm023
   Schneider B., 2011, APA Handbook of industrial and organizational psychology, V1, P373, DOI DOI 10.1037/12169-012
   Schneider B, 2014, HDB ORG CLIMATE CULT
   Schneider B, 2013, ANNU REV PSYCHOL, V64, P361, DOI 10.1146/annurev-psych-113011-143809
   Tartari V, 2015, RES POLICY, V44, P1176, DOI 10.1016/j.respol.2015.01.014
   Tartari V, 2014, RES POLICY, V43, P1189, DOI 10.1016/j.respol.2014.02.003
   Todorovic ZW, 2011, TECHNOVATION, V31, P128, DOI 10.1016/j.technovation.2010.10.009
   Tseng FC, 2020, J TECHNOL TRANSFER, V45, P560, DOI 10.1007/s10961-018-9656-6
   TU9 German Institutes of Technology e.V, 2018, EXC ENG NAT SCI MAD
   van Rijnsoever FJ, 2008, RES POLICY, V37, P1255, DOI 10.1016/j.respol.2008.04.020
   Walter A, 2006, J BUS VENTURING, V21, P541, DOI 10.1016/j.jbusvent.2005.02.005
   Weinberg S.L., 2016, Statistics using Stata: An integrative approach
   Yong AG, 2013, TUTOR QUANT METHODS, V9, P79, DOI 10.20982/tqmp.09.2.p079
NR 76
TC 14
Z9 16
U1 6
U2 51
PU SPRINGER
PI NEW YORK
PA ONE NEW YORK PLAZA, SUITE 4600, NEW YORK, NY, UNITED STATES
SN 0892-9912
EI 1573-7047
J9 J TECHNOL TRANSFER
JI J. Technol. Transf.
PD OCT
PY 2020
VL 45
IS 5
SI SI
BP 1376
EP 1404
DI 10.1007/s10961-019-09750-z
PG 29
WC Engineering, Industrial; Management
WE Social Science Citation Index (SSCI)
SC Engineering; Business & Economics
GA NO9JE
UT WOS:000569801300004
DA 2024-07-15
ER

PT J
AU Wu, YJ
   Kang, X
   Li, LS
AF Wu, Yajun
   Kang, Xia
   Li, Lisheng
TI Teacher-student relationship quality, school psychological capital, and
   academic engagement in Chinese EFL learning context: a mediation
   analysis
SO INTERACTIVE LEARNING ENVIRONMENTS
LA English
DT Article; Early Access
DE Teacher-student relationships; school PsyCap; academic engagement;
   English as a foreign language; college students
ID SELF-DETERMINATION THEORY; INTERPERSONAL RELATIONSHIPS;
   ACHIEVEMENT-MOTIVATION; NEED SATISFACTION; RESILIENCE; ADOLESCENTS;
   PERFORMANCE; UNIVERSITY; OPTIMISM; HOPE
AB Previous studies have verified that teacher-student relationship quality has a positive effect on students' academic engagement. Few studies, however, have examined whether school psychological capital mediates the linkage between teacher-student relationship and academic engagement. The present study aimed to examine the mediated role of school PsyCap between teacher-student relationship and academic engagement in a sample of 986 Chinese college students in their English as a foreign language (EFL) learning. Having controlled for gender and family resources, structural equation modelling (SEM) analysis was conducted to explore the predictive effect of the teacher-student relationship on academic engagement via mediator of school PsyCap. Results showed that the teacher-student relationship predicted school PsyCap. School PsyCap, in turn, predicted EFL learners' academic engagement. The present study provides evidence for the linkage between teacher-student relationship and academic engagement and contributes to the literature by uncovering the mediator mechanism between these two constructs. Both theoretical and practical implications are discussed.
C1 [Wu, Yajun] Foshan Univ, Sch Humanities & Educ, Foshan, Peoples R China.
   [Kang, Xia] Foshan Univ, Sch Math & Big Data, Foshan, Peoples R China.
   [Kang, Xia] Univ Hong Kong, Fac Educ, Hong Kong, Peoples R China.
   [Li, Lisheng] Yunnan Normal Univ, Sch Foreign Languages & Literature, Kunming, Peoples R China.
   [Kang, Xia] Foshan Univ, Sch Math & Big Data, Foshan city, 18 Jiangwan 1st Rd, Foshan 528000, Guangdong, Peoples R China.
C3 Foshan University; Foshan University; University of Hong Kong; Yunnan
   Normal University; Foshan University
RP Kang, X (corresponding author), Foshan Univ, Sch Math & Big Data, Foshan city, 18 Jiangwan 1st Rd, Foshan 528000, Guangdong, Peoples R China.
EM kangxia15618@163.com
OI Kang, Xia/0000-0002-5226-3801; Wu, Yajun/0000-0002-3174-7575
CR Aldrup K, 2018, LEARN INSTR, V58, P126, DOI 10.1016/j.learninstruc.2018.05.006
   Allan JF, 2014, BRIT J GUID COUNS, V42, P9, DOI 10.1080/03069885.2013.793784
   Andretta JR, 2020, CHILD YOUTH SERV REV, V118, DOI 10.1016/j.childyouth.2020.105374
   Augusto-Landa JM, 2011, J HAPPINESS STUD, V12, P463, DOI 10.1007/s10902-010-9209-7
   Ayyash-Abdo H, 2016, LEARN INDIVID DIFFER, V48, P9, DOI 10.1016/j.lindif.2016.04.005
   Bakadorova O, 2018, J APPL DEV PSYCHOL, V58, P57, DOI 10.1016/j.appdev.2018.08.004
   Buckelew SP, 2008, PSYCHOL REP, V103, P411, DOI 10.2466/PR0.103.2.411-414
   Byrne B, 2010, INTERNATIONAL HANDBOOK OF PSYCHOLOGY IN EDUCATION, P3
   Ayala JC, 2018, HIGH EDUC RES DEV, V37, P1321, DOI 10.1080/07294360.2018.1502258
   Carmona-Halty M, 2022, CURR PSYCHOL, V41, P3788, DOI 10.1007/s12144-020-00898-8
   Carmona-Halty M, 2019, FRONT PSYCHOL, V10, DOI 10.3389/fpsyg.2019.00306
   Chen JH, 2020, LEARN INDIVID DIFFER, V78, DOI 10.1016/j.lindif.2020.101824
   Ciarrochi J, 2007, J RES PERS, V41, P1161, DOI 10.1016/j.jrp.2007.02.001
   Clark LA, 1995, PSYCHOL ASSESSMENT, V7, P309, DOI 10.1037/1040-3590.7.3.309
   Collie RJ, 2016, LEARN INDIVID DIFFER, V45, P65, DOI 10.1016/j.lindif.2015.12.002
   Datu JAD, 2016, ASIA-PAC EDUC RES, V25, P399, DOI 10.1007/s40299-015-0254-1
   Day L, 2010, J RES PERS, V44, P550, DOI 10.1016/j.jrp.2010.05.009
   Deci EL, 2008, CAN PSYCHOL, V49, P182, DOI 10.1037/a0012801
   Doménech-Betoret F, 2017, FRONT PSYCHOL, V8, DOI 10.3389/fpsyg.2017.01193
   Du HF, 2013, PERS INDIV DIFFER, V54, P332, DOI 10.1016/j.paid.2012.09.015
   Fabrigar LR, 1999, PSYCHOL METHODS, V4, P272, DOI 10.1037/1082-989X.4.3.272
   Fang SH, 2020, J CONTEXT BEHAV SCI, V16, P134, DOI 10.1016/j.jcbs.2020.04.005
   Fredricks JA, 2004, REV EDUC RES, V74, P59, DOI 10.3102/00346543074001059
   Froiland JM, 2019, PSYCHOL SCHOOLS, V56, P856, DOI 10.1002/pits.22245
   Furrer C, 2003, J EDUC PSYCHOL, V95, P148, DOI 10.1037/0022-0663.95.1.148
   García-Izquierdo M, 2018, EDUC PSYCHOL-UK, V38, P1068, DOI 10.1080/01443410.2017.1383073
   Geers AL, 2009, J PERS SOC PSYCHOL, V96, P913, DOI 10.1037/a0014830
   Hagenauer G, 2014, OXFORD REV EDUC, V40, P370, DOI 10.1080/03054985.2014.921613
   Hayduk, 1987, STRUCTURAL EQUATION
   Hayes AF, 2013, PSYCHOL SCI, V24, P1918, DOI 10.1177/0956797613480187
   Henry A, 2018, MOD LANG J, V102, P218, DOI 10.1111/modl.12446
   Hoy WK, 2006, AM EDUC RES J, V43, P425, DOI 10.3102/00028312043003425
   Hu LT, 1999, STRUCT EQU MODELING, V6, P1, DOI 10.1080/10705519909540118
   Kang X, 2022, ASIA-PAC EDUC RES, V31, P739, DOI 10.1007/s40299-021-00623-4
   Kang X, 2021, FRONT PSYCHOL, V12, DOI 10.3389/fpsyg.2021.697703
   Kim SJ, 2021, INT J EDUC RES, V109, DOI 10.1016/j.ijer.2021.101802
   King RB, 2020, ASIAN J SOC PSYCHOL, V23, P457, DOI 10.1111/ajsp.12421
   King RB, 2021, CHILD INDIC RES, V14, P341, DOI 10.1007/s12187-020-09757-1
   Kosir K, 2014, EUR J PSYCHOL EDUC, V29, P409, DOI 10.1007/s10212-013-0205-2
   Kotzé M, 2013, J PSYCHOL AFR, V23, P51, DOI 10.1080/14330237.2013.10820593
   Krok D, 2015, PERS INDIV DIFFER, V85, P134, DOI 10.1016/j.paid.2015.05.006
   Lam SF, 2014, SCHOOL PSYCHOL QUART, V29, P213, DOI 10.1037/spq0000057
   Lan XY, 2019, LEARN INDIVID DIFFER, V69, P129, DOI 10.1016/j.lindif.2018.12.003
   Li J, 2021, CAMB J EDUC, V51, P19, DOI 10.1080/0305764X.2020.1772720
   Lin TJ, 2021, INT J SCI EDUC, V43, P1193, DOI 10.1080/09500693.2021.1904523
   Linnenbrink E.A., 2003, READING WRITING Q, V19, P119, DOI [DOI 10.1080/10573560308223, https://doi.org/10.1080/10573560308223]
   Lu HY, 2014, J LANG IDENTITY EDUC, V13, P1, DOI 10.1080/15348458.2013.835571
   Luthans BC, 2012, J EDUC BUS, V87, P253, DOI 10.1080/08832323.2011.609844
   Luthans F, 2012, HUM RESOUR DEV Q, V23, P1, DOI 10.1002/hrdq.21119
   Ma LH, 2018, EDUC PSYCHOL-UK, V38, P687, DOI 10.1080/01443410.2017.1412400
   Marques SC, 2011, J HAPPINESS STUD, V12, P1049, DOI 10.1007/s10902-010-9244-4
   Marsh HW, 2004, PSYCHOL METHODS, V9, P275, DOI 10.1037/1082-989X.9.3.275
   Martin AJ, 2006, PSYCHOL SCHOOLS, V43, P267, DOI 10.1002/pits.20149
   Martin AJ, 2007, AUST J GUID COUNS, V17, P109, DOI 10.1375/ajgc.17.2.109
   Martin AJ, 2019, J EDUC PSYCHOL, V111, P861, DOI 10.1037/edu0000317
   Martin AJ, 2009, REV EDUC RES, V79, P327, DOI 10.3102/0034654308325583
   Matsunaga M, 2010, INT J PSYCHOL RES, V3, P97, DOI 10.21500/20112084.854
   Maulana R, 2014, BRIT J EDUC PSYCHOL, V84, P459, DOI 10.1111/bjep.12031
   McGrath KF, 2015, EDUC RES REV-NETH, V14, P1, DOI 10.1016/j.edurev.2014.12.001
   Meneghel I, 2019, PSYCHOL SCHOOLS, V56, P875, DOI 10.1002/pits.22253
   Moksnes UK, 2019, SCAND J CARING SCI, V33, P222, DOI 10.1111/scs.12624
   Muthen L. K., 2017, Mplus user's guide., V8th
   OECD, 2019, PIS 2018 ASS AN FRAM
   Pace A, 2017, ANNU REV LINGUIST, V3, P285, DOI 10.1146/annurev-linguistics-011516-034226
   Pietarinen J, 2014, INT J EDUC RES, V67, P40, DOI 10.1016/j.ijer.2014.05.001
   Putwain D, 2013, BRIT J EDUC PSYCHOL, V83, P633, DOI 10.1111/j.2044-8279.2012.02084.x
   Reeve J, 2011, CONTEMP EDUC PSYCHOL, V36, P257, DOI 10.1016/j.cedpsych.2011.05.002
   Roorda DL, 2017, SCHOOL PSYCHOL REV, V46, P239, DOI 10.17105/SPR-2017-0035.V46-3
   Roorda DL, 2011, REV EDUC RES, V81, P493, DOI 10.3102/0034654311421793
   Ryan RM, 2000, AM PSYCHOL, V55, P68, DOI 10.1037/0003-066X.55.1.68
   Sadoughi M, 2021, STUD EDUC EVAL, V70, DOI 10.1016/j.stueduc.2021.101060
   Skinner EA, 2009, EDUC PSYCHOL MEAS, V69, P493, DOI 10.1177/0013164408323233
   Snyder C. R., 2000, HDB HOPE THEORY MEAS
   Snyder CR, 2002, J EDUC PSYCHOL, V94, P820, DOI 10.1037//0022-0663.94.4.820
   Symes W, 2015, SCHOOL PSYCHOL INT, V36, P605, DOI 10.1177/0143034315610622
   Urdan T, 2006, J SCHOOL PSYCHOL, V44, P331, DOI 10.1016/j.jsp.2006.04.003
   van Dinther M, 2011, EDUC RES REV-NETH, V6, P95, DOI 10.1016/j.edurev.2010.10.003
   Van Ryzin MJ, 2011, J YOUTH ADOLESCENCE, V40, P1568, DOI 10.1007/s10964-011-9637-7
   Vizoso C, 2019, EDUC PSYCHOL-UK, V39, P768, DOI 10.1080/01443410.2018.1545996
   Voon SP, 2022, ASIA-PAC EDUC RES, V31, P475, DOI 10.1007/s40299-021-00590-w
   Wang MT, 2013, LEARN INSTR, V28, P12, DOI 10.1016/j.learninstruc.2013.04.002
NR 81
TC 1
Z9 1
U1 27
U2 76
PU ROUTLEDGE JOURNALS, TAYLOR & FRANCIS LTD
PI ABINGDON
PA 2-4 PARK SQUARE, MILTON PARK, ABINGDON OX14 4RN, OXON, ENGLAND
SN 1049-4820
EI 1744-5191
J9 INTERACT LEARN ENVIR
JI Interact. Learn. Environ.
PD 2023 APR 4
PY 2023
DI 10.1080/10494820.2023.2195444
EA APR 2023
PG 14
WC Education & Educational Research
WE Social Science Citation Index (SSCI)
SC Education & Educational Research
GA C4FU4
UT WOS:000961499700001
DA 2024-07-15
ER

PT J
AU Shi, R
   Xu, CF
   Wei, XL
   Zhang, SL
AF Shi, Rui
   Xu, Changfeng
   Wei, Xiaoli
   Zhang, Shilei
TI The mediating role of avoiding temptation on the relationship between
   gratitude and academic engagement
SO CURRENT PSYCHOLOGY
LA English
DT Article
DE Gratitude; Avoiding temptation; Academic engagement; Self-control
ID TRAIT SELF-CONTROL; UNIVERSITY-STUDENTS; POSITIVE AFFECT;
   COLLEGE-STUDENTS; CONTROL PREDICTS; BURNOUT; LIFE; PERFORMANCE;
   EMOTIONS; SATISFACTION
AB The present study examined the association between trait gratitude (a tendency to experience gratitude in daily life) and academic engagement (a fulfilling and positive state of mind that is study-related), with a primary focus on confirming the mediating role of avoidance of temptation (commitment to long-term goals by avoiding situations in which they might be threatened by short-term goals) in Chinese college students. A total of 348 university students volunteered to participate in the study. The participants completed the Trait Gratitude Scale, Avoidance of Temptation Scale, and the Academic Engagement Scale. The results show that people with higher levels of gratitude reported higher levels of avoidance of temptation (r = 0.31, p < 0.01) and academic engagement (r = 0.27, p < 0.01). Structural equation modeling revealed that avoidance of temptation fully mediated the associations between gratitude and academic engagement [CFI = 0.974]. The results show that 16.8% of the variance for academic engagement could be explained by this model. These results suggest that people with higher levels of gratitude tend to adopt proactive self-control strategies such as situation selection to avoid temptation, which might contribute to positive functioning (i.e., academic engagement). Implications and directions for future research on academic engagement are discussed.
C1 [Shi, Rui; Xu, Changfeng; Wei, Xiaoli] Northwest A&F Univ, Coll Humanities & Social Dev, Yangling, Shaanxi, Peoples R China.
   [Zhang, Shilei] Changan Univ, Psychol Counseling Ctr, Xian, Shaanxi, Peoples R China.
   [Zhang, Shilei] Xinjiang Normal Univ, Sch Psychol, Urumqi, Peoples R China.
C3 Northwest A&F University - China; Chang'an University; Xinjiang Normal
   University
RP Zhang, SL (corresponding author), Changan Univ, Psychol Counseling Ctr, Xian, Shaanxi, Peoples R China.; Zhang, SL (corresponding author), Xinjiang Normal Univ, Sch Psychol, Urumqi, Peoples R China.
EM johndiamond@163.com
FU National Natural Science Foundation of China [72001174, 17XJC190009,
   17YJC840030]; MOE (Ministry of Education in China) Project of Humanities
   and Social Sciences [2016M592739]; China Postdoctoral Science Foundation
   [310850170325, 300102508660, 300102509609, 2452019125]; Fundamental
   Research Funds for the Central Universities
FX This research was supported by the National Natural Science Foundation
   of China (Grant No. 72001174, Awarded to Rui Shi), Grant
   No.17XJC190009(Awarded to Shilei Zhang), 17YJC840030 from MOE (Ministry
   of Education in China) Project of Humanities and Social Sciences
   (Awarded to Rui Shi), Grant 2016M592739(Awarded to Shilei Zhang) from
   China Postdoctoral Science Foundation, Grant 310850170325, 300102508660,
   300102509609(Awarded to Shilei Zhang) and 2452019125 (Awarded to Rui
   Shi)from Fundamental Research Funds for the Central Universities.
CR Armenta CN, 2022, EMOTION, V22, P1004, DOI 10.1037/emo0000896
   Armenta CN, 2017, EMOT REV, V9, P183, DOI 10.1177/1754073916669596
   Ashby FG, 1999, PSYCHOL REV, V106, P529, DOI 10.1037/0033-295X.106.3.529
   Bakker AB, 2015, MOTIV EMOTION, V39, P49, DOI 10.1007/s11031-014-9422-5
   Bakker AB, 2011, EUR J WORK ORGAN PSY, V20, P4, DOI 10.1080/1359432X.2010.485352
   Baumeister RF, 2018, PERSPECT PSYCHOL SCI, V13, P141, DOI 10.1177/1745691617716946
   Bono G., 2009, HDB POSITIVE PSYCHOL, P77
   Chan DW, 2011, EDUC PSYCHOL-UK, V31, P809, DOI 10.1080/01443410.2011.608525
   Christenson SL, 2012, HANDBOOK OF RESEARCH ON STUDENT ENGAGEMENT, P813, DOI 10.1007/978-1-4614-2018-7
   Christodoulou C, 2010, J PHYSIOL-PARIS, V104, P108, DOI 10.1016/j.jphysparis.2009.11.013
   Credé M, 2011, LEARN INDIVID DIFFER, V21, P337, DOI 10.1016/j.lindif.2011.03.002
   DeSteno D, 2014, PSYCHOL SCI, V25, P1262, DOI 10.1177/0956797614529979
   Diamond LM, 2003, MOTIV EMOTION, V27, P125, DOI 10.1023/A:1024521920068
   Dickens L, 2016, EMOTION, V16, P421, DOI 10.1037/emo0000176
   Duckworth AL, 2005, PSYCHOL SCI, V16, P939, DOI 10.1111/j.1467-9280.2005.01641.x
   Duckworth AL, 2019, ANNU REV PSYCHOL, V70, P373, DOI 10.1146/annurev-psych-010418-103230
   Duckworth AL, 2016, PERSPECT PSYCHOL SCI, V11, P35, DOI 10.1177/1745691615623247
   Emmons RA., 2019, Positive psychological assessment: A handbook of models and measures, P317, DOI [10.1037/0000138-020, DOI 10.1037/0000138-020]
   Ent MR, 2015, PERS INDIV DIFFER, V74, P12, DOI 10.1016/j.paid.2014.09.031
   Fredrickson B.L., 2004, The psychology of gratitude, P145, DOI DOI 10.1093/ACPROF:OSO/9780195150100.003.0008
   Fredrickson BL, 2004, PHILOS T R SOC B, V359, P1367, DOI 10.1098/rstb.2004.1512
   Froh J.J., 2008, POSITIVE PSYCHOL, V2, P55
   Garrosa E, 2017, J HAPPINESS STUD, V18, P17, DOI 10.1007/s10902-016-9715-3
   Gillebaart M, 2016, J PERS, V84, P789, DOI 10.1111/jopy.12219
   Gross J. J., 1998, Rev. Gen. Psychol, V2, P271, DOI [DOI 10.1037/1089-2680.2.3.271, 10.1037/1089-2680.2.3.27]
   Hayes AF, 2009, COMMUN MONOGR, V76, P408, DOI 10.1080/03637750903310360
   Hofmann W, 2014, J PERS, V82, P265, DOI 10.1111/jopy.12050
   [黄丽 Huang Li], 2003, [中国心理卫生杂志, Chinese Mental Health Journal], V17, P54
   Iacobucci D, 2007, J CONSUM PSYCHOL, V17, P139, DOI 10.1016/S1057-7408(07)70020-7
   Imhoff R, 2014, EUR J PERSONALITY, V28, P413, DOI 10.1002/per.1899
   James LR, 2006, ORGAN RES METHODS, V9, P233, DOI 10.1177/1094428105285144
   Jang HS, 2008, J EDUC PSYCHOL, V100, P798, DOI 10.1037/a0012841
   Jiang HB, 2017, PERS INDIV DIFFER, V104, P493, DOI 10.1016/j.paid.2016.09.005
   Jin GC, 2019, J ADOLESCENCE, V77, P21, DOI 10.1016/j.adolescence.2019.09.006
   King RB, 2015, CONTEMP EDUC PSYCHOL, V42, P26, DOI 10.1016/j.cedpsych.2015.04.002
   King RB, 2015, LEARN INDIVID DIFFER, V39, P64, DOI 10.1016/j.lindif.2015.03.005
   King RB, 2014, EUR J PSYCHOL EDUC, V29, P81, DOI 10.1007/s10212-013-0188-z
   Kline R., 2015, Principles and Practice of Structural EquationModeling, DOI DOI 10.1126/SCITRANSLMED.3002085
   Kocher MG, 2017, EXP ECON, V20, P44, DOI 10.1007/s10683-015-9475-7
   MacKinnon D., 2008, An Introduction to Statistical Mediation Analysis
   Mackinnon David P, 2004, Multivariate Behav Res, V39, P99
   May RW, 2015, LEARN INDIVID DIFFER, V42, P126, DOI 10.1016/j.lindif.2015.07.015
   McCullough M.E., 2002, HDB POSITIVE PSYCHOL, P446
   McCullough ME, 2001, PSYCHOL BULL, V127, P249, DOI 10.1037//0033-2909.127.2.249
   MILYAVSKAYA M, 2020, J PERS, DOI DOI 10.31234/OSF.IO/4G3XR
   Muthen L.K., 2017, MPLUS USERS GUIDE ST
   Nordgren LF, 2009, PSYCHOL SCI, V20, P1523, DOI 10.1111/j.1467-9280.2009.02468.x
   Pekrun R, 2002, EDUC PSYCHOL-US, V37, P91, DOI 10.1207/S15326985EP3702_4
   Peng C, 2018, COGNITION EMOTION, V32, P760, DOI 10.1080/02699931.2017.1353484
   Portocarrero FF, 2020, PERS INDIV DIFFER, V164, DOI 10.1016/j.paid.2020.110101
   Richardson M, 2012, PSYCHOL BULL, V138, P353, DOI 10.1037/a0026838
   Saeki E, 2015, SOC PSYCHOL EDUC, V18, P355, DOI 10.1007/s11218-014-9283-5
   Schaufeli W.B., 2014, INTRO CONT WORK PSYC, P293
   Schaufeli WB, 2002, J CROSS CULT PSYCHOL, V33, P464, DOI 10.1177/0022022102033005003
   Siu OL, 2014, J HAPPINESS STUD, V15, P979, DOI 10.1007/s10902-013-9459-2
   Steele JP, 2009, J PSYCHOL, V143, P5, DOI 10.3200/JRLP.143.1.5-27
   Tabachnick B. G., 2014, Using multivariate statistics, V6th
   Tangney JP, 2004, J PERS, V72, P271, DOI 10.1111/j.0022-3506.2004.00263.x
   Tuominen-Soini H, 2014, DEV PSYCHOL, V50, P649, DOI 10.1037/a0033898
   Wang MT, 2014, CHILD DEV, V85, P722, DOI 10.1111/cdev.12138
   WATSON D, 1988, J ABNORM PSYCHOL, V97, P346, DOI 10.1037/0021-843X.97.3.346
   Wei C., 2011, Chinese Journal of School Health, V32, P1201, DOI DOI 10.16835/J.CNKI.1000-9817.2011.10.016
   [温忠麟 Wen Zhonglin], 2004, [心理学报, Acta Psychologica Sinica], V36, P186
   [温忠麟 Wen Zhonglin], 2004, [心理学报, Acta Psychologica Sinica], V36, P614
   Williamson LZ, 2020, PERS SOC PSYCHOL B, V46, P961, DOI 10.1177/0146167219883606
   Wood AM, 2008, PERS INDIV DIFFER, V45, P49, DOI 10.1016/j.paid.2008.02.019
   Zhang YW, 2007, PERS INDIV DIFFER, V43, P1529, DOI 10.1016/j.paid.2007.04.010
   Zhen R, 2021, CURR PSYCHOL, V40, P2543, DOI 10.1007/s12144-019-00202-3
NR 68
TC 3
Z9 3
U1 2
U2 22
PU SPRINGER
PI NEW YORK
PA ONE NEW YORK PLAZA, SUITE 4600, NEW YORK, NY, UNITED STATES
SN 1046-1310
EI 1936-4733
J9 CURR PSYCHOL
JI Curr. Psychol.
PD AUG
PY 2023
VL 42
IS 23
BP 19775
EP 19785
DI 10.1007/s12144-022-03137-4
EA APR 2022
PG 11
WC Psychology, Multidisciplinary
WE Social Science Citation Index (SSCI)
SC Psychology
GA Q9AG8
UT WOS:000787695100002
DA 2024-07-15
ER

PT J
AU Schoffstall, DG
   Arendt, SW
   Brown, EA
AF Schoffstall, Donald G.
   Arendt, Susan W.
   Brown, Eric A.
TI Academic engagement of hospitality students
SO JOURNAL OF HOSPITALITY LEISURE SPORT & TOURISM EDUCATION
LA English
DT Article
DE Academic engagement; Curriculum; Education; Study habits
ID COLLEGE; EDUCATION; MANAGEMENT; BUSINESS; PERCEPTIONS; RIGOR
AB Student academic engagement has been researched over the years, drawing limited conclusions and suggestions for improvement. In this study, researchers utilized National Survey for Student Engagement data from a large Midwestern university to examine the academic engagement of hospitality management students and compared their engagement to business students. It was found that 50% of the participating hospitality students spent 11 h or more each week preparing for classes. For both groups, finances were reported as the biggest obstacle to academic progress. The research study provides an examination of hospitality students' academic engagement. Suggestions are presented for hospitality educators. Published by Elsevier Ltd.
C1 [Schoffstall, Donald G.] Johnson & Wales Univ, Hospitality Coll, Charlotte, NC 28227 USA.
   [Arendt, Susan W.; Brown, Eric A.] Iowa State Univ, Ames, IA 50011 USA.
C3 Iowa State University
RP Schoffstall, DG (corresponding author), Johnson & Wales Univ, Hospitality Coll, 801 West Trade St, Charlotte, NC 28227 USA.
EM donald.schoffstall@jwu.edu; sarendt@iastate.edu; ebrown@iastate.edu
RI Brown, Eric/J-3379-2013
OI Brown, Eric/0000-0001-7279-6501
CR Alberts HC, 2010, J GEOGR HIGHER EDUC, V34, P439, DOI 10.1080/03098260903502679
   Alexander M, 2009, J HOSP LEIS SPORT TO, V8, P55, DOI 10.3794/johlste.81.203
   Alonso AD, 2011, INT J HOSP TOUR ADM, V12, P73, DOI 10.1080/15256480.2011.540986
   [Anonymous], 2009, P SOC INF TECHN TEAC
   [Anonymous], 2010, College Quarterly
   [Anonymous], 2007, J. Fac. Dev.
   Arum R., 2011, Academically adrift: Limited learning on college campuses
   Bain K., 2004, WHAT BEST COLL TEACH
   Baum T., 2008, J HOSPITALITY LEISUR, V8, P37
   Chen BT, 2008, J TEACH TRAVEL TOUR, V7, P21, DOI 10.1080/15313220801909296
   Chuang NK, 2007, J HOSP TOUR EDUC, V19, P28, DOI 10.1080/10963758.2007.10696902
   Clinebell SK, 2008, ACAD MANAG LEARN EDU, V7, P99, DOI 10.5465/AMLE.2008.31413867
   Curtis S, 2007, EDUC TRAIN, V49, P380, DOI 10.1108/00400910710762940
   Elam S., 2007, J COLL ADMISSION, V2, P20
   Founier H., 2011, J HOSP TOUR MANAG, V22, P33
   Hu SP, 2010, RES HIGH EDUC, V51, P750, DOI 10.1007/s11162-010-9176-1
   Hu SP, 2002, RES HIGH EDUC, V43, P555, DOI 10.1023/A:1020114231387
   Jogaratnam G., 2004, INT J CONTEMP HOSP M, V16, P237, DOI [10.1108/09596110410537397, DOI 10.1108/09596110410537397]
   Kirkness A, 2009, J HOSP LEIS SPORT TO, V8, P4, DOI 10.3794/johlste.82.213
   Kuh G.D., 2003, CHANGE, V35, P24, DOI DOI 10.1080/00091380309604090
   Meyer M.D., 2009, College Student Journal, V43, P1070
   Morrison A, 2008, INT J HOSP MANAG, V27, P214, DOI 10.1016/j.ijhm.2007.07.028
   Mulryan-Kyne C, 2010, TEACH HIGH EDUC, V15, P175, DOI 10.1080/13562511003620001
   NSSE, AB NSSE
   Roblyer MD, 2010, INTERNET HIGH EDUC, V13, P134, DOI 10.1016/j.iheduc.2010.03.002
   Schlee RP, 2007, J EDUC BUS, V82, P169, DOI 10.3200/JOEB.82.3.169-177
   Schnee E, 2008, EQUITY EXCELL EDUC, V41, P62, DOI 10.1080/10665680701764502
   Scott NM, 2008, J TEACH TRAVEL TOUR, V7, P71, DOI 10.1080/15313220802061014
   Strange C., 2004, NEW DIRECTIONS STUDE, V106, P47
   Tannock S., 2003, LABOR STUDIES J, V28, P1, DOI 10.1177/0160449X0302800102
   Tesone D. V., 2002, Journal of Human Resources in Hospitality & Tourism, V1, P33, DOI 10.1300/J171v01n04_03
   Wyatt G., 2005, Educational Research Quarterly, V29, P29
NR 32
TC 15
Z9 16
U1 7
U2 23
PU ELSEVIER SCI LTD
PI OXFORD
PA THE BOULEVARD, LANGFORD LANE, KIDLINGTON, OXFORD OX5 1GB, OXON, ENGLAND
SN 1473-8376
J9 J HOSP LEIS SPORT TO
JI J. Hosp. Leis. Sport Tour. Educ.
PD JUL
PY 2013
VL 13
BP 141
EP 153
DI 10.1016/j.jhlste.2013.09.004
PG 13
WC Education & Educational Research; Hospitality, Leisure, Sport & Tourism
WE Social Science Citation Index (SSCI)
SC Education & Educational Research; Social Sciences - Other Topics
GA 258NM
UT WOS:000327466000015
OA Green Submitted
DA 2024-07-15
ER

PT J
AU Yang, JM
   Xu, JY
   Zhang, H
AF Yang, Jiemei
   Xu, Jingyi
   Zhang, Hui
TI Resiliency and academic engagement: A moderated mediation model
SO PSYCHOLOGY IN THE SCHOOLS
LA English
DT Article
DE academic engagement; general self-efficacy; resiliency; social support
ID PERCEIVED SOCIAL SUPPORT; GENERAL SELF-EFFICACY; CHINESE ADOLESCENTS;
   SCHOOL ENGAGEMENT; EGO-RESILIENCY; MULTIDIMENSIONAL SCALE;
   SOCIOECONOMIC-STATUS; EFFORTFUL CONTROL; ACHIEVEMENT; DEPRESSION
AB The present study examined whether general self-efficacy (GSE) mediated the association between resiliency and academic engagement, and whether social support moderated the mediating process. Participants included 1549 Chinese adolescents (M-age = 16.71 years old, 629 boys). Using self-reported questionnaires, our study found that, after controlling for youth age, sex, and family socioeconomic status, GSE partially mediated the positive relation between resiliency and academic engagement. Further, social support moderated the association between resiliency and GSE, as well as the association between resiliency and academic engagement. Findings underline the significance of identifying the mediating and moderating factors linking resiliency and academic engagement. Implications and future research directions were discussed.
C1 [Yang, Jiemei; Zhang, Hui] Nanjing Normal Univ, Sch Psychol, Jiangsu Key Lab Mental Hlth & Cognit Sci, Nanjing, Peoples R China.
   [Xu, Jingyi] Univ Alberta, Dept Psychol, Edmonton, AB, Canada.
C3 Nanjing Normal University; University of Alberta
RP Zhang, H (corresponding author), Nanjing Normal Univ, Sch Psychol, 122 Ninghai Rd, Nanjing 210097, Jiangsu, Peoples R China.
EM hzhang9055@126.com
RI xu, jingyi/IAQ-8379-2023; Xu, Jingyi/AAK-5936-2021
OI Xu, Jingyi/0000-0002-6489-6673; Zhang, Hui/0000-0002-9520-0640
FU Humanity and Social Science Foundation of the Ministry of Education in
   China [20YJC190028]; Natural Science Foundation of Jiangsu Province in
   China [BK20200719]
FX This study was supported by the Humanity and Social Science Foundation
   of the Ministry of Education in China (20YJC190028) and the Natural
   Science Foundation of Jiangsu Province in China (BK20200719).
CR af Ursin P, 2021, SCAND J EDUC RES, V65, P661, DOI 10.1080/00313831.2020.1739135
   Alessandri G, 2017, J YOUTH ADOLESCENCE, V46, P2157, DOI 10.1007/s10964-017-0691-7
   Alessandri G, 2016, J ADOLESCENCE, V50, P91, DOI 10.1016/j.adolescence.2016.05.004
   Alrashidi O., 2016, INT ED STUDIES, V9, P41, DOI [10.5539/ies.v9n12p41, DOI 10.5539/IES.V9N12P41, https://doi.org/10.5539/ies.v9n12p41]
   Anderman EM, 2012, HANDBOOK OF RESEARCH ON STUDENT ENGAGEMENT, P173, DOI 10.1007/978-1-4614-2018-7_8
   Archambault I, 2009, J SCHOOL HEALTH, V79, P408, DOI 10.1111/j.1746-1561.2009.00428.x
   BANDURA A, 1993, EDUC PSYCHOL, V28, P117, DOI 10.1207/s15326985ep2802_3
   BANDURA A, 1982, AM PSYCHOL, V37, P122, DOI 10.1037/0003-066X.37.2.122
   Bandura A., 1997, SELF EFFICACY EXERCI, DOI DOI 10.1891/0889-8391.13.2.158
   Begum S, 2021, INT J EDUC RES, V106, DOI 10.1016/j.ijer.2020.101722
   Bronfenbrenner U., 2006, Handbook of child psychology, P793, DOI [10.1002/9780470147658.chpsy0114, DOI 10.1002/9780470147658.CHPSY0114]
   Caprara GV, 2011, BRIT J EDUC PSYCHOL, V81, P78, DOI 10.1348/2044-8279.002004
   Cattelino E, 2019, J APPL DEV PSYCHOL, V60, P127, DOI 10.1016/j.appdev.2018.09.007
   Céspedes C, 2021, FRONT PSYCHOL, V11, DOI 10.3389/fpsyg.2020.620782
   Chen JY, 2019, 2019 4TH IEEE INTERNATIONAL CONFERENCE ON BIG DATA ANALYTICS (ICBDA 2019), P1, DOI [10.1109/icbda.2019.8713247, 10.1080/13548506.2019.1709651, 10.1109/ICBDA.2019.8713247]
   Cheng C, 1997, J APPL SOC PSYCHOL, V27, P800, DOI 10.1111/j.1559-1816.1997.tb00660.x
   Chou KL, 2000, PERS INDIV DIFFER, V28, P299, DOI 10.1016/S0191-8869(99)00098-7
   Chu RJ, 2010, COMPUT EDUC, V55, P145, DOI 10.1016/j.compedu.2009.12.011
   Clark KN, 2020, PSYCHOL SCHOOLS, V57, P204, DOI 10.1002/pits.22318
   Connor KM, 2003, DEPRESS ANXIETY, V18, P76, DOI 10.1002/da.10113
   Demaray MK, 2002, PSYCHOL SCHOOLS, V39, P305, DOI 10.1002/pits.10018
   Doménech-Betoret F, 2017, FRONT PSYCHOL, V8, DOI 10.3389/fpsyg.2017.01193
   Donnon T, 2010, CAN J SCH PSYCHOL, V25, P101, DOI 10.1177/0829573509345481
   [窦凯 Dou Kai], 2013, [心理科学, Journal of Psychological Science], V36, P139
   Escalera C, 2019, PSYCHO-ONCOLOGY, V28, P1819, DOI 10.1002/pon.5154
   Fall AM, 2012, J ADOLESCENCE, V35, P787, DOI 10.1016/j.adolescence.2011.11.004
   Friedman AK, 2014, SCIENCE, V344, P313, DOI 10.1126/science.1249240
   Fulco CJ, 2020, J YOUTH ADOLESCENCE, V49, P102, DOI 10.1007/s10964-019-01046-7
   Ge G., 2010, J GANNAN NORMAL U, V1, P114
   Gutiérrez M, 2017, REV PSICODIDACT, V22, P111, DOI 10.1016/j.psicoe.2017.05.001
   Hamilton K, 2017, HEALTH EDUC BEHAV, V44, P175, DOI 10.1177/1090198116648266
   Hayes A. F., 2018, Introduction to mediation, moderation, and Conditional Process analysis: A regression-Based Approach, DOI DOI 10.1111/JEDM.12050
   Henry KL, 2012, J YOUTH ADOLESCENCE, V41, P156, DOI 10.1007/s10964-011-9665-3
   Hofer C, 2010, J RES ADOLESCENCE, V20, P555, DOI 10.1111/j.1532-7795.2010.00650.x
   Kilday JE, 2019, CONTEMP EDUC PSYCHOL, V58, P163, DOI 10.1016/j.cedpsych.2019.03.006
   Kotera Y, 2021, INT J MENT HEALTH AD, V19, P227, DOI 10.1007/s11469-019-00169-z
   Ladd GW, 2009, J EDUC PSYCHOL, V101, P190, DOI 10.1037/a0013153
   Li L, 2020, CHILD YOUTH SERV REV, V118, DOI 10.1016/j.childyouth.2020.105358
   Li YB, 2011, DEV PSYCHOL, V47, P233, DOI 10.1037/a0021307
   Liew J, 2018, EARLY EDUC DEV, V29, P762, DOI 10.1080/10409289.2018.1429766
   Liew J, 2008, EARLY CHILD RES Q, V23, P515, DOI 10.1016/j.ecresq.2008.07.003
   Luthar S.S., 2003, RESILIENCE VULNERABI, P510, DOI 10.1017/CBO9780511615788
   Ma ZW, 2015, PSYCHOL REP, V116, P311, DOI 10.2466/17.07.PR0.116k15w2
   Malecki CK, 2006, SCHOOL PSYCHOL QUART, V21, P375, DOI 10.1037/h0084129
   Masten A.S., 1994, ED RESILIENCE INNERC, P3
   Milioni M, 2015, J PERS, V83, P552, DOI 10.1111/jopy.12131
   Morton MH, 2013, RES SOCIAL WORK PRAC, V23, P22, DOI 10.1177/1049731512459967
   Olivier E, 2019, J YOUTH ADOLESCENCE, V48, P326, DOI 10.1007/s10964-018-0952-0
   Pan JT, 2017, J RES ADOLESCENCE, V27, P890, DOI 10.1111/jora.12322
   Prince-Embury S., 2014, Resilience interventions for youth in diverse populations, P25
   Prince-Embury S., 2014, RESILIENCE INTERVENT, P13
   Rueger SY, 2016, PSYCHOL BULL, V142, P1017, DOI 10.1037/bul0000058
   Sætren SS, 2019, FRONT PSYCHOL, V10, DOI 10.3389/fpsyg.2019.00438
   Salanova M, 2011, APPL PSYCHOL-INT REV, V60, P255, DOI 10.1111/j.1464-0597.2010.00435.x
   Schunk D.H., 2006, Self-efficacy beliefs of adolescents, P71
   Schunk DH, 2016, EDUC PSYCHOL HANDB, P34
   Schwarzer R, 1999, ANXIETY STRESS COPIN, V12, P145, DOI 10.1080/10615809908248327
   Siu OL, 2014, J HAPPINESS STUD, V15, P979, DOI 10.1007/s10902-013-9459-2
   Steinberg L., 2002, HDB PARENTING, V1, P103, DOI DOI 10.4324/9780429440847-4
   Sun JD, 2013, EDUC REV, V65, P284, DOI 10.1080/00131911.2012.659657
   Tahmasbipour N, 2012, PROCD SOC BEHV, V47, P5, DOI 10.1016/j.sbspro.2012.06.603
   Talsma K, 2018, LEARN INDIVID DIFFER, V61, P136, DOI 10.1016/j.lindif.2017.11.015
   Tan JF, 2015, SOC BEHAV PERSONAL, V43, P1265, DOI 10.2224/sbp.2015.43.8.1265
   Taylor S.E., 2011, OXFORD HDB HLTH PSYC, P189, DOI [DOI 10.1093/OXFORDHB/9780195342819.013.0009, 10.1093/oxfordhb/9780195342819.013.0009]
   Taylor ZE, 2019, SOC DEV, V28, P200, DOI 10.1111/sode.12328
   Ungar M, 2013, J CHILD PSYCHOL PSYC, V54, P348, DOI 10.1111/jcpp.12025
   van Dinther M, 2011, EDUC RES REV-NETH, V6, P95, DOI 10.1016/j.edurev.2010.10.003
   Wang C., 2001, CHINESE J APPL PSYCH, V7, P37, DOI DOI 10.3969/J.ISSN.1006-6020.2001.01.007
   Wang MT, 2011, J SCHOOL PSYCHOL, V49, P465, DOI 10.1016/j.jsp.2011.04.001
   Weiser DA, 2010, SOC PSYCHOL EDUC, V13, P367, DOI 10.1007/s11218-010-9115-1
   Wigfield A, 1998, REV RES EDUC, V23, P73, DOI 10.3102/0091732X023001073
   Wigfield A, 2000, CONTEMP EDUC PSYCHOL, V25, P68, DOI 10.1006/ceps.1999.1015
   Wilde N, 2019, INT J EDUC TECHNOL H, V16, DOI 10.1186/s41239-019-0158-x
   Yang JA, 2010, J AFFECT DISORDERS, V127, P113, DOI 10.1016/j.jad.2010.04.023
   [于肖楠 Yu Xiaonan], 2007, [心理科学, Psychological Science], V30, P1169
   Zeng G, 2016, FRONT PSYCHOL, V7, DOI 10.3389/fpsyg.2016.01873
   Zhen R, 2021, CURR PSYCHOL, V40, P2543, DOI 10.1007/s12144-019-00202-3
   Zhen R, 2017, LEARN INDIVID DIFFER, V54, P210, DOI 10.1016/j.lindif.2017.01.017
   ZIMET GD, 1988, J PERS ASSESS, V52, P30, DOI 10.1207/s15327752jpa5201_2
   Zysberg L, 2021, EDUC PSYCHOL-UK, V41, P467, DOI 10.1080/01443410.2020.1813690
NR 80
TC 2
Z9 2
U1 5
U2 51
PU WILEY
PI HOBOKEN
PA 111 RIVER ST, HOBOKEN 07030-5774, NJ USA
SN 0033-3085
EI 1520-6807
J9 PSYCHOL SCHOOLS
JI Psychol. Schools
PD MAY
PY 2022
VL 59
IS 5
BP 900
EP 914
DI 10.1002/pits.22654
EA JAN 2022
PG 15
WC Psychology, Educational
WE Social Science Citation Index (SSCI)
SC Psychology
GA 0I8IH
UT WOS:000747854700001
DA 2024-07-15
ER

PT J
AU Acosta-Gonzaga, E
AF Acosta-Gonzaga, Elizabeth
TI The Effects of Self-Esteem and Academic Engagement on University
   Students' Performance
SO BEHAVIORAL SCIENCES
LA English
DT Article
DE self-esteem; academic engagement; academic performance; motivation;
   higher education
ID LEARNING-STRATEGIES; SCHOOL ENGAGEMENT; MOTIVATION; ONLINE; EFFICACY;
   ACHIEVEMENT; CLASSROOM; BEHAVIOR; LIFE; DISAFFECTION
AB The success or failure of a student depends on several factors, including self-esteem, academic engagement, and motivation. Self-esteem and motivation have been found to influence academic engagement, which, in turn, contributes to academic performance. Through a quantitative study, 243 university students were surveyed to analyze the effects of self-esteem and motivation on their academic engagement, which would be reflected in their academic performance. The results show that self-esteem has effects on emotional and behavioral disengagement. Motivation shows greater effects on academic engagement, with metacognitive engagement predicting students' academic performance. Therefore, promoting metacognitive strategies that help students learn to plan, monitor, and self-regulate their learning will contribute to their performance.
C1 [Acosta-Gonzaga, Elizabeth] Inst Politecn Nacl, Unidad Profes Interdisciplinaria Ingn & Ciencias S, Mexico City 08400, Mexico.
C3 Instituto Politecnico Nacional - Mexico
RP Acosta-Gonzaga, E (corresponding author), Inst Politecn Nacl, Unidad Profes Interdisciplinaria Ingn & Ciencias S, Mexico City 08400, Mexico.
EM eacostag@ipn.mx
CR Acosta-Gonzaga E, 2022, SUSTAINABILITY-BASEL, V14, DOI 10.3390/su142013419
   Acosta-Gonzaga E, 2021, SAGE OPEN, V11, DOI 10.1177/21582440211027561
   Acosta-Gonzaga E, 2018, ASSESS EVAL HIGH EDU, V43, P710, DOI 10.1080/02602938.2017.1401976
   [Anonymous], 2018, PUBLICACIONES, DOI [10.30827/publicaciones.v48i1.7323, DOI 10.30827/PUBLICACIONES.V48I1.7323]
   [Anonymous], 2018, Ethical guidelines for educational research, V4th
   Astin A.W., 2005, COLL STUDENT RETENTI, P245
   ASTIN AW, 1984, J COLL STUDENT DEV, V25, P297
   Bailey TH, 2016, HIGH EDUC RES DEV, V35, P201, DOI 10.1080/07294360.2015.1087474
   Bandura A, 2003, J APPL PSYCHOL, V88, P87, DOI 10.1037/0021-9010.88.1.87
   Bandura A., 1968, Social foundations of thought and action: A social cognitive theory, DOI DOI 10.1017/S0813483900008238
   Bandura A., 1997, SELF EFFICACY EXERCI, DOI DOI 10.1891/0889-8391.13.2.158
   Baumeister RF, 2003, PSYCHOL SCI, P1, DOI 10.1111/1529-1006.01431
   Bonett DG, 2015, J ORGAN BEHAV, V36, P3, DOI 10.1002/job.1960
   Broadbent J, 2017, INTERNET HIGH EDUC, V33, P24, DOI 10.1016/j.iheduc.2017.01.004
   Butz NT, 2015, RES LEARN TECHNOL, V23, DOI 10.3402/rlt.v23.26097
   Chen CH, 2012, COMPUT EDUC, V58, P542, DOI 10.1016/j.compedu.2011.09.012
   Chen G, 2004, J ORGAN BEHAV, V25, P375, DOI 10.1002/job.251
   Reina MD, 2010, PSYCHOL SOC EDUC, V2, P55
   Du WB, 2022, APPL RES QUAL LIFE, V17, P2619, DOI 10.1007/s11482-021-09985-9
   Duraku ZH, 2018, HEALTH PSYCHOL OPEN, V5, DOI 10.1177/2055102918799963
   FORNELL C, 1981, J MARKETING RES, V18, P39, DOI 10.2307/3151312
   Fredricks JA, 2004, REV EDUC RES, V74, P59, DOI 10.3102/00346543074001059
   González A, 2016, LEARN INDIVID DIFFER, V45, P214, DOI 10.1016/j.lindif.2015.12.019
   Greene BA, 2015, EDUC PSYCHOL-US, V50, P14, DOI 10.1080/00461520.2014.989230
   Griffiths A.J., 2009, HDB POSITIVE PSYCHOL, P197
   Hair J. F., 2006, MULTIVARIATE DATA AN, DOI DOI 10.1016/J.IJPHARM.2011.02.019
   Judge TA, 1998, J APPL PSYCHOL, V83, P17, DOI 10.1037/0021-9010.83.1.17
   Jurado D., 2015, REV LATINOAM MED CON, V5, P18
   Kusnierz C, 2020, INT J ENV RES PUB HE, V17, DOI 10.3390/ijerph17165729
   Linnenbrink-Garcia L., 2016, POL INS BEH BRAIN SC, V3, P228, DOI DOI 10.1177/2372732216644450
   Martin AJ, 2017, LEARN INDIVID DIFFER, V55, P150, DOI 10.1016/j.lindif.2017.03.013
   Martin AJ, 2015, J PSYCHOEDUC ASSESS, V33, P103, DOI 10.1177/0734282914546287
   Martin AJ, 2012, HANDBOOK OF RESEARCH ON STUDENT ENGAGEMENT, P303, DOI 10.1007/978-1-4614-2018-7_14
   Mayer JD, 1997, ADV PSYCHOL, V124, P31
   Mayer JD, 2020, J PERS ASSESS, V102, P443, DOI 10.1080/00223891.2018.1555539
   Metsäpelto RL, 2020, LEARN INDIVID DIFFER, V77, DOI 10.1016/j.lindif.2019.101807
   O'Donnell K.C., 2020, Evidence-based practical student engagement interventions: Promoting students' academic, behavioral, cognitive, and affective engagement at school, P55, DOI 10.1007/978-3-030-37285-9_3
   Olivier E, 2018, J SCHOOL PSYCHOL, V69, P28, DOI 10.1016/j.jsp.2018.05.006
   Peixoto F, 2010, EUR J PSYCHOL EDUC, V25, P157, DOI 10.1007/s10212-010-0011-z
   Pekrun R, 2011, NEW PERSPECTIVES ON AFFECT AND LEARNING TECHNOLOGIES, P23, DOI 10.1007/978-1-4419-9625-1_3
   Pellas N, 2014, COMPUT HUM BEHAV, V35, P157, DOI 10.1016/j.chb.2014.02.048
   PINTRICH PR, 1990, J EDUC PSYCHOL, V82, P33, DOI 10.1037/0022-0663.82.1.33
   PINTRICH PR, 1993, EDUC PSYCHOL MEAS, V53, P801, DOI 10.1177/0013164493053003024
   Puzziferro M, 2008, AM J DISTANCE EDUC, V22, P72, DOI 10.1080/08923640802039024
   Ramirez-Arellano A, 2018, J COMPUT ASSIST LEAR, V34, P807, DOI 10.1111/jcal.12289
   Reschly AL, 2012, HANDBOOK OF RESEARCH ON STUDENT ENGAGEMENT, P3, DOI 10.1007/978-1-4614-2018-7_1
   Robins RW, 2001, PERS SOC PSYCHOL B, V27, P151, DOI 10.1177/0146167201272002
   ROSENBERG M, 1995, AM SOCIOL REV, V60, P141, DOI 10.2307/2096350
   Rosenberg M., 1979, Conceiving the self
   Ryan RM, 2000, AM PSYCHOL, V55, P68, DOI 10.1037/0003-066X.55.1.68
   Salmela-Aro K, 2014, BRIT J EDUC PSYCHOL, V84, P137, DOI 10.1111/bjep.12018
   Sinatra GM, 2015, EDUC PSYCHOL-US, V50, P1, DOI 10.1080/00461520.2014.1002924
   Sinatra GM, 2014, EDUC PSYCHOL HANDB, P415
   SKINNER EA, 1993, J EDUC PSYCHOL, V85, P571, DOI 10.1037/0022-0663.85.4.571
   Skinner E, 2008, J EDUC PSYCHOL, V100, P765, DOI 10.1037/a0012840
   Skinner EA, 2009, EDUC PSYCHOL MEAS, V69, P493, DOI 10.1177/0013164408323233
   Stupnisky RH, 2013, LEARN INDIVID DIFFER, V23, P151, DOI 10.1016/j.lindif.2012.07.008
   Sun ZR, 2018, INTERNET HIGH EDUC, V36, P41, DOI 10.1016/j.iheduc.2017.09.003
   Tavakol M, 2011, INT J MED EDUC, V2, P53, DOI 10.5116/ijme.4dfb.8dfd
   TINTO V, 1975, REV EDUC RES, V45, P89, DOI 10.3102/00346543045001089
   Tze VMC, 2016, EDUC PSYCHOL REV, V28, P119, DOI 10.1007/s10648-015-9301-y
   van der Kaap-Deeder J, 2016, PSYCHOL BELG, V56, P143, DOI 10.5334/pb.277
   Vansteenkiste M, 2005, CHILD DEV, V76, P483, DOI 10.1111/j.1467-8624.2005.00858.x
   Wang FH, 2017, COMPUT EDUC, V114, P79, DOI 10.1016/j.compedu.2017.06.012
   Wang J., 2019, STRUCTURAL EQUATION, V2nd
   Wang MT, 2015, LEARN INSTR, V36, P57, DOI 10.1016/j.learninstruc.2014.11.004
   Wang MT, 2013, LEARN INSTR, V28, P12, DOI 10.1016/j.learninstruc.2013.04.002
   Weisskirch RS, 2018, CURR PSYCHOL, V37, P21, DOI 10.1007/s12144-016-9485-4
   Winne P. H., HDB SELF REGULATION, P36, DOI DOI 10.4324/9781315697048-3
   Zeigler-Hill V, 2013, J RES PERS, V47, P455, DOI 10.1016/j.jrp.2013.03.010
   Zhang YN, 2017, BRIT J EDUC PSYCHOL, V87, P57, DOI 10.1111/bjep.12135
   Zuffianò A, 2013, LEARN INDIVID DIFFER, V23, P158, DOI 10.1016/j.lindif.2012.07.010
NR 72
TC 8
Z9 11
U1 26
U2 65
PU MDPI
PI BASEL
PA ST ALBAN-ANLAGE 66, CH-4052 BASEL, SWITZERLAND
EI 2076-328X
J9 BEHAV SCI-BASEL
JI Behav. Sci.
PD APR
PY 2023
VL 13
IS 4
AR 348
DI 10.3390/bs13040348
PG 12
WC Psychology, Multidisciplinary
WE Social Science Citation Index (SSCI)
SC Psychology
GA E8TL5
UT WOS:000978200200001
PM 37102862
OA gold
DA 2024-07-15
ER

PT J
AU Dehyadegary, E
   Divsalar, K
   Esmaeili, NS
   Sadr, AJ
   Askari, F
AF Dehyadegary, Elham
   Divsalar, Kouros
   Esmaeili, Nooshin Sabour
   Sadr, Azimeh Jafari
   Askari, Fatemeh
TI Academic Engagement as a Mediator in Relationship between Parenting
   Style and Academic Achievement among Adolescents in Sirjan-Iran
SO LIFE SCIENCE JOURNAL-ACTA ZHENGZHOU UNIVERSITY OVERSEAS EDITION
LA English
DT Article
DE Parenting Style; Academic Engagement; Academic Achievement
ID HIGH-SCHOOL-STUDENTS; PERCEPTIONS
AB The major purposes of the presents study were (a) to examine the degree to which academic engagement mediates the relationship between parenting style and academic achievement. Data from 382 participants (191 males and 191 females) were examined using measures of parenting style, academic engagement, and self-reported grade point average. The results indicated that academic engagement mediate relationship between parenting style an academic achievement. Implications for future research are discussed. [Elham Dehyadegary, Kouros Divsalar, Nooshin Sabour Esmaeili, Azimeh Jafari Sadr, Fatemeh Askari. Academic Engagement as a Mediator in Relationship between Parenting Style and Academic Achievement among Adolescents in Sirjan-Iran. Life Sci J 2012;9(4):5715-5727] (ISSN:1097-8135). http://www.lifesciencesite.com. 851
C1 [Dehyadegary, Elham] Islamic Azad Univ, Sci & Res Branch, Dept Psychol, Sirjan, Iran.
   [Divsalar, Kouros] Kerman Univ Med Sci, Neurosci Res Ctr, Kerman 7619813159, Iran.
   [Esmaeili, Nooshin Sabour] Univ Putra Malaysia, Fac Human Ecol, Serdang, Malaysia.
   [Sadr, Azimeh Jafari] Al Zahra Univ, Dept Psychol, Tehran, Iran.
   [Askari, Fatemeh] Shiraz Univ, Dept Psychol, Shiraz, Iran.
C3 Islamic Azad University; Kerman University of Medical Sciences;
   Universiti Putra Malaysia; Shiraz University
RP Divsalar, K (corresponding author), Kerman Univ Med Sci, Neurosci Res Ctr, EbneSina St,Jahad Blvd, Kerman 7619813159, Iran.
EM Kouros_Divsalar@yahoo.com
RI Askari, Fatemeh/KLE-3208-2024
OI Jafari Sadr, Azimeh/0000-0002-8005-7183
CR [Anonymous], J DIARE ASHENA MEET
   [Anonymous], ENGAGEMENT UNPUB
   [Anonymous], THESIS U A TABATABAE
   [Anonymous], SOCIAL DEV
   [Anonymous], THESIS U CHICAGO
   [Anonymous], NEGATIVE ASPECTS ACA
   [Anonymous], THESIS U PUTRA MALAY
   [Anonymous], THESIS U MINNESOTA
   [Anonymous], J ED URBAN SOC
   [Anonymous], 2008, THESIS OLD DOMINION
   [Anonymous], THESIS U ROCKIES
   [Anonymous], DEV PSYCHOL MONOGRAP
   Attaway N.M., 2004, J BLACK PSYCHOL, V30, P229
   Baldwin D.R., 2007, COLL STUD J, V41, P550
   BAUMRIND D, 1966, CHILD DEV, V37, P887, DOI 10.1111/j.1467-8624.1966.tb05416.x
   BURI JR, 1991, J PERS ASSESS, V57, P110, DOI 10.1207/s15327752jpa5701_13
   Carbonaro W, 2005, SOCIOL EDUC, V78, P27, DOI 10.1177/003804070507800102
   Eccles Jacquelynne., 1983, ACHIEVEMENT ACHIEVEM
   Ellefsen G, 2007, CAN J SCH PSYCHOL, V22, P167, DOI 10.1177/0829573507304875
   Flowers TA, 2008, URBAN EDUC, V43, P154, DOI 10.1177/0042085907312351
   Furrer C, 2003, J EDUC PSYCHOL, V95, P148, DOI 10.1037/0022-0663.95.1.148
   Glasgow KL, 1997, CHILD DEV, V68, P507, DOI 10.2307/1131675
   Greene BA, 2004, CONTEMP EDUC PSYCHOL, V29, P462, DOI 10.1016/j.cedpsych.2004.01.006
   Johnson MK, 2001, SOCIOL EDUC, V74, P318, DOI 10.2307/2673138
   KREJCIE RV, 1970, EDUC PSYCHOL MEAS, V30, P607, DOI 10.1177/001316447003000308
   Lee SM, 2006, FAM J, V14, P253, DOI 10.1177/1066480706287654
   Ogbu John, 2003, Black American students in an affluent suburb: A study of academic disengagement
   Park HS, 2002, SCHOOL PSYCHOL INT, V23, P386, DOI 10.1177/0143034302234002
   Paulson SE, 1996, ADOLESCENCE, V31, P369
   Pellerin LA, 2005, SOC SCI RES, V34, P283, DOI 10.1016/j.ssresearch.2004.02.003
   PENG SS, 1994, J EDUC RES, V87, P346, DOI 10.1080/00220671.1994.9941265
   Roche KM, 2007, J FAM ISSUES, V28, P882, DOI 10.1177/0192513X07299617
   Sirin S.R., 2005, APPL DEV SCI, V9, P5, DOI DOI 10.1207/S1532480XADS0901_2
   Spera C, 2005, EDUC PSYCHOL REV, V17, P120, DOI 10.1007/s10648-005-3950-1
   STEINBERG L, 1992, AM PSYCHOL, V47, P723, DOI 10.1037/0003-066X.47.6.723
   Steinberg L, 2001, J RES ADOLESCENCE, V11, P1, DOI 10.1111/1532-7795.00001
   Wang MT, 2010, AM EDUC RES J, V47, P633, DOI 10.3102/0002831209361209
NR 37
TC 0
Z9 0
U1 1
U2 21
PU MARSLAND PRESS
PI LANSING
PA PO BOX 21126, LANSING, MI 48909 USA
SN 1097-8135
J9 LIFE SCI J
JI Life Sci. J.
PY 2012
VL 9
IS 4
BP 5715
EP 5727
PG 13
WC Biology
WE Science Citation Index Expanded (SCI-EXPANDED)
SC Life Sciences & Biomedicine - Other Topics
GA 113RQ
UT WOS:000316686000228
DA 2024-07-15
ER

PT J
AU Chen, HX
   Zhang, MH
AF Chen, Hongxia
   Zhang, Morning Hon
TI The relationship between basic psychological needs satisfaction and
   university students' academic engagement: The mediating effect of
   emotional intelligence
SO FRONTIERS IN PSYCHOLOGY
LA English
DT Article
DE academic engagement; positive psychology; basic psychological needs;
   emotional intelligence; use of emotion
ID AUTONOMY SUPPORT; SOCIAL SUPPORT; PERCEIVED STRESS; SELF-EFFICACY; FIT
   INDEXES; ACHIEVEMENT; TEACHERS; SCHOOL; MOTIVATION; PERCEPTIONS
AB IntroductionBasic psychological needs satisfaction (BPNS) and Emotional intelligence (EI) have been underscored as helpful psychological constructs in explaining academic engagement. However, the joint interaction of BPNS with EI abilities to explain academic engagement has not been tested. Therefore, the present study aimed to investigate the interactive role of BPNS with EI abilities in the prediction of academic engagement in a sample of Chinese university students. MethodsA questionnaire survey was administered to a sample of 466 university students. The data were analyzed using the SPSS (version 21.0) software. The first analysis consisted of descriptive statistics (including mean and standard deviation) and Pearson's correlations among BPNS, EI, and academic engagement. Through structural equation modeling (SEM), direct and indirect effects were calculated. ResultsThe results showed that BPNS was positively associated with academic engagement and that only the Use of emotion dimension of EI mediated these associations. DiscussionThese results suggest that important interventions incorporated with BPNS and EI abilities, especially the use of emotion ability, may be performed to promote university students' academic engagement.
C1 [Chen, Hongxia] Zhoukou Normal Univ, Sch Marxism, Zhoukou, Henan, Peoples R China.
   [Zhang, Morning Hon] Zhoukou Normal Univ, Inst Educ Sci, Zhoukou, Henan, Peoples R China.
C3 Zhoukou Normal University; Zhoukou Normal University
RP Chen, HX (corresponding author), Zhoukou Normal Univ, Sch Marxism, Zhoukou, Henan, Peoples R China.
EM 544346440@qq.com
CR Appleton JJ, 2008, PSYCHOL SCHOOLS, V45, P369, DOI 10.1002/pits.20303
   Bao XM, 2015, PERS INDIV DIFFER, V78, P48, DOI 10.1016/j.paid.2015.01.007
   Bechter BE, 2023, CURR PSYCHOL, V42, P7457, DOI 10.1007/s12144-021-02096-6
   Bolin JH, 2014, J EDUC MEAS, V51, P335, DOI 10.1111/jedm.12050
   Brackett MA, 2006, J PERS SOC PSYCHOL, V91, P780, DOI 10.1037/0022-3514.91.4.780
   Brackett MA, 2011, SOC PERSONAL PSYCHOL, V5, P88, DOI 10.1111/j.1751-9004.2010.00334.x
   Callea A, 2019, SUSTAINABILITY-BASEL, V11, DOI 10.3390/su11041022
   Carmona-Halty M, 2021, CURR PSYCHOL, V40, P2938, DOI 10.1007/s12144-019-00227-8
   Carmona-Halty M, 2019, FRONT PSYCHOL, V10, DOI 10.3389/fpsyg.2019.02113
   Castillo-Gualda R, 2019, INT J STRESS MANAGE, V26, P146, DOI 10.1037/str0000098
   Casuso-Holgado MJ, 2013, BMC MED EDUC, V13, DOI 10.1186/1472-6920-13-33
   Cebrián G, 2020, SUSTAINABILITY-BASEL, V12, DOI 10.3390/su12020579
   Chamizo-Nieto MT, 2021, FRONT PSYCHOL, V12, DOI 10.3389/fpsyg.2021.695067
   Chen GW, 2020, BRIT EDUC RES J, V46, P631, DOI 10.1002/berj.3600
   Chen PY, 2021, FRONT PSYCHOL, V12, DOI 10.3389/fpsyg.2021.652994
   Cheung RYM, 2019, MINDFULNESS, V10, P1124, DOI 10.1007/s12671-018-1069-y
   Chipchase L., 2017, International Journal of Higher Education, V6, P31, DOI [DOI 10.5430/IJHE.V6N2P31, https://doi.org/10.5430/ijhe.v6n2p31]
   Chu LC, 2010, STRESS HEALTH, V26, P169, DOI 10.1002/smi.1289
   Côté S, 2014, ANNU REV ORGAN PSYCH, V1, P459, DOI 10.1146/annurev-orgpsych-031413-091233
   De Clercq D, 2014, J BUS ETHICS, V124, P695, DOI 10.1007/s10551-013-1902-0
   Dewaele JM, 2021, LANG TEACH RES, V25, P922, DOI 10.1177/13621688211014538
   Di Fabio A, 2018, SUSTAINABILITY-BASEL, V10, DOI 10.3390/su10103422
   Di Fabio A, 2016, FRONT PSYCHOL, V7, DOI 10.3389/fpsyg.2016.01182
   Diseth Å, 2018, EDUC PSYCHOL-UK, V38, P99, DOI 10.1080/01443410.2017.1356448
   Diseth Å, 2012, EDUC PSYCHOL-UK, V32, P335, DOI 10.1080/01443410.2012.657159
   Durlak JA, 2011, CHILD DEV, V82, P405, DOI 10.1111/j.1467-8624.2010.01564.x
   Emery AA, 2016, J YOUTH ADOLESCENCE, V45, P612, DOI 10.1007/s10964-015-0405-y
   Estrada M, 2021, SUSTAINABILITY-BASEL, V13, DOI 10.3390/su13041721
   Extremera N, 2020, PERS INDIV DIFFER, V155, DOI 10.1016/j.paid.2019.109710
   FORNELL C, 1981, J MARKETING RES, V18, P39, DOI 10.2307/3151312
   Fredricks JA, 2004, REV EDUC RES, V74, P59, DOI 10.3102/00346543074001059
   Fredrickson BL, 2001, AM PSYCHOL, V56, P218, DOI 10.1037/0003-066X.56.3.218
   Garcia-Martinez I, 2022, FRONT PSYCHOL, V12, DOI 10.3389/fpsyg.2021.747168
   Gasiewski JA, 2012, RES HIGH EDUC, V53, P229, DOI 10.1007/s11162-011-9247-y
   Goodyear MDE, 2007, BRIT MED J, V335, P624, DOI 10.1136/bmj.39339.610000.BE
   Hofer J, 2011, PERS SOC PSYCHOL B, V37, P1147, DOI 10.1177/0146167211408329
   Hsiao C, 2016, INT J HUM RESOUR MAN, V27, P1158, DOI 10.1080/09585192.2015.1060511
   Hu LT, 1999, STRUCT EQU MODELING, V6, P1, DOI 10.1080/10705519909540118
   Hu LT, 1998, PSYCHOL METHODS, V3, P424, DOI 10.1037/1082-989X.3.4.424
   Huang JL, 2022, FRONT PSYCHOL, V12, DOI 10.3389/fpsyg.2021.777937
   Jang H, 2016, LEARN INSTR, V43, P27, DOI 10.1016/j.learninstruc.2016.01.002
   Jang H, 2012, J EDUC PSYCHOL, V104, P1175, DOI 10.1037/a0028089
   Jin WT, 2022, INT J ENV RES PUB HE, V19, DOI 10.3390/ijerph19042330
   Kang X, 2021, FRONT PSYCHOL, V12, DOI 10.3389/fpsyg.2021.697703
   Karapetyan L.V., 2021, PERSPECT SCI ED, V49, P414, DOI [10.32744/PSE.2021.1.28, DOI 10.32744/PSE.2021.1.28]
   Kilday JE, 2019, CONTEMP EDUC PSYCHOL, V58, P163, DOI 10.1016/j.cedpsych.2019.03.006
   King RB, 2014, ASIA-PAC EDUC RES, V23, P745, DOI 10.1007/s40299-013-0148-z
   Kwon K, 2018, LEARN INDIVID DIFFER, V67, P33, DOI 10.1016/j.lindif.2018.07.004
   Law KS, 2004, J APPL PSYCHOL, V89, P483, DOI 10.1037/0021-9010.89.3.483
   Lei H, 2018, SOC BEHAV PERSONAL, V46, P517, DOI 10.2224/sbp.7054
   Luo ZQ, 2022, EDUC PSYCHOL-UK, V42, P749, DOI 10.1080/01443410.2022.2048795
   Luthans BC, 2022, J EDUC BUS, V97, P1, DOI 10.1080/08832323.2021.1874856
   MacCann C, 2020, PSYCHOL BULL, V146, P150, DOI 10.1037/bul0000219
   MacCann C, 2011, CONTEMP EDUC PSYCHOL, V36, P60, DOI 10.1016/j.cedpsych.2010.11.002
   Madjar N, 2013, EDUC STUD-UK, V39, P43, DOI 10.1080/03055698.2012.667871
   Martin AJ, 2019, J EDUC PSYCHOL, V111, P861, DOI 10.1037/edu0000317
   Martin AJ, 2017, EDUC PSYCHOL-UK, V37, P930, DOI 10.1080/01443410.2016.1202904
   Martínez IM, 2019, EDUC PSYCHOL-UK, V39, P1047, DOI 10.1080/01443410.2019.1623382
   Mavroveli S, 2009, BRIT J EDUC PSYCHOL, V79, P259, DOI 10.1348/000709908X368848
   Mayer JD, 2008, AM PSYCHOL, V63, P503, DOI 10.1037/0003-066X.63.6.503
   Mérida-López S, 2021, INT J ENV RES PUB HE, V18, DOI 10.3390/ijerph18105434
   Mérida-López S, 2020, FRONT PSYCHOL, V11, DOI 10.3389/fpsyg.2020.563634
   Mérida-López S, 2020, PSYCHOSOC INTERV, V29, P141, DOI 10.5093/pi2020a10
   Miralles-Armenteros S, 2021, INNOV EDUC TEACH INT, V58, P3, DOI 10.1080/14703297.2019.1676284
   Newmann F.M., 1992, The significance and sources of student engagement: Student engagement and achievement in secondary schools, P11, DOI DOI 10.4236/OJAPPS.2014.45022
   Parent-Lamarche A, 2022, INT J ENV RES PUB HE, V19, DOI 10.3390/ijerph19031267
   Patrick H, 2007, J EDUC PSYCHOL, V99, P83, DOI 10.1037/0022-0663.99.1.83
   Pietarinen J, 2014, INT J EDUC RES, V67, P40, DOI 10.1016/j.ijer.2014.05.001
   Podsakoff PM, 2003, LEADERSHIP QUART, V14, P615, DOI 10.1016/j.leaqua.2003.08.002
   Putwain DW, 2022, J EDUC PSYCHOL, V114, P108, DOI 10.1037/edu0000637
   Putwain DW, 2021, BRIT J EDUC PSYCHOL, V91, P347, DOI 10.1111/bjep.12367
   Quin D, 2017, REV EDUC RES, V87, P345, DOI 10.3102/0034654316669434
   Raufelder D, 2016, EDUC PSYCHOL-UK, V36, P1242, DOI 10.1080/01443410.2015.1008405
   Reeve J, 2013, J EDUC PSYCHOL, V105, P579, DOI 10.1037/a0032690
   Rivera-Pérez S, 2021, INT J ENV RES PUB HE, V18, DOI 10.3390/ijerph18010061
   Roorda DL, 2017, SCHOOL PSYCHOL REV, V46, P239, DOI 10.17105/SPR-2017-0035.V46-3
   Ryan RM, 2017, SELF-DETERMINATION THEORY: BASIC PSYCHOLOGICAL NEEDS IN MOTIVATION, DEVELOPMENT, AND WELLNESS, P1, DOI 10.1521/978.14625/28806
   Salanova M, 2010, ANXIETY STRESS COPIN, V23, P53, DOI 10.1080/10615800802609965
   Saleem MS, 2022, FRONT PSYCHOL, V13, DOI 10.3389/fpsyg.2022.920395
   Saleem MS, 2022, FRONT PUBLIC HEALTH, V10, DOI 10.3389/fpubh.2022.810145
   Schaufeli W.B., 2014, Bridging occupational, organizational and public health, P43, DOI [DOI 10.1007/978-94-007-5640-3_4, 10.1007/978-94-007-5640-3_4]
   Schaufeli W. B., 2002, J. Happiness Stud., V3, P71
   Schweizer K, 2010, EUR J PSYCHOL ASSESS, V26, P1, DOI 10.1027/1015-5759/a000001
   Sha JR, 2022, FRONT PSYCHOL, V12, DOI 10.3389/fpsyg.2021.811260
   Sinclair M.F., 2003, J CALIFORNIA ASS SCH, V8, P29, DOI [10.1007/bf03340894, DOI 10.1007/BF03340894, 10.1007/BF03340894]
   Smith KB, 2009, INT J NURS STUD, V46, P1624, DOI 10.1016/j.ijnurstu.2009.05.024
   Song J, 2015, J EDUC PSYCHOL, V107, P821, DOI 10.1037/edu0000016
   Stalberga J, 2019, PERS INDIV DIFFER, V151, DOI 10.1016/j.paid.2019.07.005
   Stoeber J, 2011, EDUC PSYCHOL-UK, V31, P513, DOI 10.1080/01443410.2011.570251
   Su YL, 2011, EDUC PSYCHOL REV, V23, P159, DOI 10.1007/s10648-010-9142-7
   Szczygiel D, 2017, PERS INDIV DIFFER, V117, P177, DOI 10.1016/j.paid.2017.05.051
   Vesely AK, 2013, CAN J SCH PSYCHOL, V28, P71, DOI 10.1177/0829573512468855
   Virtanen TE, 2020, SCAND J EDUC RES, V64, P967, DOI 10.1080/00313831.2019.1639816
   Walker CO, 2006, LEARN INDIVID DIFFER, V16, P1, DOI 10.1016/j.lindif.2005.06.004
   Watson M, 2019, SPORTS COACH REV, V8, P224, DOI 10.1080/21640629.2018.1491669
   Wong EH, 2002, ADOLESCENCE, V37, P255
   Wu JY, 2010, J SCHOOL PSYCHOL, V48, P357, DOI 10.1016/j.jsp.2010.06.004
   Zeidner M, 2008, EUR PSYCHOL, V13, P64, DOI 10.1027/1016-9040.13.1.64
   Zysberg L, 2021, EDUC PSYCHOL-UK, V41, P467, DOI 10.1080/01443410.2020.1813690
NR 99
TC 1
Z9 1
U1 14
U2 33
PU FRONTIERS MEDIA SA
PI LAUSANNE
PA AVENUE DU TRIBUNAL FEDERAL 34, LAUSANNE, CH-1015, SWITZERLAND
SN 1664-1078
J9 FRONT PSYCHOL
JI Front. Psychol.
PD DEC 1
PY 2022
VL 13
AR 917578
DI 10.3389/fpsyg.2022.917578
PG 12
WC Psychology, Multidisciplinary
WE Social Science Citation Index (SSCI)
SC Psychology
GA 7A4AX
UT WOS:000898402300001
PM 36533057
OA gold, Green Published
DA 2024-07-15
ER

PT J
AU Cao, F
   Li, H
   Chen, X
   You, YW
   Xue, Y
AF Cao, Fei
   Li, Huan
   Chen, Xin
   You, Yanwei
   Xue, Yan
TI Who matters and why? The contributions of different sources of social
   support to doctoral students' academic engagement
SO EUROPEAN JOURNAL OF EDUCATION
LA English
DT Article; Early Access
DE academic engagement; doctoral students; grit; social support
AB Social support is a crucial factor in the academic engagement of doctoral students, which is vital to their overall success. While past studies have mostly focused on the support from doctoral supervisors, support from other significant groups, including institutions, peers and families, has been largely neglected, and even no study has investigated their contributions to doctoral students' development. Drawing from the job demands-resources model, this study investigated the contributions of different sources (institutions, supervisors, peers and families) of social support to doctoral students' academic engagement. It further examined the mediating role of grit within these relationships. A sample of 472 doctoral students across various disciplines from 10 universities in mainland China responded to an online survey. Results showed that institutional support and supervisory support positively predicted doctoral students' academic engagement, while peer support and family support did not significantly predict academic engagement. Furthermore, grit was found to mediate the relationship between support from institutions and supervisors and academic engagement. Practical implications for higher education institutions, doctoral supervisors and programs are discussed.
C1 [Cao, Fei; Chen, Xin] Univ Hong Kong, Fac Educ, Hong Kong, Peoples R China.
   [Li, Huan] Xian Jiaotong Liverpool Univ, Acad Future Educ, Suzhou, Peoples R China.
   [You, Yanwei] Tsinghua Univ, Div Sports Sci & Phys Educ, Beijing, Peoples R China.
   [Xue, Yan] Nanjing Normal Univ, Sch Psychol, Nanjing, Peoples R China.
C3 University of Hong Kong; Xi'an Jiaotong-Liverpool University; Tsinghua
   University; Nanjing Normal University
RP Li, H (corresponding author), Xian Jiaotong Liverpool Univ, Acad Future Educ, Suzhou, Peoples R China.
EM huanli@connect.hku.hk
RI You, Yanwei/GPJ-9813-2022
OI Chen, Xin/0000-0001-7221-0056; Li, Huan/0000-0003-0910-1433; You,
   Yanwei/0000-0001-8367-4980; Cao, Fei/0000-0001-6486-528X
CR Ahmed U, 2017, IRAN J MANAG STUD, V10, P283, DOI 10.22059/ijms.2017.220219.672364
   [Anonymous], 2001, Peer learning in higher education: Learning from and with each other
   Audley S, 2022, THEOR PRACT, V61, P265, DOI 10.1080/00405841.2022.2096377
   Bakker A.B., 2007, Journal of Managerial Psychology, V22, P309, DOI DOI 10.1108/02683940710733115
   Bakker AB, 2017, J OCCUP HEALTH PSYCH, V22, P273, DOI 10.1037/ocp0000056
   Beckers R, 2016, HIGH EDUC RES DEV, V35, P142, DOI 10.1080/07294360.2015.1123230
   Bégin C, 2013, POLICY FUTURES EDUC, V11, P267, DOI 10.2304/pfie.2013.11.3.267
   Boud D, 2005, STUD HIGH EDUC, V30, P501, DOI 10.1080/03075070500249138
   Caesens G, 2014, CAREER DEV INT, V19, P813, DOI 10.1108/CDI-09-2013-0114
   Cao F., 2023, The development and validation of the Perceived Social Support Scale for Doctoral Students (PSSS-DS)
   Chen SC., 2021, Bulletin of Educational Psychology, V52, P857, DOI [10.6251/BEP.202106_52(4).0006, DOI 10.6251/BEP.202106_52(4).0006]
   Clements AJ, 2018, STUD HIGH EDUC, V43, P2279, DOI 10.1080/03075079.2017.1326022
   Credé M, 2018, EDUC RESEARCHER, V47, P606, DOI 10.3102/0013189X18801322
   Credé M, 2017, J PERS SOC PSYCHOL, V113, P492, DOI 10.1037/pspp0000102
   Cronbach LJ, 1951, PSYCHOMETRIKA, V16, P297
   Datu JAD, 2018, SCHOOL PSYCHOL QUART, V33, P428, DOI 10.1037/spq0000234
   Datu JAD, 2017, PERS INDIV DIFFER, V105, P135, DOI 10.1016/j.paid.2016.09.039
   Datu JAD, 2016, CURR PSYCHOL, V35, P121, DOI 10.1007/s12144-015-9374-2
   Demerouti E, 2001, J APPL PSYCHOL, V86, P499, DOI 10.1037//0021-9010.86.3.499
   Duckworth AL, 2007, J PERS SOC PSYCHOL, V92, P1087, DOI 10.1037/0022-3514.92.6.1087
   Finney SJ, 2013, QUANT METH EDUC BEHA, P439
   Fong CJ, 2021, CURR PSYCHOL, V40, P1824, DOI 10.1007/s12144-018-0120-4
   Fosnacht K, 2019, RES HIGH EDUC, V60, P803, DOI 10.1007/s11162-018-9524-0
   Fredricks JA, 2004, REV EDUC RES, V74, P59, DOI 10.3102/00346543074001059
   Furrer C, 2003, J EDUC PSYCHOL, V95, P148, DOI 10.1037/0022-0663.95.1.148
   Gansemer-Topf AM, 2018, RES HIGH EDUC, V59, P174, DOI 10.1007/s11162-017-9462-2
   Gloria CT, 2017, STUD HIGH EDUC, V42, P2216, DOI 10.1080/03075079.2016.1138938
   Hair J. F., 2006, MULTIVARIATE DATA AN, DOI DOI 10.1016/J.IJPHARM.2011.02.019
   Hancock S, 2019, HIGH EDUC, V78, P33, DOI 10.1007/s10734-018-0329-z
   Hobfoll SE, 2003, J PERS SOC PSYCHOL, V84, P632, DOI 10.1037/0022-3514.84.3.632
   Hodge B, 2018, RES HIGH EDUC, V59, P448, DOI 10.1007/s11162-017-9474-y
   Holley KA, 2018, J HIGH EDUC, V89, P106, DOI 10.1080/00221546.2017.1341755
   Horta H, 2023, STUD HIGH EDUC, V48, P263, DOI 10.1080/03075079.2022.2131764
   Hu LT, 1999, STRUCT EQU MODELING, V6, P1, DOI 10.1080/10705519909540118
   Jackman PC, 2023, J FURTH HIGHER EDUC, V47, P45, DOI 10.1080/0309877X.2022.2088272
   Jairam D., 2012, INT J DOCTORAL STUDI, V7, P311, DOI [DOI 10.28945/1700, 10.28945/1700]
   Jolly PM, 2021, J ORGAN BEHAV, V42, P229, DOI 10.1002/job.2485
   Jung JS, 2023, ASSESS EVAL HIGH EDU, V48, P1119, DOI 10.1080/02602938.2023.2179595
   Karlen Y, 2019, LEARN INDIVID DIFFER, V74, DOI 10.1016/j.lindif.2019.101757
   Khuram W, 2023, SAGE OPEN, V13, DOI 10.1177/21582440231185554
   Leach L, 2016, HIGH EDUC RES DEV, V35, P772, DOI 10.1080/07294360.2015.1137875
   Lin H., 2023, Shanghai Jiaoyu Pinggu Yanjiu, V2023, P7
   MacKinnon D P, 2000, Prev Sci, V1, P173, DOI 10.1023/A:1026595011371
   Masten A., 2016, Developmental psychopathology, Volume 4: Risk, resilience, and intervention, V3rd, P271, DOI [DOI 10.1002/9781119125556.DEVPSY406, 10.1002/9781119125556.devpsy406]
   McCray J, 2020, HIGH EDUC, V80, P679, DOI 10.1007/s10734-020-00507-4
   Murphy PK, 2023, J DIVERS HIGH EDUC, DOI 10.1037/dhe0000477
   Özhan MB, 2021, CURR PSYCHOL, V40, P4235, DOI 10.1007/s12144-021-02023-9
   Perkmann M, 2021, RES POLICY, V50, DOI 10.1016/j.respol.2020.104114
   Phan HP, 2024, HIGH EDUC, V87, P51, DOI 10.1007/s10734-022-00992-9
   Power E, 2022, HIGH EDUC RES DEV, V41, P2324, DOI 10.1080/07294360.2021.2011153
   Preacher KJ, 2008, BEHAV RES METHODS, V40, P879, DOI 10.3758/BRM.40.3.879
   Pyhältö K, 2023, STUD GRAD POSTDR EDU, V14, P1, DOI 10.1108/SGPE-02-2021-0013
   Ryan T, 2022, HIGH EDUC RES DEV, V41, P867, DOI 10.1080/07294360.2021.1874886
   Sadoughi M, 2023, STUD EDUC EVAL, V77, DOI 10.1016/j.stueduc.2023.101251
   Sadoughi M, 2021, STUD EDUC EVAL, V70, DOI 10.1016/j.stueduc.2021.101060
   Santos JM, 2016, TECHNOL FORECAST SOC, V113, P352, DOI 10.1016/j.techfore.2015.12.013
   Schaufeli WB, 2004, J ORGAN BEHAV, V25, P293, DOI 10.1002/job.248
   Siu OL, 2010, J VOCAT BEHAV, V77, P470, DOI 10.1016/j.jvb.2010.06.007
   Song LL, 2023, CURR PSYCHOL, V42, P3045, DOI 10.1007/s12144-021-01581-2
   Tang X, 2021, J ADOLESCENCE, V86, P77, DOI 10.1016/j.adolescence.2020.12.002
   Taylor S, 2023, INNOV EDUC TEACH INT, V60, P606, DOI 10.1080/14703297.2023.2237962
   Teuber Z, 2021, CHILD PSYCHIAT HUM D, V52, P464, DOI 10.1007/s10578-020-01031-3
   Trowler V, 2022, HIGH EDUC, V84, P761, DOI 10.1007/s10734-021-00798-1
   Upadyaya K, 2013, EUR PSYCHOL, V18, P136, DOI 10.1027/1016-9040/a000143
   van Zyl LE, 2023, CURR PSYCHOL, V42, P23560, DOI 10.1007/s12144-022-03461-9
   Waight E, 2018, J HIGH EDUC POLICY M, V40, P390, DOI 10.1080/1360080X.2018.1478613
   Wang FM, 2023, STUD HIGH EDUC, V48, P1724, DOI 10.1080/03075079.2023.2212024
   Wang MT, 2012, CHILD DEV, V83, P877, DOI 10.1111/j.1467-8624.2012.01745.x
   Whitelock D, 2008, THINK SKILLS CREAT, V3, P143, DOI 10.1016/j.tsc.2008.04.001
   Woolston C, 2019, NATURE, V575, P711, DOI 10.1038/d41586-019-03631-z
   Xanthopoulou D., 2007, INT J STRESS MANAGE, V14, P121, DOI [10.1037/1072-5245.14.2.121, DOI 10.1037/1072-5245.14.2.121, 10.1037/1072-5245.142.121, DOI 10.1037/1072-5245.142.121]
   Zhuchkova S, 2023, HIGH EDUC Q, V77, P215, DOI 10.1111/hequ.12389
NR 72
TC 0
Z9 0
U1 4
U2 4
PU WILEY
PI HOBOKEN
PA 111 RIVER ST, HOBOKEN 07030-5774, NJ USA
SN 0141-8211
EI 1465-3435
J9 EUR J EDUC
JI Eur. J. Educ.
PD 2024 APR 2
PY 2024
DI 10.1111/ejed.12649
EA APR 2024
PG 18
WC Education & Educational Research
WE Social Science Citation Index (SSCI)
SC Education & Educational Research
GA MQ0M2
UT WOS:001194973800001
OA hybrid
DA 2024-07-15
ER

PT J
AU Li, XY
   Mao, ZH
   Zhao, JJ
   Wang, YC
   Wang, YH
AF Li, Xiaoyi
   Mao, Zhihong
   Zhao, Jingjing
   Wang, Yongchun
   Wang, Yonghui
TI Relationships among locus of control, academic engagement, and
   achievement motivation in Chinese adolescents
SO SOCIAL BEHAVIOR AND PERSONALITY
LA English
DT Article
DE locus of control; achievement motivation; academic engagement; group
   counseling intervention
ID STUDENTS ENGAGEMENT; SELF-EFFICACY; UNITED-STATES; SCHOOL; SATISFACTION;
   PERSISTENCE; VALIDATION; SUCCESS; GOALS
AB Previous studies have revealed the effect of locus of control on academic engagement and achievement motivation, but the role that achievement motivation plays in the relationship between the other two variables for Chinese adolescents has remained unclear. We conducted two studies to explore this issue. In Study 1 we used standardized scales to measure locus of control (Internal-External Control Scale), academic engagement (Utrecht Work Engagement Scale-Student), and achievement motivation (Achievement Motivation Scale) among 1,811 middle school students. In Study 2 we intervened in the participants' achievement motivation by way of group counseling to further check the effect on their academic engagement. We randomly recruited 64 students from the same school for control and experimental groups and constructed a relationship model among the three variables of locus of control, academic engagement, and achievement motivation. Results demonstrated that intervention in achievement motivation can effectively enhance the academic engagement of middle school students.
C1 [Li, Xiaoyi; Mao, Zhihong; Zhao, Jingjing; Wang, Yongchun; Wang, Yonghui] Shaanxi Normal Univ, Sch Psychol, 199 South Changan Rd, Xian 710062, Peoples R China.
   [Li, Xiaoyi; Mao, Zhihong; Zhao, Jingjing; Wang, Yongchun; Wang, Yonghui] Shaanxi Normal Univ, Shaanxi Prov Key Lab Behav & Cognit Neurosci, Xian, Peoples R China.
C3 Shaanxi Normal University; Shaanxi Normal University
RP Mao, ZH; Wang, YH (corresponding author), Shaanxi Normal Univ, Sch Psychol, 199 South Changan Rd, Xian 710062, Peoples R China.; Mao, ZH (corresponding author), Shaanxi Normal Univ, Guidance Ctr Mental Hlth Educ, 199 South Changan Rd, Xian 710062, Peoples R China.
EM maozhihong@snnu.edu.cn; wyonghui@snnu.edu.cn
CR Aguiar F, 2021, AM BEHAV SCI, V65, P1480, DOI 10.1177/0002764221996754
   Al Mulhim EN, 2021, INT J INSTR, V14, P827, DOI 10.29333/iji.2021.14150a
   Albert MA, 2016, PERS INDIV DIFFER, V97, P245, DOI 10.1016/j.paid.2016.03.074
   Appleton JJ, 2006, J SCHOOL PSYCHOL, V44, P427, DOI 10.1016/j.jsp.2006.04.002
   Areepattamannil S, 2012, SOC PSYCHOL EDUC, V15, P367, DOI 10.1007/s11218-012-9187-1
   ATKINSON JW, 1960, J ABNORM SOC PSYCH, V60, P52, DOI 10.1037/h0041119
   Ausubel D., 1968, Educational Psychology: A Cognitive View
   Bakadorova O, 2020, EUR J PSYCHOL EDUC, V35, P73, DOI 10.1007/s10212-019-00423-x
   Barkoukis V, 2021, RES Q EXERCISE SPORT, V92, P477, DOI 10.1080/02701367.2020.1751029
   Bostwick KCP, 2022, J EDUC PSYCHOL, V114, P1931, DOI 10.1037/edu0000753
   Cahyadi A, 2021, INT J EDUC INTEGR, V17, DOI 10.1007/s40979-021-00071-z
   Cao X. M., 2021, CHINESE J SPECIAL ED, V8, P44
   Çelik DA, 2015, CURR PSYCHOL, V34, P321, DOI 10.1007/s12144-014-9260-3
   Chukwuorji JC, 2018, CURR PSYCHOL, V37, P792, DOI 10.1007/s12144-016-9546-8
   Chung S, 2022, J APPL PSYCHOL, V107, P1150, DOI 10.1037/apl0000901
   Dotterer AM, 2016, EDUC PSYCHOL-UK, V36, P812, DOI 10.1080/01443410.2015.1099617
   Drago A, 2018, J COLL STUD RETENT-R, V19, P433, DOI 10.1177/1521025116645602
   Dryden RP, 2023, J EDUC PSYCHOL, V115, P55, DOI 10.1037/edu0000770
   [方来坛 FANG Laitan], 2008, [中国临床心理学杂志, Chinese Journal of Clinical Psychology], V16, P618
   Galla BM, 2014, J SCHOOL PSYCHOL, V52, P295, DOI 10.1016/j.jsp.2014.04.001
   Galvin BM, 2018, J ORGAN BEHAV, V39, P820, DOI 10.1002/job.2275
   Hamm JM, 2020, PSYCHOL SCI, V31, P623, DOI 10.1177/0956797620904451
   Harackiewicz JM, 2018, ANNU REV PSYCHOL, V69, P409, DOI 10.1146/annurev-psych-122216-011725
   Hernández MM, 2018, J EDUC PSYCHOL, V110, P324, DOI 10.1037/edu0000213
   Johns SK, 2019, J EDUC PSYCHOL, V111, P542, DOI 10.1037/edu0000288
   Johnson RE, 2015, J APPL PSYCHOL, V100, P1568, DOI 10.1037/apl0000011
   Jung Y, 2018, COMPUT EDUC, V122, P9, DOI 10.1016/j.compedu.2018.02.013
   Karaman MA, 2018, BRIT J GUID COUNS, V46, P375, DOI 10.1080/03069885.2017.1346233
   Karaman MA, 2017, PERS INDIV DIFFER, V111, P106, DOI 10.1016/j.paid.2017.02.006
   KISHTON JM, 1994, EDUC PSYCHOL MEAS, V54, P757, DOI 10.1177/0013164494054003022
   Lewin K, 1939, J SOC PSYCHOL, V10, P271, DOI 10.1080/00224545.1939.9713366
   Li ML, 2019, PSYCHIAT QUART, V90, P447, DOI 10.1007/s11126-019-09635-2
   Mammadov S, 2018, HIGH ABIL STUD, V29, P111, DOI 10.1080/13598139.2018.1489222
   Martin AJ, 2019, J EDUC PSYCHOL, V111, P861, DOI 10.1037/edu0000317
   Martin AJ, 2018, J PSYCHOEDUC ASSESS, V36, P233, DOI 10.1177/0734282916674424
   Martin AJ, 2018, J EDUC PSYCHOL, V110, P27, DOI 10.1037/edu0000205
   Martin AJ, 2017, LEARN INDIVID DIFFER, V55, P150, DOI 10.1016/j.lindif.2017.03.013
   Martin AJ, 2015, BRIT J EDUC PSYCHOL, V85, P133, DOI 10.1111/bjep.12071
   McBreen M, 2021, EDUC PSYCHOL REV, V33, P1125, DOI 10.1007/s10648-020-09584-4
   McClelland D.C., 1958, Motives in fantasy, action, and society, P179
   Moreira PAS, 2021, BRIT J EDUC PSYCHOL, V91, P691, DOI 10.1111/bjep.12388
   Murray H.A., 1938, EXPLOR PERS
   Navarro RL, 2019, J COUNS PSYCHOL, V66, P170, DOI 10.1037/cou0000319
   Nawa NE, 2021, BMC PSYCHOL, V9, DOI 10.1186/s40359-021-00559-w
   Nevo E, 2020, EDUC PSYCHOL-UK, V40, P22, DOI 10.1080/01443410.2019.1635680
   Ng CHC, 2014, EDUC PSYCHOL-UK, V34, P730, DOI 10.1080/01443410.2013.832151
   Nowicki S, 2021, FRONT PSYCHOL, V12, DOI 10.3389/fpsyg.2021.698917
   Ntoumanis N, 2021, HEALTH PSYCHOL REV, V15, P214, DOI 10.1080/17437199.2020.1718529
   Nygard R., 1973, SCANDANAVIAN J ED RE, V17, P39, DOI [10.1080/0031383730170104, DOI 10.1080/0031383730170104]
   Podsakoff PM, 2003, J APPL PSYCHOL, V88, P879, DOI 10.1037/0021-9010.88.5.879
   Reeve J, 2016, MOTIV EMOTION, V40, P31, DOI 10.1007/s11031-015-9538-2
   Rinn A., 2014, Journal of the Scholarship of Teaching and Learning, V14, P88, DOI [DOI 10.14434/JOSOTL.V14I4.12770, DOI 10.14434/v14i4.12770, 10.14434/v14i4.12770, DOI 10.14434/V14I4.12770]
   [阮昆良 Ruan Kunliang], 2004, [中国临床心理学杂志, Chinese Journal of Clinical Psychology], V12, P147
   Schaufeli WB, 2002, J CROSS CULT PSYCHOL, V33, P464, DOI 10.1177/0022022102033005003
   SCHRODER HM, 1954, J EXP PSYCHOL, V48, P343, DOI 10.1037/h0058823
   Shell DF, 2008, J EDUC PSYCHOL, V100, P443, DOI 10.1037/0022-0663.100.2.443
   Singh M, 2022, HELIYON, V8, DOI 10.1016/j.heliyon.2022.e09843
   Stavrulaki E, 2021, EUR J PSYCHOL EDUC, V36, P693, DOI 10.1007/s10212-020-00493-2
   Temizkan E, 2022, J APPL RES INTELLECT, V35, P196, DOI 10.1111/jar.12939
   Totura CMW, 2014, J YOUTH ADOLESCENCE, V43, P40, DOI 10.1007/s10964-013-9918-4
   Villa EA, 2021, INT ELEC J MATH EDUC, V16, DOI 10.29333/iejme/11297
   Vollet JW, 2017, J EDUC PSYCHOL, V109, P635, DOI 10.1037/edu0000172
   Wang MT, 2020, ADOLESC RES REV, V5, P419, DOI 10.1007/s40894-019-00115-z
   Wang X., 1999, Handbook of Mental Health Assessment, V13, P31
   Waterman EA, 2017, J FAM ISSUES, V38, P1239, DOI 10.1177/0192513X16637101
   WEINER B, 1985, PSYCHOL REV, V92, P548, DOI 10.1037/0033-295X.92.4.548
   Wigfield A, 2007, EDUC PSYCHOL-US, V42, P191, DOI 10.1080/00461520701621038
   Wise SL, 2015, APPL MEAS EDUC, V28, P237, DOI 10.1080/08957347.2015.1042155
   Xia Q, 2022, SAGE OPEN, V12, DOI 10.1177/21582440221134609
   Yang CM, 2010, APPL PSYCH MEAS, V34, P122, DOI 10.1177/0146621609338592
   Ye R. M., 1992, Psychological Development and Education, V5, P14
   Zhang X., 2008, Chinese Journal of Healthy Psychology, V11, P1246, DOI [10.13342/j.cnki.cjhp.2008.11.044, DOI 10.13342/J.CNKI.CJHP.2008.11.044]
   Zhang X, 2019, J EDUC PSYCHOL, V111, P1300, DOI 10.1037/edu0000333
   Zhang X, 2018, DEV PSYCHOL, V54, P1568, DOI 10.1037/dev0000544
   Zhao H, 2021, FRONT PSYCHOL, V12, DOI 10.3389/fpsyg.2021.697822
   Zhou A. B., 1997, Journal of Psychological Science, V2, P169
   Zhou LH, 2022, FRONT PSYCHOL, V13, DOI 10.3389/fpsyg.2022.949495
   Zhou WX, 2016, J VOCAT BEHAV, V94, P124, DOI 10.1016/j.jvb.2016.02.015
NR 78
TC 0
Z9 0
U1 23
U2 23
PU SOC PERSONALITY RES INC
PI PALMERSTON NORTH
PA P O BOX 1539, PALMERSTON NORTH 5330, NEW ZEALAND
SN 0301-2212
EI 1179-6391
J9 SOC BEHAV PERSONAL
JI Soc. Behav. Pers.
PD MAY
PY 2024
VL 52
IS 5
DI 10.2224/sbp.12640
PG 16
WC Psychology, Social
WE Social Science Citation Index (SSCI)
SC Psychology
GA QU9N9
UT WOS:001223501800001
DA 2024-07-15
ER

PT J
AU Merino-Tejedor, E
   Hontangas, PM
   Petrides, KV
AF Merino-Tejedor, Enrique
   Hontangas, Pedro M.
   Petrides, K. V.
TI Career Adaptability Mediates the Effect of Trait Emotional Intelligence
   on Academic Engagement
SO REVISTA DE PSICODIDACTICA
LA Spanish
DT Article
DE Career adaptability; Trait emotional intelligence; Academic engagement;
   University students
ID INCREMENTAL VALIDITY; PERCEIVED STRESS; FORM VERSIONS; PERSONALITY;
   CONSTRUCTION; ASSOCIATIONS; PERFORMANCE; PREDICTORS
AB The present study tested the mediating role of career adaptability on the existing relation between trait emotional intelligence (EI) and academic engagement. The sample consisted of 590 Spanish university students with a mean age of 21.66 years. The results confirmed the positive relations of trait EI with career adaptability, as well as with academic engagement. A key finding concerns the confirmation of the mediating role of career adaptability on the relation between trait EI and academic engagement, supporting a model of total mediation. In confirming the existence of total mediation, this study makes a new and valuable contribution that allows for better and more precise clarification of the links between trait EI, career adaptability, and academic engagement. The discussion focuses on issues concerning the relation between these variables and the possibility of developing interventions to improve career adaptability and academic engagement in undergraduate populations. (C) 2017 Universidad de Pais Vasco. Published by Elsevier Espafia, S.L.U. All rights reserved.
C1 [Merino-Tejedor, Enrique] Univ Valladolid, Valladolid, Spain.
   [Hontangas, Pedro M.] Univ Valencia, Valencia, Spain.
   [Petrides, K. V.] UCL, London, England.
C3 Universidad de Valladolid; University of Valencia; University of London;
   University College London
RP Merino-Tejedor, E (corresponding author), Univ Valladolid, Valladolid, Spain.
EM enrique.merino@uva.es
OI Petrides, Konstantinos/0000-0002-7130-8673
CR Andrei F, 2016, J PERS ASSESS, V98, P261, DOI 10.1080/00223891.2015.1084630
   [Anonymous], EQS 6 1 WINDOWS STRU
   [Anonymous], 2010, THESIS U NACL EDUCAC
   Austin EJ, 2016, PERS INDIV DIFFER, V94, P348, DOI 10.1016/j.paid.2016.01.047
   Bakker AB, 2011, EUR J WORK ORGAN PSY, V20, P4, DOI 10.1080/1359432X.2010.485352
   BYRNE B.M., 2006, Structural equation modeling with EQS, P1
   Byrne B.M., 2001, International journal of testing, V1, P55, DOI [10.1207/s15327574ijt0101_4, DOI 10.1207/S15327574IJT0101_4, 10.1207/S15327574IJT0101, 10.1207/S15327574IJT0101_4]
   Coetzee M, 2014, J VOCAT BEHAV, V84, P90, DOI 10.1016/j.jvb.2013.09.001
   Cooper A, 2010, J PERS ASSESS, V92, P449, DOI 10.1080/00223891.2010.497426
   Di Fabio A, 2014, PERS INDIV DIFFER, V64, P174, DOI 10.1016/j.paid.2014.02.024
   Durán A, 2006, PSICOTHEMA, V18, P158
   Emmerling RJ, 2003, J CAREER ASSESSMENT, V11, P153, DOI 10.1177/1069072703011002003
   Finney SJ, 2006, QUANT METH EDUC BEHA, P269
   Fredricks JA, 2004, REV EDUC RES, V74, P59, DOI 10.3102/00346543074001059
   Hartung PJ, 2011, J CAREER ASSESSMENT, V19, P296, DOI 10.1177/1069072710395536
   Hu LT, 1999, STRUCT EQU MODELING, V6, P1, DOI 10.1080/10705519909540118
   Iacobucci D, 2007, J CONSUM PSYCHOL, V17, P139, DOI 10.1016/S1057-7408(07)70020-7
   James LR, 2006, ORGAN RES METHODS, V9, P233, DOI 10.1177/1094428105285144
   Joreskog K.G., 1993, Sage Focus Editions
   Kenny ME, 2006, J COUNS PSYCHOL, V53, P272, DOI 10.1037/0022-0167.53.2.272
   Laborde S, 2017, PERS INDIV DIFFER, V108, P5, DOI 10.1016/j.paid.2016.11.061
   Laborde S, 2016, PERS INDIV DIFFER, V101, P232, DOI 10.1016/j.paid.2016.06.009
   Li YH, 2015, J VOCAT BEHAV, V89, P39, DOI 10.1016/j.jvb.2015.04.006
   Luthans F., 2007, Psychological Capital
   MacCann C, 2011, CONTEMP EDUC PSYCHOL, V36, P60, DOI 10.1016/j.cedpsych.2010.11.002
   MacKinnon D.P., 2008, Introduction to statistical mediation analysis
   MacKinnon DP, 2007, BEHAV RES METHODS, V39, P384, DOI 10.3758/BF03193007
   Marsh H. W., 1996, ADV STRUCTURAL EQUAT, P315
   Mavroveli S, 2011, BRIT J EDUC PSYCHOL, V81, P112, DOI 10.1348/2044-8279.002009
   Merino-Tejedor E, 2016, J VOCAT BEHAV, V93, P92, DOI 10.1016/j.jvb.2016.01.005
   Nilforooshan P, 2016, J VOCAT BEHAV, V94, P1, DOI 10.1016/j.jvb.2016.02.010
   Perera HN, 2013, LEARN INDIVID DIFFER, V28, P20, DOI 10.1016/j.lindif.2013.08.002
   Petrides KV, 2007, BRIT J PSYCHOL, V98, P273, DOI 10.1348/000712606X120618
   Petrides KV, 2009, SPRINGER SER HUM EXC, P85, DOI 10.1007/978-0-387-88370-0_5
   Petrides KV, 2004, PERS INDIV DIFFER, V36, P277, DOI 10.1016/S0191-8869(03)00084-9
   Porfeli EJ, 2012, J VOCAT BEHAV, V80, P748, DOI 10.1016/j.jvb.2012.01.009
   Porfeli EJ, 2011, J ADOLESCENCE, V34, P853, DOI 10.1016/j.adolescence.2011.02.001
   Puffer KA, 2011, J CAREER ASSESSMENT, V19, P130, DOI 10.1177/1069072710385545
   Rudolph CW, 2017, J VOCAT BEHAV, V98, P17, DOI 10.1016/j.jvb.2016.09.002
   Santilli S, 2014, J VOCAT BEHAV, V85, P67, DOI 10.1016/j.jvb.2014.02.011
   Savickas M.L., 2013, CAREER DEV COUNSELIN, V2nd, P147, DOI DOI 10.4135/9781412952675.N34
   Savickas ML, 2012, J VOCAT BEHAV, V80, P661, DOI 10.1016/j.jvb.2012.01.011
   Savickas ML, 1997, CAREER DEV Q, V45, P247, DOI 10.1002/j.2161-0045.1997.tb00469.x
   Savickas ML., 2005, Career development and counseling: Putting theory and research to work, V1, P42, DOI DOI 10.4324/9781315693590-26
   Schaufeli W. B., 2002, J. Happiness Stud., V3, P71
   Serrano C, 2016, REV PSICODIDACT, V21, P261, DOI 10.1387/RevPsicodidact.14887
   Siegling AB, 2015, J PERS ASSESS, V97, P525, DOI 10.1080/00223891.2015.1013219
   Sinatra GM, 2015, EDUC PSYCHOL-US, V50, P1, DOI 10.1080/00461520.2014.1002924
   Smith MM, 2015, PERS INDIV DIFFER, V85, P155, DOI 10.1016/j.paid.2015.05.010
   Super D., 1957, The Psychology of Careers
   Tofighi D, 2011, BEHAV RES METHODS, V43, P692, DOI 10.3758/s13428-011-0076-x
   Vernon PA, 2008, TWIN RES HUM GENET, V11, P524, DOI 10.1375/twin.11.5.524
   Young R.A., 2000, FUTURE CAREER, P181, DOI [10.1017/CBO9780511520853.012, DOI 10.1017/CBO9780511520853.012]
   Young RA, 1997, J COUNS DEV, V76, P36, DOI 10.1002/j.1556-6676.1997.tb02374.x
   Zacher H, 2014, J VOCAT BEHAV, V84, P188, DOI 10.1016/j.jvb.2014.01.001
NR 55
TC 30
Z9 35
U1 4
U2 55
PU ELSEVIER ESPANA
PI MADRID
PA CALLE DE ZURBANO, 76-4TH FLR LEFT, MADRID, 28010, SPAIN
SN 1136-1034
EI 2254-4372
J9 REV PSICODIDACT
JI Rev. Psicodidact.
PD JUL-DEC
PY 2018
VL 23
IS 2
BP 77
EP 85
DI 10.1016/j.psicod.2017.10.001
PG 9
WC Education & Educational Research; Psychology, Educational
WE Social Science Citation Index (SSCI)
SC Education & Educational Research; Psychology
GA GH3ES
UT WOS:000433285900001
DA 2024-07-15
ER

PT J
AU Ma, Y
   Bennett, D
AF Ma, Yin
   Bennett, Dawn
TI The relationship between higher education students' perceived
   employability, academic engagement and stress among students in China
SO EDUCATION AND TRAINING
LA English
DT Article
DE Perceived employability; Career capital; Academic engagement; Student
   stress; Structural equation modelling
ID 4TH INDUSTRIAL-REVOLUTION; GRADUATE EMPLOYABILITY; ECONOMIC RETURNS;
   CAREER ATTITUDES; LABOR-MARKET; JOB SEARCHES; STRONG TIES; EMPLOYMENT;
   SKILLS; SATISFACTION
AB Purpose With a focus on Chinese higher education students, the purpose of this study was to explore the relationship between students' perceived employability and their levels of academic engagement and stress. Design/methodology/approach The study engaged 1,155 students from three universities in China. Students responded to an online survey, reporting their confidence in relation to their perceived employability, academic engagement and stress in life. The authors employed structural equation modelling to explore students' confidence in each employability attribute and to assess perceived employability relation to academic engagement and perceived stress. Findings The results suggest that self-perceptions of employability are positively associated with students' academic engagement and negatively associated with perceived stress. Perceived employability mediated the majority paths. Originality/value This is one of the few studies to examine perceived employability in line with academic engagement or stress and the first study to do so in China.
C1 [Ma, Yin] Lanzhou Univ, Lanzhou, Peoples R China.
   [Bennett, Dawn] Bond Univ, Gold Coast, Australia.
C3 Lanzhou University; Bond University
RP Ma, Y (corresponding author), Lanzhou Univ, Lanzhou, Peoples R China.
EM mayin@lzu.edu.cn; dawn.bennett@curtin.edu.au
RI Bennett, Dawn/A-7210-2009; Ma, Yin/AAG-3511-2020
OI Bennett, Dawn/0000-0002-0676-1623; Ma, Yin/0000-0001-9064-9361
CR Akkermans J, 2017, APPL PSYCHOL-INT REV, V66, P168, DOI 10.1111/apps.12082
   Alvarez-González P, 2017, CAREER DEV INT, V22, P280, DOI 10.1108/CDI-08-2016-0135
   ANDERSON JC, 1988, PSYCHOL BULL, V103, P411, DOI 10.1037/0033-2909.103.3.411
   Andrews J., 2008, High. Educ. Eur., V33, P411, DOI 10.1080/03797720802522627
   [Anonymous], 2020, OECD EC OUTLOOK, DOI 10.1787/34ffc900-en
   Bandalos D.L., 2001, ADV STRUCTURAL EQUAT, DOI DOI 10.4324/9781410601858-15
   BATEMAN TS, 1993, J ORGAN BEHAV, V14, P103, DOI 10.1002/job.4030140202
   Batistic S, 2017, EDUC TRAIN, V59, P374, DOI 10.1108/ET-06-2016-0100
   BECKER GS, 1962, J POLIT ECON, V70, P9, DOI 10.1086/258724
   Bennett D., 2019, HERDSA Review of Higher Education, V5, P31
   Bennett D, 2020, BRIT J EDUC TECHNOL, V51, P1188, DOI 10.1111/bjet.12931
   Berntson E, 2007, WORK STRESS, V21, P279, DOI 10.1080/02678370701659215
   Berntson E, 2006, ECON IND DEMOCRACY, V27, P223, DOI 10.1177/0143831X06063098
   Bian YJ, 2015, AM BEHAV SCI, V59, P961, DOI 10.1177/0002764215580608
   Bian YJ, 1997, AM SOCIOL REV, V62, P366, DOI 10.2307/2657311
   Bridgstock R, 2009, HIGH EDUC RES DEV, V28, P31, DOI 10.1080/07294360802444347
   Brown DJ, 2006, J APPL PSYCHOL, V91, P717, DOI 10.1037/0021-9010.91.3.717
   Brown P., 2003, Journal of Education and Work, V16, P107, DOI [./10.1080/13639080305562, DOI 10.1080/1363908032000070648]
   Brown Phillip., 2012, The global auction: The broken promises of education, jobs, and incomes
   Bulman G, 2016, HBK ECON, V5, P239, DOI 10.1016/B978-0-444-63459-7.00005-1
   Cai Y., 2013, China and Brazil: Challenges and Opportunities, P91
   Carini RM, 2006, RES HIGH EDUC, V47, P1, DOI 10.1007/s11162-005-8150-9
   Cascio WF, 2019, HUM RESOUR MANAGE R, V29, P284, DOI 10.1016/j.hrmr.2017.11.001
   Casuso-Holgado MJ, 2013, BMC MED EDUC, V13, DOI 10.1186/1472-6920-13-33
   Chan WK, 2015, HIGH EDUC POLICY, V28, P35, DOI 10.1057/hep.2014.29
   Chhinzer N, 2018, EDUC TRAIN, V60, P104, DOI 10.1108/ET-06-2016-0111
   Chu SC, 2010, CHIN J COMMUN, V3, P402, DOI 10.1080/17544750.2010.516575
   Clarke M, 2018, STUD HIGH EDUC, V43, P1923, DOI 10.1080/03075079.2017.1294152
   Coetzee M, 2014, HIGH EDUC RES DEV, V33, P887, DOI 10.1080/07294360.2014.890572
   COHEN S, 1983, J HEALTH SOC BEHAV, V24, P385, DOI 10.2307/2136404
   Coughlan J., 2012, International Conference on Education and e-Learning: Proceedings, P147
   De Cuyper N, 2012, J OCCUP HEALTH PSYCH, V17, P162, DOI 10.1037/a0027348
   Donald WE, 2019, STUD HIGH EDUC, V44, P599, DOI 10.1080/03075079.2017.1387107
   Du Y.Q., 2017, THEORY PRACTICE ED, V37, P20
   Dweck C. S., 2006, Mindset: The new psychology of success, DOI DOI 10.5860/CHOICE.44-2397
   Forrier A, 2018, HUM RESOUR MANAG J, V28, P511, DOI 10.1111/1748-8583.12206
   Giorgi G, 2015, INT J STRESS MANAGE, V22, P137, DOI 10.1037/a0038900
   Granovetter M., 1974, GETTING JOB STUDY CO
   Grier-Reed T., 2012, Journal of Educational and Developmental Psychology, V2, P85, DOI DOI 10.5539/JEDP.V2N2P85
   Gu YF, 2018, J CHIN POLIT SCI, V23, P499, DOI 10.1007/s11366-018-9552-9
   Guo, 2015, 40 ANN C ASS ED FIN
   Guo Q, 2019, J ASIA PAC ECON, V24, P24, DOI 10.1080/13547860.2018.1490069
   Guo Q, 2014, CHINA ECON REV, V30, P290, DOI 10.1016/j.chieco.2014.07.014
   Hair J. F., 2006, MULTIVARIATE DATA AN, DOI DOI 10.1016/J.IJPHARM.2011.02.019
   Hirschi A, 2018, CAREER DEV Q, V66, P192, DOI 10.1002/cdq.12142
   Hofstetter H, 2017, INT J HUM RESOUR MAN, V28, P2136, DOI 10.1080/09585192.2015.1128465
   Hu SP, 2013, REV HIGH EDUC, V36, P211, DOI 10.1353/rhe.2013.0002
   Huang J., 2015, Youth Studies, V5, P1
   Huang XB, 2008, WORK EMPLOY SOC, V22, P467, DOI 10.1177/0950017008093481
   Irwin A, 2019, HIGH EDUC, V78, P761, DOI 10.1007/s10734-019-00369-5
   Jackson D, 2020, HIGH EDUC, V80, P435, DOI 10.1007/s10734-019-00490-5
   Jackson D, 2019, J EDUC WORK, V32, P449, DOI 10.1080/13639080.2019.1679730
   Jackson D, 2017, HIGH EDUC RES DEV, V36, P747, DOI 10.1080/07294360.2016.1229270
   Lent RW, 2016, J VOCAT BEHAV, V93, P47, DOI 10.1016/j.jvb.2015.12.007
   Li H., 2012, CHINA EC Q, V3, P1011, DOI [https://doi.org/10.13821/j.cnki.ceq.2012.03.002, DOI 10.13821/J.CNKI.CEQ.2012.03.002]
   Li X., 2013, NEW WEST, V21, P47
   Liu PW, 2004, J DEV ECON, V73, P395, DOI 10.1016/j.jdeveco.2002.12.003
   Liwinski J, 2019, EMPIRICA, V46, P691, DOI 10.1007/s10663-019-09459-0
   Lo Presti A, 2020, CURR PSYCHOL, V39, P1785, DOI 10.1007/s12144-018-9883-x
   Ma Y, 2021, J CAREER ASSESSMENT, V29, P148, DOI 10.1177/1069072720943153
   Marginson S, 2019, STUD HIGH EDUC, V44, P287, DOI 10.1080/03075079.2017.1359823
   Mok KH, 2016, BRIT J SOCIOL EDUC, V37, P51, DOI 10.1080/01425692.2015.1111751
   Ngo HY, 2017, PERS REV, V46, P17, DOI 10.1108/PR-01-2015-0015
   Okay-Somerville B, 2017, STUD HIGH EDUC, V42, P1275, DOI 10.1080/03075079.2015.1091813
   Pan YJ, 2011, PROCD SOC BEHV, V25, DOI 10.1016/j.sbspro.2011.10.531
   Peng G, 2017, COMPUT HUM BEHAV, V74, P26, DOI 10.1016/j.chb.2017.04.013
   Peng MYP, 2019, ASIA-PAC EDUC RES, V28, P229, DOI 10.1007/s40299-018-00431-3
   Peters MA, 2018, EDUC PHILOS THEORY, V50, P1075, DOI 10.1080/00131857.2018.1438822
   Picatoste J, 2018, J SCI TECHNOL POLICY, V9, P227, DOI 10.1108/JSTPM-04-2017-0014
   Pitman T, 2019, J FURTH HIGH EDUC, V43, P45, DOI 10.1080/0309877X.2017.1349895
   Podsakoff PM, 2003, J APPL PSYCHOL, V88, P879, DOI 10.1037/0021-9010.88.5.879
   Pool LD, 2013, AUST J PSYCHOL, V65, P214, DOI 10.1111/ajpy.12023
   PUTNAM R, 1995, J DEMOCRACY, V0006
   Qenani E, 2014, ACT LEARN HIGH EDUC, V15, P199, DOI 10.1177/1469787414544875
   Qiu, 2020, J E CHINA NORMAL U E, V4, P1
   Reeve J, 2011, CONTEMP EDUC PSYCHOL, V36, P257, DOI 10.1016/j.cedpsych.2011.05.002
   Rothwell A, 2008, J VOCAT BEHAV, V73, P1, DOI 10.1016/j.jvb.2007.12.001
   Rozhkova KV, 2019, VOPR EKON, P122, DOI 10.32609/0042-8736-2019-6-122-141
   Santos GG, 2019, EMPL RELAT, V42, P417, DOI 10.1108/ER-09-2018-0249
   Scheepers MJD, 2018, EDUC TRAIN, V60, P303, DOI 10.1108/ET-11-2017-0167
   Schreiber JB, 2006, J EDUC RES, V99, P323, DOI 10.3200/JOER.99.6.323-338
   Smith V, 2010, HUM RELAT, V63, P279, DOI 10.1177/0018726709353639
   Soria KM, 2012, TEACH HIGH EDUC, V17, P673, DOI 10.1080/13562517.2012.666735
   Souto-Otero M, 2016, J YOUTH STUD, V19, P938, DOI 10.1080/13676261.2015.1123234
   Sturges J., 2000, European Journal of Work and Organizational Psychology, V9, P351, DOI DOI 10.1080/135943200417966
   Su W., 2013, STUDY IMPROVING EMPL, V22, P29
   Teng WL, 2019, EDUC TRAIN, V61, P590, DOI 10.1108/ET-07-2018-0154
   Tian FF, 2016, SOC NETWORKS, V44, P117, DOI 10.1016/j.socnet.2015.08.002
   Tomlinson M, 2012, HIGH EDUC POLICY, V25, P407, DOI 10.1057/hep.2011.26
   Torkzadeh G, 2003, STRUCT EQU MODELING, V10, P263, DOI 10.1207/S15328007SEM1002_6
   Tymon A, 2016, TEACH HIGH EDUC, V21, P915, DOI 10.1080/13562517.2016.1198761
   Tymon A, 2013, STUD HIGH EDUC, V38, P841, DOI 10.1080/03075079.2011.604408
   Vanhercke D, 2014, PERS REV, V43, P592, DOI 10.1108/PR-07-2012-0110
   Williams D, 2006, J COMPUT-MEDIAT COMM, V11, DOI 10.1111/j.1083-6101.2006.00029.x
   Williams S, 2016, J EDUC WORK, V29, P877, DOI 10.1080/13639080.2015.1102210
   Wittekind A, 2010, J ORGAN BEHAV, V31, P566, DOI 10.1002/job.646
   Yan YX, 2010, BRIT J SOCIOL, V61, P489, DOI 10.1111/j.1468-4446.2010.01323.x
   Yeves J, 2019, FRONT PSYCHOL, V10, DOI 10.3389/fpsyg.2019.00799
NR 98
TC 44
Z9 45
U1 25
U2 129
PU EMERALD GROUP PUBLISHING LTD
PI BINGLEY
PA HOWARD HOUSE, WAGON LANE, BINGLEY BD16 1WA, W YORKSHIRE, ENGLAND
SN 0040-0912
EI 1758-6127
J9 EDUC TRAIN
JI Educ. Train.
PD JUN 1
PY 2021
VL 63
IS 5
BP 744
EP 762
DI 10.1108/ET-07-2020-0219
EA MAR 2021
PG 19
WC Education & Educational Research
WE Social Science Citation Index (SSCI)
SC Education & Educational Research
GA SO1LJ
UT WOS:000634721300001
DA 2024-07-15
ER

PT J
AU Lan, XY
AF Lan, Xiaoyu
TI "Parents are gone": Understanding the unique and interactive impacts of
   affective and cognitive empathy on left-behind youth's academic
   engagement
SO CURRENT PSYCHOLOGY
LA English
DT Article
DE Academic engagement; Affective empathy; Cognitive empathy; Left-behind
   adolescents
ID SCHOOL ENGAGEMENT; DIFFERENTIAL SUSCEPTIBILITY; CHINESE ADOLESCENTS;
   PERSPECTIVE-TAKING; MIGRATION; CHILDREN; ACHIEVEMENT; VALIDATION;
   BEHAVIOR; HEALTH
AB Although several studies have shown that left-behind adolescents are vulnerable regarding emotional and behavioral functions, much less research has focused on this group's academic engagement. The relationship between distinct empathy subcomponents and academic engagement in left-behind youth (versus non-left-behind youth) is therefore largely unknown. To fill these knowledge gaps, the current study compared the academic engagement between left-behind and non-left-behind youth. This study subsequently examined the unique and interactive relationships among affective empathy, cognitive empathy, and left-behind status with academic engagement in a combined sample of left-behind and non-left-behind youth. In total, 323 left-behind youth and 737 non-left-behind youth (M-age = 13.05; 49.5% females) participated in this study. Findings, after adjusting for participants' sociodemographic characteristics, revealed that left-behind youth did not differ significantly in academic engagement compared to non-left-behind youth. A four-step hierarchical regression analysis showed that both empathy components were positively related to academic engagement. Interaction analyses further exhibited a cross-over effect of affective and cognitive empathy for left-behind youth. Specifically, left-behind youth with high cognitive empathy seemed more susceptible to the influence of affective empathy on academic engagement, for better and for worse. In the presence of high affective empathy, left-behind youth with higher cognitive empathy reported the highest academic engagement, whereas the youth with higher cognitive empathy, in the presence of low affective empathy, reported the lowest. The current study highlights the unique and interactive roles of affective and cognitive empathy in left-behind youth's academic engagement, including important conceptual and practical implications.
C1 [Lan, Xiaoyu] Univ Oslo, Promenta Res Ctr, Dept Psychol, Oslo, Norway.
C3 University of Oslo
RP Lan, XY (corresponding author), Univ Oslo, Promenta Res Ctr, Dept Psychol, Oslo, Norway.
EM xiaoyu.lan@psykologi.uio.no
RI LAN, XIAOYU/KEH-8871-2024
FU University of Oslo (incl Oslo University Hospital)
FX Open access funding provided by University of Oslo (incl Oslo University
   Hospital)
CR Allemand M, 2015, J PERS, V83, P229, DOI 10.1111/jopy.12098
   Ang RP, 2010, CHILD PSYCHIAT HUM D, V41, P387, DOI 10.1007/s10578-010-0176-3
   Antia K, 2020, INT J ENV RES PUB HE, V17, DOI 10.3390/ijerph17124335
   Bai Y, 2018, J DEV STUD, V54, P1154, DOI 10.1080/00220388.2017.1333108
   Baron-Cohen S, 2004, J AUTISM DEV DISORD, V34, P163, DOI 10.1023/B:JADD.0000022607.19833.00
   Belsky J, 2007, CHILD DEV, V78, P681, DOI 10.1111/j.1467-8624.2007.01021.x
   Belsky J, 2009, PSYCHOL BULL, V135, P885, DOI 10.1037/a0017376
   Bos J, 2019, EUR J DEV PSYCHOL, V16, P433, DOI 10.1080/17405629.2018.1444987
   Boyce W, 2006, SOC INDIC RES, V78, P473, DOI 10.1007/s11205-005-1607-6
   Bradley RH, 2002, ANNU REV PSYCHOL, V53, P371, DOI 10.1146/annurev.psych.53.100901.135233
   Chang F, 2019, CHINA ECON REV, V54, P337, DOI 10.1016/j.chieco.2019.01.007
   Christenson SL., 2012, HDB RES STUDENT ENGA, DOI [DOI 10.1007/978-1-4614-2018-7, 10.1007/978-1-4614-2018-7]
   Datu JAD, 2018, J SCHOOL PSYCHOL, V69, P100, DOI 10.1016/j.jsp.2018.05.007
   DAVIS MH, 1983, J PERS SOC PSYCHOL, V44, P113, DOI 10.1037/0022-3514.44.1.113
   [丁凤琴 Ding Fengqin], 2016, [心理科学进展, Advances in Psychological Science], V24, P1159
   Eisenberg N., 2007, Social, emotional, and personality development, P646, DOI [10.1002/9780470147658.chpsy0311, DOI 10.1002/9780470147658.CHPSY0311]
   Fan Y, 2011, NEUROSCI BIOBEHAV R, V35, P903, DOI 10.1016/j.neubiorev.2010.10.009
   Fang J, 2020, PERS INDIV DIFFER, V157, DOI 10.1016/j.paid.2020.109829
   Fellmeth G, 2018, LANCET, V392, P2567, DOI 10.1016/S0140-6736(18)32558-3
   Feshbach ND, 2009, SOCIAL NEUROSCIENCE OF EMPATHY, P85
   Fredricks JA, 2004, REV EDUC RES, V74, P59, DOI 10.3102/00346543074001059
   Fu LY, 2020, CHILD YOUTH SERV REV, V117, DOI 10.1016/j.childyouth.2020.105269
   Ge Y, 2019, NEW DIR CHILD ADOLES, V163, P115, DOI 10.1002/cad.20267
   Gehlbach H, 2004, EDUC PSYCHOL REV, V16, P207, DOI 10.1023/B:EDPR.0000034021.12899.11
   Geng YG, 2012, CHILD PSYCHIAT HUM D, V43, P499, DOI 10.1007/s10578-011-0278-6
   Ginestet C, 2011, J ROY STAT SOC A, V174, P245, DOI 10.1111/j.1467-985X.2010.00676_9.x
   Greenwood CR, 2002, SCHOOL PSYCHOL REV, V31, P328
   Hayes AF, 2020, COMMUN METHODS MEAS, V14, P1, DOI 10.1080/19312458.2020.1718629
   Heyes C, 2018, NEUROSCI BIOBEHAV R, V95, P499, DOI 10.1016/j.neubiorev.2018.11.001
   Hoffman M.L., 2000, Empathy and moral development: Implications for caring and justice, V1st edn, DOI 10.1017/CBO9780511805851
   Huang HQ, 2014, INT J PSYCHOL, V49, P420, DOI 10.1002/ijop.12075
   IBM Corp. Released, 2021, IBM SPSS Statistics for Windows, Version 28.0
   International Organization for Migration, 2022, WORLD MIGRATION REPO
   Jiang Q, 2021, J INTERPERS VIOLENCE, V36, pNP10937, DOI 10.1177/0886260519879229
   Jolliffe D, 2006, J ADOLESCENCE, V29, P589, DOI 10.1016/j.adolescence.2005.08.010
   Kim HY, 2018, J APPL DEV PSYCHOL, V57, P24, DOI 10.1016/j.appdev.2018.05.005
   Lam SF, 2012, J SCHOOL PSYCHOL, V50, P77, DOI 10.1016/j.jsp.2011.07.004
   Lan XY, 2023, CURR PSYCHOL, V42, P20718, DOI 10.1007/s12144-022-03140-9
   Lerner R., 2004, HDB ADOLESCENT PSYCH, VSecond
   Li YB, 2011, DEV PSYCHOL, V47, P233, DOI 10.1037/a0021307
   LITTLE RJA, 1988, J AM STAT ASSOC, V83, P1198, DOI 10.2307/2290157
   Liu AR, 2020, CHINESE J SOCIOL, V6, P219, DOI 10.1177/2057150X20912157
   Liu Y, 2012, CHILD INDIC RES, V5, P235, DOI 10.1007/s12187-011-9131-5
   Ma CH, 2022, PERS INDIV DIFFER, V195, DOI 10.1016/j.paid.2022.111679
   Ma H., 2015, PSYCHOL DEV ED, V31, P710, DOI DOI 10.16187/J.CNKI.ISSN1001-4918.2015.06.10
   Ma YF, 2022, INT J ENV RES PUB HE, V19, DOI 10.3390/ijerph19074103
   Main A, 2017, SOC DEV, V26, P165, DOI 10.1111/sode.12182
   Malti T, 2021, CHILD DEV, V92, pE1085, DOI 10.1111/cdev.13690
   Pournelle G. H., 1953, Journal of Mammalogy, V34, P133, DOI 10.1890/0012-9658(2002)083[1421:SDEOLC]2.0.CO;2
   Sawyer SM, 2018, LANCET CHILD ADOLESC, V2, P223, DOI 10.1016/S2352-4642(18)30022-1
   Sawyer SM, 2012, LANCET, V379, P1630, DOI 10.1016/S0140-6736(12)60072-5
   Shamay-Tsoory SG, 2009, BRAIN, V132, P617, DOI 10.1093/brain/awn279
   Shen WS, 2021, SOC SCI RES, V97, DOI 10.1016/j.ssresearch.2021.102576
   Smogorzewska J, 2022, LEARN INDIVID DIFFER, V93, DOI 10.1016/j.lindif.2021.102111
   Song SJ, 2018, CHILDREN-BASEL, V5, DOI 10.3390/children5070087
   Stern JA, 2018, DEV REV, V47, P1, DOI 10.1016/j.dr.2017.09.002
   Tone EB, 2014, DEV PSYCHOPATHOL, V26, P1547, DOI 10.1017/S0954579414001199
   TOOTHMAKER LE, 1994, J OPER RES SOC, V45, P119
   van Berkhout ET, 2016, J COUNS PSYCHOL, V63, P32, DOI 10.1037/cou0000093
   Van Lissa CJ, 2017, DEV PSYCHOL, V53, P1722, DOI 10.1037/dev0000361
   Van Lissa CJ, 2017, J EXP CHILD PSYCHOL, V158, P32, DOI 10.1016/j.jecp.2017.01.002
   Van Lissa CJ, 2016, J ADOLESCENCE, V47, P60, DOI 10.1016/j.adolescence.2015.12.005
   van Lissa CJ, 2014, DEV PSYCHOL, V50, P1219, DOI 10.1037/a0035050
   Waddoups A.B., 2019, ANN REV DEVELOPMENTA, V1, P387, DOI DOI 10.1146/ANNUREV-DEVPSYCH-121318-085142
   Wang C, 2022, J GENET PSYCHOL, V183, P78, DOI 10.1080/00221325.2021.2007350
   Wang J, 2019, FRONT PSYCHOL, V10, DOI 10.3389/fpsyg.2019.01587
   Wang LM, 2015, PERSPECT PSYCHOL SCI, V10, P813, DOI 10.1177/1745691615600145
   Wang MT, 2014, CHILD DEV, V85, P722, DOI 10.1111/cdev.12138
   Wang MT, 2013, LEARN INSTR, V28, P12, DOI 10.1016/j.learninstruc.2013.04.002
   Wang MT, 2012, J RES ADOLESCENCE, V22, P31, DOI 10.1111/j.1532-7795.2011.00753.x
   Wang MZ, 2018, J SCHOOL PSYCHOL, V67, P16, DOI 10.1016/j.jsp.2017.09.002
   Wang Q, 2023, CURR PSYCHOL, V42, P21478, DOI [10.1145/3565387.3565393, 10.1007/s12144-022-03263-z]
   Wang QQ, 2020, CHILD YOUTH SERV REV, V117, DOI 10.1016/j.childyouth.2020.105320
   Wang YY, 2019, J AFFECT DISORDERS, V244, P209, DOI 10.1016/j.jad.2018.09.066
   Weisz E, 2021, TRENDS COGN SCI, V25, P213, DOI 10.1016/j.tics.2020.12.002
   World Health Organization, 2001, WHOFRHADH9818
   Yan ZQ, 2021, PSYCH J, V10, P794, DOI 10.1002/pchj.482
   Zaki J, 2020, ANNU REV PSYCHOL, V71, P517, DOI 10.1146/annurev-psych-010419-050830
   Zhang ZC, 2022, FRONT PSYCHOL, V13, DOI 10.3389/fpsyg.2022.880935
   Zhao JX, 2015, CHILD ABUSE NEGLECT, V48, P190, DOI 10.1016/j.chiabu.2015.07.005
NR 80
TC 1
Z9 1
U1 6
U2 40
PU SPRINGER
PI NEW YORK
PA ONE NEW YORK PLAZA, SUITE 4600, NEW YORK, NY, UNITED STATES
SN 1046-1310
EI 1936-4733
J9 CURR PSYCHOL
JI Curr. Psychol.
PD NOV
PY 2023
VL 42
IS 32
BP 28674
EP 28688
DI 10.1007/s12144-022-03952-9
EA NOV 2022
PG 15
WC Psychology, Multidisciplinary
WE Social Science Citation Index (SSCI)
SC Psychology
GA U0HR2
UT WOS:000880566100008
OA hybrid
DA 2024-07-15
ER

PT J
AU Xu, J
   Yu, LX
   Zhang, XW
AF Xu, Jia
   Yu, Lixia
   Zhang, Xiaowen
TI Bridging the Gender Gap in Academic Engagement among Young Adults: The
   Role of Anticipated Future Sex Discrimination and Gender-role
   Orientation
SO JOURNAL OF YOUTH AND ADOLESCENCE
LA English
DT Article; Early Access
DE Academic engagement; Anticipated future sex discrimination; Gender
   differences; Gender-role orientation
ID ROLE ATTITUDES; LONGITUDINAL ANALYSIS; SCHOOL ENGAGEMENT; MOTIVATION;
   LIFE; SOCIALIZATION; ACHIEVEMENT; PERSPECTIVE; EDUCATION; CONTEXT
AB Academic engagement is vital for college students, yet existing studies reveal inconsistencies in how gender influences academic engagement. Building upon the statistical discrimination theory and identity-based motivation theory, this study develops an integrated model to examine gender differences in college students' academic engagement. Further, the role that gender-role orientation in influencing academic engagement was investigated. Using a sample of 524 college students (Mage = 21.11, SD = 1.98; 47.7% women) from a large university collected in two time periods, the findings indicate that in the Chinese context, women anticipate higher future sex discrimination than men. However, gender-role orientation restores parity between men and women through a moderated mediation: egalitarian gender-role orientation has a stronger effect on women's anticipated future sex discrimination than on men's, resulting in increased academic engagement of women. The findings highlight the need to consider female students' egalitarian beliefs in gender-related academic research.
C1 [Xu, Jia; Yu, Lixia] Wuhan Univ, Dept Psychol, Wuhan, Peoples R China.
   [Xu, Jia] Wuhan Univ, Women & Gender Study Ctr, Wuhan, Peoples R China.
   [Zhang, Xiaowen] Wuhan Univ Technol, Ctr Career Dev, Wuhan, Peoples R China.
C3 Wuhan University; Wuhan University; Wuhan University of Technology
RP Xu, J (corresponding author), Wuhan Univ, Dept Psychol, Wuhan, Peoples R China.; Xu, J (corresponding author), Wuhan Univ, Women & Gender Study Ctr, Wuhan, Peoples R China.
EM jiaxu@whu.edu.cn
FU National Natural Science Foundation of China
FX No Statement Available
CR Aarntzen L, 2021, COMMIMITY WORK FAM, V24, P120, DOI 10.1080/13668803.2020.1816901
   Abreu M, 2017, J TECHNOL TRANSFER, V42, P763, DOI 10.1007/s10961-016-9543-y
   Ahrens JA, 1996, PSYCHOL WOMEN QUART, V20, P409, DOI 10.1111/j.1471-6402.1996.tb00308.x
   AIGNER DJ, 1977, IND LABOR RELAT REV, V30, P175, DOI 10.2307/2522871
   Balkis M, 2017, ELECTRON J RES EDUC, V15, P105, DOI 10.14204/ejrep.41.16042
   Banks J.A., 1995, HDB RES MULTICULTURA, P617
   Brody GH, 2006, CHILD DEV, V77, P1170, DOI 10.1111/j.1467-8624.2006.00927.x
   Burt CH, 2012, AM SOCIOL REV, V77, P648, DOI 10.1177/0003122412448648
   Chang L, 2001, J APPL SOC PSYCHOL, V31, P340, DOI 10.1111/j.1559-1816.2001.tb00200.x
   Chee K.H., 2005, COLL STUD J, V39, P604
   Corrigall EA, 2007, SEX ROLES, V56, P847, DOI 10.1007/s11199-007-9242-0
   Davis SN, 2009, ANNU REV SOCIOL, V35, P87, DOI 10.1146/annurev-soc-070308-115920
   Di Tella M, 2020, PERS INDIV DIFFER, V162, DOI 10.1016/j.paid.2020.110045
   Diekman AB, 2017, PERS SOC PSYCHOL REV, V21, P142, DOI 10.1177/1088868316642141
   Doering L, 2017, AM SOCIOL REV, V82, P542, DOI 10.1177/0003122417703087
   Eagly AH, 1997, AM PSYCHOL, V52, P1380, DOI 10.1037/0003-066X.52.12.1380.b
   Erden FT, 2009, TEACH TEACH EDUC, V25, P409, DOI 10.1016/j.tate.2008.11.001
   Fisk SR, 2019, SOC PSYCHOL QUART, V82, P319, DOI 10.1177/0190272519863424
   Fredricks JA, 2004, REV EDUC RES, V74, P59, DOI 10.3102/00346543074001059
   Gee GC, 2012, AM J PUBLIC HEALTH, V102, P967, DOI 10.2105/AJPH.2012.300666
   Halpern DF, 1997, AM PSYCHOL, V52, P1091, DOI 10.1037/0003-066X.52.10.1091
   Heard-Garris NJ, 2018, SOC SCI MED, V199, P230, DOI 10.1016/j.socscimed.2017.04.018
   Herda D, 2021, SOC CURR, V8, P591, DOI 10.1177/23294965211003110
   Jin S., 2023, Journal of Education, Humanities and Social Sciences, V8, P390, DOI [10.54097/ehss.v8i.4278, DOI 10.54097/EHSS.V8I.4278]
   Judge TA, 2008, J APPL PSYCHOL, V93, P994, DOI 10.1037/0021-9010.93.5.994
   Kessels U, 2014, EDUC RES-UK, V56, P220, DOI 10.1080/00131881.2014.898916
   King T, 2022, AUST NZ J PSYCHIAT, V56, P844, DOI 10.1177/00048674211031488
   Knoke D, 1998, WORK OCCUPATION, V25, P141, DOI 10.1177/0730888498025002002
   Kulik Liat., 2005, J YOUTH STUD, V8, P111, DOI DOI 10.1080/13676260500063736
   Lavenex PB, 2010, BEHAV BRAIN RES, V207, P125, DOI 10.1016/j.bbr.2009.09.046
   Liu C, 2022, CHILD CARE PRACT, DOI 10.1080/13575279.2022.2109596
   McLean KC, 2020, INT J BEHAV DEV, V44, P116, DOI 10.1177/0165025419854150
   McWhirter EH, 1997, J VOCAT BEHAV, V50, P124, DOI 10.1006/jvbe.1995.1536
   Moss-Racusin CA, 2018, SEX ROLES, V79, P651, DOI 10.1007/s11199-018-0902-z
   Oyserman D, 2017, PSYCHOL INQ, V28, P139, DOI 10.1080/1047840X.2017.1337406
   Oyserman D, 2010, COUNS PSYCHOL, V38, P1001, DOI 10.1177/0011000010374775
   Pekrun R, 2002, EDUC PSYCHOL-US, V37, P91, DOI 10.1207/S15326985EP3702_4
   PEPLAU LA, 1976, J PERS SOC PSYCHOL, V34, P561
   Perkmann M, 2021, RES POLICY, V50, DOI 10.1016/j.respol.2020.104114
   Qin M, 2016, DEMOGR RES, V34, P175
   Reichelt M, 2021, EUR SOC, V23, pS228, DOI 10.1080/14616696.2020.1823010
   Reilly D, 2019, AM PSYCHOL, V74, P445, DOI 10.1037/amp0000356
   Schaufeli W.B., 2003, UWES UTRECHT WORK EN
   Schwiter K, 2021, GENDER WORK ORGAN, V28, P2199, DOI 10.1111/gwao.12731
   Shi SY, 2022, CHINESE SOCIOL REV, V54, P278, DOI 10.1080/21620555.2022.2033116
   Shoval E, 2021, SOC PSYCHOL EDUC, V24, P75, DOI 10.1007/s11218-020-09598-4
   Sickman E, 2023, J CONTEXT BEHAV SCI, V28, P256, DOI 10.1016/j.jcbs.2023.04.007
   Skinner EA, 2009, EDUC PSYCHOL MEAS, V69, P493, DOI 10.1177/0013164408323233
   Spector PE, 2006, ORGAN RES METHODS, V9, P221, DOI 10.1177/1094428105284955
   Steele JP, 2009, J PSYCHOL, V143, P5, DOI 10.3200/JRLP.143.1.5-27
   Wang MT, 2013, LEARN INSTR, V28, P12, DOI 10.1016/j.learninstruc.2013.04.002
   Weatherill RP, 2011, SEX ROLES, V64, P348, DOI 10.1007/s11199-010-9921-0
   Wood W, 2015, SEX ROLES, V73, P461, DOI 10.1007/s11199-015-0480-2
   Yang JH, 2020, SOC INCL, V8, P23, DOI 10.17645/si.v8i2.2690
   Ye B, 2018, CHINA ECON REV, V47, P116, DOI 10.1016/j.chieco.2017.08.002
   Zhang NJ, 2006, SEX ROLES, V55, P545, DOI 10.1007/s11199-006-9108-x
   Zhaopin.com, 2023, Chinese women's workplace status survey report
   Zhu QY, 2023, CURR PSYCHOL, V42, P2827, DOI 10.1007/s12144-021-01611-z
NR 58
TC 0
Z9 0
U1 1
U2 1
PU SPRINGER/PLENUM PUBLISHERS
PI NEW YORK
PA 233 SPRING ST, NEW YORK, NY 10013 USA
SN 0047-2891
EI 1573-6601
J9 J YOUTH ADOLESCENCE
JI J. Youth Adolesc.
PD 2024 MAY 16
PY 2024
DI 10.1007/s10964-024-02009-3
EA MAY 2024
PG 10
WC Psychology, Developmental
WE Social Science Citation Index (SSCI)
SC Psychology
GA RG9Y1
UT WOS:001226642900002
PM 38755431
DA 2024-07-15
ER

PT J
AU Malczyk, BR
   Lawson, HA
AF Malczyk, Benjamin R.
   Lawson, Hal A.
TI Parental monitoring, the parent-child relationship and children's
   academic engagement in mother-headed single-parent families
SO CHILDREN AND YOUTH SERVICES REVIEW
LA English
DT Article
DE Single-parent families; Academic engagement; Parent child attachment;
   Parental monitoring; School social work; Family support; Family income
ID SCHOOL ENGAGEMENT; INTEGRATIVE MODEL; FRAGILE FAMILIES; ACHIEVEMENT;
   ADOLESCENTS; INVOLVEMENT; ATTACHMENT; ADJUSTMENT; MOTIVATION; SUPPORT
AB This longitudinal study of 110 mother-headed single-parent families examined the influence of parental monitoring, parent-child attachment and observed parent-child relationship quality on the child's academic engagement. Special interest resided in how parent-child relationship quality moderated the relationship between parental monitoring and academic engagement. Analyses indicated that observed relationship quality and parental monitoring predicted children's academic engagement. However, this relationship was not uniform. Parental influences on academic engagement are most prominent in mother-headed families with a female child. Family income also matters. These preliminary findings have import for school-family research, policy, and practice. (C) 2016 Elsevier Ltd. All rights reserved.
C1 [Malczyk, Benjamin R.] Univ Nebraska, Kearney, NE USA.
   Univ Albany, State Univ New York, New York, NY USA.
C3 University of Nebraska System; University Nebraska Kearney; State
   University of New York (SUNY) System; SUNY Delhi; State University of
   New York (SUNY) Albany
RP Malczyk, BR (corresponding author), Univ Nebraska, Kearney, NE USA.
EM malczykbr@unk.edu
CR Acock AC, 2005, J MARRIAGE FAM, V67, P1012, DOI 10.1111/j.1741-3737.2005.00191.x
   Aiken L. S, 1991, Multiple Regression: Testing and Interpreting Interactions
   Allen-Scott LK, 2014, INT J PUBLIC HEALTH, V59, P3, DOI 10.1007/s00038-013-0526-6
   ANDERMAN EM, 1994, REV EDUC RES, V64, P287, DOI 10.3102/00346543064002287
   Annie E., 2016, ENG PAR DEV LEAD SEL
   [Anonymous], 2014, Journal of Education and Human Development, DOI DOI 10.15640/JEHD.V3N3A5
   Arditti JA, 1999, FAM RELAT, V48, P109, DOI 10.2307/585074
   ARMSDEN GC, 1987, J YOUTH ADOLESCENCE, V16, P427, DOI 10.1007/BF02202939
   Ascend at the Aspen Institute, 2012, 2 GEN ONE FUT MOV PA
   Baker RS, 2015, J MARRIAGE FAM, V77, P1166, DOI 10.1111/jomf.12216
   BARON RM, 1986, J PERS SOC PSYCHOL, V51, P1173, DOI 10.1037/0022-3514.51.6.1173
   Becker G.S., 1993, Human capital: A theoretical and empirical analysis, with special reference to education, P59
   Belfield C.R., 2007, The price we pay: Economic and social consequences of inadequate education
   Bempechat J, 2012, HANDBOOK OF RESEARCH ON STUDENT ENGAGEMENT, P315, DOI 10.1007/978-1-4614-2018-7_15
   Bryk A.S., 2010, ORG SCH IMPROVEMENT
   Burney V.H., 2008, J EDUC GIFTED, V31, P295, DOI DOI 10.4219/JEG-2008-771
   Casey T., 2012, Worst off-single-parent families in the United States: A cross-national comparison of single parenthood in the U.S. and sixteen other high-income countries
   Christenson S.L., 2011, The handbook of research on student engagement
   Coleman S., 1966, Equality of Educational Opportunity
   Coulton C., 1993, Journal of Social Service Research, V16, P179, DOI [10.1300/J079v16n01_09, DOI 10.1300/J079V16N01_09]
   DARLING N, 1993, PSYCHOL BULL, V113, P487, DOI 10.1037/0033-2909.113.3.487
   Dupéré V, 2015, REV EDUC RES, V85, P591, DOI 10.3102/0034654314559845
   Elmore GM, 2010, PSYCHOL SCHOOLS, V47, P525, DOI 10.1002/pits.20488
   Estell DB, 2013, PSYCHOL SCHOOLS, V50, P325, DOI 10.1002/pits.21681
   Fan XT, 2001, EDUC PSYCHOL REV, V13, P1, DOI 10.1023/A:1009048817385
   Fredricks JA, 2004, REV EDUC RES, V74, P59, DOI 10.3102/00346543074001059
   Garg R, 2007, J YOUTH ADOLESCENCE, V36, P1010, DOI 10.1007/s10964-006-9137-3
   George R.P., 2015, Education Next, V15, P30
   Haskins R, 2015, FUTURE CHILD, V25, P129, DOI 10.1353/foc.2015.0016
   Herbers JE, 2013, DEV PSYCHOPATHOL, V25, P501, DOI 10.1017/S0954579412001204
   Hertz Rosanna., 2006, SINGLE CHANCE MOTHER
   Hirschfield PJ, 2011, J YOUTH ADOLESCENCE, V40, P3, DOI 10.1007/s10964-010-9579-5
   Hooley T., 2011, Fostering college and career readiness: How career development activities in schools impact on graduation rates and students' life success
   Ishimaru Ann., 2014, Charting a Course to equitable collaboration: Learning from parent engagement initiatives in the Road Map Project
   Janosz M, 2008, J SOC ISSUES, V64, P21, DOI 10.1111/j.1540-4560.2008.00546.x
   Jeynes WH, 2007, URBAN EDUC, V42, P82, DOI 10.1177/0042085906293818
   Kalil A, 2010, FUTURE CHILD, V20, P39
   Kennedy JH, 2004, PSYCHOL SCHOOLS, V41, P247, DOI 10.1002/pits.10153
   Kerr M, 2000, DEV PSYCHOL, V36, P366, DOI 10.1037/0012-1649.36.3.366
   Koeske G., 1993, Journal of Social service Research, V16, P159, DOI [10.1300/J079v16n01_08, DOI 10.1300/J079V16N01_08]
   Lawson H. A., 2016, ED SCI, V6, P20
   Lawson MA, 2013, REV EDUC RES, V83, P432, DOI 10.3102/0034654313480891
   Leaper C., 2002, HDB PARENTING, V2nd, P127
   Lee RM, 2001, J COUNS PSYCHOL, V48, P310
   Lee SM, 2007, SEX ROLES, V56, P149, DOI 10.1007/s11199-006-9157-1
   Lowe K, 2013, J YOUTH ADOLESCENCE, V42, P1413, DOI 10.1007/s10964-013-9934-4
   Mapp K.L., 2014, PARTNERS ED DUAL CAP
   McLanahan S, 2015, FUTURE CHILD, V25, P3, DOI 10.1353/foc.2015.0009
   Melby JN, 2001, FAMILY OBSERVATIONAL CODING SYSTEMS, P33
   Morsbach SK, 2006, CLIN CHILD FAM PSYCH, V9, P1, DOI 10.1007/s10567-006-0001-5
   Orfield G., 2013, CLOSING OPPORTUNITY, P40
   PETERSON JL, 1986, J MARRIAGE FAM, V48, P295, DOI 10.2307/352397
   Raley RK, 2015, FUTURE CHILD, V25, P89, DOI 10.1353/foc.2015.0014
   Sampson RobertJ., 2011, Great American City: Chicago and the Enduring Neighborhood Effect
   Simons-Morton BG, 2003, J SCHOOL HEALTH, V73, P121, DOI 10.1111/j.1746-1561.2003.tb03586.x
   Spera C, 2006, J EARLY ADOLESCENCE, V26, P456, DOI 10.1177/0272431606291940
   THOMSON E, 1994, SOC FORCES, V73, P221, DOI 10.2307/2579924
   U.S. Census Bureau, 2016, CENS BUR REP
   U.S. Department of Education, 2016, COLL CAR READ STUD
   Videon TM, 2002, J MARRIAGE FAM, V64, P489, DOI 10.1111/j.1741-3737.2002.00489.x
   Waldfogel J, 2010, FUTURE CHILD, V20, P87
   Wang MT, 2014, CHILD DEV, V85, P610, DOI 10.1111/cdev.12153
   Wang MT, 2012, J RES ADOLESCENCE, V22, P31, DOI 10.1111/j.1532-7795.2011.00753.x
   Warren MR, 2005, HARVARD EDUC REV, V75, P133, DOI 10.17763/haer.75.2.m718151032167438
   Weiss LH, 1996, CHILD DEV, V67, P2101, DOI 10.1111/j.1467-8624.1996.tb01846.x
   Wentzel KR, 1998, J EDUC PSYCHOL, V90, P202, DOI 10.1037/0022-0663.90.2.202
   WHITE KR, 1982, PSYCHOL BULL, V91, P461, DOI 10.1037/0033-2909.91.3.461
   Woessmann, 2015, Education Next, V15
NR 68
TC 23
Z9 36
U1 7
U2 75
PU PERGAMON-ELSEVIER SCIENCE LTD
PI OXFORD
PA THE BOULEVARD, LANGFORD LANE, KIDLINGTON, OXFORD OX5 1GB, ENGLAND
SN 0190-7409
EI 1873-7765
J9 CHILD YOUTH SERV REV
JI Child. Youth Serv. Rev.
PD FEB
PY 2017
VL 73
BP 274
EP 282
DI 10.1016/j.childyouth.2016.12.019
PG 9
WC Family Studies; Social Work
WE Social Science Citation Index (SSCI)
SC Family Studies; Social Work
GA EM5OD
UT WOS:000395360200033
DA 2024-07-15
ER

PT J
AU Pan, JT
   Zaff, JF
   Donlan, AE
AF Pan, Jingtong
   Zaff, Jonathan F.
   Donlan, Alice E.
TI Social Support and Academic Engagement Among Reconnected Youth: Adverse
   Life Experiences as a Moderator
SO JOURNAL OF RESEARCH ON ADOLESCENCE
LA English
DT Article
ID SELF-EFFICACY BELIEFS; STUDENT ENGAGEMENT; SCHOOL ENGAGEMENT; CHILDHOOD
   EXPERIENCES; PSYCHIATRIC-DISORDERS; COGNITIVE ENGAGEMENT; NATIONAL
   SAMPLE; MENTAL-HEALTH; FIT INDEXES; FAMILY
[truncated: 3,408,232 more chars]
