# Supplementary material for: Studying engagement in educational settings: a mapping review on high-impact academic engagement research
Source: Front Psychol. 2025 Jan 31;16:1519509. doi: 10.3389/fpsyg.2025.1519509 (PMC11825833; doi:10.3389/fpsyg.2025.1519509)
Supplement: Supplementary file 1 [file Data_Sheet_1.ZIP › AcadEngagem_data_2.txt]

FN Clarivate Analytics Web of Science
VR 1.0
PT J
AU Bohan, C
   Smyth, S
AF Bohan, Clare
   Smyth, Sinead
TI The Effect of Schedule Thinning on Student Behavior During the Caught
   Being Good Game
SO BEHAVIOR MODIFICATION
LA English
DT Article
DE academic engagement; Caught Being Good Game; classroom management;
   disruptive behavior; positive behavior intervention
ID GROUP CONTINGENCY INTERVENTIONS; CLASS-WIDE; CW-FIT
AB The Caught Being Good Game (CBGG) is a classroom management intervention which is described as a variation of the classic Good Behavior Game (GBG). It is based on the principle of positive reinforcement, such that teams of students can earn points for following the class rules during the game. Points are awarded by the teacher at different intervals during the game and these intervals were the focus of the current study. We aimed to determine if the CBGG is effective with an initially dense schedule of reinforcement which is progressively thinned. The efficacy of the CBGG in targeting academic engagement and disruptive behavior was demonstrated for one primary school class and for two target students in that class. The game remained effective when the reinforcement schedule was thinned from 2 minutes, up to 5 minutes. This has potential implications for teacher time saving while playing the game.
C1 [Bohan, Clare] Dublin City Univ, Sch Psychol, Dublin, Ireland.
   [Bohan, Clare] Dublin City Univ, Sch Psychol, Dublin, Ireland.
C3 Dublin City University; Dublin City University
RP Bohan, C (corresponding author), Dublin City Univ, Sch Psychol, Dublin, Ireland.
EM clare.bohan22@mail.dcu.ie
OI Smyth, Sinead/0000-0002-8736-0505; Bohan, Clare/0000-0003-2783-5633
FU Career Enhancement grant; School of Psychology in Dublin City University
FX The author(s) disclosed receipt of the following financial support for
   the research, authorship, and/or publication of this article: This work
   was conducted as part of the first author's PhD thesis submitted at
   Dublin City University, under the supervision of the second
   (coordinating) author. The research was partially funded by a Career
   Enhancement grant awarded to the second author. The first author
   received funding in the form of tuition fees from the School of
   Psychology in Dublin City University. The authors have no other funding
   source or conflicts of interest to declare. This study was conducted in
   accordance with full ethical approval granted by Dublin City
   University's research ethics committee
CR BAER DM, 1968, J APPL BEHAV ANAL, V1, P91, DOI 10.1901/jaba.1968.1-91
   BARRISH HH, 1969, J APPL BEHAV ANAL, V2, P119, DOI 10.1901/jaba.1969.2-119
   Bergstrom R, 2011, RES AUTISM SPECT DIS, V5, P218, DOI 10.1016/j.rasd.2010.04.002
   Bohan C., 2022, Behavior Analysis: Research and Practice, V22, P283, DOI [10.1037/bar0000241, DOI 10.1037/BAR0000241]
   Bohan C, 2022, J POSIT BEHAV INTERV, V24, P208, DOI 10.1177/10983007211068534
   Bohan C, 2021, J POSIT BEHAV INTERV, V23, P42, DOI 10.1177/1098300720928455
   Conklin CG, 2017, J BEHAV EDUC, V26, P75, DOI 10.1007/s10864-016-9252-5
   Cooper JO., 2020, APPL BEHAV ANAL, DOI [10.26741/abaespana/2020.cooper3, DOI 10.26741/ABAESPANA/2020.COOPER3E]
   Donaldson J.M., 2017, Behavior Analysis: Research and Practice, V17, P207, DOI DOI 10.1037/BAR0000016
   Donaldson JM, 2015, J APPL BEHAV ANAL, V48, P685, DOI 10.1002/jaba.229
   ELLIOTT SN, 1991, J SCHOOL PSYCHOL, V29, P43, DOI 10.1016/0022-4405(91)90014-I
   Ford W.B., 2017, THESIS U SO MISSISSI
   Ford WB, 2022, SCHOOL PSYCHOL REV, DOI 10.1080/2372966X.2022.2067736
   Groves EA, 2020, SCHOOL PSYCHOL REV, V49, P74, DOI 10.1080/2372966X.2020.1716635
   Joslyn PR, 2020, J APPL BEHAV ANAL, V53, P465, DOI 10.1002/jaba.614
   Joslyn PR, 2019, J APPL BEHAV ANAL, V52, P811, DOI 10.1002/jaba.572
   LeBlanc L.A., 2002, The Behavior Analyst Today, V3, P289, DOI [DOI 10.1037/H0099991, 10.1037/h0099991]
   LeBlanc LA, 2016, BEHAV ANAL PRACT, V9, P77, DOI 10.1007/s40617-015-0063-2
   LITOW L, 1975, J APPL BEHAV ANAL, V8, P341, DOI 10.1901/jaba.1975.8-341
   Lynne S, 2017, PSYCHOL SCHOOLS, V54, P1049, DOI 10.1002/pits.22043
   Maggin DM, 2017, REM SPEC EDUC, V38, P353, DOI 10.1177/0741932517716900
   Maggin DM, 2012, J SCHOOL PSYCHOL, V50, P625, DOI 10.1016/j.jsp.2012.06.001
   Maggin DM, 2011, J SCHOOL PSYCHOL, V49, P529, DOI 10.1016/j.jsp.2011.05.001
   Mitchell RR, 2015, SCHOOL PSYCHOL REV, V44, P191, DOI 10.17105/spr-14-0063.1
   Moore TC, 2019, J POSIT BEHAV INTERV, V21, P3, DOI 10.1177/1098300718766657
   Naylor AS, 2018, EDUC TREAT CHILD, V41, P1
   Rapp JT, 2011, BEHAV MODIF, V35, P389, DOI 10.1177/0145445511405512
   Tanol G, 2010, J SCHOOL PSYCHOL, V48, P337, DOI 10.1016/j.jsp.2010.06.001
   Tarlow K.R., 2016, Baseline Corrected Tau Calculator
   Tarlow KR, 2017, BEHAV MODIF, V41, P427, DOI 10.1177/0145445516676750
   Vannest KJ, 2015, J COUNS DEV, V93, P403, DOI 10.1002/jcad.12038
   Wahl E, 2016, BEHAV MODIF, V40, P493, DOI 10.1177/0145445516644220
   What Works Clearinghouse, 2020, WHAT WORKS CLEARINGH
   Wiskow K M., 2021, Behavior Analysis: Research and Practice, DOI DOI 10.1037/BAR0000208
   Witt J.C., 1985, ADV SCH PSYCHOL, V4, P251, DOI [DOI 10.1177/019874298400900211, DOI 10.4324/9781315726045]
   WOLF MM, 1978, J APPL BEHAV ANAL, V11, P203, DOI 10.1901/jaba.1978.11-203
   Wright RA, 2012, J POSIT BEHAV INTERV, V14, P173, DOI 10.1177/1098300711421008
NR 37
TC 2
Z9 3
U1 1
U2 5
PU SAGE PUBLICATIONS INC
PI THOUSAND OAKS
PA 2455 TELLER RD, THOUSAND OAKS, CA 91320 USA
SN 0145-4455
EI 1552-4167
J9 BEHAV MODIF
JI Behav. Modificat.
PD MAY
PY 2023
VL 47
IS 3
BP 644
EP 669
DI 10.1177/01454455221129993
EA NOV 2022
PG 26
WC Psychology, Clinical
WE Social Science Citation Index (SSCI)
SC Psychology
GA E8JM3
UT WOS:000885606800001
PM 36373436
OA Green Published, hybrid
DA 2024-07-15
ER

PT J
AU Kesting, T
   Gerstlberger, W
   Baaken, T
AF Kesting, Tobias
   Gerstlberger, Wolfgang
   Baaken, Thomas
TI A benefit segmentation approach for innovation-oriented
   university-business collaboration
SO INTERNATIONAL JOURNAL OF TECHNOLOGY MANAGEMENT
LA English
DT Article
DE university-business collaboration; UBC; academic engagement;
   universities; industrial enterprises; textile industries; market
   segmentation; benefit segmentation; innovation collaboration; R&D; small
   and medium-sized enterprises; SMEs; inter-organisational collaboration
ID TECHNOLOGY-TRANSFER; ACADEMIC ENTREPRENEURSHIP; INDUSTRY; KNOWLEDGE;
   COMMERCIALIZATION; COOPERATION; SCIENTISTS; FIRM; UK
AB Increasing competition in the light of globalisation imposes challenges on both academia and businesses. Universities have to compete for additional financial means, while companies, particularly in high technology business environments, are facing a stronger pressure to innovate. Universities seek to deal with this situation by academic engagement, hereby providing external research support for businesses. Relying on the market segmentation approach, promoting beneficial exchange relations between academia and businesses enables the integration of both perspectives and may contribute to solving current challenges. Transferring the segmentation approach and the customer benefit perspective to university-business collaboration (UBC), this paper develops a multi-step segmentation framework aimed at identifying research customer segments in technical textile industries in Western Europe. This novel view helps to promote UBC and benefits both actors and society.
C1 [Kesting, Tobias; Baaken, Thomas] Munster Univ Appl Sci, Sci Business Mkt Res Ctr, Johann Krane Weg 27, D-48149 Munster, Germany.
   [Gerstlberger, Wolfgang] Univ Southern Denmark, Dept Mkt & Management, Fac Business & Social Sci, Ctr Integrat Innovat Management, Campusvej 55, DK-5230 Odense M, Denmark.
C3 University of Applied Sciences, Muenster; University of Southern Denmark
RP Kesting, T (corresponding author), Munster Univ Appl Sci, Sci Business Mkt Res Ctr, Johann Krane Weg 27, D-48149 Munster, Germany.
EM kesting@fh-muenster.de; woge@sam.sdu.dk; baaken@fh-muenster.de
RI Gerstlberger, Wolfgang/Y-9166-2019; Kesting, Tobias/JJE-0529-2023
OI Gerstlberger, Wolfgang/0000-0001-6200-5737; Kesting,
   Tobias/0009-0000-7659-3381
CR Abramson N.H., 1997, Technology Transfer Systems in the United States and Germany
   Abreu M, 2013, RES POLICY, V42, P408, DOI 10.1016/j.respol.2012.10.005
   Amadi-Echendu J., 2006, International Journal of Technology Intelligence and Planning, V2, P129, DOI 10.1504/IJTIP.2006.011304
   [Anonymous], 116 ETH
   [Anonymous], 2012, RES POLICY, DOI DOI 10.1016/j.respol.2011.10.010
   [Anonymous], STAT SME TEX IND 200
   [Anonymous], COMM FRAM STAT AID R
   [Anonymous], KNOWING CONSUMER
   [Anonymous], 2014, PRINCIPLES MARKETING
   [Anonymous], IMPROVEMENT TECHNOLO
   [Anonymous], 2000, VIERTELJAHRSHEFTE WI
   [Anonymous], STUDIEN ZUM DTSCH IN
   [Anonymous], 2012, P 23 AUSTR C INF SYS
   [Anonymous], 2006, MANAGE SCI, DOI [10.1287/mnsc.1050.0470, DOI 10.1287/mnsc.1050.0470]
   [Anonymous], NEW WORLD MAP TEX CL
   [Anonymous], 2010, Multivariate data analysis: A global perspective, DOI DOI 10.1002/9781119409137.CH4
   [Anonymous], COEVOLUTION SYSTEMS
   [Anonymous], COMPETITIVE STRATEGI
   [Anonymous], HDB MARKTFORSCHUNG M
   [Anonymous], TEX REV NYL FUS
   [Anonymous], STRATEGIC MARKETING
   [Anonymous], AC P 2015 U IND INT
   [Anonymous], SEGMENTING IND MARKE
   [Anonymous], 2009, ACAD CAPITALISM NEW
   ARMSTRONG JS, 1977, J MARKETING RES, V14, P396, DOI 10.2307/3150783
   Arvanitis S, 2008, RES POLICY, V37, P1865, DOI 10.1016/j.respol.2008.07.005
   Audretsch DavidB., 2002, J TECHNOL TRANSFER, V27, P155, DOI [10.1023/A:1014382532639, DOI 10.1023/A:1014382532639]
   Azagra-Caro JM, 2007, TECHNOVATION, V27, P704, DOI 10.1016/j.technovation.2007.05.003
   Barnes T., 2002, Eur Manag J, V20, P272, DOI [DOI 10.1016/S0263-2373, DOI 10.1016/S0263-2373(02)00044-0, 10.1016/S0263-2373(02)00044-0]
   Brescia F, 2016, J TECHNOL TRANSFER, V41, P132, DOI 10.1007/s10961-014-9384-5
   Capron H., 2003, BRUSSELS EC REV, V46, P59
   CORSTEN H, 1987, TECHNOVATION, V6, P57, DOI 10.1016/0166-4972(87)90039-3
   D'Este P, 2007, RES POLICY, V36, P1295, DOI 10.1016/j.respol.2007.05.002
   D'Este P, 2011, J TECHNOL TRANSFER, V36, P316, DOI 10.1007/s10961-010-9153-z
   Davis L, 2011, J TECHNOL TRANSFER, V36, P14, DOI 10.1007/s10961-009-9142-2
   Dibb S, 2001, IND MARKET MANAG, V30, P609, DOI 10.1016/S0019-8501(99)00127-3
   Dottore Antonio G., 2010, International Journal of Entrepreneurship and Innovation Management, V12, P190, DOI 10.1504/IJEIM.2010.034421
   Etzkowitz H., 2008, TRIPL HEL 6 C SING
   Field A., 2009, Discovering statistics with SPSS, V3rd
   Frank R., 1972, MARKET SEGMENTATION
   Fransman M, 2008, ECON INNOV NEW TECH, V17, P123, DOI 10.1080/10438590701279490
   Gibb A., 2013, U CHANGE, P9, DOI [DOI 10.1007/978-1-4614-4590-6_2, 10.1007/978-1-4614-4590-6_2]
   Graham Ruth., 2014, Creating university-based entrepreneurial ecosystems: evidence from emerging world leaders
   GREEN PE, 1991, J MARKETING, V55, P20, DOI 10.2307/1251954
   HALEY RI, 1968, J MARKETING, V32, P30, DOI 10.2307/1249759
   Hosmer W., 2000, Applied Logistic Regression, VSecond
   HUNT SD, 1982, J MARKETING RES, V19, P269, DOI 10.2307/3151627
   Isenberg D., 2010, HARVARD BUS REV
   Kesting Tobias, 2011, World Review of Entrepreneurship, Management and Sustainable Development, V7, P361, DOI 10.1504/WREMSD.2011.042891
   Kotler P., 2011, PRINCIPLES MARKETING
   Lam A, 2011, RES POLICY, V40, P1354, DOI 10.1016/j.respol.2011.09.002
   Lambert Richard., 2003, LAMBERT REV BUSINESS
   Lee Y.S., 2000, Journal of Technology Transfer, V25, P111, DOI DOI 10.1023/A:1007895322042
   Lee YS, 1996, RES POLICY, V25, P843, DOI 10.1016/0048-7333(95)00857-8
   Lilien G.L., 2007, Principles of Marketing Engineering
   Martinelli A, 2008, J TECHNOL TRANSFER, V33, P259, DOI 10.1007/s10961-007-9031-5
   Martini A, 2013, INT J TECHNOL MANAGE, V61, P1, DOI 10.1504/IJTM.2013.050246
   Michl T, 2013, INT J TECHNOL MANAGE, V61, P47, DOI 10.1504/IJTM.2013.050243
   Milligan G., 2003, HDB PSYCHOL VOLUME 2, P165, DOI DOI 10.1002/0471264385.WEI0207
   Mindruta D, 2013, STRATEGIC MANAGE J, V34, P644, DOI 10.1002/smj.2036
   Perkmann M, 2015, RES POLICY, V44, P1133, DOI 10.1016/j.respol.2014.12.006
   Perkmann M, 2013, RES POLICY, V42, P423, DOI 10.1016/j.respol.2012.09.007
   Poyago-Theotoky J, 2002, OXFORD REV ECON POL, V18, P10, DOI 10.1093/oxrep/18.1.10
   Rampersad GC, 2015, INT J TECHNOL MANAGE, V68, P203, DOI 10.1504/IJTM.2015.069664
   Rosell C, 2009, RES POLICY, V38, P1, DOI 10.1016/j.respol.2008.07.014
   Rothaermel FT, 2008, IEEE T ENG MANAGE, V55, P9, DOI 10.1109/TEM.2007.912815
   Schartinger Doris., 2001, J TECHNOL TRANSFER, V26, P255, DOI [DOI 10.1023/A:1011110207885, 10.1023/A, 10.1023/A:1011110207885]
   Siegel D.S., 2003, The Journal of High Technology Management Research, V14, P111, DOI [DOI 10.1016/S1047-8310(03)00007-5, 10.1016/S1047-8310, DOI 10.1016/S1047-8310, 10.1016/s1047-8310(03)00007-5]
   Stanislawski R, 2010, FIBRES TEXT EAST EUR, V18, P13
   Thursby JG, 2011, RES POLICY, V40, P1077, DOI 10.1016/j.respol.2011.05.009
   Tourangeau R., 2013, The Science of Web Surveys, DOI DOI 10.1093/ACPROF:OSO/9780199747047.001.0001
   Urbano D, 2013, ECON DEV Q, V27, P40, DOI 10.1177/0891242412471973
   Wedel M., 2012, MARKET SEGMENTATION
   WIND Y, 1974, IND MARKET MANAG, V3, P153, DOI 10.1016/0019-8501(74)90025-X
   YANKELOVICH D, 1964, HARVARD BUS REV, V42, P83
   Ylijoki OH, 2003, HIGH EDUC, V45, P307, DOI 10.1023/A:1022667923715
NR 76
TC 6
Z9 6
U1 4
U2 59
PU INDERSCIENCE ENTERPRISES LTD
PI GENEVA
PA WORLD TRADE CENTER BLDG, 29 ROUTE DE PRE-BOIS, CASE POSTALE 856, CH-1215
   GENEVA, SWITZERLAND
SN 0267-5730
EI 1741-5276
J9 INT J TECHNOL MANAGE
JI Int. J. Technol. Manage.
PY 2018
VL 76
IS 1-2
SI SI
BP 58
EP 80
DI 10.1504/IJTM.2018.088702
PG 23
WC Engineering, Multidisciplinary; Management; Operations Research &
   Management Science
WE Science Citation Index Expanded (SCI-EXPANDED); Social Science Citation Index (SSCI)
SC Engineering; Business & Economics; Operations Research & Management
   Science
GA FT6WZ
UT WOS:000423295900004
OA Green Submitted, Bronze
DA 2024-07-15
ER

PT J
AU Assor, A
   Kaplan, H
   Kanat-Maymon, Y
   Roth, G
AF Assor, A
   Kaplan, H
   Kanat-Maymon, Y
   Roth, G
TI Directly controlling teacher behaviors as predictors of poor motivation
   and engagement in girls and boys: The role of anger and anxiety
SO LEARNING AND INSTRUCTION
LA English
DT Article
DE autonomy support; control; emotion; motivation; gender differences;
   teachers' behavior; engagement
ID SELF-DETERMINATION THEORY; INTRINSIC MOTIVATION; AUTONOMY
AB We focused on potential effects of directly controlling teacher behaviors (DCTB), such as giving frequent directives, interfering with children's preferred pace of learning, and not allowing critical and independent opinions. We hypothesized that children's perceptions of their teachers as directly controlling would arouse anger and anxiety in children, and these emotions would enhance a-motivation and extrinsic motivation, which, respectively, would undermine intensive academic engagement and promote restricted engagement. Three hundred and nineteen Israeli 4th-5th graders completed questionnaires assessing the variables of interest. The extent to which children showed intensive academic engagement was assessed by their primary teachers. Path analyses supported the expected relations. DCTB appear particularly harmful because they lead to a-motivation that is intertwined with anger and anxiety. (c) 2005 Elsevier Ltd. All rights reserved.
C1 Ben Gurion Univ Negev, Dept Educ, IL-84105 Beer Sheva, Israel.
C3 Ben Gurion University
RP Ben Gurion Univ Negev, Dept Educ, IL-84105 Beer Sheva, Israel.
EM assor@bgumail.bgu.ac.il
RI Roth, Guy/F-1496-2012
OI Roth, Guy/0000-0002-5662-7561; Kaplan, Haya/0000-0001-5376-6892
CR Allen J, 2020, ARCHAEOL OCEAN, V55, P1, DOI 10.1002/arco.5207
   Assor A, 2002, BRIT J EDUC PSYCHOL, V72, P261, DOI 10.1348/000709902158883
   ASSOR A, 1986, J PERS SOC PSYCHOL, V50, P644, DOI 10.1037/0022-3514.50.3.644
   Assor A, 2004, J PERS, V72, P47, DOI 10.1111/j.0022-3506.2004.00256.x
   Assor A., 2001, TRENDS PROSPECTS MOT, P101
   ASSOR A, 2001, MEGAMOT, V41, P148
   Buck R., 1988, HUMAN MOTIVATION EMO
   Deci E. L., 1985, Intrinsic motivation and self-determination in human behavior, DOI [10.1007/978-1-4899-2271-7, DOI 10.1007/978-1-4899-2271-7]
   Deci EL, 1996, LEARN INDIVID DIFFER, V8, P165, DOI 10.1016/S1041-6080(96)90013-8
   DECI EL, 1981, J EDUC PSYCHOL, V73, P642, DOI 10.1037/0022-0663.73.5.642
   Deci EL, 2000, PSYCHOL INQ, V11, P227, DOI 10.1207/S15327965PLI1104_01
   DECI EL, 1981, J PERS SOC PSYCHOL, V40, P1, DOI 10.1037/0022-3514.40.1.1
   DECI EL, 1982, J EDUC PSYCHOL, V74, P852, DOI 10.1037/0022-0663.74.6.852
   Eccles J.S., 1989, Research on motivation in education, V3, P139
   FEINGOLD A, 1994, PSYCHOL BULL, V116, P429, DOI 10.1037/0033-2909.116.3.429
   Frijda N.H., 1999, APPL PSYCHOL-HLTH WE, P190
   Grolnick W.S., 1997, PARENTING CHILDRENS, P135, DOI DOI 10.1016/J.APPDEV.2009.02.001
   GROLNICK WS, 1987, J PERS SOC PSYCHOL, V52, P890, DOI 10.1037/0022-3514.52.5.890
   Kaplan H., 2003, 84 ANN M AM ED RES A
   Kenny DA., 1998, The handbook of social psychology, V1, P233, DOI DOI 10.1002/PITS.10035
   LAZARUS RS, 1991, AM PSYCHOL, V46, P819, DOI 10.1037/0003-066X.46.8.819
   Lindsey EW, 1997, SEX ROLES, V37, P643, DOI 10.1007/BF02936333
   Little TD, 1997, MULTIVAR BEHAV RES, V32, P53, DOI 10.1207/s15327906mbr3201_3
   Maccoby E., 1999, The two sexes: growing up apart, coming together
   Maehr M., 1996, TRANSFORMING SCH CUL
   Reeve J., 2002, HDB SELF DETERMINATI, P183
   Ruble D.N., 1998, Handbook of child psychology, V3, P933, DOI DOI 10.1002/9780470147658.CHPSY0314
   Ryan RM, 2000, AM PSYCHOL, V55, P68, DOI 10.1037/0003-066X.55.1.68
   Saarni C., 1998, HDB CHILD PSYCHOL, V3, P237
   SKINNER EA, 1993, J EDUC PSYCHOL, V85, P571, DOI 10.1037/0022-0663.85.4.571
   Vallerand RJ, 1997, J PERS SOC PSYCHOL, V72, P1161, DOI 10.1037/0022-3514.72.5.1161
NR 31
TC 285
Z9 366
U1 2
U2 80
PU PERGAMON-ELSEVIER SCIENCE LTD
PI OXFORD
PA THE BOULEVARD, LANGFORD LANE, KIDLINGTON, OXFORD OX5 1GB, ENGLAND
SN 0959-4752
EI 1873-3263
J9 LEARN INSTR
JI Learn Instr.
PD OCT
PY 2005
VL 15
IS 5
BP 397
EP 413
DI 10.1016/j.learninstruc.2005.07.008
PG 17
WC Education & Educational Research; Psychology, Educational
WE Social Science Citation Index (SSCI)
SC Education & Educational Research; Psychology
GA 970LE
UT WOS:000232310700003
DA 2024-07-15
ER

PT J
AU Volpe, RJ
   Briesch, AM
AF Volpe, Robert J.
   Briesch, Amy M.
TI Generalizability and Dependability of Single-Item and Multiple-Item
   Direct Behavior Rating Scales for Engagement and Disruptive Behavior
SO SCHOOL PSYCHOLOGY REVIEW
LA English
DT Article
ID DEFICIT HYPERACTIVITY DISORDER; ACADEMIC ENGAGEMENT; SOCIAL-BEHAVIOR;
   CHILDREN; ACCURACY; DBR; RELIABILITY; VALIDITY; MODEL
AB Direct behavior rating (DBR) has been described as a hybrid of systematic direct observation and behavior rating scales. Although single-item (DBR-SIS) and multi-item (DBR-MIS) methods have been advocated, the over-whelming majority of research attention has focused on DBR-SIS. This study employed generalizability theory to compare the dependability of the two DBR methods for two behaviors (Academic Engagement/Motivation and Disruptive Behavior). Two graduate students used both methods to rate 10-min video clips of the classroom behavior of 8 middle school students on three occasions. Generalizability of ratings was examined across raters and occasions, and decision studies were conducted to determine the minimal number of ratings necessary to obtain an acceptable level of dependability. Results favor the DBR-MIS method over the DBR-SIS method for making timely decisions across decision-making contexts. Results are discussed in terms of their implications for research and practice.
C1 [Volpe, Robert J.; Briesch, Amy M.] Northeastern Univ, Bouve Coll Hlth Sci, Boston, MA 02115 USA.
C3 Northeastern University
RP Volpe, RJ (corresponding author), Northeastern Univ, Bouve Coll Hlth Sci, 404 Int Village, Boston, MA 02115 USA.
EM r.volpe@neu.edu
RI Volpe, Robert J/JCE-1208-2023
CR [Anonymous], 1972, The dependability of behavioural measurements: Theory of generalizability for scores and profiles
   [Anonymous], BEST PRACTICES SCH P
   [Anonymous], 2001, Generalizability theory
   Briesch AM, 2013, ASSES EFF INTERV, V38, P127, DOI 10.1177/1534508412441966
   Briesch AM, 2010, SCHOOL PSYCHOL REV, V39, P408
   Chafouleas S., 2007, School-based behavioral assessment: Informing intervention and instruction
   Chafouleas S.M., 2011, Education and Treatment of Children, V34, P575, DOI [10.1353/etc.2011.0034, DOI 10.1353/ETC.2011.0034]
   Chafouleas SM, 2009, ASSES EFF INTERV, V34, P214, DOI 10.1177/1534508409333547
   Chafouleas SM, 2012, J SCHOOL PSYCHOL, V50, P317, DOI 10.1016/j.jsp.2011.11.007
   Chafouleas SM, 2009, ASSES EFF INTERV, V34, P195, DOI 10.1177/1534508409340391
   Chafouleas SM, 2010, J SCHOOL PSYCHOL, V48, P219, DOI 10.1016/j.jsp.2010.02.001
   Chafouleas SM, 2009, EDUC PSYCHOL MEAS, V69, P157, DOI 10.1177/0013164408322005
   Christ TJ, 2009, ASSES EFF INTERV, V34, P201, DOI 10.1177/1534508409340390
   CONE JD, 1977, BEHAV THER, V8, P411, DOI 10.1016/S0005-7894(77)80077-4
   Fabiano GA, 2007, SCHOOL PSYCHOL REV, V36, P195
   Gresham FM, 2010, SCHOOL PSYCHOL REV, V39, P364
   Kratochwill T.R., 1990, Behavioral consultation in applied settings: An individual guide
   Loney J., 1982, ADV DEV BEHAV PEDIAT, V3, P113
   Meier ST, 2008, CAN J SCH PSYCHOL, V23, P148, DOI 10.1177/0829573507307693
   PELHAM WE, 1993, SCHOOL PSYCHOL REV, V22, P199
   Pelham WE, 2005, J CLIN CHILD ADOLESC, V34, P449, DOI 10.1207/s15374424jccp3403_5
   Reschly D.J., 2008, Best Practices in School Psychology V, P3
   Riley-Tillman TC, 2009, SCHOOL PSYCHOL QUART, V24, P1, DOI 10.1037/a0015248
   Salvia J., 2010, ASSESSMENT SPECIAL I
   SMITH PL, 1981, J EDUC MEAS, V18, P147, DOI 10.1111/j.1745-3984.1981.tb00849.x
   Volpe RI, 2005, PSYCHOL SCHOOLS, V42, P509, DOI 10.1002/pits.20088
   Volpe RJ, 2010, ASSES EFF INTERV, V35, P240, DOI 10.1177/1534508410377194
   Volpe RJ, 2011, J SCHOOL PSYCHOL, V49, P131, DOI 10.1016/j.jsp.2010.09.005
   Volpe RJ, 2010, SCHOOL PSYCHOL REV, V39, P350
   Volpe RJ, 2009, J EMOT BEHAV DISORD, V17, P118, DOI 10.1177/1063426608323370
NR 30
TC 34
Z9 52
U1 0
U2 8
PU NATL ASSOC SCHOOL PSYCHOLOGISTS
PI BETHESDA
PA 4340 EAST WEST HWY, STE 402, BETHESDA, MD 20814 USA
SN 0279-6015
J9 SCHOOL PSYCHOL REV
JI Sch. Psychol. Rev.
PD SEP
PY 2012
VL 41
IS 3
BP 246
EP 261
PG 16
WC Psychology, Educational
WE Social Science Citation Index (SSCI)
SC Psychology
GA 020HA
UT WOS:000309798400002
DA 2024-07-15
ER

PT J
AU Edwards, L
   Chard, DJ
AF Edwards, L
   Chard, DJ
TI Curriculum reform in a residential treatment program: Establishing high
   academic expectations for students with emotional and behavioral
   disorders
SO BEHAVIORAL DISORDERS
LA English
DT Article
ID WRITING INSTRUCTION
AB The importance of high-quality academic instruction and high academic expectations for students with emotional and behavioral disorders (E/BD) is discussed. A sample language arts/history curriculum based on state curriculum standards was created and implemented in a classroom at a residential treatment program. Twenty-two students ranging in age from 11 to 16 participated in a 4-week pilot study designed to examine the effects of systematic instruction in story elements and narrative summary writing on student writing skills and academic engagement. Results suggest that students with E/BD who participated in the study's language arts/history curriculum showed improvements in both summary writing skills and academic engagement. Though data analysis and specifics of results are not the focus of this report, results highlight the importance of thoughtful, thorough instructional planning and the need for high levels of teacher instructional engagement when working with students with E/BD.
C1 Univ Oregon, Coll Educ, Inst Dev Educ Achievement, Eugene, OR 97403 USA.
   Univ Texas, Coll Educ, Dept Special Educ, Austin, TX 78712 USA.
C3 University of Oregon; University of Texas System; University of Texas
   Austin
RP Edwards, L (corresponding author), Univ Oregon, Coll Educ, Inst Dev Educ Achievement, Eugene, OR 97403 USA.
CR Campbell D, 1963, EXPT QUASIEXPERIMENT
   Coleman M, 2000, BEHAV DISORDERS, V25, P93
   Dickson S.V., 1993, LD Forum, V18, P12
   Englert C., 1990, INTERVENTION RES LEA, P186
   ENGLERT CS, 1991, AM EDUC RES J, V28, P337, DOI 10.2307/1162944
   ENGLERT CS, 1991, J LEARN DISABIL, V24, P330, DOI 10.1177/002221949102400602
   ENGLERT CS, 1989, ADV RES TEACHING, P105
   Epstein M.H., 1992, Behavioral Disorders, V17, P202, DOI [10.1177/019874299201700301, DOI 10.1177/019874299201700301]
   GRAHAM S, 1991, LEARN DISABILITY Q, V14, P89, DOI 10.2307/1510517
   GRAHAM S, 1988, EXCEPT CHILDREN, V54, P506, DOI 10.1177/001440298805400603
   Grosenick J.K., 1988, Behavioral Disorders, V13, P108
   Grosenick J.K., 1990, Behavioral Disorders, V16, P66
   HAMILTON V, 1993, MANY 1000 GONE AFRI
   Hamilton Virginia., 1985, PEOPLE COULD FLY AM
   Hansen J., 1986, Which way freedom?
   Kame'enui E.J., 1998, EFFECTIVE TEACHING S
   Simmons D.H., 1998, What research tells us about children with diverse learning needs
   Wolper David., 1977, Roots
NR 18
TC 5
Z9 8
U1 0
U2 1
PU COUNCIL CHILDREN BEHAVIORAL DISORDERS
PI RESTON
PA 1920 ASSOCIATION DR, RESTON, VA 20191-1589 USA
SN 0198-7429
J9 BEHAV DISORDERS
JI Behav. Disord.
PD MAY
PY 2000
VL 25
IS 3
BP 259
EP 263
PG 5
WC Psychology, Clinical; Education, Special; Psychology, Educational
WE Social Science Citation Index (SSCI)
SC Psychology; Education & Educational Research
GA 708YZ
UT WOS:000184599100008
DA 2024-07-15
ER

PT J
AU Iadarola, S
   Shih, W
   Dean, M
   Blanch, E
   Harwood, R
   Hetherington, S
   Mandell, D
   Kasari, C
   Smith, T
AF Iadarola, Suzannah
   Shih, Wendy
   Dean, Michelle
   Blanch, Erica
   Harwood, Robin
   Hetherington, Susan
   Mandell, David
   Kasari, Connie
   Smith, Tristram
TI Implementing a Manualized, Classroom Transition Intervention for
   Students With ASD in Underresourced Schools
SO BEHAVIOR MODIFICATION
LA English
DT Article
DE autism spectrum disorder; problem behavior; student transitions; school
   intervention
ID ACADEMIC ENGAGEMENT; CHALLENGING BEHAVIOR; AUTISM; CHILDREN
AB Children with autism spectrum disorder (ASD) in public education settings experience difficulties with transitions during classroom routines, which can result in challenging behavior. Single-subject research supports techniques for transitions, but school-based approaches often require resources and training unavailable in low-resource districts, limiting implementation. We developed and evaluated the Schedules, Tools, and Activities for Transitions (STAT) program, a short-term, manualized intervention of behavioral supports to support daily routine transitions for students with ASD (K-5) in underresourced districts. We utilized a multisite, cluster-randomized, group comparison design (immediate treatment versus waitlist) with matched pairs (n = 150 students, 57 educators). Data indicated (a) no group differences for academic engagement or classroom independence, and (b) an advantage for STAT in reducing challenging behavior and increasing teacher fidelity. Results show preliminary support for an intervention that is feasible and perceived as sustainable in real-world settings.
C1 [Iadarola, Suzannah] Univ Rochester, Med Ctr, Pediat, Rochester, NY 14642 USA.
   [Hetherington, Susan] Univ Rochester, Strong Ctr Dev Disabil, Rochester, NY USA.
   [Hetherington, Susan] Univ Rochester, Pediat & Educ, Rochester, NY USA.
   [Smith, Tristram] Univ Rochester, Dev Behav Pediat Res, Med Ctr, Rochester, NY 14642 USA.
   [Shih, Wendy] Univ Calif Los Angeles, Kasari Lab, Los Angeles, CA USA.
   [Kasari, Connie] Univ Calif Los Angeles, Psychol Studies Educ & Psychiat, Los Angeles, CA USA.
   [Dean, Michelle] Calif State Univ Channel Isl, Special Educ, Camarillo, CA USA.
   [Blanch, Erica] Univ Penn, Ctr Mental Hlth Policy & Serv Res, Philadelphia, PA 19104 USA.
   [Mandell, David] Univ Penn, Psychiat, Perelman Sch Med, Philadelphia, PA 19104 USA.
   [Mandell, David] Univ Penn, Ctr Mental Hlth Policy & Serv Res, Perelman Sch Med, Philadelphia, PA 19104 USA.
   [Harwood, Robin] Hlth Resources & Serv Adm, Maternal & Child Hlth Bur, Rockville, MD USA.
C3 University of Rochester; University of Rochester; University of
   Rochester; University of Rochester; University of California System;
   University of California Los Angeles; University of California System;
   University of California Los Angeles; California State University
   System; California State University Channel Islands; University of
   Pennsylvania; University of Pennsylvania; University of Pennsylvania;
   United States Health Resources & Service Administration (HRSA)
RP Iadarola, S (corresponding author), Univ Rochester, 601 Elmwood Ave,Box 671, Rochester, NY 14642 USA.
EM Suzannah_Iadarola@URMC.Rochester.edu
RI Dean, Michelle/AAA-4528-2022; Mandell, David S/H-2730-2012
OI Iadarola, Suzannah/0000-0001-6828-8379
CR Altepeter TS., 1989, J PSYCHOEDUC ASSESS, V7, P312, DOI DOI 10.1177/073428298900700404
   American Psychiatric Association, 2022, DIAGN STAT MAN MENT
   [Anonymous], FOCUS AUTISM OTHER D, DOI DOI 10.1177/108835760301800201
   Arick J. R., 2004, STAR PROGRAM MANUAL
   Arnold LE, 2003, J AM ACAD CHILD PSY, V42, P1443, DOI 10.1097/00004583-200312000-00011
   Bettini EA, 2016, J SPEC EDUC, V50, P178, DOI 10.1177/0022466916644425
   Carter EW, 2008, AM J MENT RETARD, V113, P479, DOI 10.1352/2008.113:479-494
   Chasson G.S., 2007, J CHILD FAM STUD, V16, P401, DOI [DOI 10.1007/S10826-006-9094-1, 10.1007/s10826-006-9094-1]
   Cihak DF, 2010, RES AUTISM SPECT DIS, V4, P763, DOI 10.1016/j.rasd.2010.01.017
   Dingfelder HE, 2011, J AUTISM DEV DISORD, V41, P597, DOI 10.1007/s10803-010-1081-0
   Dooley P., 2001, Journal of Positive Behavior Interventions, V3, P57, DOI DOI 10.1177/109830070100300108
   Elliott C., 2007, Differential ability scales, V2
   Fishbein M, 2008, MED DECIS MAKING, V28, P834, DOI 10.1177/0272989X08326092
   Forman S.G., 2009, SCH MENT HEALTH, V1, P26
   Giangreco M.F., 2005, FOCUS AUTISM DEV DIS, V20, P10, DOI [DOI 10.1177/10883576050200010201, 10. 1177/10883576050200010201]
   Giangreco MF, 1997, EXCEPT CHILDREN, V64, P7, DOI 10.1177/001440299706400101
   Goodman G, 2007, TEACH EXCEPT CHILD, V39, P53, DOI 10.1177/004005990703900608
   Han SS, 2005, J ABNORM CHILD PSYCH, V33, P665, DOI 10.1007/s10802-005-7646-2
   Harrison P.L., 2003, ADAPTIVE BEHAV ASSES
   Hume K, 2009, J AUTISM DEV DISORD, V39, P1329, DOI 10.1007/s10803-009-0751-2
   Iadarola S, 2015, AUTISM, V19, P694, DOI 10.1177/1362361314548078
   Iovannone R., 2003, Focus on Autism and Other Developmental Disabilities, V18, P150, DOI DOI 10.1177/10883576030180030301
   Kasari C, 2013, AUTISM, V17, P254, DOI 10.1177/1362361312470496
   Krueger K., 2012, INT M AUT RES TOR ON
   Lord C, 2005, J AUTISM DEV DISORD, V35, P695, DOI 10.1007/s10803-005-0017-6
   Lord C., 2012, AUTISM DIAGNOSTIC OB, DOI DOI 10.1037/T17256-000
   Machalicek W, 2007, RES AUTISM SPECT DIS, V1, P229, DOI 10.1016/j.rasd.2006.10.005
   Mandell DS, 2013, AUTISM, V17, P281, DOI 10.1177/1362361312473666
   Mayes SD, 2011, RES AUTISM SPECT DIS, V5, P474, DOI 10.1016/j.rasd.2010.06.012
   McClannahan L. E., 2010, TOPICS IN AUTISM
   MINSHEW NJ, 1994, J CLIN EXP NEUROPSYC, V16, P261, DOI 10.1080/01688639408402637
   National Autism Center, 2015, NAT STAND REP EV BAS
   Neely L, 2013, RES AUTISM SPECT DIS, V7, P509, DOI 10.1016/j.rasd.2012.12.004
   O'Reilly M, 2005, J AUTISM DEV DISORD, V35, P305, DOI 10.1007/s10803-005-3294-1
   Richler J, 2007, J AUTISM DEV DISORD, V37, P73, DOI 10.1007/s10803-006-0332-6
   Rispoli MJ, 2011, EDUC TRAIN AUTISM DE, V46, P607
   Rogers SJ, 2000, J AUTISM DEV DISORD, V30, P399, DOI 10.1023/A:1005543321840
   Schreibman L., 2000, J POSIT BEHAV INTERV, V2, P3, DOI DOI 10.1177/109830070000200102
   Smith T, 2015, J CLIN CHILD ADOLESC, V44, P897, DOI 10.1080/15374416.2015.1077448
   Smith T, 2013, BEHAV ANALYST, V36, P7, DOI 10.1007/BF03392290
   Stahmer AC, 2007, J AUTISM DEV DISORD, V37, P1344, DOI 10.1007/s10803-006-0284-x
   Stahmer Aubyn C, 2005, Focus Autism Other Dev Disabl, V20, P66
   Sterling-Turner HE, 2007, PSYCHOL SCHOOLS, V44, P681, DOI 10.1002/pits.20257
   Tincani M, 2009, RES PRACT PERS SEV D, V34, P81, DOI 10.2511/rpsd.34.3-4.81
   Walker H.M., 1992, SYSTEMATIC SCREENING, V2nd
NR 45
TC 21
Z9 22
U1 3
U2 14
PU SAGE PUBLICATIONS INC
PI THOUSAND OAKS
PA 2455 TELLER RD, THOUSAND OAKS, CA 91320 USA
SN 0145-4455
EI 1552-4167
J9 BEHAV MODIF
JI Behav. Modificat.
PD JAN
PY 2018
VL 42
IS 1
SI SI
BP 126
EP 147
DI 10.1177/0145445517711437
PG 22
WC Psychology, Clinical
WE Social Science Citation Index (SSCI)
SC Psychology
GA FO7CI
UT WOS:000417028100007
PM 28675941
OA Bronze
DA 2024-07-15
ER

PT J
AU Tartari, V
   Salter, A
AF Tartari, Valentina
   Salter, Ammon
TI The engagement gap: Exploring gender differences in University -
   Industry collaboration activities
SO RESEARCH POLICY
LA English
DT Article
DE Gender; Academic-engagement with industry; University-industry
   collaboration; Marginality; Women in science; Semi-parametric matching
ID RESEARCH PRODUCTIVITY; AFFIRMATIVE-ACTION; LIFE; SCIENCE; SCIENTISTS;
   ENTREPRENEURS; FACULTY; WOMEN; SEX; PERFORMANCE
AB In recent years, the debate about the marginality of women in academic science has been extended to academics' engagement with industry and their commercial efforts. Analyzing multi-source data for a large sample of UK physical and engineering scientists and employing a matching technique, this study suggests women academics to engage less and in different ways than their male colleagues of similar status in collaboration activities with industry. We then argue - and empirical assess - these differences can be mitigated by the social context in which women scientists operate, including the presence of women in the local work setting and their wider discipline, and the institutional support for women's careers in their organization. We explore the implications of these findings for policies to support women's scientific and technical careers and engagement with industry. (C) 2015 The Authors. Published by Elsevier B.V.
C1 [Tartari, Valentina] Copenhagen Business Sch, Dept Innovat, Org Econ, Copenhagen, Denmark.
   [Salter, Ammon] Univ Bath, Sch Management, Bath BA2 7AY, Avon, England.
C3 Copenhagen Business School; University of Bath
RP Salter, A (corresponding author), Univ Bath, Sch Management, Bath BA2 7AY, Avon, England.
EM a.j.salter@bath.ac.uk
RI Tartari, Valentina/ABB-4882-2021; Salter, Ammon/A-9217-2010
OI Tartari, Valentina/0000-0001-7332-8590; Salter,
   Ammon/0000-0003-2065-1268
FU UK's Engineering and Physical Sciences Research Council [EP/F036930/1];
   Economic and Social Research Council (ESRC) [ES/K001159/1]; UK
   Innovation Research Centre - ESRC [RES/G028591/1]; National Endowment
   for Science, Technology and the Arts; Department for Business,
   Innovation and Skills; Technology Strategy Board; EPSRC [EP/F036930/1]
   Funding Source: UKRI; ESRC [ES/G042993/1, ES/K001159/1] Funding Source:
   UKRI
FX Ammon Salter and Valentina Tartari would like to acknowledge the support
   of the UK's Engineering and Physical Sciences Research Council
   (EP/F036930/1), Economic and Social Research Council
   (ESRC)(ES/K001159/1) and the UK Innovation Research Centre
   (RES/G028591/1), which was sponsored by the ESRC; the National Endowment
   for Science, Technology and the Arts; the Department for Business,
   Innovation and Skills; and the Technology Strategy Board. The authors
   benefited from comments from the editor, two anonymous referees, Paola
   Criscuolo and Maryann Feldman, and from participants at the Academy of
   Management, DRUID and EEMAE conferences as well as seminars at the
   University of Turin and Cambridge. All errors and omissions are the
   responsibility of the authors.
CR Abadie A, 2004, STATA J, V4, P290, DOI 10.1177/1536867X0400400307
   Agrawal A, 2002, MANAGE SCI, V48, P44, DOI 10.1287/mnsc.48.1.44.14279
   Amabile T.M., 1996, CREATIVITY CONTEXT U
   [Anonymous], 2001, Journal of Technology Transfer, DOI DOI 10.1023/A:1007875910066
   Armstrong P., 1984, DOUBLE GHETTO
   Azoulay P, 2007, J ECON BEHAV ORGAN, V63, P599, DOI 10.1016/j.jebo.2006.05.015
   BASOW SA, 1987, J EDUC PSYCHOL, V79, P308, DOI 10.1037/0022-0663.79.3.308
   Bercovitz J, 2008, ORGAN SCI, V19, P69, DOI 10.1287/orsc.1070.0295
   Blumenthal D, 1996, NEW ENGL J MED, V335, P1734, DOI 10.1056/NEJM199612053352305
   Boyd CL, 2010, AM J POLIT SCI, V54, P389, DOI 10.1111/j.1540-5907.2010.00437.x
   Bozeman B, 2007, RES POLICY, V36, P694, DOI 10.1016/j.respol.2007.01.007
   Brooks C, 2014, RES POLICY, V43, P990, DOI 10.1016/j.respol.2013.12.005
   Campbell EG, 2000, RES POLICY, V29, P303, DOI 10.1016/S0048-7333(99)00068-2
   Ceci SJ, 2011, P NATL ACAD SCI USA, V108, P3157, DOI 10.1073/pnas.1014871108
   Clarysse B, 2011, RES POLICY, V40, P1084, DOI 10.1016/j.respol.2011.05.010
   Cohen WM, 2002, MANAGE SCI, V48, P1, DOI 10.1287/mnsc.48.1.1.14273
   Colyvas JA, 2012, J TECHNOL TRANSFER, V37, P478, DOI 10.1007/s10961-011-9235-6
   Crane D., 1972, Invisible colleges: Diffusion of knowledge in scientific communities
   D'Este P, 2007, RES POLICY, V36, P1295, DOI 10.1016/j.respol.2007.05.002
   D'Este P, 2011, J TECHNOL TRANSFER, V36, P316, DOI 10.1007/s10961-010-9153-z
   Ding WW, 2006, SCIENCE, V313, P665, DOI 10.1126/science.1124832
   Ding WW, 2013, ACAD MANAGE J, V56, P1443, DOI 10.5465/amj.2011.0020
   DiTomaso N, 2007, ADMIN SCI QUART, V52, P175, DOI 10.2189/asqu.52.2.175
   ETZKOWITZ H, 1994, SCIENCE, V266, P51, DOI 10.1126/science.7939644
   Etzkowitz H., 2000, ATHENA UNBOUND ADV W
   Faulkner W., 2006, GENDER ENG
   Ferber MarianneA., 1997, ACAD COUPLES PROBLEM
   Giuri P, 2007, RES POLICY, V36, P1107, DOI 10.1016/j.respol.2007.07.008
   GOULDNER AW, 1957, ADMIN SCI QUART, V2, P281, DOI 10.2307/2391000
   Gupta N, 2005, CURR SCI INDIA, V89, P1382
   Haeussler C, 2011, RES POLICY, V40, P41, DOI 10.1016/j.respol.2010.09.012
   HALL DT, 1975, J APPL PSYCHOL, V60, P201, DOI 10.1037/h0076549
   Heckman JJ, 1998, REV ECON STUD, V65, P261, DOI 10.1111/1467-937X.00044
   HEFCE, 2011, REF ASS FRAM GUID SU
   Heilman ME, 1997, ACAD MANAGE J, V40, P603, DOI 10.5465/257055
   HESA, 2007, STAFF COLL 2006 2007
   Ho DE, 2007, POLIT ANAL, V15, P199, DOI 10.1093/pan/mpl013
   Holden C, 2001, SCIENCE, V294, P396, DOI 10.1126/science.294.5541.396
   Hunter LA, 2010, SOC STUD SCI, V40, P433, DOI 10.1177/0306312709358472
   IBARRA H, 1993, ACAD MANAGE REV, V18, P56, DOI 10.5465/AMR.1993.3997507
   Jacobs J.A., 2004, The time divide: Work, family and gender inequality
   Jeppesen LB, 2010, ORGAN SCI, V21, P1016, DOI 10.1287/orsc.1090.0491
   Kalev A, 2006, AM SOCIOL REV, V71, P589, DOI 10.1177/000312240607100404
   Kanter R.M., 1977, Men and Women of the Corporation
   KANTER RM, 1977, AM J SOCIOL, V82, P965, DOI 10.1086/226425
   King G, 2006, POLIT ANAL, V14, P131, DOI 10.1093/pan/mpj004
   Krabel S, 2009, RES POLICY, V38, P947, DOI 10.1016/j.respol.2009.02.005
   Kulis S, 2002, RES HIGH EDUC, V43, P657, DOI 10.1023/A:1020988531713
   Lam A, 2007, J MANAGE STUD, V44, P993, DOI 10.1111/j.1467-6486.2007.00696.x
   Lin Min-Wei., 2006, Journal of Technology Transfer, V31, P269
   LONG JS, 1995, ANNU REV SOCIOL, V21, P45, DOI 10.1146/annurev.so.21.080195.000401
   Long JS, 2001, SCARCITY VISIBILITY
   LOUIS KS, 1989, ADMIN SCI QUART, V34, P110, DOI 10.2307/2392988
   Maddock S., 1994, WOMEN MANAGEMENT CUR
   Mason MA, 2004, ANN AM ACAD POLIT SS, V596, P86, DOI 10.1177/0002716204268744
   McWhinnie S., 2013, ADV WOMEN MATH GOOD
   Merton R.K., 1974, SOCIOLOGY SCI THEORE
   Moss-Racusin CA, 2012, P NATL ACAD SCI USA, V109, P16474, DOI 10.1073/pnas.1211286109
   Murray F, 2007, IND CORP CHANGE, V16, P657, DOI 10.1093/icc/dtm021
   Owen-Smith J., 2001, J TECHNOL TRANSF, V26, P99, DOI [10.1023/A:1007892413701, DOI 10.1023/A:1007892413701]
   Perkmann M, 2013, RES POLICY, V42, P423, DOI 10.1016/j.respol.2012.09.007
   Rhoads S.E., 2012, J SOCIAL EVOLUTIONAR, V6, P13, DOI [DOI 10.1037/H0099227, 10.1037/h0099227]
   ROSENBAUM PR, 1983, BIOMETRIKA, V70, P41, DOI 10.1093/biomet/70.1.41
   ROSENBAUM PR, 1984, J AM STAT ASSOC, V79, P516, DOI 10.2307/2288398
   ROSENBERG N, 1994, RES POLICY, V23, P323, DOI 10.1016/0048-7333(94)90042-6
   Rothbard NP, 2005, ORGAN SCI, V16, P243, DOI 10.1287/orsc.1050.0124
   RUBIN DB, 1973, BIOMETRICS, V29, P185, DOI 10.2307/2529685
   Ryan RM, 2000, CONTEMP EDUC PSYCHOL, V25, P54, DOI 10.1006/ceps.1999.1020
   Sauermann H, 2013, ORGAN SCI, V24, P889, DOI 10.1287/orsc.1120.0769
   Sauermann H, 2010, MANAGE SCI, V56, P2134, DOI 10.1287/mnsc.1100.1241
   Stephan PE, 1996, J ECON LIT, V34, P1199
   Stokes D. E., 1997, Pasteur's Quadrant: Basic Science and Technological Innovation
   Stuart TE, 2006, AM J SOCIOL, V112, P97, DOI 10.1086/502691
   Tartari V, 2014, RES POLICY, V43, P1189, DOI 10.1016/j.respol.2014.02.003
   Tartari V, 2012, IND CORP CHANGE, V21, P1117, DOI 10.1093/icc/dts004
   Tartari V, 2012, CAMB J ECON, V36, P655, DOI 10.1093/cje/bes007
   Thornton P.H., 2008, The Sage handbook of organizational institutionalism, P840
   Thursby J., 2005, The Journal of Technology Transfer, V30, P343, DOI DOI 10.1007/S10961-005-2580-6
   van den Brink M, 2014, J MANAGE STUD, V51, P460, DOI 10.1111/joms.12060
   Whittington K.B., 2005, J TECHNOL TRANSFER, V30, P355, DOI DOI 10.1007/S10961-005-2581-5
   Williams WM, 2012, AM SCI, V100, P138
   Wolfinger NH, 2009, SOC FORCES, V87, P1591, DOI 10.1353/sof.0.0182
   Xie Y, 1998, AM SOCIOL REV, V63, P847, DOI 10.2307/2657505
   YODER JD, 1991, GENDER SOC, V5, P178, DOI 10.1177/089124391005002003
NR 84
TC 73
Z9 82
U1 4
U2 87
PU ELSEVIER
PI AMSTERDAM
PA RADARWEG 29, 1043 NX AMSTERDAM, NETHERLANDS
SN 0048-7333
EI 1873-7625
J9 RES POLICY
JI Res. Policy
PD JUL
PY 2015
VL 44
IS 6
BP 1176
EP 1191
DI 10.1016/j.respol.2015.01.014
PG 16
WC Management
WE Social Science Citation Index (SSCI)
SC Business & Economics
GA CK3PI
UT WOS:000356127600003
OA hybrid
DA 2024-07-15
ER

PT J
AU Kim, MS
   Blair, KSC
   Lim, KW
AF Kim, Mi-seon
   Blair, Kwang-Sun Cho
   Lim, Kyoung-won
TI Using tablet assisted Social Stories™ to improve classroom behavior for
   adolescents with intellectual disabilities
SO RESEARCH IN DEVELOPMENTAL DISABILITIES
LA English
DT Article
DE Tablet; Multimedia; Social Stories (TM); Intellectual disabilities;
   Problem behavior; Academic engagement
ID AUTISM SPECTRUM DISORDERS; SPEECH-GENERATING DEVICE; CHALLENGING
   BEHAVIOR; 2 STUDENTS; CHILDREN; SKILLS; IPAD; INSTRUCTION; ENGAGEMENT;
   IPOD
AB The present study examined the use of tablet assisted Social Stories (TM) intervention for three high school students with severe intellectual disabilities whose problem behavior interfered with their learning and caused classroom disruptions. A multiple probe design across participants was employed to test the impact of the tablet assisted SS on the participants' target behaviors. During intervention, the participants read the Social Stories that were created on Prezi and accessed via Quick Response (QR) codes using a Galaxy Tap smart tablet before participating in an academic period. Data indicated that the SS intervention decreased disruptive behavior and increased academic engagement in all three participants. All three demonstrated generalization of behaviors to a nontargeted academic period and maintenance of improved behaviors at the 2-week follow-up. (C) 2014 Elsevier Ltd. All rights reserved.
C1 [Kim, Mi-seon; Lim, Kyoung-won] Kongju Natl Univ, Gongju, South Korea.
   [Blair, Kwang-Sun Cho] Univ S Florida, Tampa, FL 33612 USA.
C3 Kongju National University; State University System of Florida;
   University of South Florida
RP Blair, KSC (corresponding author), Univ S Florida, 13301 Bruce B Downs Blvd,MHC 2336, Tampa, FL 33612 USA.
EM kwangsun@usf.edu
CR Achmadi D, 2012, RES AUTISM SPECT DIS, V6, P1258, DOI 10.1016/j.rasd.2012.05.005
   Allen D, 2008, J INTELLECT DISABILI, V12, P267, DOI 10.1177/1744629508100494
   Barry L.M., 2004, FOCUS AUTISM DEV DIS, V19, P45, DOI [DOI 10.1177/10883576040190010601, 10.1177/10883576040190010601]
   Bender C., 2012, Proceedings of Society for Information Technology Teacher Education International Conference 2012, P2708
   BIJOU SW, 1968, J APPL BEHAV ANAL, V1, P175, DOI 10.1901/jaba.1968.1-175
   Borrero CSW, 2006, J APPL BEHAV ANAL, V39, P375, DOI 10.1901/jaba.2006.170-04
   Browder DM, 2012, EDUC TRAIN AUTISM DE, V47, P373
   Brownell MD, 2002, J MUSIC THER, V39, P117, DOI 10.1093/jmt/39.2.117
   Burton CE, 2013, FOCUS AUTISM DEV DIS, V28, P67, DOI 10.1177/1088357613478829
   Carr E., 1999, POSITIVE BEHAV SUPPO
   CARR EG, 1980, J APPL BEHAV ANAL, V13, P101, DOI 10.1901/jaba.1980.13-101
   Carter EW, 2010, RES PRACT PERS SEV D, V35, P63, DOI 10.2511/rpsd.35.3-4.63
   Chestock MA, 2008, INTELLECT DEV DISAB, V46, P376, DOI 10.1352/2008.46:376-386
   Chowdhury M, 2011, RES DEV DISABIL, V32, P383, DOI 10.1016/j.ridd.2010.11.015
   Cihak D, 2010, J POSIT BEHAV INTERV, V12, P103, DOI 10.1177/1098300709332346
   Crozier S., 2005, FOCUS AUTISM DEV DIS, V20, P150, DOI DOI 10.1177/10883576050200030301
   Crozier S, 2007, J AUTISM DEV DISORD, V37, P1803, DOI 10.1007/s10803-006-0315-7
   Cumming TM, 2013, J SPEC EDUC TECHNOL, V28, P43, DOI 10.1177/016264341302800404
   Delano M, 2006, J POSIT BEHAV INTERV, V8, P29, DOI 10.1177/10983007060080010501
   Dettmer S., 2000, Focus on Autism and Other Developmental Disabilities, V15, P163
   Durand V.M., 2001, FOCUS AUTISM DEV DIS, V16, P110, DOI [DOI 10.1177/108835760101600207, 10.1177/108835760101600207]
   Duttlinger C, 2013, FOCUS AUTISM DEV DIS, V28, P32, DOI 10.1177/1088357612460572
   Flores M, 2012, AUGMENT ALTERN COMM, V28, P74, DOI 10.3109/07434618.2011.644579
   FOSTERJOHNSON L, 1994, J APPL BEHAV ANAL, V27, P493, DOI 10.1901/jaba.1994.27-493
   Gardner W. I., 2005, BEHAV MODIFICATION P, P279
   Gardner W. I., 2007, HDB INTELLECTUAL DEV, P541
   Gast D.L., 2009, Single-subject research in behavioral sciences. London: Routledge Guskey
   Gray C., 1998, Asperger syndrome or high-functioning autism?, P167, DOI 10.1007/978-1-4615-5369-4_9
   Gray C., 2004, JENISON AUTISM J, V15, P2
   Hagiwara T., 1999, FOCUS AUTISM DEV DIS, V14, P82, DOI DOI 10.1177/108835769901400203
   Hammond DL, 2010, EDUC TRAIN AUTISM DE, V45, P525
   Han S. R., 2010, THESIS GYEONGIN NATL
   Han SK, 2012, COMMUN SCI DISORD-CS, V17, P92
   IRVINE AB, 1992, EDUC TRAIN MENT RET, V27, P241
   Ivey M., 2004, FOCUS AUTISM DEV DIS, V19, P164, DOI DOI 10.1177/10883576040190030401
   Jeong H.U., 2003, STUDY DEV SCALES LEA
   Jeong L. Y., 2011, THESIS KONGJU NATL U
   Joe Y.M., 2010, THESIS INJE U S KORE
   Jowett EL, 2012, DEV NEUROREHABIL, V15, P304, DOI 10.3109/17518423.2012.682168
   Kagohara D., 2010, Clinical Case Studies, V9, P328, DOI DOI 10.1177/1534650110379633
   Kagohara DM, 2013, RES DEV DISABIL, V34, P147, DOI 10.1016/j.ridd.2012.07.027
   Kim Kyung-min, 2012, [Special Education Research, 특수교육], V11, P27
   Knight VF, 2013, FOCUS AUTISM DEV DIS, V28, P115, DOI 10.1177/1088357612475301
   Kokina A, 2010, J AUTISM DEV DISORD, V40, P812, DOI 10.1007/s10803-009-0931-0
   Kuoch H., 2003, FOCUS AUTISM OTHER D, V18, P219, DOI DOI 10.1177/10883576030180040301
   Lai HC, 2013, BRIT J EDUC TECHNOL, V44, pE57, DOI 10.1111/j.1467-8535.2012.01343.x
   Lee Sang-kyu, 2007, Korean Journal of Systematic Zoology, V23, P103
   Lim Janghyun, 2011, [Korean Journal of Special Education, 특수교육학연구], V46, P85
   Lindsay WR, 2002, J APPL RES INTELLECT, V15, P111, DOI 10.1046/j.1468-3148.2002.00112.x
   Mancil GR, 2009, FOCUS AUTISM DEV DIS, V24, P205, DOI 10.1177/1088357609347324
   Mayer-Johnson R., 1994, PICTURE COMMUNICATIO
   McLean LK, 1996, AM J MENT RETARD, V100, P580
   이소라, 2011, [JOURNAL OF EMOTIONAL & BEHAVIORAL DISORDERS, 정서Â·행동장애연구], V27, P77
   Neely L, 2013, RES AUTISM SPECT DIS, V7, P509, DOI 10.1016/j.rasd.2012.12.004
   Norman J. M., 2001, Journal of Special Education Technology, V16, P5
   Oeseburg B, 2010, RES DEV DISABIL, V31, P698, DOI 10.1016/j.ridd.2010.01.011
   Ozdemir S, 2008, J AUTISM DEV DISORD, V38, P1689, DOI 10.1007/s10803-008-0551-0
   조혜희, 2012, [Journal of Rehabilitation Research, 재활복지], V16, P193
   Park K., 2002, KOREA I SPECIAL ED K
   Peck J., 1997, FOCUS AUTISM DEV DIS, V12, P219, DOI DOI 10.1177/108835769701200404
   Reynhout G, 2006, J AUTISM DEV DISORD, V36, P445, DOI 10.1007/s10803-006-0086-1
   Reynhout G, 2008, AUSTRALAS J SPEC EDU, V32, P161, DOI 10.1080/10300110802047210
   Richter S, 2011, EDUC TRAIN AUTISM DE, V46, P410
   Rodríguez CD, 2014, INTERV SCH CLIN, V49, P244
   Rojahn J., 2002, Selfinjurious behavior: Gene-brain-behavior relationships, P41
   Sansosti FJ, 2008, J POSIT BEHAV INTERV, V10, P162, DOI 10.1177/1098300708316259
   Schneider N, 2010, J POSIT BEHAV INTERV, V12, P149, DOI 10.1177/1098300709334198
   Sennott S., 2009, PERSPECTIVES AUGMENT, V18, P137, DOI [DOI 10.1044/AAC18.4, DOI 10.1044/AAC18.4.137]
   Smith M. B., 2005, MENTAL RETARDATION
   Walker H.R., 1991, SYSTEMATIC SCREENING
   Young Jung Dae, 2010, [JOURNAL OF EMOTIONAL & BEHAVIORAL DISORDERS, 정서Â·행동장애연구], V26, P281
   Zaranis N., 2013, Creative Education, V4, P1, DOI DOI 10.4236/CE.2013.47A1001
   전인순, 2011, [JOURNAL OF EMOTIONAL & BEHAVIORAL DISORDERS, 정서Â·행동장애연구], V27, P235
   권정민, 2011, [Journal of Intellectual Disabilities, 지적장애연구], V13, P187
   김정일, 2005, [JOURNAL OF EMOTIONAL & BEHAVIORAL DISORDERS, 정서Â·행동장애연구], V21, P231
NR 75
TC 29
Z9 30
U1 3
U2 133
PU PERGAMON-ELSEVIER SCIENCE LTD
PI OXFORD
PA THE BOULEVARD, LANGFORD LANE, KIDLINGTON, OXFORD OX5 1GB, ENGLAND
SN 0891-4222
J9 RES DEV DISABIL
JI Res. Dev. Disabil.
PD SEP
PY 2014
VL 35
IS 9
BP 2241
EP 2251
DI 10.1016/j.ridd.2014.05.011
PG 11
WC Education, Special; Rehabilitation
WE Social Science Citation Index (SSCI)
SC Education & Educational Research; Rehabilitation
GA AK1MM
UT WOS:000338179200034
PM 24927518
DA 2024-07-15
ER

PT J
AU Beasley, ST
AF Beasley, Samuel T.
TI Student-Faculty Interactions and Psychosociocultural Influences as
   Predictors of Engagement Among Black College Students
SO JOURNAL OF DIVERSITY IN HIGHER EDUCATION
LA English
DT Article
DE academic engagement; social engagement; student-faculty relationships;
   psychosociocultural influences
ID ACADEMIC SELF-CONCEPT; AFRICAN-AMERICAN; CULTURAL CONGRUITY; RACIAL
   IDENTITY; PSYCHOSOCIAL EXPERIENCES; UNIVERSITY ENVIRONMENT; SOCIAL
   SUPPORT; PERCEPTIONS; ESTEEM; POWER
AB While engagement has been identified as a key component to enhancing the academic outcomes of college students, less work has focused on specific predictors of engagement for Black college students attending predominately White postsecondary institutions (PWIs). The current study examined the influence of 2 dimensions of student-faculty interactions (caring attitudes and respectful interactions) and psychosociocultural factors (racial identity, perceptions of the university environment, and cultural congruity) on the academic and social engagement of 209 Black undergraduates attending a Southwestern research-intensive PWI. Hierarchical regression analyses revealed that these factors accounted for 34% of the variance in academic engagement and 32% of the variance in social engagement. Specifically, caring student-faculty relationships, cultural congruity, and racial centrality were significant predictors for both types of engagement. Implications of these findings for research and practice with Black college students are discussed.
C1 [Beasley, Samuel T.] Western Michigan Univ, Kalamazoo, MI 49008 USA.
C3 Western Michigan University
RP Beasley, ST (corresponding author), Western Michigan Univ, Dept Counselor Educ & Counseling Psychol, 1903 West Michigan Ave, Kalamazoo, MI 49008 USA.
EM samuel.beasley@wmich.edu
RI Beasley, Samuel/AAY-8945-2020
OI Beasley, Samuel/0000-0002-0229-591X
CR [Anonymous], 2017, ASS STUDY HIGHER ED
   Awad GH, 2007, J BLACK PSYCHOL, V33, P188, DOI 10.1177/0095798407299513
   Baker C.N., 2013, URBAN REV, V45, P632, DOI [10.1007/s11256-013-0234-9, DOI 10.1007/S11256-013-0234-9]
   Beasley S.T., 2016, J PAN AFRICAN STUDIE, V9, P9
   Booker K., 2007, COLL STUD J, V41, P178
   Bourke B, 2010, J DIVERS HIGH EDUC, V3, P126, DOI 10.1037/a0019025
   Carlson D. J., 2001, DISSERTATION ABSTR A, V62, P2025
   Carter D. J., 2007, J NEGRO EDUC, V76, P542
   Chapman-Hilliard C., 2016, Journal of Pan African Studies, V9, P43
   Chapman-Hilliard C, 2018, J MULTICULT COUNS D, V46, P129, DOI 10.1002/jmcd.12097
   Chen D., 2014, Journal of Negro Education, V83, P565
   Cokley K, 2000, J COLL STUDENT DEV, V41, P348
   Cokley K., 2006, J PROFESSORIATE, V1, P53
   Cokley K, 2007, J BLACK PSYCHOL, V33, P169, DOI 10.1177/0095798407299512
   Cole D, 2008, J COLL STUDENT DEV, V49, P587, DOI 10.1353/csd.0.0040
   Constantine MG, 2002, J COLL STUDENT DEV, V43, P184
   Constantine MG, 2002, J COLL STUDENT DEV, V43, P307
   Cress C., 2008, Learning Inquiry, V2, P95
   Druery JE, 2019, J DIVERS HIGH EDUC, V12, P330, DOI 10.1037/dhe0000087
   Faul F, 2007, BEHAV RES METHODS, V39, P175, DOI 10.3758/BF03193146
   Franklin AS, 2017, J BLACK PSYCHOL, V43, P636, DOI 10.1177/0095798416671578
   Fries-Britt S, 2007, J COLL STUDENT DEV, V48, P509, DOI 10.1353/csd.2007.0048
   Gloria A.M., 2003, The majority in the minority: Expanding the representation of Latino faculty, administrators, and students in higher education, P71
   Gloria AM, 1996, HISPANIC J BEHAV SCI, V18, P533, DOI 10.1177/07399863960184007
   Gloria AM, 2001, J COLL STUDENT DEV, V42, P545
   Gloria AM, 1999, J COLL STUDENT DEV, V40, P257
   Grantham A., 2015, College Teaching, V63, P125, DOI DOI 10.1080/87567555.2014.985285
   Grier-Reed T, 2016, J BLACK PSYCHOL, V42, P374, DOI 10.1177/0095798415591661
   Grier-Reed T, 2013, J BLACK PSYCHOL, V39, P169, DOI 10.1177/0095798413478696
   Griffith AN, 2019, J ADOLESCENT RES, V34, P115, DOI 10.1177/0743558417742983
   Guiffrida D, 2005, J HIGH EDUC-UK, V76, P701, DOI 10.1353/jhe.2005.0041
   Guiffrida DA, 2006, REV HIGH EDUC, V29, P451, DOI 10.1353/rhe.2006.0031
   Gusa DL, 2010, HARVARD EDUC REV, V80, P464, DOI 10.17763/haer.80.4.p5j483825u110002
   Harper S.R., 2012, Black male student success in higher education: A report from the National Black Male College Achievement Study
   Harper S.R., 2007, New Directions for Institutional Research, V120, P7, DOI DOI 10.1002/SS.254
   Harper SR, 2007, J COLL STUDENT DEV, V48, P127, DOI 10.1353/csd.2007.0012
   Harper SR, 2012, REV HIGH EDUC, V36, P9, DOI 10.1353/rhe.2012.0047
   Hausmann LRM, 2007, RES HIGH EDUC, V48, P803, DOI 10.1007/s11162-007-9052-9
   Hu SP, 2011, INNOV HIGH EDUC, V36, P97, DOI 10.1007/s10755-010-9158-4
   Hu SP, 2002, RES HIGH EDUC, V43, P555, DOI 10.1023/A:1020114231387
   Hurtado S, 1998, REV HIGH EDUC, V21, P279, DOI 10.1353/rhe.1998.0003
   Kahu ER, 2013, STUD HIGH EDUC, V38, P758, DOI 10.1080/03075079.2011.598505
   Karkouti I.M., 2016, COLL STUD J, V50, P59
   Kline B., 2005, PRINCIPLES PRACTICE
   Komarraju M, 2010, J COLL STUDENT DEV, V51, P332, DOI 10.1353/csd.0.0137
   Kuh G.D., 2006, NATL POSTSECONDARY E
   Kuh GD, 2008, J HIGH EDUC-UK, V79, P540, DOI 10.1353/jhe.0.0019
   Laird T.E., 2008, New Directions for Teaching and Learning, V115, P85, DOI [10.1002/tl.327, DOI 10.1002/TL.327]
   Lige QM, 2017, J BLACK PSYCHOL, V43, P345, DOI 10.1177/0095798416648787
   Lundberg CA, 2004, J COLL STUDENT DEV, V45, P549, DOI 10.1353/csd.2004.0061
   McCabe Janice., 2009, Race, V1, P133, DOI DOI 10.1108/17506200710779521
   Mwangi CAG, 2018, J COLL STUDENT DEV, V59, P456, DOI 10.1353/csd.2018.0042
   Neville KM, 2017, J COLL STUDENT DEV, V58, P349, DOI 10.1353/csd.2017.0027
   Palmer RobertT., 2010, Negro Educational Review, V61, P85
   Rankin SR, 2005, J COLL STUDENT DEV, V46, P43, DOI 10.1353/csd.2005.0008
   Reynolds AL, 2010, J STUD AFF RES PRACT, V47, P175, DOI 10.2202/1949-6605.6004
   Reynolds AL, 2010, J COLL STUDENT DEV, V51, P135, DOI 10.1353/csd.0.0120
   Robbins SB, 2006, J EDUC PSYCHOL, V98, P598, DOI 10.1037/0022-0663.98.3.598
   Sellers R M, 1998, Pers Soc Psychol Rev, V2, P18, DOI 10.1207/s15327957pspr0201_2
   Shorette C.R., 2015, Western Journal of Black Studies, V39, P18
   Smith WA, 2007, AM BEHAV SCI, V51, P551, DOI 10.1177/0002764207307742
   Smith WilliamA., 2011, J NEGRO EDUC, P63
   Snyder T.D., 2012, Digest of education statistics 2011
   Svanum S, 2009, J COLL STUDENT DEV, V50, P120, DOI 10.1353/csd.0.0055
   Szymanski DM, 2015, J BLACK PSYCHOL, V41, P170, DOI 10.1177/0095798414520707
   Thelamour B, 2019, J DIVERS HIGH EDUC, V12, P266, DOI 10.1037/dhe0000104
   Tinto V, 2017, STUD SUCCESS, V8, P1, DOI 10.5204/ssj.v8i2.376
   Whaley AL, 2018, SOC PSYCHOL EDUC, V21, P111, DOI 10.1007/s11218-017-9415-9
   Williams MS, 2019, J DIVERS HIGH EDUC, V12, P115, DOI 10.1037/dhe0000077
   Wolf EJ, 2013, EDUC PSYCHOL MEAS, V73, P913, DOI 10.1177/0013164413495237
NR 70
TC 12
Z9 37
U1 1
U2 21
PU EDUCATIONAL PUBLISHING FOUNDATION-AMERICAN PSYCHOLOGICAL ASSOC
PI WASHINGTON
PA 750 FIRST ST, NE, WASHINGTON, DC 20002-4242 USA
SN 1938-8926
EI 1938-8934
J9 J DIVERS HIGH EDUC
JI J. Divers. High. Educ.
PD JUN
PY 2021
VL 14
IS 2
BP 240
EP 251
DI 10.1037/dhe0000169
PG 12
WC Education & Educational Research; Psychology, Educational; Psychology,
   Social
WE Social Science Citation Index (SSCI)
SC Education & Educational Research; Psychology
GA SM0IP
UT WOS:000657296800007
DA 2024-07-15
ER

PT J
AU Collins, TA
   Hawkins, RO
   Flowers, EM
   Kalra, HD
   Richard, J
   Haas, LE
AF Collins, Tai A.
   Hawkins, Renee O.
   Flowers, Emily M.
   Kalra, Hilary D.
   Richard, Jessie
   Haas, Lauren E.
TI Behavior Bingo: The effects of a culturally relevant group contingency
   intervention for students with EBD
SO PSYCHOLOGY IN THE SCHOOLS
LA English
DT Article
DE Behavior Bingo; culturally relevant intervention; group contingency
ID INTERDEPENDENT GROUP CONTINGENCY; DISRUPTIVE BEHAVIOR; MYSTERY
   MOTIVATOR; SERVING STUDENTS; CLASSROOM; DISORDERS; GAME; RANDOMIZATION;
   REINFORCERS; COMPONENTS
AB Students with emotional and behavioral disorders (EBD) have difficulty with academic engagement during independent seatwork tasks. The goal of the current study was to evaluate the effectiveness of Behavior Bingo, a novel interdependent group contingency intervention, on the academic engagement, off-task, and disruptive behavior of students with EBD during independent seatwork in an urban alternative high school setting. During the intervention, the class collaborated to fill in a posted Bingo board contingent on demonstrating appropriate behavior. Using an ABAB withdrawal design in two classrooms, the Behavior Bingo intervention showed promise as a feasible and effective classroom management intervention. Given the urban setting and diverse sample of participants, implications for culturally relevant and responsive intervention are discussed, including the role of peers in culturally responsive intervention, the use of randomization and uncertainty, preference assessment, and engaging intervention components.
C1 [Collins, Tai A.; Hawkins, Renee O.; Flowers, Emily M.; Kalra, Hilary D.; Richard, Jessie; Haas, Lauren E.] Univ Cincinnati, Cincinnati, OH USA.
C3 University System of Ohio; University of Cincinnati
RP Collins, TA (corresponding author), Univ Cincinnati, Sch Human Serv, Sch Psychol Program, Coll Educ Criminal Justice & Human Serv, POB 210068, Cincinnati, OH 45221 USA.
EM tai.collins@uc.edu
RI Kalra, Hilary/AAN-3051-2021; Kalra, D/H-6661-2019
OI Kalra, D/0000-0001-5254-4067
CR BARRISH HH, 1969, J APPL BEHAV ANAL, V2, P119, DOI 10.1901/jaba.1969.2-119
   Beeks A., 2016, School Psychology Forum: Research in Practice, V10, P142
   Bowman-Perrott L, 2016, J POSIT BEHAV INTERV, V18, P180, DOI 10.1177/1098300715592355
   Collins TA, 2016, BEHAV MODIF, V40, P568, DOI 10.1177/0145445516643066
   Coogan BA, 2007, SCHOOL PSYCHOL QUART, V22, P540, DOI 10.1037/1045-3830.22.4.540
   Cooper J. O., 2019, Applied Behavior Analysis, V3rd
   Dart EH, 2016, BEHAV DISORDERS, V41, P148, DOI 10.17988/BD-15-49.1
   Dart EH, 2014, SCHOOL PSYCHOL REV, V43, P367, DOI 10.17105/SPR-14-0009.1
   Denune H, 2015, PSYCHOL SCHOOLS, V52, P562, DOI 10.1002/pits.21846
   Ehrhardt KE, 1996, SCHOOL PSYCHOL QUART, V11, P149, DOI 10.1037/h0088926
   Flower A, 2014, REV EDUC RES, V84, P546, DOI 10.3102/0034654314536781
   Hawkins RO, 2015, SCHOOL PSYCHOL REV, V44, P208, DOI 10.17105/spr-14-0020.1
   Kamps D, 2011, J POSIT BEHAV INTERV, V13, P154, DOI 10.1177/1098300711398935
   KELSHAWLEVERING. K, 2000, PSYCHOLOGY IN THE SC, V37, P523
   Kowalewicz EA, 2014, SCHOOL PSYCHOL QUART, V29, P138, DOI 10.1037/spq0000030
   Landrum TJ, 2003, J SPEC EDUC, V37, P148, DOI 10.1177/00224669030370030401
   Lannie A.L., 2007, Education and Treatment of Children, V30, P85, DOI [10.1353/etc.2007.0002, DOI 10.1353/ETC.2007.0002, https://doi.org/10.1353/etc.2007.0002]
   Ling S, 2011, J BEHAV EDUC, V20, P103, DOI 10.1007/s10864-011-9125-x
   LITOW L, 1975, J APPL BEHAV ANAL, V8, P341, DOI 10.1901/jaba.1975.8-341
   Losen D. J., 2013, OUT SCH OFFTRACK OVE
   Madaus MMR, 2003, SCHOOL PSYCHOL INT, V24, P369, DOI 10.1177/01430343030244001
   McKissick C, 2010, PSYCHOL SCHOOLS, V47, P944, DOI 10.1002/pits.20516
   Murphy KA, 2007, PSYCHOL SCHOOLS, V44, P53, DOI 10.1002/pits.20205
   Popkin J, 2003, SCHOOL PSYCHOL REV, V32, P282
   Reinke WM, 2014, J EMOT BEHAV DISORD, V22, P74, DOI 10.1177/1063426613519820
   Robichaux NM, 2014, SCHOOL PSYCHOL REV, V43, P286
   Schanding GT, 2010, J APPL SCH PSYCHOL, V26, P38, DOI 10.1080/15377900903379448
   Skiba R.J., 2014, HDB EVIDENCE BASED P, P54
   Skinner C.H., 1996, Special Services in the Schools, V12, P61
   Smith CR, 2011, BEHAV DISORDERS, V36, P185, DOI 10.1177/019874291003600304
   Steiner NJ, 2013, J CHILD FAM STUD, V22, P815, DOI 10.1007/s10826-012-9636-7
   Theodore LA, 2001, J SCHOOL PSYCHOL, V39, P267, DOI 10.1016/S0022-4405(01)00068-1
   Tingstrom DH, 2006, BEHAV MODIF, V30, P225, DOI 10.1177/0145445503261165
   Wagner M., 2014, HDB EVIDENCE BASED P, P86
NR 34
TC 14
Z9 27
U1 0
U2 3
PU WILEY
PI HOBOKEN
PA 111 RIVER ST, HOBOKEN 07030-5774, NJ USA
SN 0033-3085
EI 1520-6807
J9 PSYCHOL SCHOOLS
JI Psychol. Schools
PD JAN
PY 2018
VL 55
IS 1
SI SI
BP 63
EP 75
DI 10.1002/pits.22091
PG 13
WC Psychology, Educational
WE Social Science Citation Index (SSCI)
SC Psychology
GA FQ1EH
UT WOS:000418098600006
DA 2024-07-15
ER

PT J
AU Vogelgesang, KL
   Bruhn, AL
   Coghill-Behrends, WL
   Kern, AM
   Troughton, LCW
AF Vogelgesang, Kari L.
   Bruhn, Allison L.
   Coghill-Behrends, William L.
   Kern, Amanda M.
   Troughton, Leonard C. W.
TI A Single-Subject Study of a Technology-Based Self-Monitoring
   Intervention
SO JOURNAL OF BEHAVIORAL EDUCATION
LA English
DT Article
DE Technology-based interventions; Self-regulation; ADHD; Teacher
   perceptions
ID BEHAVIOR PROBLEMS; STUDENTS; ACCEPTABILITY; PERFORMANCE; ADOLESCENTS;
   ATTENTION
AB Students with ADHD often struggle with self-regulation skills. One strategy demonstrating considerable success in helping these students regulate their behavior is self-monitoring. Although there is an abundance of research on self-monitoring, research on the use of technology for self-monitoring is only beginning to emerge. The primary goal of this single-subject study was to examine the effects of an iPad application (SCORE IT) for self-monitoring on the behavior of three fifth-grade students with or at risk for ADHD who were exhibiting low rates of academic engagement in a general education environment. A secondary goal was to gain an in-depth understanding of the teacher's perceptions of the feasibility and value of the intervention. Overall, the SCORE IT intervention resulted in substantial improvements in academic engagement, and teacher perceptions of the feasibility and worth of the intervention were reported as highly favorable. Limitations and future directions for research are discussed.
C1 [Vogelgesang, Kari L.; Bruhn, Allison L.; Kern, Amanda M.; Troughton, Leonard C. W.] Univ Iowa, Dept Teaching & Learning, Iowa City, IA 52242 USA.
   [Vogelgesang, Kari L.; Coghill-Behrends, William L.] Univ Iowa, Teacher Leader Ctr, Iowa City, IA 52242 USA.
   [Kern, Amanda M.] Univ Massachusetts, Dept Student Dev, Amherst, MA 01003 USA.
C3 University of Iowa; University of Iowa; University of Massachusetts
   System; University of Massachusetts Amherst
RP Vogelgesang, KL (corresponding author), Univ Iowa, Dept Teaching & Learning, Iowa City, IA 52242 USA.
EM kari-vogelgesang@uiowa.edu
RI Vogelgesang, Kari/K-9274-2019
CR [Anonymous], HDB SELF IDENTITY
   [Anonymous], SCH PSYCHOL Q
   Ardoin S., 2004, J BEHAV EDUC, V13, P1, DOI DOI 10.1023/B:JOBE.0000011257.63085.88
   Arslan S., 2014, International Online Journal of Educational Sciences, V6, P603, DOI DOI 10.15345/IOJES.2014.03.009
   BANDURA A, 1991, ORGAN BEHAV HUM DEC, V50, P248, DOI 10.1016/0749-5978(91)90022-L
   Bedesem PL, 2012, J SPEC EDUC TECHNOL, V27, P33, DOI 10.1177/016264341202700403
   Briere DE, 2011, BEHAV DISORDERS, V36, P129, DOI 10.1177/019874291103600204
   Bruhn A, 2015, BEHAV DISORDERS, V40, P102, DOI 10.17988/BD-13-45.1
   Bruhn A, 2012, BEHAV DISORDERS, V38, P3
   Bruhn AL, 2015, J SPEC EDUC TECHNOL, V30, P133, DOI 10.1177/0162643415618911
   Bruhn AL, 2016, J SPEC EDUC TECHNOL, V31, P64, DOI 10.1177/0162643416650024
   CALVERT SC, 1990, J CLIN CHILD PSYCHOL, V19, P61, DOI 10.1207/s15374424jccp1901_8
   Cooper J. O., 2019, Applied Behavior Analysis, V3rd
   Crutchfield SA, 2015, J AUTISM DEV DISORD, V45, P1146, DOI 10.1007/s10803-014-2272-x
   Cushing CC, 2011, J PEDIATR PSYCHOL, V36, P301, DOI 10.1093/jpepsy/jsq074
   Finn CA, 2001, SCHOOL PSYCHOL QUART, V16, P176, DOI 10.1521/scpq.16.2.176.18703
   Forness S.R., 2012, BEYOND BEHAV, V21, P3, DOI DOI 10.1177/107429561202100302
   Glasgow RE, 2004, AM J PREV MED, V27, P80, DOI 10.1016/j.amepre.2004.04.026
   Goodman R, 1997, J CHILD PSYCHOL PSYC, V38, P581, DOI 10.1111/j.1469-7610.1997.tb01545.x
   Graham-Day K.J., 2010, Education Treatment of Children, V33, P205
   Greenwood C.R., 2001, TEACH EDUC SPEC EDUC, V24, P276, DOI [10.1177/088840640102400403, DOI 10.1177/088840640102400403]
   Gulchak D.J., 2008, ED TREATMENT F CHILD, V31, P567, DOI DOI 10.1353/ETC.0.0028
   Harris KR, 2005, J SPEC EDUC, V39, P145, DOI 10.1177/00224669050390030201
   Horner RH, 2005, EXCEPT CHILDREN, V71, P165, DOI 10.1177/001440290507100203
   Joseph LM, 2011, J SPEC EDUC, V45, P43, DOI 10.1177/0022466909349145
   Kazdin A. E., 2011, SINGLECASE RES DESIG, V2nd
   Kennedy C.H., 2005, Single-case designs for educational research
   Kirschenbaum DS, 2005, OBES RES, V13, P1527, DOI 10.1038/oby.2005.187
   Kratochwill T.R., 2013, Single subject research: Strategies for evaluating change
   Larson K, 2011, PEDIATRICS, V127, P462, DOI 10.1542/peds.2010-0165
   Leko M.M., 2014, Remedial and Special Education, VXX, P1
   Levendoski LS, 2000, BEHAV DISORDERS, V25, P211
   LLOYD JW, 1989, J APPL BEHAV ANAL, V22, P315, DOI 10.1901/jaba.1989.22-315
   McDuffie KA, 2008, INTERV SCH CLIN, V44, P91, DOI 10.1177/1053451208321564
   Mooney P, 2005, J BEHAV EDUC, V14, P203, DOI 10.1007/s10864-005-6298-1
   Niesyn ME, 2009, PREV SCH FAIL, V53, P227, DOI 10.3200/PSFL.53.4.227-234
   Ryan J., 2008, Beyond Behavior, V17, P22, DOI DOI 10.1177/1074295618760836
   Sheffield K., 2010, BEYOND BEHAV, V19, P7
   SPIRRISON CL, 1992, J PSYCHOPATHOL BEHAV, V14, P65, DOI 10.1007/BF00960092
   Szwed K, 2013, J SPEC EDUC TECHNOL, V28, P1
   Tate DF, 2001, JAMA-J AM MED ASSOC, V285, P1172, DOI 10.1001/jama.285.9.1172
   WEBBER J, 1993, REM SPEC EDUC, V14, P38, DOI 10.1177/074193259301400206
   Wills HP, 2014, J BEHAV EDUC, V23, P421, DOI 10.1007/s10864-014-9204-x
   Witt J.C., 1985, ADV SCH PSYCHOL, V4, P251, DOI [DOI 10.1177/019874298400900211, DOI 10.4324/9781315726045]
NR 44
TC 19
Z9 35
U1 2
U2 22
PU SPRINGER
PI NEW YORK
PA ONE NEW YORK PLAZA, SUITE 4600, NEW YORK, NY, UNITED STATES
SN 1053-0819
EI 1573-3513
J9 J BEHAV EDUC
JI J. Behav. Educ.
PD DEC
PY 2016
VL 25
IS 4
BP 478
EP 497
DI 10.1007/s10864-016-9253-4
PG 20
WC Education, Special
WE Social Science Citation Index (SSCI)
SC Education & Educational Research
GA EG4OD
UT WOS:000391022700005
DA 2024-07-15
ER

PT J
AU Carter, EW
   Sisco, LG
   Melekoglu, MA
   Kurkowski, C
AF Carter, Erik W.
   Sisco, Lynn G.
   Melekoglu, Macid A.
   Kurkowski, Colleen
TI Peer supports as an alternative to individually assigned
   paraprofessionals in inclusive high school classrooms
SO RESEARCH AND PRACTICE FOR PERSONS WITH SEVERE DISABILITIES
LA English
DT Article
DE inclusion; general curriculum; social interaction; academic engagement;
   transition; peer supports
ID SIGNIFICANT COGNITIVE DISABILITIES; GENERAL-EDUCATION CLASSROOMS;
   INTELLECTUAL DISABILITIES; SOCIAL INTERACTIONS; MENTAL-RETARDATION;
   PROMOTING ACCESS; STUDENTS; CURRICULUM; INTERVENTION; STRATEGIES
AB Promoting access to the general curriculum has emerged as a central theme of the standards-based reform movement, challenging educators to identify-effective strategies for supporting students with disabilities to access the numerous social and learning opportunities within general education. We examined peer support interventions as an alternative to one-to-one, adult-delivered support in high school science and art classrooms. All four participants with severe disabilities engaged in substantially more peer interactions when working with a peer support relative to when receiving direct support from a paraprofessional or special educator Students' levels of academic engagement were not diminished because of participation in peer support arrangements. We discuss the contributions of these strategies to promoting peer interaction within inclusive classrooms, as well as offer recommendations for further refinement of this intervention approach.
C1 [Carter, Erik W.; Sisco, Lynn G.; Melekoglu, Macid A.; Kurkowski, Colleen] Univ Wisconsin, Dept Rehabil Psychol & Special Educ, Madison, WI 53706 USA.
C3 University of Wisconsin System; University of Wisconsin Madison
RP Carter, EW (corresponding author), Univ Wisconsin, Dept Rehabil Psychol & Special Educ, 432 E Campus Mall, Madison, WI 53706 USA.
EM ewcarter@wisc.edu
RI Carter, Erik/AAX-3043-2020; Melekoglu, Macid/AAK-1798-2020
OI Carter, Erik/0000-0001-7153-2782; Melekoglu, Macid/0000-0002-9933-5331
CR Agran M, 2002, EDUC TRAIN MENT RET, V37, P123
   Broer SM, 2005, EXCEPT CHILDREN, V71, P415
   Campbell JM, 2007, REM SPEC EDUC, V28, P163, DOI 10.1177/07419325070280030501
   Carter EW, 2008, EXCEPTIONALITY, V16, P156, DOI 10.1080/09362830802198427
   Carter EW, 2006, RES PRACT PERS SEV D, V31, P284, DOI 10.1177/154079690603100402
   Carter EW, 2006, RES PRACT PERS SEV D, V31, P174, DOI 10.1177/154079690603100209
   Carter EW, 2005, RES PRACT PERS SEV D, V30, P179, DOI 10.2511/rpsd.30.4.179
   Carter EW, 2005, AM J MENT RETARD, V110, P366, DOI 10.1352/0895-8017(2005)110[366:FISIAH]2.0.CO;2
   Carter EW, 2005, RES PRACT PERS SEV D, V30, P15, DOI 10.2511/rpsd.30.1.15
   CARTER EW, AM J MENTAL IN PRESS
   Cook L, 1995, FOCUS EXCEPT CHILD, V28, P1
   Cooper J. O., 2019, Applied Behavior Analysis, V3rd
   Copeland SR, 2002, AM J MENT RETARD, V107, P32, DOI 10.1352/0895-8017(2002)107<0032:AIPTSH>2.0.CO;2
   Cushing LS, 2005, TEACH EXCEPT CHILD, V38, P6, DOI 10.1177/004005990503800201
   Davis RW, 2007, ADAPT PHYS ACT Q, V24, P70, DOI 10.1123/apaq.24.1.70
   Downing JE, 2005, AUGMENT ALTERN COMM, V21, P132, DOI 10.1080/07434610500103582
   Downing JE, 2000, REM SPEC EDUC, V21, P171, DOI 10.1177/074193250002100308
   Downing J, 2006, RES PRACT PERS SEV D, V31, P327, DOI 10.1177/154079690603100406
   Dymond SK, 2007, RES PRACT PERS SEV D, V32, P1, DOI 10.2511/rpsd.32.1.1
   Dymond SK, 2006, RES PRACT PERS SEV D, V31, P293, DOI 10.1177/154079690603100403
   Giangreco M.F., 2005, FOCUS AUTISM DEV DIS, V20, P10, DOI [DOI 10.1177/10883576050200010201, 10. 1177/10883576050200010201]
   Giangreco M.F., 2007, The Sage handbook of special education, P429, DOI DOI 10.4135/9781848607989.N33
   Giangreco M.F., 2004, J SPECIAL ED LEADERS, V17, P82
   Giangreco MF, 2001, J ASSOC PERS SEVERE, V26, P75, DOI 10.2511/rpsd.26.2.75
   Giangreco MF, 2005, TEACH EXCEPT CHILD, V37, P28, DOI 10.1177/004005990503700504
   Gilberts GH, 2001, J ASSOC PERS SEVERE, V26, P25, DOI 10.2511/rpsd.26.1.25
   Greenwood C.R., 2001, TEACH EDUC SPEC EDUC, V24, P276, DOI [10.1177/088840640102400403, DOI 10.1177/088840640102400403]
   HARING TG, 1992, J APPL BEHAV ANAL, V25, P319, DOI 10.1901/jaba.1992.25-319
   Horner RH, 2005, EXCEPT CHILDREN, V71, P165, DOI 10.1177/001440290507100203
   Hughes C, 2002, EDUC TRAIN MENT RET, V37, P146
   HUNT P, 1990, J ASSOC PERS SEVERE, V15, P250, DOI 10.1177/154079699001500404
   Janney R., 2006, SOCIAL RELATIONSHIPS
   Kennedy C.H., 2005, Single-case designs for educational research
   Kennedy C.H., 1997, J BEHAV EDUC, V7, P167, DOI [DOI 10.1023/A:1022888924438, 10.1023/A:1022888924438]
   Kennedy CH, 1997, EXCEPT CHILDREN, V64, P31, DOI 10.1177/001440299706400103
   KENNEDY CH, 1994, J ASSOC PERS SEVERE, V19, P1
   Lee SH, 2006, EDUC TRAIN DEV DISAB, V41, P199
   McMahon CM, 1996, EDUC TRAIN MENT RET, V31, P339
   McSheehan M, 2006, TOP LANG DISORD, V26, P266, DOI 10.1097/00011363-200607000-00008
   Palmer SB, 2004, EXCEPT CHILDREN, V70, P427, DOI 10.1177/001440290407000403
   Ryndak D., 2000, EXCEPTIONALITY, V8, P101, DOI [DOI 10.1207/S15327035EX0802_2, 10.1207/S15327035EX0802_2]
   Schnarch D.M., 1997, Journal of Sex Education and Therapy, V22, P15
   Shukla S., 1998, Journal of Behavioral Education, V8, P397, DOI [DOI 10.1023/A:1022801215119, https://doi.org/10.1023/A:1022801215119]
   Shukla S., 1999, Journal of Positive Behavior Interventions, V1, P130, DOI DOI 10.1177/109830079900100301
   Siperstein GN, 2007, EXCEPT CHILDREN, V73, P435, DOI 10.1177/001440290707300403
   Smetana JG, 2006, ANNU REV PSYCHOL, V57, P255, DOI 10.1146/annurev.psych.57.102904.190124
   Snell ME, 2003, RES PRACT PERS SEV D, V28, P143, DOI 10.2511/rpsd.28.3.143
   Spooner F, 2006, RES PRACT PERS SEV D, V31, P277, DOI 10.1177/154079690603100401
   *US DEP ED, 2006, 26 ANN REP C IMPL IN
   Van der Klift E., 1994, Creativity and collaborative learning, V2nd, P391
   Wehmeyer M., 2006, Exceptionality, V14, P225
   Wehmeyer ML, 2003, REM SPEC EDUC, V24, P262, DOI 10.1177/07419325030240050201
NR 52
TC 49
Z9 98
U1 3
U2 31
PU TASH
PI BALTIMORE
PA 29 W SUSQUEHANNA AVE, STE 210, BALTIMORE, MD 21204-5201 USA
SN 0274-9483
J9 RES PRACT PERS SEV D
JI Res. Pract. Pers. Sev. Disabil.
PD WIN
PY 2007
VL 32
IS 4
BP 213
EP 227
DI 10.2511/rpsd.32.4.213
PG 15
WC Education, Special; Rehabilitation
WE Social Science Citation Index (SSCI)
SC Education & Educational Research; Rehabilitation
GA 351XV
UT WOS:000259460200002
DA 2024-07-15
ER

PT J
AU Filippello, P
   Buzzai, C
   Sorrenti, L
   Costa, S
   Abramo, A
   Wang, KT
AF Filippello, Pina
   Buzzai, Caterina
   Sorrenti, Luana
   Costa, Sebastiano
   Abramo, Annarita
   Wang, Kennet T.
TI Italian version of the Family Almost Perfect Scale: Psychometric
   characteristics and relationships with academic engagement, self-esteem,
   and personal perfectionism
SO APPLIED DEVELOPMENTAL SCIENCE
LA English
DT Article
ID PARENTAL PSYCHOLOGICAL CONTROL; MALADAPTIVE PERFECTIONISM; STUDENTS
   RELATIONSHIPS; WORK ENGAGEMENT; MEDIATING ROLE; SATISFACTION;
   ASSOCIATION; DEPRESSION; BURNOUT; ACHIEVEMENT
AB The aim of this manuscript is to examine the perceived parental perfectionism in undergraduate Italian students. Study 1 aimed at exploring the factorial structure, reliability, and construct validity of the Italian version of the Family Almost Perfect Scale (FAPS). The aim of Study 2 was to cross-validate the FAPS structure with a different sample and to examine the relationship of family perfectionism with personal perfectionism, self-esteem, and academic engagement. In Study 2, we compared different profiles of perceived perfectionistic families on these stated psychological indicators. Results provided evidence for the applicability of the FAPS in an Italian sample. Participants of Study 2 were classified by latent profile analyses into four different profiles of perceived perfectionistic families and compared on psychological indicators. The results confirm that family discrepancy is the most detrimental aspect of perceived parental perfectionism, which warrants attention through psychological counseling.
C1 [Filippello, Pina; Buzzai, Caterina; Costa, Sebastiano; Abramo, Annarita] Univ Messina, Messina, Italy.
   [Sorrenti, Luana] Univ Campania Luigi Vanvitelli, Caserta, Italy.
   [Wang, Kennet T.] Fuller Theol Seminary, Pasadena, CA 91101 USA.
C3 University of Messina; Universita della Campania Vanvitelli
RP Sorrenti, L (corresponding author), Univ Messina, Dept Clin & Expt Med, Policlin G Martino, Via C Valeria, I-98125 Messina, Italy.
EM sorrentil@unime.it
RI Costa, Sebastiano/E-8826-2014; buzzai, caterina/AAB-2406-2021;
   Filippello, Pina/G-3483-2015; Sorrenti, Luana/G-1040-2015
OI Costa, Sebastiano/0000-0002-2392-6039; buzzai,
   caterina/0000-0001-8126-6668; Filippello, Pina/0000-0002-9327-0119;
   Sorrenti, Luana/0000-0002-5616-0498
CR [Anonymous], 1990, PSYCHOL BULL, DOI DOI 10.1037/0033-2909.107.2.238
   [Anonymous], 2002, J HAPPINESS STUD, DOI DOI 10.1023/A:1015630930326
   [Anonymous], 1997, Self-efficacy: The exercise of control
   Appleton PR, 2010, PSYCHOL SPORT EXERC, V11, P363, DOI 10.1016/j.psychsport.2010.04.005
   Aydin K.B., 2013, Educational Research and Reviews, V8, P1150
   Balducci C, 2010, EUR J PSYCHOL ASSESS, V26, P143, DOI 10.1027/1015-5759/a000020
   Bentler P. M., 2005, EQS structural equations program manual
   BLATT SJ, 1979, J ABNORM PSYCHOL, V88, P388, DOI 10.1037/0021-843X.88.4.388
   BLATT SJ, 1995, AM PSYCHOL, V50, P1003, DOI 10.1037/0003-066X.50.12.1003
   Browne M.W., 1993, SOCIOL METHOD RES, P445
   BURNS DD, 1980, PSYCHOL TODAY, V14, P34
   Closson LM, 2017, LEARN INDIVID DIFFER, V57, P157, DOI 10.1016/j.lindif.2017.04.010
   Costa S, 2016, CHILD INDIC RES, V9, P1059, DOI 10.1007/s12187-015-9353-z
   Damian LE, 2017, PERS INDIV DIFFER, V105, P179, DOI 10.1016/j.paid.2016.09.044
   Damian LE, 2013, PERS INDIV DIFFER, V55, P688, DOI 10.1016/j.paid.2013.05.021
   Deng J., 2012, STUDIES PSYCHOL BEHA, V10, P236
   Enns MW, 2002, PERS INDIV DIFFER, V33, P921, DOI 10.1016/S0191-8869(01)00202-1
   Filippello P., 2016, GIP, V43, P911, DOI [10.1421/85584, DOI 10.1421/85584]
   Filippello P, PSYCHOL SCH
   Filippello P, 2018, SCHOOL PSYCHOL INT, V39, P360, DOI 10.1177/0143034318775140
   Filippello P, 2017, IMPROV SCH, V20, P113, DOI 10.1177/1365480216688554
   Filippello P, 2015, SCH MENT HEALTH, V7, P298, DOI 10.1007/s12310-015-9151-2
   Flett GL., 2002, PERFECTIONISM THEORY, P5, DOI DOI 10.1037/10458-001
   FROST RO, 1990, COGNITIVE THER RES, V14, P449, DOI 10.1007/BF01172967
   FROST RO, 1991, COGNITIVE THER RES, V15, P469, DOI 10.1007/BF01175730
   Gong XP, 2016, PERS INDIV DIFFER, V100, P43, DOI 10.1016/j.paid.2016.02.010
   Grzegorek JL, 2004, J COUNS PSYCHOL, V51, P192, DOI 10.1037/0022-0167.51.2.192
   HAMACHEK DE, 1978, PSYCHOLOGY, V15, P27
   Hambleton RK, 2001, EUR J PSYCHOL ASSESS, V17, P164, DOI 10.1027//1015-5759.17.3.164
   HEWITT PL, 1991, J PERS SOC PSYCHOL, V60, P456, DOI 10.1037/0022-3514.60.3.456
   Hill RW, 2004, J PERS ASSESS, V82, P80, DOI 10.1207/s15327752jpa8201_13
   Hong RY, 2017, J PERS, V85, P409, DOI 10.1111/jopy.12249
   Jung T, 2008, SOC PERSONAL PSYCHOL, V2, P302, DOI 10.1111/j.1751-9004.2007.00054.x
   Klibert JJ, 2005, J COLL STUDENT DEV, V46, P141, DOI 10.1353/csd.2005.0017
   Liga F, 2017, J PSYCHOL, V151, P393, DOI 10.1080/00223980.2017.1305323
   Lo YT, 2001, BIOMETRIKA, V88, P767, DOI 10.1093/biomet/88.3.767
   Lombardo C., 2008, Psicoterapia Cognitiva e Comportamentale, V14, P31
   Manzi C, 2006, J MARRIAGE FAM, V68, P673, DOI 10.1111/j.1741-3737.2006.00282.x
   Marsh HW, 2004, STRUCT EQU MODELING, V11, P320, DOI 10.1207/s15328007sem1103_2
   Methikalam B, 2015, ASIAN AM J PSYCHOL, V6, P223, DOI 10.1037/aap0000023
   Amaral APM, 2013, REV PSIQ CLIN-BRAZIL, V40, P144, DOI 10.1590/S0101-60832013000400004
   Ortega NE, 2014, COUNS PSYCHOL, V42, P406, DOI 10.1177/0011000012473166
   PACHT AR, 1984, AM PSYCHOL, V39, P386, DOI 10.1037/0003-066X.39.4.386
   Prezza M., 1997, Bollettino di psicologia applicata, V223, P35
   Rasmussen KE, 2016, J FAM THEOR REV, V8, P154, DOI 10.1111/jftr.12140
   Rice KG, 2002, MEAS EVAL COUNS DEV, V35, P35, DOI 10.1080/07481756.2002.12069046
   Rosenberg M., 2015, Society and the adolescent self-image
   Satorra A., 1994, Latent Variable Analysis: Applications for Developmental Research, P399, DOI DOI 10.2307/2291370
   Sattorra A., 1988, AM STAT ASS 1988PROC, P308
   Scabini E, 2006, STUD ADOLESC DEV, P1
   Scabini E, 2011, HANDBOOK OF IDENTITY THEORY AND RESEARCH, VOLS 1 AND 2, P565, DOI 10.1007/978-1-4419-7988-9_23
   Schaufeli WB, 2002, J CROSS CULT PSYCHOL, V33, P464, DOI 10.1177/0022022102033005003
   Schaufeli WB, 2004, J ORGAN BEHAV, V25, P293, DOI 10.1002/job.248
   SCHWARZ G, 1978, ANN STAT, V6, P461, DOI 10.1214/aos/1176344136
   SCLOVE SL, 1987, PSYCHOMETRIKA, V52, P333, DOI 10.1007/BF02294360
   Shih SS, 2012, J EDUC RES, V105, P286, DOI 10.1080/00220671.2011.629695
   Shih SS, 2011, J EDUC RES, V104, P131, DOI 10.1080/00220670903570368
   Sirin SR, 2005, REV EDUC RES, V75, P417, DOI 10.3102/00346543075003417
   Slaney RB, 2001, MEAS EVAL COUNS DEV, V34, P130, DOI 10.1080/07481756.2002.12069030
   Slaney RB, 2006, ASSESSMENT, V13, P138, DOI 10.1177/1073191105284878
   Sorotzkin B, 1998, PSYCHOTHERAPY, V35, P87, DOI 10.1037/h0087792
   Stöber J, 1998, PERS INDIV DIFFER, V24, P481, DOI 10.1016/S0191-8869(97)00207-9
   Stoeber J., 2018, Encyclopedia of adolescence, V4, P2732, DOI DOI 10.1007/978-3-319-32132-5_279-2
   Stoeber J, 2006, PERS SOC PSYCHOL REV, V10, P295, DOI 10.1207/s15327957pspr1004_2
   Suddarth BH, 2001, MEAS EVAL COUNS DEV, V34, P157, DOI 10.1080/07481756.2002.12069032
   VELICER WF, 1976, PSYCHOMETRIKA, V41, P321, DOI 10.1007/BF02293557
   Wang KT, 2012, INT J PSYCHOL, V47, P305, DOI 10.1080/00207594.2011.626050
   Wang KT, 2010, ASIAN AM J PSYCHOL, V1, P186, DOI 10.1037/a0020732
   Wang KT, 2012, MEAS EVAL COUNS DEV, V45, P32, DOI 10.1177/0748175611423109
   Wang L, 2018, ASIAN AM J PSYCHOL, V9, P117, DOI 10.1037/aap0000098
   Yang HF, 2016, J CHILD FAM STUD, V25, P3783, DOI 10.1007/s10826-016-0600-9
   Yang HF, 2016, J CHILD FAM STUD, V25, P3675, DOI 10.1007/s10826-016-0524-4
   박현주, 2009, [Korean Journal Of Counseling And Psychotherapy, 한국심리학회지: 상담 및 심리치료], V21, P131
NR 73
TC 10
Z9 10
U1 1
U2 23
PU ROUTLEDGE JOURNALS, TAYLOR & FRANCIS LTD
PI ABINGDON
PA 2-4 PARK SQUARE, MILTON PARK, ABINGDON OX14 4RN, OXON, ENGLAND
SN 1088-8691
EI 1532-480X
J9 APPL DEV SCI
JI Appl. Dev. Sci.
PD OCT 2
PY 2021
VL 25
IS 4
BP 351
EP 363
DI 10.1080/10888691.2019.1647106
EA AUG 2019
PG 13
WC Psychology, Developmental
WE Social Science Citation Index (SSCI)
SC Psychology
GA WL9MH
UT WOS:000480457300001
DA 2024-07-15
ER

PT J
AU Dart, EH
   Radley, KC
   Battaglia, AA
   Dadakhodjaeva, K
   Bates, KE
   Wright, SJ
AF Dart, Evan H.
   Radley, Keith C.
   Battaglia, Allison A.
   Dadakhodjaeva, Komila
   Bates, Kayla E.
   Wright, Sarah J.
TI THE CLASSROOM PASSWORD: A CLASS-WIDE INTERVENTION TO INCREASE ACADEMIC
   ENGAGEMENT
SO PSYCHOLOGY IN THE SCHOOLS
LA English
DT Article
ID MIDDLE SCHOOL STUDENTS; GROUP CONTINGENCY; PROBLEM BEHAVIOR;
   IMPLEMENTATION; PERFORMANCE; PATTERNS
AB The present study investigated the effectiveness of a novel class-wide intervention, the Classroom Password, for increasing the academic engaged behavior of middle school students. The effectiveness of an independent group contingency was evaluated using a concurrent multiple baseline design across three seventh-and eighth-grade classrooms. Results indicated that the intervention was effective across all three classrooms in increasing students' academic engagement, or on-task behavior, as evidenced by visual analysis and moderate to large effect sizes. Decreases in disruptive behavior were also observed across all three classrooms. Off-task behavior was not substantially affected in any of the three classrooms. The intervention received mixed ratings by the classroom teachers regarding its social validity. Results of the present study suggest that the Classroom Password may be an effective class-wide intervention for increasing the academically engaged behavior and decreasing the disruptive behavior of middle school students during instructional time. (C) 2016 Wiley Periodicals, Inc.
C1 [Dart, Evan H.; Radley, Keith C.; Battaglia, Allison A.; Dadakhodjaeva, Komila; Bates, Kayla E.; Wright, Sarah J.] Univ So Mississippi, Hattiesburg, MS 39406 USA.
C3 University of Southern Mississippi
RP Dart, EH (corresponding author), Univ So Mississippi, Dept Psychol, 118 Coll Dr 5025, Hattiesburg, MS 39406 USA.
EM evan.dart@usm.edu
RI Bates-Brantley, Kayla/AAA-4285-2022
OI Bates-Brantley, Kayla/0000-0001-9841-839X
CR [Anonymous], 2010, TOUGH KID BOOK PRACT
   Benedict EA, 2007, TOP EARLY CHILD SPEC, V27, P174, DOI 10.1177/02711214070270030801
   Briesch A. M., 2014, SCH PSYCHOL Q
   Chafouleas SM, 2012, J BEHAV EDUC, V21, P34, DOI 10.1007/s10864-011-9135-8
   Conklin C. G., 2010, THESIS U KANSAS LAWR
   Cooper J. O., 2019, Applied Behavior Analysis, V3rd
   Ducharme JM, 2011, SCHOOL PSYCHOL REV, V40, P257
   ELLIOTT SN, 1991, J SCHOOL PSYCHOL, V29, P43, DOI 10.1016/0022-4405(91)90014-I
   Finn JD, 2012, HANDBOOK OF RESEARCH ON STUDENT ENGAGEMENT, P97, DOI 10.1007/978-1-4614-2018-7_5
   Gibson HL, 2002, SCI EDUC, V86, P693, DOI 10.1002/sce.10039
   Greenwood C. R., 1981, SEVERE BEHAV DISORDE, P89
   Hansen SD, 2005, BEHAV DISORDERS, V30, P170
   Hawken L., 2003, Journal of Behavioral Education, V12, P225, DOI [DOI 10.1023/A:1025512411930, 10.1023/A:1025512411930]
   KOHLER FW, 1990, CLIN PSYCHOL REV, V10, P441, DOI 10.1016/0272-7358(90)90047-E
   Lannie A.L., 2007, Education and Treatment of Children, V30, P85, DOI [10.1353/etc.2007.0002, DOI 10.1353/ETC.2007.0002, https://doi.org/10.1353/etc.2007.0002]
   LITOW L, 1975, J APPL BEHAV ANAL, V8, P341, DOI 10.1901/jaba.1975.8-341
   Little S. G., 2014, BEHAV MODIFICATION
   Maggin DM, 2012, J SCHOOL PSYCHOL, V50, P625, DOI 10.1016/j.jsp.2012.06.001
   Marks HM, 2000, AM EDUC RES J, V37, P153, DOI 10.2307/1163475
   MotivAider, 2000, THIEF RIV FALLS
   Noell GH, 1997, SCHOOL PSYCHOL QUART, V12, P77, DOI 10.1037/h0088949
   Parker RI, 2011, BEHAV THER, V42, P284, DOI 10.1016/j.beth.2010.08.006
   Parker RI, 2009, BEHAV THER, V40, P357, DOI 10.1016/j.beth.2008.10.006
   Radley K. C., SCH PSYCHOL IN PRESS
   Radley KC, 2015, RES AUTISM SPECT DIS, V9, P53, DOI 10.1016/j.rasd.2014.10.001
   Shapiro E.S., 2013, Behavioral Observation of Students in Schools (BOSS)
   SHAPIRO ES, 1986, SCHOOL PSYCHOL REV, V15, P546
   Spaulding SA, 2010, J POSIT BEHAV INTERV, V12, P69, DOI 10.1177/1098300708329011
   Theodore LA, 2004, SCHOOL PSYCHOL QUART, V19, P253, DOI 10.1521/scpq.19.3.253.40280
   Thorne S, 2008, BEHAV ANAL PRACT, V1, P12
   Tingstrom DH, 2006, BEHAV MODIF, V30, P225, DOI 10.1177/0145445503261165
   Trevino-Maack S., 2014, Remedial and Special Education
   Vannest K. J., 2011, Single Case Research: Web based calculators for SCR analysis
   Walker H.M., 2003, AM EDUC, V26, P6
NR 34
TC 10
Z9 19
U1 3
U2 16
PU WILEY
PI HOBOKEN
PA 111 RIVER ST, HOBOKEN 07030-5774, NJ USA
SN 0033-3085
EI 1520-6807
J9 PSYCHOL SCHOOLS
JI Psychol. Schools
PD APR
PY 2016
VL 53
IS 4
BP 416
EP 431
DI 10.1002/pits.21911
PG 16
WC Psychology, Educational
WE Social Science Citation Index (SSCI)
SC Psychology
GA DH1DD
UT WOS:000372523700006
DA 2024-07-15
ER

PT J
AU Milot, AS
   Ludden, AB
AF Milot, Alyssa S.
   Ludden, Alison Bryant
TI The Effects of Religion and Gender on Well-Being, Substance Use, and
   Academic Engagement Among Rural Adolescents
SO YOUTH & SOCIETY
LA English
DT Article
DE religion; gender differences; substance use; achievement motivation;
   adolescent mental health; rural youth
ID LIFE-COURSE; SCHOOL; YOUTH; INVOLVEMENT; FAMILY; RISK; SOCIALIZATION;
   ACHIEVEMENT; BEHAVIORS; ATTITUDES
AB The effects of religious attendance, religious importance, and gender on well-being, substance use, and academic engagement were examined among early adolescents (N = 683) from rural schools. Results indicated that females viewed religion as more important than males, although the frequency of religious attendance did not differ for males and females. Hierarchical regression results revealed that religious importance was a more prominent protective factor than attendance against substance use even after accounting for parental support; however, no links were found between religiosity and depression or self-esteem. Adolescents who reported that religion was important in their lives reported lower school misbehavior and higher motivation, although those with high religious attendance had higher grades. Interaction effects indicated that religious importance was particularly salient for males compared to females in terms of enhanced school bonding and self-efficacy.
C1 [Ludden, Alison Bryant] Coll Holy Cross, Dept Psychol, Worcester, MA 01610 USA.
   [Milot, Alyssa S.] Boston Coll, Lynch Sch Educ, Counseling Psychol Program, Chestnut Hill, MA 02167 USA.
C3 College of the Holy Cross; Boston College
RP Ludden, AB (corresponding author), Coll Holy Cross, Dept Psychol, 1 Coll St, Worcester, MA 01610 USA.
EM aludden@holycross.edu; milot@bc.edu
OI Ludden, Alison/0000-0001-6592-398X
CR Benson P.L., 1989, Annual review of religious research, VI, P153
   Blakeney R.F., 2006, HDB SPIRITUAL DEV CH, P371, DOI DOI 10.4135/9781412976657.N26
   Boyatzis C.J., 2006, HDB SPIRITUAL DEV CH, P297, DOI [DOI 10.4135/9781412976657.N21, 10.4135/9781412976657.n21]
   BROWN DR, 1991, J NEGRO EDUC, V60, P411, DOI 10.2307/2295493
   Bryant AL, 2003, J RES ADOLESCENCE, V13, P361, DOI 10.1111/1532-7795.1303005
   Bryant AL, 2002, J EDUC PSYCHOL, V94, P621, DOI 10.1037//0022-0663.94.3.621
   Carothers SS, 2005, J FAM PSYCHOL, V19, P263, DOI 10.1037/0893-3200.19.2.263
   Deci E. L., 1985, INTRINSIC MOTIVATION
   Derogatis L.R., 1982, BRIEF SYMPTOM INVENT
   Donahue MJ, 1995, J SOC ISSUES, V51, P145, DOI 10.1111/j.1540-4560.1995.tb01328.x
   Donelson E, 1999, J ADOLESCENCE, V22, P187, DOI 10.1006/jado.1999.0212
   ECCLES JS, 1993, AM PSYCHOL, V48, P90, DOI 10.1037/0003-066X.48.2.90
   ELLISON CG, 1991, J HEALTH SOC BEHAV, V32, P80, DOI 10.2307/2136801
   ELLISON CG, 1989, SOC FORCES, V68, P100, DOI 10.2307/2579222
   Hart D, 2005, J RES ADOLESCENCE, V15, P223, DOI 10.1111/j.1532-7795.2005.00094.x
   HARTER S, 1982, CHILD DEV, V53, P87, DOI 10.1111/j.1467-8624.1982.tb01295.x
   Hirschi Travis., 1969, Causes of Delinquency
   Holsen I, 2000, J YOUTH ADOLESCENCE, V29, P61, DOI 10.1023/A:1005121121721
   Huebner AJ, 2003, J YOUTH ADOLESCENCE, V32, P453, DOI 10.1023/A:1025990419215
   Johnston L.D., 2006, Monitoring the Future: National Survey Results on Drug Use, 1975-2005. Volume 1: Secondary School Students, V1
   Kerestes Michael., 2004, APPL DEV SCI, V8, P39, DOI DOI 10.1207/S1532480XADS0801_5
   King P.E., 2003, Applied Developmental Science, V7, P197, DOI [DOI 10.1207/S1532480XADS0703_11, https://doi.org/10.1207/S1532480XADS0703_11]
   King PE, 2004, DEV PSYCHOL, V40, P703, DOI 10.1037/0012-1649.40.5.703
   King V, 1997, J RES ADOLESCENCE, V7, P431, DOI 10.1207/s15327795jra0704_5
   King V., 2000, CHILDREN LAND ADVERS, P127
   Kneezel T.T., 2006, The handbook of spiritual development in childhood and adolescence, P266
   Ludden AB, 2007, J RES ADOLESCENCE, V17, P51
   Markstrom CA, 1999, J ADOLESCENCE, V22, P205, DOI 10.1006/jado.1999.0211
   Martin TF, 2003, J ADOLESCENT RES, V18, P169, DOI 10.1177/0743558402250349
   Mason WA, 2002, J ADOLESCENT RES, V17, P346, DOI 10.1177/07458402017004002
   McLeod JD, 2004, SOC PSYCHOL QUART, V67, P257, DOI 10.1177/019027250406700303
   Mears DP, 1998, J RES CRIME DELINQ, V35, P251, DOI 10.1177/0022427898035003001
   Milam JE, 2004, J ADOLESCENT RES, V19, P192, DOI 10.1177/0743558403258273
   Muller C., 2001, Sociological Focus, V34, P155, DOI [DOI 10.1080/00380237.2001.1051189, DOI 10.1080/00380237.2001.10571189, 10.1080/00380237.2001.1051189]
   OZORAK EW, 1996, J SCI STUD RELIG, V35, P17, DOI 10.2307/1386392
   Pirkle EC, 2006, J ADOLESCENT HEALTH, V38, P44, DOI 10.1016/j.jadohealth.2004.09.012
   PROCIDANO ME, 1983, AM J COMMUN PSYCHOL, V11, P1, DOI 10.1007/BF00898416
   Regnerus M., 2004, Applied Developmental Science, V8, P27, DOI [DOI 10.1207/S1532480XADS08014, 10.1207/S1532480XADS0801_4, DOI 10.1207/S1532480XADS0801_4]
   Regnerus MD, 2003, J SCI STUD RELIG, V42, P633, DOI 10.1046/j.1468-5906.2003.00208.x
   Regnerus MD, 2003, J SCI STUD RELIG, V42, P189, DOI 10.1111/1468-5906.00172
   Rew L, 2006, J ADOLESCENT HEALTH, V38, P433, DOI 10.1016/j.jadohealth.2005.02.004
   Rostosky SS, 2004, J ADOLESCENT RES, V19, P677, DOI 10.1177/0743558403260019
   Schwartz KD., 2006, The Handbook of Spiritual Development in Childhood and Adolescence, P310, DOI DOI 10.4135/9781412976657.N22
   Singh K., 2003, Journal of Research in Rural Education, V18, P114
   Smith ChristianMelinda Lundquist Denton., 2009, SOUL SEARCHING RELIG
   Spoth R., 1996, BANF INT BEHAV SER, P299
   Steinman KJ, 2004, AM J COMMUN PSYCHOL, V33, P151, DOI 10.1023/B:AJCP.0000027002.93526.bb
   STIPEK DJ, 1991, J EDUC PSYCHOL, V83, P361, DOI 10.1037/0022-0663.83.3.361
   Wallace J., 1997, HLTH RISKS DEV TRANS, P444
   Wallace JM, 2003, YOUTH SOC, V35, P98, DOI 10.1177/0044118X03254564
   Wentzel KR, 1998, J EDUC PSYCHOL, V90, P202, DOI 10.1037/0022-0663.90.2.202
   ZIMMERMAN MA, 1992, AM J COMMUN PSYCHOL, V20, P121, DOI 10.1007/BF00942184
NR 52
TC 46
Z9 74
U1 2
U2 35
PU SAGE PUBLICATIONS INC
PI THOUSAND OAKS
PA 2455 TELLER RD, THOUSAND OAKS, CA 91320 USA
SN 0044-118X
EI 1552-8499
J9 YOUTH SOC
JI Youth Soc.
PD MAR
PY 2009
VL 40
IS 3
BP 403
EP 425
DI 10.1177/0044118X08316668
PG 23
WC Social Issues; Social Sciences, Interdisciplinary; Sociology
WE Social Science Citation Index (SSCI); Arts &amp; Humanities Citation Index (A&amp;HCI)
SC Social Issues; Social Sciences - Other Topics; Sociology
GA 396SW
UT WOS:000262612400005
DA 2024-07-15
ER

PT J
AU Okwuduba, EN
   Rauf, RAA
   Zulnaidi, H
   Nwosu, KC
AF Okwuduba, Emmanuel Nkemakolam
   Rauf, Rose Amnah Abd
   Zulnaidi, Hutkemri
   Nwosu, Kingsley Chinaza
TI Contribution of perceived faculty caring (FC) and student engagement
   (SE) to lifelong learning (LLL) of post-secondary remediated (PSR)
   science students
SO HELIYON
LA English
DT Article
DE Faculty caring; Lifelong learning; Post -secondary education; Remediated
   science student; Student engagement
ID EMOTIONAL INTELLIGENCE; ADULT-EDUCATION; UNIVERSITY; SUPPORT; IMPACT;
   PERCEPTIONS; PERFORMANCE; STRATEGIES; MOTIVATION; RETENTION
AB Literature is unequivocal about the relevance of promoting lifelong learning (LLL) intentions among adult learners. However, what is less certain in remedial education literature is how faculty members play a critical role in motivating the tendencies for LLL among remediated science students, especially in the developing countries. Therefore, this study investigated the contributions of faculty caring and student engagement to remediated science students' perceived LLL tendencies. Correlational research design was used to measure and gauge the level of the relationships amongst the studying variables. A total of 443 continuing education programme students in Nigeria participated in the study. By using AMOS v. 24 and SPSS v. 26 statistical tools for data analyses, we found a high level of student-perceived faculty caring, student engagement components and LLL tendencies. Multilevel regression analyses indicated that the dimensions of students' LLL tendencies (motivation and perseverance) were positively predicted by faculty caring and student engagement dimensions, such as vigour, absorption and dedication. In the final models, the predictor variables could explain some substantive proportions of motivation and perseverance dimensions of LLL tendencies. Our study findings reveal that faculty caring plays a significant role in motivating students' academic engagement and the tendencies for LLL in higher education. Therefore, educational intervention that gears towards improving student academic engagement has a practical implication in enhancing LLL tendencies amongst higher education science students. Hence, the study findings could inspire various educational practitioners to encourage effective academic engagement amongst higher education science students. Directions for further research were suggested.
C1 [Okwuduba, Emmanuel Nkemakolam; Rauf, Rose Amnah Abd; Zulnaidi, Hutkemri] Univ Malaya, Fac Educ, Dept Math & Sci Educ, Kuala Lumpur 50603, Malaysia.
   [Nwosu, Kingsley Chinaza] Univ Free State, Div Student Affairs, Bloemfontein, South Africa.
C3 Universiti Malaya; University of the Free State
RP Rauf, RAA (corresponding author), Univ Malaya, Fac Educ, Dept Math & Sci Educ, Kuala Lumpur 50603, Malaysia.
EM rose_amnah@um.edu.my
RI Nwosu, Kingsley Chinaza/ABD-4803-2021; Zulnaidi, Assoc. Prof. Dr.
   Hutkemri/H-4009-2016; ABD RAUF, ROSE/F-7497-2011
OI Nwosu, Kingsley Chinaza/0000-0002-8856-7938; Zulnaidi, Assoc. Prof. Dr.
   Hutkemri/0000-0002-7799-1223; ABD RAUF, ROSE/0000-0001-7777-378X
CR Abdulrasheed M, 2020, ANTARCT SCI, V32, P341, DOI 10.1017/S0954102020000206
   Al-Hussami Mahmoud, 2011, Nurse Educ Pract, V11, P320, DOI 10.1016/j.nepr.2011.02.004
   [Anonymous], 2016, Statistical analysis report NCES 2016-405
   Awang Z., 2012, STRUCTURAL EQUATION
   Bakker AB, 2015, MOTIV EMOTION, V39, P49, DOI 10.1007/s11031-014-9422-5
   Bello I, 2020, INT J LIFELONG EDUC, V39, P562, DOI 10.1080/02601370.2020.1836051
   Boeren E, 2010, INT J LIFELONG EDUC, V29, P45, DOI 10.1080/02601370903471270
   Buil I, 2019, BRIT J EDUC TECHNOL, V50, P428, DOI 10.1111/bjet.12561
   Byrne B, 2010, INTERNATIONAL HANDBOOK OF PSYCHOLOGY IN EDUCATION, P3
   Caruth G.D., 2018, Participatory Educational Research, V5, P17, DOI DOI 10.17275/PER.18.4.5.1
   Chan DW, 2008, EDUC PSYCHOL-UK, V28, P397, DOI 10.1080/01443410701668372
   Chen CL, 2020, COMPUT EDUC, V145, DOI 10.1016/j.compedu.2019.103740
   Chukwuedo SO, 2021, LEARN MOTIV, V74, DOI 10.1016/j.lmot.2021.101729
   Chukwuedo SO., 2019, INT J EDUC RES, V6, P29
   Copriady J, 2021, HELIYON, V7, DOI 10.1016/j.heliyon.2021.e06995
   Coskun YD, 2010, PROCD SOC BEHV, V5, P2343, DOI 10.1016/j.sbspro.2010.07.461
   Crombie A, 2013, NURS EDUC TODAY, V33, P1282, DOI 10.1016/j.nedt.2013.03.020
   Dave R.H., 1976, Foundations of lifelong education
   Dougherty KJ, 2020, HIGH EDUC, V80, P457, DOI 10.1007/s10734-019-00491-4
   Dwyer T, 2017, INNOV EDUC TEACH INT, V54, P325, DOI 10.1080/14703297.2015.1112297
   Elken M, 2016, HIGH EDUC, V72, P781, DOI 10.1007/s10734-015-9975-6
   Erdim L, 2021, J PUBLIC HEALTH-HEID, V29, P1391, DOI 10.1007/s10389-020-01253-8
   Favero N, 2020, RES HIGH EDUC, V61, P1, DOI 10.1007/s11162-019-09551-1
   Finn JD, 2012, HANDBOOK OF RESEARCH ON STUDENT ENGAGEMENT, P97, DOI 10.1007/978-1-4614-2018-7_5
   FORNELL C, 1981, J MARKETING RES, V18, P39, DOI 10.2307/3151312
   Fosnacht K., 2021, Multidisciplinary perspectives on grit: Contemporary theories, assessment, applications and critiques, V1st, P55, DOI [10.1007/978-3-030-57389-8_3, DOI 10.1007/978-3-030-57389-8_3]
   Fraenkel J.R., 2009, NATURE QUALITATIVE R, Vseventh, P420
   Fredricks JA, 2004, REV EDUC RES, V74, P59, DOI 10.3102/00346543074001059
   Fredricks JA, 2016, LEARN INSTR, V43, P1, DOI 10.1016/j.learninstruc.2016.02.002
   Garzón-Artacho E, 2021, HELIYON, V7, DOI 10.1016/j.heliyon.2021.e07513
   Gopee N, 2013, NURS EDUC TODAY, V33, P1624, DOI 10.1016/j.nedt.2013.02.004
   Hair J. F., 2006, MULTIVARIATE DATA AN, DOI DOI 10.1016/J.IJPHARM.2011.02.019
   Hu LT, 1999, STRUCT EQU MODELING, V6, P1, DOI 10.1080/10705519909540118
   Ingraham KC, 2018, NURS EDUC TODAY, V71, P17, DOI 10.1016/j.nedt.2018.08.021
   Jamshidian M, 2010, PSYCHOMETRIKA, V75, P649, DOI 10.1007/s11336-010-9175-3
   Jelas Z.M., 2016, LEARNING ENVIRON RES, V19, P221, DOI [10.1007/s10984-015-9202-5, DOI 10.1007/S10984-015-9202-5]
   Kahu ER, 2018, HIGH EDUC RES DEV, V37, P58, DOI 10.1080/07294360.2017.1344197
   Kahu ER, 2013, STUD HIGH EDUC, V38, P758, DOI 10.1080/03075079.2011.598505
   Kim Y.K., 2010, Journal of the Professoriate, V3, P161
   Kim YK, 2016, RES HIGH EDUC, V57, P288, DOI 10.1007/s11162-015-9387-6
   Kim YK, 2014, RES HIGH EDUC, V55, P780, DOI 10.1007/s11162-014-9335-x
   Kline T. J. B., 2005, PSYCHOL TESTING PRAC, DOI DOI 10.4135/9781483385693
   Kolawole OD, 2022, J ADULT CONTIN EDUC, V28, P227, DOI 10.1177/14779714211007495
   Landis RN, 2013, J EDUC GIFTED, V36, P220, DOI 10.1177/0162353213480864
   Mbagwu FO, 2020, VOCAT LEARN, V13, P419, DOI 10.1007/s12186-020-09245-1
   McDonald G, 2013, CONTEMP NURSE, V45, P134, DOI 10.5172/conu.2013.45.1.134
   McEnroe-Petitte DM, 2011, TEACH LEARN NURS, V6, P80, DOI 10.1016/j.teln.2010.12.005
   Milana M, 2017, INT J LIFELONG EDUC, V36, P625, DOI 10.1080/02601370.2017.1405869
   Morgan-Klein Brenda., 2007, CONCEPTS PRACTICES L
   Njoroge M.M., 2016, J EMERG TRENDS ED RE, V7, P49
   Nwosu K.C., 2018, SOC SC ED RES REV, V5, P72
   Okwuduba EN, 2022, EDUC RES INT, V2022, DOI 10.1155/2022/3485498
   Okwuduba EN, 2021, HELIYON, V7, DOI 10.1016/j.heliyon.2021.e06611
   Oljira T, 2021, HELIYON, V7, DOI 10.1016/j.heliyon.2021.e07718
   Omogbadegun Z, 2014, EDULEARN PROC, P5641
   Oppermann E, 2021, TEACH TEACH EDUC, V103, DOI 10.1016/j.tate.2021.103351
   Ortagus JC, 2020, EDUC EVAL POLICY AN, V42, P520, DOI 10.3102/0162373720953128
   Ozdamli F, 2015, PROCD SOC BEHV, V182, P718, DOI 10.1016/j.sbspro.2015.04.819
   Pallant J., 2010, SPSS SURVIVAL MANUAL
   Pascarella E. T., 2005, COLL AFFECTS STUDENT, V2
   Pather S, 2017, J EDUC-S AFR, P161
   Piro FN, 2016, SCIENTOMETRICS, V109, P2263, DOI 10.1007/s11192-016-2056-5
   Roberts J, 2018, J HIGH EDUC POLICY M, V40, P140, DOI 10.1080/1360080X.2018.1428409
   Salleh UKM, 2019, INT J INSTR, V12, P167, DOI 10.29333/iji.2019.12411a
   SALMELAARO K, 2017, BURNOUT RES, V0007
   Sanabria T, 2020, RES HIGH EDUC, V61, P459, DOI 10.1007/s11162-020-09590-z
   Schaufeli WB, 2006, EDUC PSYCHOL MEAS, V66, P701, DOI 10.1177/0013164405282471
   Schuchart C, 2020, INT J LIFELONG EDUC, V39, P545, DOI 10.1080/02601370.2020.1825538
   SCHULZKNAPPE C, 2020, INT J BUS COMMU 0916, pNIL1
   SCHWARTZ S, 1987, ACADEME, V73, P46, DOI 10.2307/40250027
   Schwertman NC, 2004, COMPUT STAT DATA AN, V47, P165, DOI 10.1016/j.csda.2003.10.012
   Shelton, 2003, FACULTY SUPPORT STUD
   Smith C., 2016, INNOVATIONS PRACTICE, V10, P15
   Snijders I, 2020, INT J EDUC RES, V100, DOI 10.1016/j.ijer.2020.101538
   Tas Y, 2016, EUR J PSYCHOL EDUC, V31, P557, DOI 10.1007/s10212-016-0303-z
   Thomas CL, 2017, LEARN INDIVID DIFFER, V55, P40, DOI 10.1016/j.lindif.2017.03.001
   Tight M, 2020, J FURTH HIGH EDUC, V44, P689, DOI 10.1080/0309877X.2019.1576860
   Tinto V., 1993, LEAVING COLL RETHINK, DOI DOI 10.7208/CHICAGO/9780226922461.001.0001
   Torregosa MB, 2016, J ADV NURS, V72, P864, DOI 10.1111/jan.12877
   Trolian TL, 2016, J COLL STUDENT DEV, V57, P810, DOI 10.1353/csd.2016.0080
   Tuparevska E, 2020, INT J LIFELONG EDUC, V39, P5, DOI 10.1080/02601370.2019.1689435
   Turk JM, 2019, RES HIGH EDUC, V60, P1090, DOI 10.1007/s11162-019-09549-9
   United Nations Educational Scientific and Cultural Organization (UNESCO), 2016, Unpacking sustainable development goal 4: education 2030
   Webb S, 2019, INT J LIFELONG EDUC, V38, P237, DOI 10.1080/02601370.2019.1635353
   Webb S., 2017, LIFELONG LEARNING QU
   Wong TKY, 2019, INT J EDUC RES, V94, P150, DOI 10.1016/j.ijer.2019.01.008
   Xu D, 2018, EDUC RESEARCHER, V47, P435, DOI 10.3102/0013189X18778559
   Zhao QT, 2022, IEEE T NEUR NET LEAR, V33, P1905, DOI 10.1109/TNNLS.2021.3071545
NR 88
TC 1
Z9 1
U1 0
U2 7
PU CELL PRESS
PI CAMBRIDGE
PA 50 HAMPSHIRE ST, FLOOR 5, CAMBRIDGE, MA 02139 USA
EI 2405-8440
J9 HELIYON
JI Heliyon
PD SEP
PY 2022
VL 8
IS 9
AR e10546
DI 10.1016/j.heliyon.2022.e10546
EA SEP 2022
PG 11
WC Multidisciplinary Sciences
WE Science Citation Index Expanded (SCI-EXPANDED)
SC Science & Technology - Other Topics
GA 5B0XJ
UT WOS:000863299900004
PM 36110229
OA gold, Green Published
DA 2024-07-15
ER

PT J
AU Vollmann, M
   Scheepers, RA
   Hilverda, F
AF Vollmann, Manja
   Scheepers, Renee A.
   Hilverda, Femke
TI Study delay during emergency remote teaching among students at Dutch
   universities: the role of students' education satisfaction and academic
   wellbeing
SO EUROPEAN JOURNAL OF PSYCHOLOGY OF EDUCATION
LA English
DT Article; Early Access
DE Emergency remote teaching (ERT); Education satisfaction; Academic
   burnout; Academic engagement; Study delay
ID PERCEIVED LEARNING OUTCOMES; WORK ENGAGEMENT; PERFORMANCE; BURNOUT;
   DETERMINANTS; MEDIATION
AB This study investigated whether the amount of emergency remote teaching (ERT) was negatively associated with students' academic performance in terms of study delay and explored whether this association was mediated by study-related experiences, i.e. students' education satisfaction and subsequently academic wellbeing (academic burnout and academic engagement). The study was conducted during the academic year 2020/2021 and 680 students from all conventional Dutch universities participated. The amount of ERT and study-related experiences were measured at three time points throughout the academic year and the respective scores were averaged for data analysis. Study delay was assessed at the end of the academic year (last time point). The hypothesised model was tested using path analysis. A higher amount of ERT was associated with a higher risk of study delay and this association was mediated by study-related experiences in two ways. First, a higher amount of ERT was related to lower education satisfaction, which in turn increased the risk of study delay. Second, a higher amount of ERT was related to lower education satisfaction, which in turn was associated with lower academic wellbeing, i.e. more academic burnout and less academic engagement, which in turn increased the risk of study delay. The findings suggest that education satisfaction and academic wellbeing are mechanisms underlying the detrimental effect of ERT on study performance, with education satisfaction playing a central role. To avoid students incurring study delay, universities are advised to implement ERT and online education in general in such a way that students' education satisfaction gets preserved.
C1 [Vollmann, Manja; Scheepers, Renee A.; Hilverda, Femke] Erasmus Univ, Erasmus Sch Hlth Policy & Management, Dept Sociomed Sci, Rotterdam, Netherlands.
C3 Erasmus University Rotterdam; Erasmus University Rotterdam - Excl
   Erasmus MC
RP Vollmann, M (corresponding author), Erasmus Univ, Erasmus Sch Hlth Policy & Management, Dept Sociomed Sci, Rotterdam, Netherlands.
EM vollmann@eshpm.eur.nl
OI Hilverda, Femke/0000-0002-7542-4508; Vollmann, Manja/0000-0001-6464-775X
FU Netherlands Organisation for Health Research and Development (ZonMw)
   [10430 03201 0023]
FX This research was supported by a grant provided by the Netherlands
   Organisation for Health Research and Development (ZonMw), Grant No:
   10430 03201 0023.
CR Abd Aziz NN, 2023, J APPL RES HIGH EDUC, V15, P113, DOI 10.1108/JARHE-03-2021-0117
   Agyeiwaah E, 2022, J HOSP LEIS SPORT TO, V30, DOI 10.1016/j.jhlste.2021.100364
   Alkureishi ML, 2022, J GEN INTERN MED, V37, P2156, DOI 10.1007/s11606-022-07497-2
   Aristovnik A, 2020, SUSTAINABILITY-BASEL, V12, DOI 10.3390/su12208438
   Aucejo EM, 2020, J PUBLIC ECON, V191, DOI 10.1016/j.jpubeco.2020.104271
   Basith A., 2020, J of Educ Sci and Tech, V6, P265, DOI DOI 10.26858/EST.V1I1.14803
   Bélanger C, 2021, J HAPPINESS STUD, V22, P2031, DOI 10.1007/s10902-020-00304-x
   Bigna Jean Joel R, 2014, BMC Res Notes, V7, P105, DOI 10.1186/1756-0500-7-105
   Bird KA, 2022, AERA OPEN, V8, DOI 10.1177/23328584221081220
   Chew QH, 2021, ADV MED EDUC PRACT, V12, P1371, DOI 10.2147/AMEP.S320615
   Daniels LM, 2021, SOC PSYCHOL EDUC, V24, P299, DOI 10.1007/s11218-021-09612-3
   de Boer H, 2021, STUD HIGH EDUC, V46, P96, DOI 10.1080/03075079.2020.1859684
   Duque LC, 2014, TOTAL QUAL MANAG BUS, V25, P1, DOI 10.1080/14783363.2013.807677
   Eom SB, 2016, DECIS SCI-J INNOV ED, V14, P185, DOI 10.1111/dsji.12097
   Farcnik D, 2022, INT J MANPOWER, V43, P1700, DOI 10.1108/IJM-06-2021-0353
   Gashi A, 2024, INT J INF LEARN TECH, V41, P1, DOI 10.1108/IJILT-05-2022-0118
   Gonzalez T, 2020, PLOS ONE, V15, DOI 10.1371/journal.pone.0239490
   Gopal R, 2021, EDUC INF TECHNOL, V26, P6923, DOI 10.1007/s10639-021-10523-1
   Goppert SA, 2021, FRONT PSYCHOL, V12, DOI 10.3389/fpsyg.2021.672783
   Gusy B, 2019, EUR J HEALTH PSYCHOL, V26, P31, DOI 10.1027/2512-8442/a000027
   Harries AJ, 2021, BMC MED EDUC, V21, DOI 10.1186/s12909-020-02462-1
   Harsasi M, 2018, TURK ONLINE J DISTAN, V19, P89
   Hayes AF, 2009, COMMUN MONOGR, V76, P408, DOI 10.1080/03637750903310360
   Iglesias-Pradas S, 2021, COMPUT HUM BEHAV, V119, DOI 10.1016/j.chb.2021.106713
   Inspectorate of Education, 2021, Technisch rapport-Gevolgen van 16 maanden corona voor het hoger onderwijs
   Interstedelijk Studenten Overleg, 2020, Studeren en studievoortgang tijdens corona-aannames en achtergrond
   Jiang Y, 2021, FRONT PSYCHOL, V12, DOI 10.3389/fpsyg.2021.612007
   Kim DH, 2021, J EDUC EVAL HEALTH P, V18, DOI 10.3352/jeehp.2021.18.24
   Kristensen TS, 2005, WORK STRESS, V19, P192, DOI 10.1080/02678370500297720
   Kuncel NR, 2005, REV EDUC RES, V75, P63, DOI 10.3102/00346543075001063
   Lee K, 2021, DISTANCE EDUC, V42, P164, DOI 10.1080/01587919.2020.1869529
   Lesener T, 2020, INT J ENV RES PUB HE, V17, DOI 10.3390/ijerph17145183
   Loton D., 2020, EdArXiv, DOI DOI 10.35542/OSF.IO/N2YBD
   Madigan DJ, 2021, EDUC PSYCHOL REV, V33, P387, DOI 10.1007/s10648-020-09533-1
   Mahdy MAA, 2020, FRONT VET SCI, V7, DOI 10.3389/fvets.2020.594261
   Marinoni G., 2020, IAU Global Survey Report
   Marôco J, 2020, PLOS ONE, V15, DOI 10.1371/journal.pone.0239816
   Ministry of Education Culture and Science, 2021, Studievoortgang t.o.v. programma (eigen inschatting)
   Mseleku Z., 2020, International Journal of Innovative Science and Research Technology, V5, P588
   Nyathi M., 2022, Journal of Research in Innovative Teaching and Learning, P1, DOI [10.1108/JRIT-04-2022-0018, DOI 10.1108/JRIT-04-2022-0018]
   Oducado R.M. F., 2021, Journal of Nursing Practice, V4, P143, DOI [10.30994/jnp.v4i2.128, DOI 10.30994/JNP.V4I2.128]
   Owusu-Agyeman Y., 2021, Journal of Pedagogical Research, V5, P119, DOI DOI 10.33902/JPR.2021473586
   Parahoo SK, 2016, J MARK HIGH EDUC, V26, P1, DOI 10.1080/08841241.2015.1083511
   Pasion R, 2021, ACCOUNT RES J, V34, P246, DOI 10.1108/ARJ-09-2020-0286
   Rayton BA, 2014, INT J HUM RESOUR MAN, V25, P2382, DOI 10.1080/09585192.2013.876440
   Richardson M, 2012, PSYCHOL BULL, V138, P353, DOI 10.1037/a0026838
   Romero EL., 2022, Journal of Positive Psychology and Wellbeing, V6, P3857
   Salanova M, 2010, ANXIETY STRESS COPIN, V23, P53, DOI 10.1080/10615800802609965
   Salmela-Aro K., 2022, Handbook of Research on Student Engagement, P77, DOI [10.1007/978-3-031-07853-8_4, DOI 10.1007/97830310785384]
   Salmela-Aro K, 2022, J HAPPINESS STUD, V23, P2685, DOI 10.1007/s10902-022-00518-1
   Schaufeli WB, 2002, J CROSS CULT PSYCHOL, V33, P464, DOI 10.1177/0022022102033005003
   Schertzer C.B., 2004, J MARK HIGH EDUC, V14, P79, DOI DOI 10.1300/J050V14N0105
   Schindler AK, 2021, BMC MED EDUC, V21, DOI 10.1186/s12909-021-02798-2
   Sears CR, 2017, CAN PSYCHOL, V58, P148, DOI 10.1037/cap0000082
   Shin Sujin, 2020, [Korean Medical Education Review, 의학교육논단], V22, P115, DOI 10.17496/kmer.2020.22.2.115
   Shoshani A, 2016, INT J EDUC RES, V79, P52, DOI 10.1016/j.ijer.2016.06.007
   Shrout PE, 2002, PSYCHOL METHODS, V7, P422, DOI 10.1037//1082-989X.7.4.422
   Soliman C, 2022, FUTUR BUS J, V8, DOI 10.1186/s43093-022-00159-z
   Statistics Netherlands, 2021, Person with a migration background
   Statistics Netherlands, 2022, Gediplomeerden; leeftijd, onderwijssoort, migratieachtergrond, woonregio
   Talsma K, 2021, FRONT PSYCHOL, V12, DOI 10.3389/fpsyg.2021.643408
   Tinjic D., 2020, The impact of digitalization on student academic performance in higher education: Investigating the change in academic performance of university level students after a sudden switch to digital education due to the COVID-19 outbreak
   Turhan D, 2022, INT J EDUC RES, V116, DOI 10.1016/j.ijer.2022.102081
   Universities of The Netherlands, 2022, Information on the coronavirus in relation to universities
   van den Broek A., 2022, Monitor beleidsmaatregelen hoger onderwijs 2021-2022; Onderzoek in opdracht van het Ministerie van Onderwijs, Cultuur en Wetenschap, directie HO&S
   Varachotisate P, 2023, MED EDUC ONLINE, V28, DOI 10.1080/10872981.2022.2149292
   Vizoso C, 2018, HIGH EDUC RES DEV, V37, P1515, DOI 10.1080/07294360.2018.1504006
   Vollmann M, 2022, FRONT PSYCHOL, V13, DOI 10.3389/fpsyg.2022.1056983
   Walker Kristen A., 2021, Natural Sciences Education, V50, pe20038, DOI 10.1002/nse2.20038
   Weerasinghe IS., 2017, AM J ED RES, V5, P533, DOI 10.12691/education-5-5-9
   Wester ER, 2021, J MICROBIOL BIOL EDU, V22, DOI 10.1128/jmbe.v22i1.2385
   Williams R, 2012, STATA J, V12, P308, DOI 10.1177/1536867X1201200209
   Winer ES, 2016, J CLIN PSYCHOL, V72, P947, DOI 10.1002/jclp.22298
   Wissing RO, 2022, BMC MED EDUC, V22, DOI 10.1186/s12909-022-03337-3
   Zang N, 2022, SOC PSYCHOL EDUC, V25, P1003, DOI 10.1007/s11218-022-09719-1
   Zis P, 2021, INT J ENV RES PUB HE, V18, DOI 10.3390/ijerph18010349
NR 76
TC 1
Z9 1
U1 7
U2 7
PU SPRINGER
PI NEW YORK
PA ONE NEW YORK PLAZA, SUITE 4600, NEW YORK, NY, UNITED STATES
SN 0256-2928
EI 1878-5174
J9 EUR J PSYCHOL EDUC
JI Eur. J. Psychol. Educ.
PD 2024 JAN 6
PY 2024
DI 10.1007/s10212-023-00779-1
EA JAN 2024
PG 17
WC Psychology, Educational
WE Social Science Citation Index (SSCI)
SC Psychology
GA EE2S4
UT WOS:001137183300001
OA hybrid
DA 2024-07-15
ER

PT J
AU Zeiders, KH
   Umaña-Taylor, AJ
   Carbajal, S
   Pech, A
AF Zeiders, Katharine H.
   Umana-Taylor, Adriana J.
   Carbajal, Selena
   Pech, Alexandria
TI Police discrimination among Black, Latina/x/o, and White adolescents:
   Examining frequency and relations to academic functioning
SO JOURNAL OF ADOLESCENCE
LA English
DT Article
DE Police discrimination; academic engagement; academic grades
ID RACIAL-DISCRIMINATION; RACE; PERCEPTIONS; YOUTH; SOCIALIZATION;
   ENGAGEMENT; ATTITUDES; ADULTS; HEALTH
AB Introduction: Concerns regarding police brutality and violence against people of color in the U.S. remain high in the current sociohistorical moment in which the recent murder of George Floyd by a police officer is highly salient. Although the prevalence and consequences of such experiences for Black and Latina/x/o adults have been documented in the literature, there is a limited understanding of youths' negative experiences with police. Methods: Utilizing a sample of 1378 adolescents (Mage = 16.16 years, SD = 1.12), the current study examined Black, Latina/x/o, and White youths' self-reports of ethnic-racial police discrimination and linked these experiences to youths' academic engagement and academic grades. Results: Black and Latina/x/o youth reported significantly greater experiences of ethnic-racial police discrimination than their White counterparts; nearly 24% of Black youth and 20% of Latina/x/o youth experienced at least one instance of ethnic-racial police discrimination in the last year, compared to only 2.9% of White youth. Differences by gender emerged among Latina/ x/o youth. Police discrimination was associated with lower academic engagement and lower academic grades among all youth. Conclusions: Findings demonstrate that the greater prevalence of ethnic-racial police discrimination in the lives of youth of color, relative to their White counterparts, mirroring the experiences of adults. Furthermore, coupled with the significant links with academic adjustment, the current findings demonstrate an additional factor that is likely implicated in the Black and Latina/ x/o vs. White academic achievement gap.
C1 [Zeiders, Katharine H.; Carbajal, Selena; Pech, Alexandria] Univ Arizona, Norton Sch Family & Consumer Sci, Tucson, AZ 85721 USA.
   [Umana-Taylor, Adriana J.] Harvard Univ, Harvard Grad Sch Educ, Cambridge, MA 02138 USA.
C3 University of Arizona; Harvard University
RP Zeiders, KH (corresponding author), Univ Arizona, Norton Sch Family & Consumer Sci, Tucson, AZ 85721 USA.
EM zeidersk@email.arizona.edu
RI Carbajal, Selena/JBS-4716-2023
OI Pech, Alexandria/0000-0002-2755-4973; Carbajal,
   Selena/0000-0003-4563-8764
FU Latino Resilience Enterprise at Arizona State University
FX The first author identifies as White European American and uses
   she/her/hers gender pronouns. The second author identifies as a
   U.S.-born Latina raised by immigrant parents and uses she/her/ella
   gender pronouns. The third author identifies as Mexican American and
   uses she/her/hers gender pronouns. The fourth author identifies as
   Latina and uses she/her/hers gender pronouns. The authors thank the
   participating students, the school administrators who facilitated data
   collection, and all research assistants and staff who contributed to the
   research process. Funding for this work was provided by the Latino
   Resilience Enterprise at Arizona State University.
CR Aiken L. S, 1991, Multiple Regression: Testing and Interpreting Interactions
   [Anonymous], 2015, EC SOCIAL HLTH EFFEC
   Aymer SR, 2016, J HUM BEHAV SOC ENVI, V26, P367, DOI 10.1080/10911359.2015.1132828
   Benner A, 2017, CHILD DEV PERSPECT, V11, P251, DOI 10.1111/cdep.12241
   Benner AD, 2018, AM PSYCHOL, V73, P855, DOI 10.1037/amp0000204
   Brown B. B., 2009, HDB ADOLESCENT PSYCH, P74, DOI [DOI 10.1002/9780470479193.ADLPSY002004, 10.1002/9780470479193.adlpsy002004]
   Chen ST, 2020, INT J PSYCHOL, V55, P702, DOI 10.1002/ijop.12637
   Coll CG, 1996, CHILD DEV, V67, P1891, DOI 10.2307/1131600
   Crutchfield RD, 2012, RACE JUSTICE, V2, P179, DOI 10.1177/2153368712448063
   del Río-González AM, 2021, AM J PUBLIC HEALTH, V111, P1018, DOI 10.2105/AJPH.2021.306238
   Dotterer AM, 2009, APPL DEV SCI, V13, P61, DOI 10.1080/10888690902801442
   Edwards F, 2019, P NATL ACAD SCI USA, V116, P16793, DOI 10.1073/pnas.1821204116
   Enders C.K., 2010, APPL MISSING DATA AN, DOI DOI 10.1037/040-3590.18.4.373
   Epp CR, 2017, PUBLIC ADMIN REV, V77, P168, DOI 10.1111/puar.12702
   Eskenazi B, 2019, JAMA PEDIATR, V173, P744, DOI 10.1001/jamapediatrics.2019.1475
   Fisher CB, 2000, J YOUTH ADOLESCENCE, V29, P679, DOI 10.1023/A:1026455906512
   Flexon JL, 2009, J CRIM JUST, V37, P180, DOI 10.1016/j.jcrimjus.2009.02.006
   Friedman W., 2004, J CRIME JUSTICE, V27, P1, DOI [DOI 10.1080/0735648X.2004.9721193, 10.1080/0735648X.2004.9721193]
   Gabbidon S.L., 2010, Criminal Justice Review, V36, P5, DOI [DOI 10.1177/0734016810379904, 10.1177/0734016810379904]
   Garcia-Perez J, 2020, J GAY LESBIAN SOC SE, V32, P440, DOI 10.1080/10538720.2020.1764896
   Geller A, 2014, AM J PUBLIC HEALTH, V104, P2321, DOI 10.2105/AJPH.2014.302046
   Goldsmith AJ, 2010, BRIT J CRIMINOL, V50, P914, DOI 10.1093/bjc/azq033
   Goris Indira, 2009, PROFILING MINORITIES
   Hagan J, 2005, AM SOCIOL REV, V70, P381, DOI 10.1177/000312240507000302
   Hughes DL, 2016, ADV CHILD DEV BEHAV, V51, P1, DOI 10.1016/bs.acdb.2016.05.001
   Hurst YG, 2000, POLICING, V23, P37, DOI 10.1108/13639510010314607
   James N., 2013, School resource officers: Law enforcement officers in schools
   LaFraniere S., 2015, New York Times
   Leath S, 2019, AM EDUC RES J, V56, P1318, DOI 10.3102/0002831218816955
   Legewie J, 2019, AM SOCIOL REV, V84, P220, DOI 10.1177/0003122419826020
   Lurigio Arthur.J., 2009, W CRIMINOLOGY REV, V10, P29
   McFarland J., 2018, TRENDS HIGH SCH DROP
   Payne YA, 2017, SOCIOL FORUM, V32, P874, DOI 10.1111/socf.12380
   Rengifo A.F., 2017, Sociological Focus, V50, P66, DOI [DOI 10.1080/00380237.2016.1218218, 10.1080/00380237.2016.1218218]
   Sampson RJ, 1998, LAW SOC REV, V32, P777, DOI 10.2307/827739
   Sangalang CC, 2015, J COMMUNITY PSYCHOL, V43, P447, DOI 10.1002/jcop.21696
   Sharp D, 2007, BRIT J CRIMINOL, V47, P746, DOI 10.1093/bjc/azm024
   Skinner E, 2008, J EDUC PSYCHOL, V100, P765, DOI 10.1037/a0012840
   Staggers-Hakim R, 2016, J HUM BEHAV SOC ENVI, V26, P390, DOI 10.1080/10911359.2015.1132864
   Tummala-Narra P, 2013, J ADOLESCENCE, V36, P209, DOI 10.1016/j.adolescence.2012.11.004
   Umana-Taylor A.J., 2017, HDB POSITIVE DEV MIN, DOI [10.1007/978-3-319-43645-626, DOI 10.1007/978-3-319-43645-626, DOI 10.1007/978-3-319-43645-6_26]
   Vidal-Ortiz S, 2018, LAT STUD, V16, P384, DOI 10.1057/s41276-018-0137-8
   Weitzer R, 2005, SOC FORCES, V83, P1009, DOI 10.1353/sof.2005.0050
   Weitzer R, 2002, CRIMINOLOGY, V40, P435, DOI 10.1111/j.1745-9125.2002.tb00962.x
   Weitzer R, 2006, CAMB STUD CRIMINOL, P1, DOI 10.1017/CBO9780511617256
   Weitzer R, 2014, ETHNIC RACIAL STUD, V37, P1995, DOI 10.1080/01419870.2013.790984
   Wheelock D, 2019, CRIME DELINQUENCY, V65, P941, DOI 10.1177/0011128718811928
NR 47
TC 16
Z9 22
U1 0
U2 7
PU WILEY
PI HOBOKEN
PA 111 RIVER ST, HOBOKEN 07030-5774, NJ USA
SN 0140-1971
EI 1095-9254
J9 J ADOLESCENCE
JI J. Adolesc.
PD JUL
PY 2021
VL 90
BP 91
EP 99
DI 10.1016/j.adolescence.2021.06.001
EA JUN 2021
PG 9
WC Psychology, Developmental
WE Social Science Citation Index (SSCI)
SC Psychology
GA TH0MN
UT WOS:000671789100009
PM 34182198
DA 2024-07-15
ER

PT J
AU Gao, YP
   Yu, Q
   Schuch, FB
   Herold, F
   Hossain, MM
   Ludyga, S
   Gerber, M
   Mullen, SP
   Yeung, AS
   Kramer, AF
   Taylor, A
   Schinke, R
   Cheval, B
   Paoli, AGD
   Ng, JL
   Van Damme, T
   Block, M
   Cunha, PM
   Olds, T
   Haegele, JA
   Zou, LY
AF Gao, Yanping
   Yu, Qian
   Schuch, Felipe B.
   Herold, Fabian
   Hossain, M. Mahbub
   Ludyga, Sebastian
   Gerber, Markus
   Mullen, Sean P.
   Yeung, Albert S.
   Kramer, Arthur F.
   Taylor, Alyx
   Schinke, Robert
   Cheval, Boris
   Paoli, Anthony G. Delli
   Ng, Jonathan Leo
   Van Damme, Tine
   Block, Martin
   Cunha, Paolo M.
   Olds, Timothy
   Haegele, Justin A.
   Zou, Liye
TI Meeting 24-h movement behavior guidelines is linked to academic
   engagement, psychological functioning, and cognitive difficulties in
   youth with internalizing problems
SO JOURNAL OF AFFECTIVE DISORDERS
LA English
DT Article
DE Physical activity; Sleep; Screen time; Anxiety; Depression
ID QUALITY-OF-LIFE; PHYSICAL-ACTIVITY; ANXIETY DISORDERS; SEDENTARY
   BEHAVIOR; DEPRESSIVE-DISORDERS; MENTAL-DISORDERS; YOUNG-PEOPLE; SCREEN
   TIME; CHILDREN; ADOLESCENTS
AB Background: This study aimed to investigate associations of meeting 24-h movement behavior (24-HMB: physical activity [PA], screen time [ST] in the school-aged youth, and sleep) guidelines with indicators of academic engagement, psychological functioning, and cognitive function in a national representative sample of U.S. youth. Methods: In this cross-sectional study, 1794 participants aged 6 to 17 years old were included for multivariable logistic regression to determine the above-mentioned associations, while adjusting for sociodemographic and health covariates. Results: The proportion of participants who met 24-HMB guideline(s) varied greatly (PA+ ST+ sleep = 34 [weighted 1.17 %], PA + ST = 23 [weighted 1.72 %], PA + sleep = 52 [weighted 2.15 %], PA = 34 [weighted 2.88 %], ST = 142 [weighted 7.5 %], ST+ sleep = 209 [weighted 11.86 %], sleep = 725 [weighted 35.5 %], none = 575 [weighted 37.22 %]). Participants who met ST guideline alone and integrated (ST + Sleep and ST + sleep + PA) guidelines demonstrated the consistently beneficial associations with learning interest/curiosity, caring for school performance, completing required homework, resilience, cognitive difficulties, self -regulation (ps < 0.05). Conclusion: Meeting 24-HMB guidelines in an isolated or integrative manner was associated with improved academic engagement, psychological functioning, and reduced cognitive difficulties. These findings highlight the importance of the promotion of 24-HMB guidelines in youth with internalizing problems. Future longitudinal studies are needed to investigate whether changes or modifications of meeting specific 24-HMB guidelines (especially ST) is beneficial for youth with internalizing problems.
C1 [Gao, Yanping; Yu, Qian; Herold, Fabian; Zou, Liye] Shenzhen Univ, Sch Psychol, Body Brain Mind Lab, Shenzhen 518060, Peoples R China.
   [Yu, Qian] Univ Macau, Fac Educ, Taipa 999078, Macau, Peoples R China.
   [Schuch, Felipe B.] Univ Fed Santa Maria, Dept Sports Methods & Tech, Santa Maria, Brazil.
   [Schuch, Felipe B.] Univ Autonoma Chile, Fac Hlth Sci, Providencia, Chile.
   [Herold, Fabian] Univ Potsdam, Fac Hlth Sci Brandenburg, Res Grp Degenerat & Chron Dis Movement, D-14476 Potsdam, Germany.
   [Hossain, M. Mahbub] Univ Houston, Dept Decis & Informat Sci, CT Bauer Coll Business, Houston, TX USA.
   [Ludyga, Sebastian; Gerber, Markus] Univ Basel, Dept Sport Exercise & Hlth, Basel, Switzerland.
   [Mullen, Sean P.] Univ Illinois, Dept Kinesiol & Community Hlth, Coll Appl Hlth Sci, Champaign, IL USA.
   [Yeung, Albert S.] Massachusetts Gen Hosp, Depress Clin & Res Program, Boston, MA USA.
   [Kramer, Arthur F.] Northeastern Univ, Ctr Cognit & Brain Hlth, Boston, MA 02115 USA.
   [Kramer, Arthur F.] Univ Illinois, Beckman Inst, Champaign, IL 61820 USA.
   [Taylor, Alyx] AECC Univ Coll, Sch Psychol Sport & Phys Act, Bournemouth BH5 2DF, England.
   [Schinke, Robert] Laurentian Univ, Sch Kinesiol & Hlth Sci, Sudbury, ON P3E 2C6, Canada.
   [Cheval, Boris] Ecole Normale Suprieure Rennes, Dept Sport Sci & Phys Educ, Bruz, France.
   [Cheval, Boris] Univ Rennes, Lab VIPS2, Rennes, France.
   [Paoli, Anthony G. Delli] Rutgers State Univ, Dept Kinesiol & Hlth, New Brunswick, NJ USA.
   [Ng, Jonathan Leo] RMIT Univ, Coll Design & Social Context, Sch Educ, Dept Hlth Phys Educ & Sport, Melbourne, Vic, Australia.
   [Van Damme, Tine] Katholieke Univ Leuven, Dept Rehabil Sci, Res Grp Adapted Phys Act & Psychomotor Rehabil, O&N 4Herestr 49,Mailbox 1510, B-3000 Leuven, Belgium.
   [Van Damme, Tine] UPC KU Leuven, Leuven, Belgium.
   [Van Damme, Tine] Katholieke Univ Leuven, Leuven Autism Res LAuRes, Leuven, Belgium.
   [Block, Martin] Univ Virginia, Dept Kinesiol, Charlottesville, VA 22904 USA.
   [Cunha, Paolo M.] Univ Estadual Londrina, Metab Nutr & Exercise Lab, Londrina, Brazil.
   [Olds, Timothy] Univ South Australia, Alliance Res Exercise Nutr & Act ARENA, Allied Hlth & Human Performance, Adelaide, Australia.
   [Haegele, Justin A.] Old Dominion Univ, Dept Human Movement Sci, Norfolk, VA USA.
C3 Shenzhen University; University of Macau; Universidade Federal de Santa
   Maria (UFSM); Universidad Autonoma de Chile; University of Potsdam;
   University of Houston System; University of Houston; University of
   Basel; University of Illinois System; University of Illinois
   Urbana-Champaign; Harvard University; Massachusetts General Hospital;
   Northeastern University; University of Illinois System; University of
   Illinois Urbana-Champaign; Laurentian University; Universite de Rennes;
   Rutgers University System; Rutgers University New Brunswick; Royal
   Melbourne Institute of Technology (RMIT); KU Leuven; KU Leuven; KU
   Leuven; University of Virginia; Universidade Estadual de Londrina;
   University of South Australia; Old Dominion University
RP Zou, LY (corresponding author), Shenzhen Univ, Sch Psychol, Body Brain Mind Lab, Shenzhen 518060, Peoples R China.
EM liyezou123@gmail.com
RI Cunha, Paolo/F-7648-2019; Gerber, Markus/H-8654-2014; Schuch, Felipe
   Barreto/AAF-5028-2019; Taylor, Alyx/AAA-3105-2020; Delli Paoli, Anthony
   G/GPX-3053-2022; Herold, Fabian/J-6226-2019; Gao, Yanping/AAF-3294-2019;
   Olds, Tim/A-1223-2008
OI Cunha, Paolo/0000-0002-0495-1415; Gerber, Markus/0000-0001-6140-8948;
   Schuch, Felipe Barreto/0000-0002-5190-4515; Delli Paoli, Anthony
   G/0000-0003-0224-9435; Herold, Fabian/0000-0003-3453-090X; Van Damme,
   Tine/0000-0002-8197-6704; Olds, Tim/0000-0001-6894-5519
FU Shenzhen Educational Research Funding [zdzb2014]; Shenzhen Science and
   Technology Innovation Commission [202307313000096]; Social Science
   Foundation from the China's Ministry of Education [23YJA880093]; The
   Post-Doctoral Fellowship [Z014, 2022M711174]; The National Center for
   Mental Health [Z014]
FX This study is supported by Shenzhen Educational Research Funding
   (zdzb2014) , Shenzhen Science and Technology Innovation Commission
   (202307313000096) , Social Science Foundation from the China's Ministry
   of Education (23YJA880093) , The Post-Doctoral Fellowship (2022M711174)
   , The National Center for Mental Health (Z014) . We thank all the
   co-authors and other team members who contributed to this research.
CR Adelantado-Renau M, 2019, JAMA PEDIATR, V173, P1058, DOI 10.1001/jamapediatrics.2019.3176
   Aldridge LR, 2022, GLOB MENT HEALTH, V9, P499, DOI 10.1017/gmh.2022.54
   Alfano CA, 2009, DEPRESS ANXIETY, V26, P503, DOI 10.1002/da.20443
   American Psychiatric Association, 2022, DIAGN STAT MAN MENT
   Andermo S, 2020, SPORTS MED-OPEN, V6, DOI 10.1186/s40798-020-00254-x
   ANGST J, 1990, COMORBIDITY OF MOOD AND ANXIETY DISORDERS, P123
   Awadalla S, 2020, BMC PSYCHIATRY, V20, DOI 10.1186/s12888-020-02854-z
   Axelson DA, 2001, DEPRESS ANXIETY, V14, P67, DOI 10.1002/da.1048
   Belcher BR, 2021, BIOL PSYCHIAT-COGN N, V6, P225, DOI 10.1016/j.bpsc.2020.08.005
   Biddle GJH, 2018, INT J ENV RES PUB HE, V15, DOI 10.3390/ijerph15102280
   Bitsko RH, 2018, J DEV BEHAV PEDIATR, V39, P395, DOI 10.1097/DBP.0000000000000571
   Bourke M, 2023, MENT HEALTH PHYS ACT, V25, DOI 10.1016/j.mhpa.2023.100550
   Braig S, 2018, INT J ENV RES PUB HE, V15, DOI 10.3390/ijerph15061275
   Brown DMY, 2021, EPILEPSY BEHAV, V125, DOI 10.1016/j.yebeh.2021.108386
   Burke ALJ, 2015, BRIT J CLIN PSYCHOL, V54, P345, DOI 10.1111/bjc.12078
   Carek PJ, 2011, INT J PSYCHIAT MED, V41, P15, DOI 10.2190/PM.41.1.c
   Castaneda AE, 2008, J AFFECT DISORDERS, V106, P1, DOI 10.1016/j.jad.2007.06.006
   Cecchini JA, 2023, CAMB PRISM-GLOB MENT, V10, DOI 10.1017/gmh.2023.57
   Chaput JP, 2014, INT J ENV RES PUB HE, V11, P12575, DOI 10.3390/ijerph111212575
   Chen ST, 2021, INT J CLIN HLTH PSYC, V21, DOI 10.1016/j.ijchp.2020.11.001
   Cipriani A, 2016, LANCET, V388, P881, DOI 10.1016/S0140-6736(16)30385-3
   Cornette RE, 2011, GLOBAL PERSPECTIVES ON CHILDHOOD OBESITY: CURRENT STATUS, CONSEQUENCES AND PREVENTION, P257, DOI 10.1016/B978-0-12-374995-6.10024-6
   Cuijpers P, 2016, WORLD PSYCHIATRY, V15, P245, DOI 10.1002/wps.20346
   Cuijpers P, 2013, CAN J PSYCHIAT, V58, P376, DOI 10.1177/070674371305800702
   da Costa BGG, 2022, J SPORT HEALTH SCI, V11, P252, DOI 10.1016/j.jshs.2020.08.003
   Dale LP, 2019, MENT HEALTH PHYS ACT, V16, P66, DOI 10.1016/j.mhpa.2018.12.001
   de Lannoy L, 2023, MENT HEALTH PHYS ACT, V24, DOI 10.1016/j.mhpa.2023.100511
   Difrancesco S, 2019, DEPRESS ANXIETY, V36, P975, DOI 10.1002/da.22949
   Dumuid D, 2020, INT J ENV RES PUB HE, V17, DOI 10.3390/ijerph17072220
   Erickson KI, 2019, MED SCI SPORT EXER, V51, P1242, DOI 10.1249/MSS.0000000000001936
   Fancourt D, 2021, LANCET PSYCHIAT, V8, P141, DOI 10.1016/S2215-0366(20)30482-X
   Faught EL, 2017, INT J BEHAV NUTR PHY, V14, DOI 10.1186/s12966-017-0476-0
   Garber J, 2010, CLIN PSYCHOL-SCI PR, V17, P293, DOI 10.1111/j.1468-2850.2010.01221.x
   García-Hermoso A, 2023, J SPORT HEALTH SCI, V12, P167, DOI 10.1016/j.jshs.2022.08.001
   Ghasemi Mohammad Reza, 2018, Electron Physician, V10, P7078, DOI 10.19082/7078
   Gilchrist JD, 2021, MENT HEALTH PHYS ACT, V20, DOI 10.1016/j.mhpa.2020.100380
   Goodwin RD, 2020, J PSYCHIATR RES, V130, P441, DOI 10.1016/j.jpsychires.2020.08.014
   Gore FM, 2011, LANCET, V377, P2093, DOI 10.1016/S0140-6736(11)60512-6
   Gunnell KE, 2016, PREV MED, V88, P147, DOI 10.1016/j.ypmed.2016.04.002
   Gutman LM, 2020, J ABNORM CHILD PSYCH, V48, P703, DOI 10.1007/s10802-020-00623-w
   Hegberg NJ, 2015, MENT HEALTH PHYS ACT, V8, P1, DOI 10.1016/j.mhpa.2014.10.001
   Hillman Charles H, 2020, Nestle Nutr Inst Workshop Ser, V95, P116, DOI 10.1159/000511508
   Howie EK, 2020, BMC PUBLIC HEALTH, V20, DOI 10.1186/s12889-020-08620-w
   Hughes K, 2021, LANCET PUBLIC HEALTH, V6, pE848, DOI 10.1016/S2468-2667(21)00232-2
   Janssen I, 2020, APPL PHYSIOL NUTR ME, V45, pS248, DOI 10.1139/apnm-2020-0160
   Jimerson S.R., 2003, CALIFORNIA SCH PSYCH, V8, P7, DOI [DOI 10.1007/BF03340893, 10.1007/BF03340893, 10.1007/bf03340893]
   Kandasamy V, 2018, J DEV BEHAV PEDIATR, V39, P497, DOI 10.1097/DBP.0000000000000559
   Kessler RC, 2007, CURR OPIN PSYCHIATR, V20, P359, DOI 10.1097/YCO.0b013e32816ebc8c
   Khouja JN, 2019, BMC PUBLIC HEALTH, V19, DOI 10.1186/s12889-018-6321-9
   Kong CD, 2023, J SPORT HEALTH SCI, V12, P73, DOI 10.1016/j.jshs.2022.08.003
   Lee EY, 2023, J SPORT HEALTH SCI, V12, P255, DOI 10.1016/j.jshs.2020.11.001
   Lin J., 2019, J. Dev. Behav. Pediatr., V40
   Lissak G, 2018, ENVIRON RES, V164, P149, DOI 10.1016/j.envres.2018.01.015
   Locher C, 2017, JAMA PSYCHIAT, V74, P1011, DOI 10.1001/jamapsychiatry.2017.2432
   Lowe CJ, 2017, NEUROSCI BIOBEHAV R, V80, P586, DOI 10.1016/j.neubiorev.2017.07.010
   Luo X, 2023, INT J CLIN HLTH PSYC, V23, DOI 10.1016/j.ijchp.2023.100400
   Marciano L, 2021, PUBLIC HEALTH, V198, P211, DOI 10.1016/j.puhe.2021.07.027
   Marquez DX, 2020, TRANSL BEHAV MED, V10, P1098, DOI 10.1093/tbm/ibz198
   Mekary RA, 2019, INT J ENV RES PUB HE, V16, DOI 10.3390/ijerph16050797
   Merikangas KR, 2010, J AM ACAD CHILD PSY, V49, P980, DOI 10.1016/j.jaac.2010.05.017
   Min JA, 2013, QUAL LIFE RES, V22, P231, DOI 10.1007/s11136-012-0153-3
   Moffitt TE, 2007, ARCH GEN PSYCHIAT, V64, P651, DOI 10.1001/archpsyc.64.6.651
   Murphy J., 2020, Physical Activity and Health, V4, DOI DOI 10.5334/PAAH.58
   Murray CJL, 2013, LANCET, V381, P628
   Murray RM, 2023, SCAND J MED SCI SPOR, V33, P2598, DOI 10.1111/sms.14471
   Oberle E, 2020, PREV MED, V141, DOI 10.1016/j.ypmed.2020.106291
   Owen KB, 2016, EDUC PSYCHOL-US, V51, P129, DOI 10.1080/00461520.2016.1151793
   Ozdemir C., 2023, Turkiye Cocuk Hastaliklari Dergisi, P1
   Pine DS, 1998, ARCH GEN PSYCHIAT, V55, P56, DOI 10.1001/archpsyc.55.1.56
   Racine N, 2021, JAMA PEDIATR, V175, P1142, DOI 10.1001/jamapediatrics.2021.2482
   Rapaport MH, 2005, AM J PSYCHIAT, V162, P1171, DOI 10.1176/appi.ajp.162.6.1171
   Renaud J, 2008, J AFFECT DISORDERS, V105, P221, DOI 10.1016/j.jad.2007.05.013
   Robson DA, 2020, PSYCHOL BULL, V146, P324, DOI 10.1037/bul0000227
   Rocha TBM, 2015, CURR OPIN PSYCHIATR, V28, P330, DOI 10.1097/YCO.0000000000000169
   Rollo S, 2020, J SPORT HEALTH SCI, V9, P493, DOI 10.1016/j.jshs.2020.07.004
   Saris IMJ, 2017, ACTA PSYCHIAT SCAND, V136, P352, DOI 10.1111/acps.12774
   Sellers R, 2019, J CHILD PSYCHOL PSYC, V60, P813, DOI 10.1111/jcpp.13029
   Sharma T, 2016, BMJ-BRIT MED J, V352, DOI 10.1136/bmj.i65
   Sigmundová D, 2016, BMC PUBLIC HEALTH, V16, DOI 10.1186/s12889-016-3586-8
   Singh B, 2023, BRIT J SPORT MED, V57, DOI 10.1136/bjsports-2022-106195
   Siwa M, 2023, MENT HEALTH PHYS ACT, V24, DOI 10.1016/j.mhpa.2022.100501
   Taylor A, 2023, CHILD ADOL PSYCH MEN, V17, DOI 10.1186/s13034-023-00588-w
   Tremblay MS, 2016, APPL PHYSIOL NUTR ME, V41, pS311, DOI 10.1139/apnm-2016-0151
   Van Ameringen M, 2003, J ANXIETY DISORD, V17, P561, DOI 10.1016/S0887-6185(02)00228-1
   Vohs K.D., 2004, Handbook of self-regulation, P1
   Walsh JJ, 2018, LANCET CHILD ADOLESC, V2, P783, DOI 10.1016/S2352-4642(18)30278-5
   Watson A, 2022, J SPORT HEALTH SCI, V11, P521, DOI 10.1016/j.jshs.2020.12.004
   WEINBERG WA, 1973, J PEDIATR-US, V83, P1065, DOI 10.1016/S0022-3476(73)80552-9
   Westrupp EM, 2023, EUR CHILD ADOLES PSY, V32, P317, DOI 10.1007/s00787-021-01861-z
   Woodward LJ, 2001, J AM ACAD CHILD PSY, V40, P1086, DOI 10.1097/00004583-200109000-00018
   Zhang ZH, 2022, INT J CLIN HLTH PSYC, V22, DOI 10.1016/j.ijchp.2022.100312
   Zhu XH, 2019, MENT HEALTH PHYS ACT, V16, P60, DOI 10.1016/j.mhpa.2019.04.002
   Zou LY, 2023, J SPORT HEALTH SCI, V12, P568, DOI 10.1016/j.jshs.2023.04.003
   Zou LY, 2023, INT J CLIN HLTH PSYC, V23, DOI 10.1016/j.ijchp.2022.100337
NR 94
TC 2
Z9 2
U1 25
U2 25
PU ELSEVIER
PI AMSTERDAM
PA RADARWEG 29, 1043 NX AMSTERDAM, NETHERLANDS
SN 0165-0327
EI 1573-2517
J9 J AFFECT DISORDERS
JI J. Affect. Disord.
PD MAR 15
PY 2024
VL 349
BP 176
EP 186
DI 10.1016/j.jad.2024.01.017
EA JAN 2024
PG 11
WC Clinical Neurology; Psychiatry
WE Science Citation Index Expanded (SCI-EXPANDED); Social Science Citation Index (SSCI)
SC Neurosciences & Neurology; Psychiatry
GA GY0C9
UT WOS:001156107200001
PM 38190861
DA 2024-07-15
ER

PT J
AU Greenberg, MT
   Bierman, KL
   Coie, JD
   Dodge, KA
   Lochman, JE
   McMahon, RJ
   Pinderhughes, E
AF Greenberg, Mark T.
   Bierman, Karen L.
   Coie, John D.
   Dodge, Kenneth A.
   Lochman, John E.
   McMahon, Robert J.
   Pinderhughes, Ellen
CA Conduct Problems Prevention Res Gr
TI The Effects of a Multiyear Universal Social-Emotional Learning Program:
   The Role of Student and School Characteristics
SO JOURNAL OF CONSULTING AND CLINICAL PSYCHOLOGY
LA English
DT Article
DE prevention; school; aggression; social competence; academic engagement
ID ANTISOCIAL-BEHAVIOR; CLASSROOM ENVIRONMENT; AGGRESSIVE-BEHAVIOR;
   1ST-GRADE CLASSROOM; PREVENTION PROGRAMS; ELEMENTARY-SCHOOL; CHILDREN;
   COMPETENCE; INTERVENTION; OUTCOMES
AB Objective: This article examines the impact of a universal social-emotional learning program, the Fast Track PATHS (Promoting Alternative Thinking Strategies) curriculum and teacher consultation, embedded within the Fast Track selective prevention model. Method: The longitudinal analysis involved 2,937 children of multiple ethnicities who remained in the same intervention or control schools for Grades 1, 2, and 3. The study involved a clustered randomized controlled trial involving sets of schools randomized within 3 U.S. locations. Measures assessed teacher and peer reports of aggression, hyperactive disruptive behaviors, and social competence. Beginning in first grade and through 3 successive years, teachers received training and support and implemented the PATHS curriculum in their classrooms. Results: The study examined the main effects of intervention as well as how outcomes were affected by characteristics of the child (baseline level of problem behavior, gender) and by the school environment (student poverty). Modest positive effects of sustained program exposure included reduced aggression and increased prosocial behavior (according to both teacher and peer report) and improved academic engagement (according to teacher report). Peer report effects were moderated by gender, with significant effects only for boys. Most intervention effects were moderated by school environment, with effects stronger in less disadvantaged schools, and effects on aggression were larger in students who showed higher baseline levels of aggression. Conclusions: A major implication of the findings is that well-implemented multiyear social emotional learning programs can have significant and meaningful preventive effects on the population-level rates of aggression, social competence, and academic engagement in the elementary school years.
C1 [Greenberg, Mark T.] Penn State Univ, Prevent Res Ctr, Dept Human Dev & Family Studies, University Pk, PA 16802 USA.
   [Bierman, Karen L.] Penn State Univ, Dept Psychol, University Pk, PA 16802 USA.
   [Coie, John D.] Duke Univ, Dept Psychol, Durham, NC 27706 USA.
   [Dodge, Kenneth A.] Duke Univ, Ctr Child & Family Policy, Durham, NC 27706 USA.
   [Lochman, John E.] Univ Alabama, Dept Psychol, Tuscaloosa, AL 35487 USA.
   [McMahon, Robert J.] Univ Washington, Dept Psychol, Seattle, WA 98195 USA.
   [Pinderhughes, Ellen] Tufts Univ, Dept Child Dev, Medford, MA 02155 USA.
C3 Pennsylvania Commonwealth System of Higher Education (PCSHE);
   Pennsylvania State University; Pennsylvania State University -
   University Park; Pennsylvania Commonwealth System of Higher Education
   (PCSHE); Pennsylvania State University; Pennsylvania State University -
   University Park; Duke University; Duke University; University of Alabama
   System; University of Alabama Tuscaloosa; University of Washington;
   University of Washington Seattle; Tufts University
RP Greenberg, MT (corresponding author), Penn State Univ, Prevent Res Ctr, Dept Human Dev & Family Studies, Henderson S-112, University Pk, PA 16802 USA.
EM mxg47@psu.edu
OI McMahon, Robert/0000-0002-4034-5818
FU NIDA NIH HHS [K05 DA015226, K05DA15226] Funding Source: Medline; NIMH
   NIH HHS [R01 MH62988, R18 MH050953, R18 MH50951, K05MH00797, R18
   MH050952, R01 MH062988, R18 MH50952, R18 MH50953, R01 MH050953, K05
   MH000797, R18 MH48403, R18 MH050951] Funding Source: Medline
CR Aber JL, 1998, DEV PSYCHOPATHOL, V10, P187, DOI 10.1017/S0954579498001576
   Achenbach T. M., 1991, Manual for the youth self-report and 1991 profile
   [Anonymous], 1999, J Consult Clin Psychol, V67, P631
   [Anonymous], PROMOTING ALTERNATIV
   [Anonymous], 1992, Development and Psychopathology, V4, P505
   Barth JM, 2004, J SCHOOL PSYCHOL, V42, P115, DOI 10.1016/j.jsp.2003.11.004
   Battistich V., 1989, J APPL DEV PSYCHOL, V10, P147, DOI 10.1016/0193-3973(89)90002-6
   BEELMANN A, 1994, J CLIN CHILD PSYCHOL, V23, P260, DOI 10.1207/s15374424jccp2303_4
   Bierman KL, 2007, J AM ACAD CHILD PSY, V46, P1250, DOI 10.1097/chi.0b013e31813e5d39
   Bierman KL, 2004, J CLIN CHILD ADOLESC, V33, P650, DOI 10.1207/s15374424jccp3304_1
   Bierman KL, 2000, ADDICT BEHAV, V25, P913
   Bierman KL, 1999, J CONSULT CLIN PSYCH, V67, P648
   BOIVIN M, 1995, J PERS SOC PSYCHOL, V69, P269, DOI 10.1037/0022-3514.69.2.269
   CAPLAN M, 1992, J CONSULT CLIN PSYCH, V60, P56, DOI 10.1037/0022-006X.60.1.56
   Colder CR, 2000, AM J COMMUN PSYCHOL, V28, P83, DOI 10.1023/A:1005194413796
   Collaborative for Academic Social and Emotional Learning, 2003, SAF SOUND ED LEAD GU
   *COND PROBL PREV R, 1998, TECHN REP SOC HLTH P
   Condon DJ, 2002, GEOLOGY, V30, P35, DOI 10.1130/0091-7613(2002)030<0035:NGRIOA>2.0.CO;2
   Cuijpers P, 2003, AM J PSYCHIAT, V160, P1385, DOI 10.1176/appi.ajp.160.8.1385
   Denham S.A., 1987, J APPL DEV PSYCHOL, V8, P391, DOI [10.1016/0193-3973(87)90029-3, DOI 10.1016/0193-3973(87)90029-3]
   Dodge KA, 2003, DEV PSYCHOL, V39, P349, DOI 10.1037/0012-1649.39.2.349
   Dolan L.J., 1993, J APPL DEV PSYCHOL, V14, P317, DOI [DOI 10.1016/0193-3973(93)90013-L, 10.1016/0193-3973(93)90013-L]
   Durlak J. A., CHILD DEV IN PRESS
   Elias M J, 1995, J Prim Prev, V16, P5, DOI 10.1007/BF02407230
   ELIAS MJ, 1998, FOSTERING KNOWLEDGEA
   Eron L, 2002, J CONSULT CLIN PSYCH, V70, P179, DOI 10.1037//0022-006X.70.1.179
   Greenberg M.T., 1990, Rochester symposium on developmental psychopathology, V2, P21
   Greenberg M.T., 1993, PROMOTING SOCIAL EMO
   GREENBERG MT, 1995, DEV PSYCHOPATHOL, V7, P117, DOI 10.1017/S0954579400006374
   Greenberg MT, 2003, AM PSYCHOL, V58, P466, DOI 10.1037/0003-066X.58.6-7.466
   Greenberg P, 1998, J Deaf Stud Deaf Educ, V3, P49
   Grossman DC, 1997, JAMA-J AM MED ASSOC, V277, P1605, DOI 10.1001/jama.277.20.1605
   Hahn R, 2007, AM J PREV MED, V33, pS114, DOI 10.1016/j.amepre.2007.04.012
   Hughes JN, 2005, J CONSULT CLIN PSYCH, V73, P731, DOI 10.1037/0022-006X.73.4.731
   Kam Chi-Ming, 2003, Prev Sci, V4, P55, DOI 10.1023/A:1021786811186
   KAZDIN AE, 1993, DEV PSYCHOPATHOL, V5, P277, DOI 10.1017/S0954579400004399
   Kellam S.G., 1992, PREVENTING ANTISOCIA, P162
   Kellam SG, 1998, DEV PSYCHOPATHOL, V10, P165, DOI 10.1017/S0954579498001564
   KUSCHE CA, 1995, PATHS CURRICULUM
   LOCHMAN JE, 1995, J CONSULT CLIN PSYCH, V63, P549, DOI 10.1037/0022-006X.63.4.549
   LOEBER R, 1990, CLIN PSYCHOL REV, V10, P1, DOI 10.1016/0272-7358(90)90105-J
   Lösel F, 2003, ANN AM ACAD POLIT SS, V587, P84, DOI 10.1177/0002716202250793
   McLoyd VC, 1998, AM PSYCHOL, V53, P185, DOI 10.1037/0003-066X.53.2.185
   MOFFITT TE, 1993, PSYCHOL REV, V100, P674, DOI 10.1037/0033-295X.100.4.674
   Mrazek PJ., 1994, REDUCING RISKS MENTA
   ODONNELL J, 1995, AM J ORTHOPSYCHIAT, V65, P87, DOI 10.1037/h0079598
   [Peters R.D. Bierman K. L. Greenberg M. T. Conduct Problems Prevention Research Group Bierman K. L. Greenberg M. T. Conduct Problems Prevention Research Group], 1996, BANF INT BEHAV SER, P65
   [Peters R.D. McMahon R. J. Slough N. Conduct Problems Prevention Research Group McMahon R. J. Slough N. Conduct Problems Prevention Research Group], 1996, BANF INT BEHAV SER, P90
   [Putallaz M. Bierman K. L. Bruschi C. Domitrovich C. Fang G. Y. Miller-Johnson S. the Conduct Problems Prevention Research Group Bierman K. L. Bruschi C. Domitrovich C. Fang G. Y. Miller-Johnson S. the Conduct Problems Prevention Research Group], 2004, AGGRESSION ANTISOCIA, P137
   Rabe-Hesketh S, 2004, GLLAMM Manual-Technical Report 160
   Riggs NR, 2006, PREV SCI, V7, P91, DOI 10.1007/s11121-005-0022-1
   RUTTER M, 1983, CHILD DEV, V54, P1
   Snyder J., 2002, ANTISOCIAL BEHAV CHI, P101, DOI DOI 10.1037/10468-005
   Stormshak EA, 1999, CHILD DEV, V70, P169, DOI 10.1111/1467-8624.00013
   *US DEP ED, 2001, PUBL EL SEC SCH UN S
   Weisberg R., 1989, PRIMARY PREVENTION P, P255, DOI DOI 10.1037/0022-006X.65.1.93
   WEISSBERG RP, 1988, YALE NEW HAVEN MIDDL
   WERTHAMERLARSSON L, 1991, AM J COMMUN PSYCHOL, V19, P585, DOI 10.1007/BF00937993
NR 58
TC 239
Z9 389
U1 3
U2 129
PU AMER PSYCHOLOGICAL ASSOC
PI WASHINGTON
PA 750 FIRST ST NE, WASHINGTON, DC 20002-4242 USA
SN 0022-006X
EI 1939-2117
J9 J CONSULT CLIN PSYCH
JI J. Consult. Clin. Psychol.
PD APR
PY 2010
VL 78
IS 2
BP 156
EP 168
DI 10.1037/a0018607
PG 13
WC Psychology, Clinical
WE Social Science Citation Index (SSCI)
SC Psychology
GA 582CK
UT WOS:000276572800003
PM 20350027
OA Green Accepted
DA 2024-07-15
ER

PT J
AU Lee, J
   Lee, Y
   Kim, MH
AF Lee, June
   Lee, Yunoug
   Kim, Mi Hwa
TI Effects of Empathy-based Learning in Elementary Social Studies
SO ASIA-PACIFIC EDUCATION RESEARCHER
LA English
DT Article
DE Empathy-based learning; Elementary school students; Social studies
   education; Empathy at school
ID EMOTIONAL INTELLIGENCE; MORAL DISENGAGEMENT; AGGRESSION
AB Schools in South Korea are experiencing problems such as bullying and school violence, so solutions are needed. Developing students' empathy could reduce or prevent these problems. Thus, the purpose of this study was to apply an empathy-based learning model to elementary social studies classes and document its effects on students' empathy at school and academic engagement. The participants were 54 fifth-grade students from two classes in Korea (27 in the experimental group and 27 in the control group). The experimental group was placed in a social studies class using the empathy-based learning model, while the control group was placed in a different class taught in a traditional way. Quantitative data measuring students' empathy at school and academic engagement were analyzed using independent sample t tests and covariance analysis. A teacher and students from the experimental group also participated in written interviews to provide more in-depth perspectives about the model. Qualitative data were analyzed by referring to Creswell's (A concise introduction to mixed methods research, Sage Publications, Thousands Oaks, 2014) data analysis spiral methodology. The analysis was conducted through data collection, data transcription, data reading, classification, and interpretation based on this method. The results showed that empathy-based instruction had stronger positive effects on students' empathy and academic engagement than traditional lecture-oriented instruction. Interviews with experimental group students and the teacher indicated that they were satisfied with the empathy-based class and acknowledged the importance of empathy. This suggests a positive influence of the empathy-based learning model on students in social studies. Implications and future directions are discussed.
C1 [Lee, June; Lee, Yunoug] Hankuk Univ Foreign Studies, Grad Sch Educ, 107 Imun Ro, Seoul, South Korea.
   [Kim, Mi Hwa] Hanyang Cyber Univ, Dept Educ Technol, Wangsimni Ro 220, Seoul, South Korea.
C3 Hankuk University Foreign Studies
RP Kim, MH (corresponding author), Hanyang Cyber Univ, Dept Educ Technol, Wangsimni Ro 220, Seoul, South Korea.
EM junelee@hufs.ac.kr; lyuno@hanmail.net; mhkim@hycu.ac.kr
FU Hankuk University of Foreign Studies
FX This work was supported by Hankuk University of Foreign Studies Research
   Fund of 2018.
CR [Anonymous], 2018, EMPATHY SOCIAL PSYCH
   Antoniadou N., 2018, EMPATHY TRADITIONAL, V8, DOI [10.5539/jedp.v8n1p153, DOI 10.5539/JEDP.V8N1P153]
   Brooks S, 2011, THEOR RES SOC EDUC, V39, P166, DOI 10.1080/00933104.2011.10473452
   Brophy J., 2016, Powerful social studies for elementary students
   Castillo R, 2013, J ADOLESCENCE, V36, P883, DOI 10.1016/j.adolescence.2013.07.001
   Cooper B., 2011, Empathy in education: Engagement, values and achievement
   Creswell J. W., 2015, A Concise Introduction to Mixed Methods Research
   Durán A, 2006, PSICOTHEMA, V18, P158
   Feshbach ND, 2009, SOCIAL NEUROSCIENCE OF EMPATHY, P85
   Foster S., 1999, The Social Studies, V90, P18, DOI [DOI 10.1080/00377999909602386, https://doi.org/10.1080/00377999909602386]
   Fredricks J., 2011, Measuring student engagement in upper elementary through high school: A description of 21 instruments
   Howe D., 2012, EMPATHY WHAT IT IS W
   Hyeon Kwon Su, 2013, 인문과학연구, V38, P507
   Kaya B., 2016, Educational Research and Reviews, V11, P229, DOI DOI 10.5897/ERR2015.2545
   Kidd DC, 2013, SCIENCE, V342, P377, DOI 10.1126/science.1239918
   Kokkinos CM, 2018, EDUC PSYCHOL-UK, V38, P535, DOI 10.1080/01443410.2017.1363376
   Krznaric Roman., 2014, Empathy: A Handbook for Revolution
   Lee J, 2014, KOREAN J TEACHER ED, V30, P151, DOI [10.14333/KJTE.2014.30.4.151, DOI 10.14333/KJTE.2014.30.4.151]
   Lee June, 2016, [The Journal of Learner-Centered Curriculum and Instruction, 학습자중심교과교육연구], V16, P699
   Lee June, 2015, [The Journal of Learner-Centered Curriculum and Instruction, 학습자중심교과교육연구], V15, P419
   Lee June, 2015, [The Journal of Learner-Centered Curriculum and Instruction, 학습자중심교과교육연구], V15, P775
   Lee S, 2013, GLOBAL STUDIES ED, V5, P47
   Marcus A.S., 2017, TEACHING HIST MUSEUM, Vsecond
   Matthews MT, 2017, TECHTRENDS, V61, P486, DOI 10.1007/s11528-017-0212-2
   Paciello M, 2013, PERS INDIV DIFFER, V55, P3, DOI 10.1016/j.paid.2012.11.004
   강유선, 2014, [Studies on Korean Youth, 한국청소년연구], V25, P4, DOI 10.14816/sky.2014.05.73.05
   Perrotta K.A., 2018, The Journal of Social Studies Research, V42, P27, DOI DOI 10.1016/J.JSSR.2017.01.002
   Potash JS, 2013, PUBLIC HEALTH, V127, P735, DOI 10.1016/j.puhe.2013.05.004
   Sahin M, 2012, CHILD YOUTH SERV REV, V34, P1325, DOI 10.1016/j.childyouth.2012.03.013
   Schonert-Reichl KA, 2012, SCH MENT HEALTH, V4, P1, DOI 10.1007/s12310-011-9064-7
   Seaman M, 2012, J NEW JERSEY ED ASS, V85, P22
   Shernoff DJ, 2017, SCHOOL PSYCHOL INT, V38, P201, DOI 10.1177/0143034316666413
   Shernoff DJ, 2003, SCHOOL PSYCHOL QUART, V18, P158, DOI 10.1521/scpq.18.2.158.21860
   Sohravardi BBH, 2015, INT J PEDIATR-MASSHA, V3, P841
   Stout C.J., 1999, Art Education, V52, P21, DOI [DOI 10.2307/3193759, DOI 10.1080/00043125.1997.11650892]
   van Hazebroek BCM, 2017, AGGRESSIVE BEHAV, V43, P204, DOI 10.1002/ab.21675
NR 36
TC 6
Z9 8
U1 0
U2 55
PU SPRINGER HEIDELBERG
PI HEIDELBERG
PA TIERGARTENSTRASSE 17, D-69121 HEIDELBERG, GERMANY
SN 0119-5646
EI 2243-7908
J9 ASIA-PAC EDUC RES
JI Asia-Pac. Educ. Res.
PD DEC
PY 2018
VL 27
IS 6
BP 509
EP 521
DI 10.1007/s40299-018-0413-2
PG 13
WC Education & Educational Research
WE Social Science Citation Index (SSCI)
SC Education & Educational Research
GA GZ9DQ
UT WOS:000449797200008
DA 2024-07-15
ER

PT J
AU García-Martínez, I
   Landa, JMA
   León, SP
AF Garcia-Martinez, Inmaculada
   Augusto Landa, Jose Maria
   Leon, Samuel P.
TI The Mediating Role of Engagement on the Achievement and Quality of Life
   of University Students
SO INTERNATIONAL JOURNAL OF ENVIRONMENTAL RESEARCH AND PUBLIC HEALTH
LA English
DT Article
DE academic engagement; emotional intelligence; resilience; quality of
   life; university students
ID EMOTIONAL INTELLIGENCE; SELF-EFFICACY; ACADEMIC-ACHIEVEMENT;
   HIGH-SCHOOL; PSYCHOLOGICAL RESILIENCE; WORK ENGAGEMENT; SATISFACTION;
   ADOLESCENTS; PERFORMANCE; VALIDATION
AB (1) Background: Academic engagement has been reported in the literature as an important factor in the academic achievement of university students. Other factors such as emotional intelligence (EI) and resilience have also been related to students' performance and quality of life. The present study has two clearly delimited and interrelated objectives. First, to study the mediational role that engagement plays in the relationship between EI and resilience on quality of life. Secondly, and similarly, to study the mediational role of engagement in the relationship between EI and resilience, but in this case on academic achievement. (2) Methods: For this purpose, four scales frequently used in the literature to measure emotional intelligence, resilience, academic engagement and quality of life were administered to 427 students of the University of Jaen undertaking education degrees. In addition, students were asked to indicate their current average mark as a measure of academic performance. Two mediational models based on structural equations were proposed to analyse the relationships between the proposed variables. (3) Results: The results obtained showed that emotional intelligence and resilience directly predicted students' life satisfaction, but this direct relationship did not result in academic performance. In addition, and assuming a finding not found so far, engagement was shown to exert an indirect mediational role for both life satisfaction and academic performance of students. (4) Conclusions: The findings of the study support the importance of engagement in the design and development of instructional processes, as well as in the implementation of any initiative.
C1 [Garcia-Martinez, Inmaculada] Univ Granada, Dept Didact & Sch Org, E-18071 Granada, Spain.
   [Augusto Landa, Jose Maria] Univ Jaen, Dept Psychol, Jaen 23071, Spain.
   [Leon, Samuel P.] Univ Jaen, Dept Pedag, Jaen 23071, Spain.
C3 University of Granada; Universidad de Jaen; Universidad de Jaen
RP Landa, JMA (corresponding author), Univ Jaen, Dept Psychol, Jaen 23071, Spain.; León, SP (corresponding author), Univ Jaen, Dept Pedag, Jaen 23071, Spain.
EM igmartinez@ugr.es; jaugusto@ujaen.es; sparra@ujaen.es
RI Garcia-Martinez, Inmaculada/I-9915-2017
OI Garcia-Martinez, Inmaculada/0000-0003-2620-5779; Parra Leon,
   Samuel/0000-0002-6980-2680
CR Allan JF, 2014, BRIT J GUID COUNS, V42, P9, DOI 10.1080/03069885.2013.793784
   Anglim J, 2020, PSYCHOL BULL, V146, P279, DOI 10.1037/bul0000226
   Antaramian S, 2015, J PSYCHOEDUC ASSESS, V33, P419, DOI 10.1177/0734282914557727
   Bar-On R, 2006, PSICOTHEMA, V18, P13
   Beasley M, 2003, PERS INDIV DIFFER, V34, P77, DOI 10.1016/S0191-8869(02)00027-2
   Beauvais AM, 2014, NURS EDUC TODAY, V34, P918, DOI 10.1016/j.nedt.2013.12.005
   Cabras C, 2018, HIGH EDUC, V75, P643, DOI 10.1007/s10734-017-0161-x
   Cano-Lozano MC, 2020, FRONT PSYCHOL, V11, DOI 10.3389/fpsyg.2020.590097
   Carmona-Halty M, 2021, CURR PSYCHOL, V40, P2938, DOI 10.1007/s12144-019-00227-8
   Chen C, 2017, LEARN INDIVID DIFFER, V54, P226, DOI 10.1016/j.lindif.2017.01.001
   Cohn MA, 2009, EMOTION, V9, P361, DOI 10.1037/a0015952
   Daraei M, 2013, SOC INDIC RES, V112, P69, DOI 10.1007/s11205-012-0040-x
   Datu JAD, 2020, SOC PSYCHOL PERS SCI, V11, P983, DOI 10.1177/1948550620906294
   Di Fabio A, 2011, J CAREER ASSESSMENT, V19, P21, DOI 10.1177/1069072710382530
   Diaz-Morales J.F., 2001, THESIS U COMPLUTENSE
   DIENER E, 1985, J PERS ASSESS, V49, P71, DOI 10.1207/s15327752jpa4901_13
   Diener E., 1998, ADV PERSONALITY, P311, DOI [https://doi.org/10.1007/978-1-4419-8580-4_13, DOI 10.1007/978-1-4419-8580-4_13]
   Diener E., 1999, WELL BEING FDN HEDON, P213, DOI DOI 10.1037/0003-066X.61.4.305
   Duffy RD, 2012, J COUNS PSYCHOL, V59, P50, DOI 10.1037/a0026129
   Extremera N, 2006, SPAN J PSYCHOL, V9, P45, DOI 10.1017/S1138741600005965
   Pacheco NE, 2019, PSICOTHEMA, V31, P94, DOI 10.7334/psicothema2018.147
   Fackler S, 2016, TEACH TEACH EDUC, V56, P185, DOI 10.1016/j.tate.2016.03.002
   Filippello P, 2020, PSYCHOL SCHOOLS, V57, P5, DOI 10.1002/pits.22315
   Finney SJ, 2006, QUANT METH EDUC BEHA, P269
   Flores LY, 2020, J CAREER DEV, V47, P29, DOI 10.1177/0894845319826251
   Gable SL, 2005, REV GEN PSYCHOL, V9, P103, DOI 10.1037/1089-2680.9.2.103
   Gallagher EN, 2008, PERS INDIV DIFFER, V44, P1551, DOI 10.1016/j.paid.2008.01.011
   Haddadi P, 2010, PROCD SOC BEHV, V5, P639, DOI 10.1016/j.sbspro.2010.07.157
   Hair J. F., 2006, MULTIVARIATE DATA AN, DOI DOI 10.1016/J.IJPHARM.2011.02.019
   Hakanen JJ, 2012, J AFFECT DISORDERS, V141, P415, DOI 10.1016/j.jad.2012.02.043
   Holdsworth S, 2018, STUD HIGH EDUC, V43, P1837, DOI 10.1080/03075079.2017.1284193
   Hu TQ, 2015, PERS INDIV DIFFER, V76, P18, DOI 10.1016/j.paid.2014.11.039
   Jaeger AJ, 2007, J STUD AFF RES PRACT, V44, P512, DOI 10.2202/1949-6605.1834
   Kline R., 2015, Principles and Practice of Structural EquationModeling, DOI DOI 10.1126/SCITRANSLMED.3002085
   Kong F, 2015, NEUROIMAGE, V123, P165, DOI 10.1016/j.neuroimage.2015.08.020
   Kuh GD, 2008, J HIGH EDUC-UK, V79, P540, DOI 10.1353/jhe.0.0019
   Kuykendall L, 2015, PSYCHOL BULL, V141, P364, DOI 10.1037/a0038508
   Lewis AD, 2011, J YOUTH ADOLESCENCE, V40, P249, DOI 10.1007/s10964-010-9517-6
   Lewis M., 2008, Handbook of emotions, V3rd
   Lisbona A, 2018, PSICOTHEMA, V30, P89, DOI 10.7334/psicothema2016.245
   Liu T, 2019, FRONT PSYCHOL, V10, DOI 10.3389/fpsyg.2019.00826
   Loewe N, 2014, SOC INDIC RES, V118, P71, DOI 10.1007/s11205-013-0408-6
   MacCann C, 2020, PSYCHOL BULL, V146, P150, DOI 10.1037/bul0000219
   Maguire R, 2017, HIGH EDUC RES DEV, V36, P343, DOI 10.1080/07294360.2016.1185396
   Masten A. S., 2002, Handbook of positive psychology, P74, DOI [10.1093/oso/9780195135336.003.0006, DOI 10.1093/OXFORDHB/9780195187243.013.0012]
   Mayer J. D., 1997, Emotional development and emotional intelligence: educational implications, P3
   Mayer JD, 2008, ANNU REV PSYCHOL, V59, P507, DOI 10.1146/annurev.psych.59.103006.093646
   Merino-Tejedor E, 2018, REV PSICODIDACT, V23, P77, DOI 10.1016/j.psicod.2017.10.001
   Morales-Vives F, 2020, PSICOTHEMA, V32, P84, DOI 10.7334/psicothema2019.262
   Morton S, 2014, AUST J GUID COUNS, V24, P90, DOI 10.1017/jgc.2013.29
   Nilforooshan P, 2016, J VOCAT BEHAV, V94, P1, DOI 10.1016/j.jvb.2016.02.010
   O'Sullivan G, 2011, SOC INDIC RES, V101, P155, DOI 10.1007/s11205-010-9662-z
   Palmer B, 2002, PERS INDIV DIFFER, V33, P1091, DOI 10.1016/S0191-8869(01)00215-X
   Parker JDA, 2004, PERS INDIV DIFFER, V36, P163, DOI 10.1016/S0191-8869(03)00076-X
   Parra P., 2010, Revista de Educacion de Ciencias de la Salud, V7, P128
   PAVOT W, 1991, J PERS ASSESS, V57, P149, DOI 10.1207/s15327752jpa5701_17
   Pavot W., 1993, Psychological Assessment, V5, P164, DOI [DOI 10.1037/1040-3590.5.2.164, 10.1007/978-90-481-2354-4]
   Pool LD, 2012, LEARN INDIVID DIFFER, V22, P306, DOI 10.1016/j.lindif.2012.01.010
   Prewett SL, 2021, TEACH DEV, V25, P1, DOI 10.1080/13664530.2020.1850514
   Reyes AT, 2015, J NURS EDUC, V54, P438, DOI 10.3928/01484834-20150717-03
   Reyes MR, 2012, J EDUC PSYCHOL, V104, P700, DOI 10.1037/a0027268
   Robertson IT, 2015, J OCCUP ORGAN PSYCH, V88, P533, DOI 10.1111/joop.12120
   Roelstraete B, 2011, J STAT SOFTW, V44, P1
   Saklofske DH, 2003, PERS INDIV DIFFER, V34, P707, DOI 10.1016/S0191-8869(02)00056-9
   Salanova M., 2005, ANSIEDAD ESTR S, V11, P215, DOI DOI 10.1177/1046496402239577
   Salmela-Aro K, 2015, RES HUM DEV, V12, P304, DOI 10.1080/15427609.2015.1068038
   Sánchez-Alvarez N, 2016, J POSIT PSYCHOL, V11, P276, DOI 10.1080/17439760.2015.1058968
   Sánchez-Teruel D, 2015, REV IBEROAM DIAGN EV, V2, P103
   Sarrionandia A, 2017, REV LAT AM PSICOL, V49, P110, DOI [10.1016/j.rlp.2015.12.001, 10.1016/j-rlp.2015.12.001]
   Schaufeli WB, 2006, EDUC PSYCHOL MEAS, V66, P701, DOI 10.1177/0013164405282471
   Schutte NS, 2007, PERS INDIV DIFFER, V42, P921, DOI 10.1016/j.paid.2006.09.003
   Shek DTL, 2017, APPL RES QUAL LIFE, V12, P867, DOI 10.1007/s11482-016-9493-4
   Spanish National Statistics Institute, CIFR OF POBL ESP SEX
   Spedding J, 2017, PSYCHOL LEARN TEACH-, V16, P144, DOI 10.1177/1475725716687166
   Stiglbauer B, 2013, J SCHOOL PSYCHOL, V51, P231, DOI 10.1016/j.jsp.2012.12.002
   Suldo SM, 2008, PSYCHOL SCHOOLS, V45, P273, DOI 10.1002/pits.20300
   Upadyaya K, 2013, EUR PSYCHOL, V18, P136, DOI 10.1027/1016-9040/a000143
   Urquijo I, 2017, ELECTRON J RES EDUC, V15, P553, DOI 10.14204/ejrep.43.16064
   Wagnild G.M., 2010, The resilience scale user's guide for the US English version of the resilience scale and the 14-item resilience scale (RS-14)
   Wagnild G. M., 1993, Journal of Nursing Measurement, V1, P165, DOI DOI 10.1016/J.APNU.2010.05.001
   Wagnild G, 2009, J NURS MEAS, V17, P105, DOI 10.1891/1061-3749.17.2.105
   Wong CS, 2002, LEADERSHIP QUART, V13, P243, DOI 10.1016/S1048-9843(02)00099-1
   World Medical Association Declaration of Helsinki, 2014, J. Am. Coll. Dent., V81, P14, DOI [10.1093/acprof:oso/9780199241323.003.0025, DOI 10.1515/9783110208856.233, DOI 10.1093/ACPROF:OSO/9780199241323.003.0025]
   Yu L, 2018, FRONT PSYCHOL, V8, DOI 10.3389/fpsyg.2017.02287
   Zautra A.J., 2010, HDB ADULT RESILIENCE, P3
   Zhang YY, 2018, COMPUT HUM BEHAV, V89, P299, DOI 10.1016/j.chb.2018.08.018
NR 86
TC 21
Z9 22
U1 3
U2 22
PU MDPI
PI BASEL
PA ST ALBAN-ANLAGE 66, CH-4052 BASEL, SWITZERLAND
EI 1660-4601
J9 INT J ENV RES PUB HE
JI Int. J. Environ. Res. Public Health
PD JUN
PY 2021
VL 18
IS 12
AR 6586
DI 10.3390/ijerph18126586
PG 12
WC Environmental Sciences; Public, Environmental & Occupational Health
WE Science Citation Index Expanded (SCI-EXPANDED); Social Science Citation Index (SSCI)
SC Environmental Sciences & Ecology; Public, Environmental & Occupational
   Health
GA SZ3IG
UT WOS:000666462600001
PM 34207337
OA Green Published, gold
DA 2024-07-15
ER

PT J
AU Lakin, JM
   Wai, J
AF Lakin, Joni M.
   Wai, Jonathan
TI Spatially gifted, academically inconvenienced: Spatially talented
   students experience less academic engagement and more behavioural issues
   than other talented students
SO BRITISH JOURNAL OF EDUCATIONAL PSYCHOLOGY
LA English
DT Article
DE underachievement; spatial reasoning; gifted education; academic
   engagement; behavioural issues
ID SEX-DIFFERENCES; ABILITY; PERSONALITY; MALLEABILITY; STEM
AB Background Spatially talented students have a capacity for success that is too often overlooked by educational services. Because these students may lack appropriate challenge, theorists suggest these students experience greater academic struggles than other gifted students, including behavioural problems and lack of academic engagement.
   Aims The goal of this research was to explore empirical evidence for the claim that spatially talented students would experience more academic struggles than other gifted students. We sought to understand the size of the 'spatially talented' population and their patterns of behavioural and academic struggles in high school. We also looked at long-term outcomes, including degree completion.
   Samples This article explores characteristics of spatial talent in three US nationally representative data sets: Project Talent (1960), High School and Beyond (1980), and the National Longitudinal Study of Youth (1997). Combined, these data provide a 60-year longitudinal study of student outcomes.
   Methods This study utilized factor analysis, analysis of variance (ANOVA), and regression methods to explore the research questions for each data set.
   Results and Conclusions From our analyses, we estimate that 4-6% (at least 2 million) of the 56.6 million students in the US K-12 system are spatially talented students that are not identified by common gifted and talented screening processes. These students had greater academic challenges, including reading difficulties, poor study habits, and behavioural troubles. We also found that spatially talented students were less likely to complete college degrees compared to other talented students. Our findings support the need for greater services to these talented students.
C1 [Lakin, Joni M.] Auburn Univ, Auburn, AL 36849 USA.
   [Wai, Jonathan] Univ Arkansas, Fayetteville, AR 72701 USA.
C3 Auburn University System; Auburn University; University of Arkansas
   System; University of Arkansas Fayetteville
RP Lakin, JM (corresponding author), Auburn Univ, Dept Educ Foundat Leadership & Technol, 4036 Haley Ctr, Auburn, AL 36849 USA.
EM jml0035@auburn.edu
OI Lakin, Joni/0000-0002-0546-0554; Wai, Jonathan/0000-0002-7686-1312
FU American Psychological Foundation
FX This research was supported by a grant from the American Psychological
   Foundation.
CR Abdi Herve, 2010, Encyclopedia of Research Design, V1, P169
   American Institutes for Research, PROJ TAL DAT
   Andersen L, 2014, ROEPER REV, V36, P114, DOI 10.1080/02783193.2014.884198
   [Anonymous], 2011, Ph.D. Dissertation
   Autor DH, 2015, J ECON PERSPECT, V29, P3, DOI 10.1257/jep.29.3.3
   Barto E., 2010, AFCAPSFR20100019 AIR
   BARTON K, 1974, SOC BEHAV PERSONAL, V2, P113, DOI 10.2224/sbp.1974.2.2.113
   Becknell B., 2008, APMC, V13, P16
   Carroll J.B., 1993, Human cognitive abilities: A survey of factor-analytic studies, DOI [DOI 10.1017/CB09780511571312, 10.1017/CB09780511571312]
   Child Trends Inc and the Center for Human Resource Research, 1999, NLSY 97 COD SUPPL MA
   Cohen J., 1988, STAT POWER ANAL BEHA
   Costello A. B., 2005, PRACTICAL ASSESSMENT, V10, P1, DOI [10.7275/jyj1-4868, DOI 10.7275/JYJ1-4868]
   Coxon SV, 2012, J EDUC GIFTED, V35, P291, DOI 10.1177/0162353212451788
   FEINGOLD A, 1992, REV EDUC RES, V62, P61, DOI 10.3102/00346543062001061
   Flanagan J.C., 1962, DESIGN STUDY AM YOUT
   Flanagan J.C., 1972, PROJECT TALENT DATA
   Gohm CL, 1998, AM EDUC RES J, V35, P515, DOI 10.2307/1163447
   Harris J, 2013, COGN PROCESS, V14, P105, DOI 10.1007/s10339-013-0544-6
   Hegarty Mary., 2005, The Cambridge handbook of visuospatial thinking, P121, DOI DOI 10.1017/CBO9780511610448.005
   Holzer H., 2015, JOB MARKET POLARIZAT
   HUMPHREYS LG, 1993, J APPL PSYCHOL, V78, P250, DOI 10.1037/0021-9010.78.2.250
   Kell HJ, 2013, ROEPER REV, V35, P219, DOI 10.1080/02783193.2013.829896
   Kuncel NR, 2004, J PERS SOC PSYCHOL, V86, P148, DOI 10.1037/0022-3514.86.1.148
   LINN MC, 1985, CHILD DEV, V56, P1479, DOI 10.1111/j.1467-8624.1985.tb00213.x
   Lohman D.F., 1994, TALENT DEV VOL 2, V2, P251
   Lohman D. F., 1979, SPATIAL ABILITY REV
   Lohman DF, 1996, HUMAN ABILITIES, P97
   Lubinski D, 2010, PERS INDIV DIFFER, V49, P344, DOI 10.1016/j.paid.2010.03.022
   LYKKEN DT, 1968, PSYCHOL BULL, V70, P151, DOI 10.1037/h0026141
   Major JT, 2014, J PERS SOC PSYCHOL, V106, P638, DOI 10.1037/a0035815
   Mix KS, 2017, J COGN DEV, V18, P465, DOI 10.1080/15248372.2017.1346658
   *NAT CTR ED STAT, 2018, 2018144 NCES
   Newcombe N.S., 2015, STUDYING VISUAL SPAT, P179, DOI DOI 10.1007/978-94-017-9297-4_10
   Newman K. S., 2016, NY TIMES
   Pozzebon J, 2013, FRONT PSYCHOL, V4, DOI 10.3389/fpsyg.2013.00968
   Roberts BW, 2007, PERSPECT PSYCHOL SCI, V2, P313, DOI 10.1111/j.1745-6916.2007.00047.x
   Sebring Penny, 1987, HIGH SCH 1980 SOPHOM
   Shea DL, 2001, J EDUC PSYCHOL, V93, P604, DOI 10.1037/0022-0663.93.3.604
   Shepard R.N., 1990, Mind sights
   Subotnik RF, 2011, PSYCHOL SCI PUBL INT, V12, P3, DOI 10.1177/1529100611418056
   Talboy A., 2011, Journal of Young Investigator, V22, P81
   US Bureau of Labor & Statistics, 2006, NLS HDB
   Uttal DH, 2013, PSYCHOL BULL, V139, P352, DOI 10.1037/a0028446
   Wai J., 2018, HIDDEN GEMS UN UNPUB
   Wai J., 2018, Why spatial reasoning matters for education policy
   Wai J., 2016, Policy Insights from the Behavioral and Brain Sciences, V3, P122
   Wai J, 2019, GIFTED CHILD QUART, V63, P253, DOI 10.1177/0016986219869042
   Wai J, 2012, CURR DIR PSYCHOL SCI, V21, P382, DOI 10.1177/0963721412455052
   Wai J, 2009, J EDUC PSYCHOL, V101, P817, DOI 10.1037/a0016127
   Webb RM, 2007, J EDUC PSYCHOL, V99, P397, DOI 10.1037/0022-0663.99.2.397
   West T. G., 1991, IN THE MINDS EYE
   Whitehurst G. J., 2019, ED NEXT, V19
NR 52
TC 26
Z9 30
U1 1
U2 24
PU WILEY
PI HOBOKEN
PA 111 RIVER ST, HOBOKEN 07030-5774, NJ USA
SN 0007-0998
EI 2044-8279
J9 BRIT J EDUC PSYCHOL
JI Br. J. Educ. Psychol.
PD DEC
PY 2020
VL 90
IS 4
BP 1015
EP 1038
DI 10.1111/bjep.12343
EA FEB 2020
PG 24
WC Psychology, Educational
WE Social Science Citation Index (SSCI)
SC Psychology
GA OR0OK
UT WOS:000513687300001
PM 32065397
DA 2024-07-15
ER

PT J
AU Navarro, RL
   Flores, LY
   Legerski, JP
   Brionez, J
   May, SF
   Suh, HN
   Slivensky, DR
   Tapio, F
   Lee, HS
   Garriott, PO
   Hunt, HK
   Desjarlais, CD
   Lee, BH
   Diaz, D
   Zhu, JJ
   Jung, AK
AF Navarro, Rachel L.
   Flores, Lisa Y.
   Legerski, John-Paul
   Brionez, Julio
   May, Sarah F.
   Suh, Han Na
   Slivensky, Diana R.
   Tapio, Feather
   Lee, Hang-Shim
   Garriott, Patton O.
   Hunt, Heather K.
   Desjarlais, Cerynn D.
   Lee, Bo-Hyun
   Diaz, David
   Zhu, Jiajia
   Jung, Ae-Kyung
TI Social Cognitive Predictors of Engineering Students' Academic
   Persistence Intentions, Satisfaction, and Engagement
SO JOURNAL OF COUNSELING PSYCHOLOGY
LA English
DT Article
DE SCCT; engineering; persistence; satisfaction; engagement
ID CAREER-DEVELOPMENT; CONTEXTUAL SUPPORTS; SCHOOL ENGAGEMENT;
   SELF-EFFICACY; GENDER; CHOICE; MODEL; ACHIEVEMENT; MAJORS; GOALS
AB The demand for high quality engineers is of particular importance as engineering jobs are projected to grow in the next 10 years (United States Bureau of Labor Statistics, 2018). More work is needed to understand factors related to academic engagement, satisfaction, and persistence intentions of Latino/as and women in engineering: 2 underrepresented groups in the engineering pipeline. We present findings that explored the role of social-cognitive, environmental, and personality variables in engineering persistence intentions, engagement and satisfaction of a diverse sample of 1,335 engineering students using an extension of the integrative social cognitive career theory model (SCCT; Lent et al., 2013). Results indicated that (a) the hypothesized model fit the data well for the full sample and across 8 subsamples based on gender-ethnicity (i.e., Latinas, Latinos, White women, and White men) and ethnicity-school type (i.e., Latina/os at Hispanic-serving institutions [HSIs], Latina/os at predominantly White institutions [PWIs], Whites at HSIs, and Whites at PWIs), (b) all but 5 model parameters were significant and positive for the full sample, (c) a subset of model parameters differed by the interactions of race/ethnicity-gender and race/ethnicity-school type groups, and (d) the relations within the model explained a significant amount of variance in engineering academic engagement, satisfaction, and persistence intentions for the full sample and 8 subsamples. Implications of the findings for educational and career interventions aimed at retaining Latina/os and women in engineering are discussed in relation to building on social cognitions in engineering academic engagement, satisfaction, and persistence intentions.
C1 [Navarro, Rachel L.; Brionez, Julio; Slivensky, Diana R.; Desjarlais, Cerynn D.] Univ North Dakota, Counseling Psychol Program, Dept Educ Hlth & Behav Studies, 231 Centennial Dr,Stop 8255, Grand Forks, ND 58202 USA.
   [Flores, Lisa Y.; Suh, Han Na; Lee, Bo-Hyun; Diaz, David] Univ Missouri, Dept Educ Sch & Counseling Psychol, Columbia, MO 65211 USA.
   [Legerski, John-Paul; Tapio, Feather] Univ North Dakota, Dept Psychol, Grand Forks, ND 58202 USA.
   [May, Sarah F.] Univ Kansas, Med Ctr, Counseling Serv, Lawrence, KS 66045 USA.
   [May, Sarah F.] Univ Kansas, Med Ctr, Educ Support Serv, Lawrence, KS 66045 USA.
   [Lee, Hang-Shim] KonKuk Univ, Dept Educ, Seoul, South Korea.
   [Garriott, Patton O.] Univ Denver, Dept Counseling Psychol, Denver, CO 80208 USA.
   [Hunt, Heather K.] Univ Missouri, Dept Bioengn, Columbia, MO 65211 USA.
   [Zhu, Jiajia] Beijing Normal Univ, Dept Psychol, Beijing, Peoples R China.
   [Jung, Ae-Kyung] Gyeongin Natl Univ Educ, Dept Educ, Incheon, South Korea.
C3 University of North Dakota Grand Forks; University of Missouri System;
   University of Missouri Columbia; University of North Dakota Grand Forks;
   University of Kansas; University of Kansas Medical Center; University of
   Kansas; University of Kansas Medical Center; Konkuk University;
   University of Denver; University of Missouri System; University of
   Missouri Columbia; Beijing Normal University
RP Navarro, RL (corresponding author), Univ North Dakota, Counseling Psychol Program, Dept Educ Hlth & Behav Studies, 231 Centennial Dr,Stop 8255, Grand Forks, ND 58202 USA.
EM rachel.navarro@und.edu
RI Jung, Ae-Kyung/GYD-7928-2022; Zandonade, Viviane/JKI-1817-2023
OI Flores, Lisa/0000-0002-4585-0952; Legerski,
   John-Paul/0000-0002-3084-4752; Lee, Bo Hyun/0000-0002-2633-9948
FU National Science Foundation [DUE-1430614/1430640]
FX A preliminary draft of this paper was presented at the annual meeting of
   the American Psychological Association in Denver, Colorado in August
   2016. This study was based on work supported by the National Science
   Foundation (Grant DUE-1430614/1430640).
CR Ali SR, 2014, CAREER DEV Q, V62, P175, DOI 10.1002/j.2161-0045.2014.00078.x
   American Society for Engineering Education, 2017, ENG NUMB ASEE RET TI
   [Anonymous], 2012, STEM education: Preparing for the jobs of the future
   Bandura A., 1986, SOCIAL FDN THOUGHT A
   BENTLER PM, 1987, SOCIOL METHOD RES, V16, P78, DOI 10.1177/0049124187016001004
   Byars-Winston A, 2010, J COUNS PSYCHOL, V57, P205, DOI 10.1037/a0018608
   Caldera YM, 2003, J COUNS PSYCHOL, V50, P309, DOI 10.1037/0022-0167.50.3.309
   Cole ER, 2009, AM PSYCHOL, V64, P170, DOI 10.1037/a0014564
   Cupani M, 2013, J CAREER ASSESSMENT, V21, P395, DOI 10.1177/1069072712475177
   Dik BJ, 2008, J CAREER DEV, V35, P23, DOI 10.1177/0894845308317934
   Flores LY, 2014, J COUNS PSYCHOL, V61, P81, DOI 10.1037/a0034577
   Flores LY, 2010, J VOCAT BEHAV, V76, P198, DOI 10.1016/j.jvb.2009.11.002
   Fouad NA, 2016, J VOCAT BEHAV, V92, P79, DOI 10.1016/j.jvb.2015.11.002
   Fredricks JA, 2004, REV EDUC RES, V74, P59, DOI 10.3102/00346543074001059
   Fredricks JA, 2016, LEARN INSTR, V43, P1, DOI 10.1016/j.learninstruc.2016.02.002
   Gasiewski JA, 2012, RES HIGH EDUC, V53, P229, DOI 10.1007/s11162-011-9247-y
   HACKETT G, 1992, J COUNS PSYCHOL, V39, P527, DOI 10.1037/0022-0167.39.4.527
   Hardin EE, 2014, AM PSYCHOL, V69, P656, DOI 10.1037/a0036532
   Kenny DA, 2015, SOCIOL METHOD RES, V44, P486, DOI 10.1177/0049124114543236
   Kenny ME, 2006, J COUNS PSYCHOL, V53, P272, DOI 10.1037/0022-0167.53.2.272
   King RB, 2015, LEARN INDIVID DIFFER, V39, P64, DOI 10.1016/j.lindif.2015.03.005
   Kline R., 2015, Principles and Practice of Structural EquationModeling, DOI DOI 10.1126/SCITRANSLMED.3002085
   Lee HS, 2015, J VOCAT BEHAV, V88, P95, DOI 10.1016/j.jvb.2015.02.003
   Lent RW, 2008, J VOCAT BEHAV, V73, P328, DOI 10.1016/j.jvb.2008.07.005
   Lent RW, 2008, J CAREER ASSESSMENT, V16, P6, DOI 10.1177/1069072707305769
   Lent RW, 2007, J CAREER ASSESSMENT, V15, P87, DOI 10.1177/1069072706294518
   Lent RW, 2006, J VOCAT BEHAV, V69, P236, DOI 10.1016/j.jvb.2006.02.006
   Lent RW, 2018, J COUNS PSYCHOL, V65, P17, DOI 10.1037/cou0000243
   Lent RW, 2016, J VOCAT BEHAV, V94, P79, DOI 10.1016/j.jvb.2016.02.012
   Lent RW, 2015, J VOCAT BEHAV, V86, P77, DOI 10.1016/j.jvb.2014.11.004
   Lent RW, 2013, J VOCAT BEHAV, V83, P22, DOI 10.1016/j.jvb.2013.02.006
   Lent RW, 2011, J VOCAT BEHAV, V78, P184, DOI 10.1016/j.jvb.2010.10.006
   LENT RW, 1994, J VOCAT BEHAV, V45, P79, DOI 10.1006/jvbe.1994.1027
   Lent RW, 2005, J COUNS PSYCHOL, V52, P84, DOI 10.1037/0022-0167.52.1.84
   Lent RW, 2005, J COUNS PSYCHOL, V52, P429, DOI 10.1037/0022-0167.52.3.429
   Lent RW, 2000, J COUNS PSYCHOL, V47, P36, DOI 10.1037/0022-0167.47.1.36
   Lent RW, 2003, J COUNS PSYCHOL, V50, P458, DOI 10.1037/0022-0167.50.4.458
   LOPEZ FG, 1992, CAREER DEV Q, V41, P3, DOI 10.1002/j.2161-0045.1992.tb00350.x
   Motti-Stefanidi F, 2015, INT J BEHAV DEV, V39, P32, DOI 10.1177/0165025414533428
   Muthen L. K., 1998, Mplus User's Guide, V8th
   Muthén LK, 2002, STRUCT EQU MODELING, V9, P599, DOI 10.1207/S15328007SEM0904_8
   National Science Foundation (NSF), 2017, BACH DEGR AW ENG SEX
   National Science Foundation (NSF), 2017, UND ENR ENG PROGR EN
   Nauta MM, 2003, J COUNS PSYCHOL, V50, P448, DOI 10.1037/0022-0167.50.4.448
   Navarro RL, 2014, J VOCAT BEHAV, V85, P146, DOI 10.1016/j.jvb.2014.05.007
   Rowe Dawn A., 2017, EFFECT TARGETED ED S, V40, P25, DOI DOI 10.1177/2165143416678175
   Satorra A, 2001, PSYCHOMETRIKA, V66, P507, DOI 10.1007/BF02296192
   Schaufeli W. B., 2002, J. Happiness Stud., V3, P71
   Schlomer GL, 2010, J COUNS PSYCHOL, V57, P1, DOI 10.1037/a0018082
   Singh K, 2002, J EDUC RES, V95, P323, DOI 10.1080/00220670209596607
   Spence J.T., 1978, MASCULINITY FEMININI
   U.S. Bureau of Labor Statistics, 2018, ENG EMPL PAY OUTL
   Wang MT, 2013, LEARN INSTR, V28, P12, DOI 10.1016/j.learninstruc.2013.04.002
   Wang MT, 2012, J RES ADOLESCENCE, V22, P31, DOI 10.1111/j.1532-7795.2011.00753.x
   Wang MT, 2010, AM EDUC RES J, V47, P633, DOI 10.3102/0002831209361209
   Wilson D, 2015, RES HIGH EDUC, V56, P750, DOI 10.1007/s11162-015-9367-x
NR 56
TC 27
Z9 49
U1 3
U2 45
PU AMER PSYCHOLOGICAL ASSOC
PI WASHINGTON
PA 750 FIRST ST NE, WASHINGTON, DC 20002-4242 USA
SN 0022-0167
EI 1939-2168
J9 J COUNS PSYCHOL
JI J. Couns. Psychol.
PD MAR
PY 2019
VL 66
IS 2
BP 170
EP 183
DI 10.1037/cou0000319
PG 14
WC Psychology, Educational; Psychology, Applied
WE Social Science Citation Index (SSCI)
SC Psychology
GA HN1FF
UT WOS:000459931800004
PM 30589282
OA hybrid
DA 2024-07-15
ER

PT J
AU Xiong, YK
   Qin, XN
   Wang, QQ
   Ren, P
AF Xiong, Yuke
   Qin, Xingna
   Wang, Quanquan
   Ren, Ping
TI Parental Involvement in Adolescents' Learning and Academic Achievement:
   Cross-lagged Effect and Mediation of Academic Engagement
SO JOURNAL OF YOUTH AND ADOLESCENCE
LA English
DT Article
DE Parental involvement; Academic achievement; Academic engagement; Gender
   differences
ID GENDER-DIFFERENCES; SCHOOL ENGAGEMENT; UNITED-STATES; SELF; GRADES;
   PERFORMANCE; PREDICTORS; STRATEGIES; EDUCATION; EMOTION
AB Parental involvement in adolescents' learning has been linked to high academic achievement, yet few studies have examined its reverse relationship at the same time and the potential mechanisms that underly these associations. To address this research gap, this study investigated the reciprocal relationship between parental involvement and academic achievement as well as the mediating role of adolescents' academic engagement among Chinese adolescents. In addition, the current study explored whether these relationships varied by gender. Using a longitudinal design, a total of 2381 secondary school students (48.8% girls, Mage = 13.38 +/- 0.59) participated in the study. The results found significant positive directional effects from academic achievement to parental involvement among total sample, but not vice versa. The cross-lagged effect from academic achievement to parental involvement only existed among adolescent girls. Bootstrap analyses in the total sample revealed that parental involvement was related to academic achievement through the indirect effects of adolescents' behavioral engagement. In terms of gender differences, behavioral engagement totally mediated the path from academic achievement to parental involvement for boys, while no significant mediation effect was found for girls. These results have provided empirical evidence of the evocative role of adolescents' academic characteristics on parenting behaviors and the double-edged effect of parental involvement on adolescents' academic performance, they also suggest that further research is needed to explore effective and appropriate ways for parents to get involved in adolescents' learning in order to promote their children's academic achievement.
C1 [Xiong, Yuke; Wang, Quanquan; Ren, Ping] Beijing Normal Univ, Collaborat Innovat Ctr Assessment Basic Educ Qual, 19 Xinjiekouwai St, Beijing 100875, Peoples R China.
   [Qin, Xingna] Univ Groningen, Dept Sociol, Grote Rozenstr 31, NL-9712 TG Groningen, Netherlands.
C3 Beijing Normal University; University of Groningen
RP Ren, P (corresponding author), Beijing Normal Univ, Collaborat Innovat Ctr Assessment Basic Educ Qual, 19 Xinjiekouwai St, Beijing 100875, Peoples R China.
EM renping@bnu.edu.cn
OI Qin, Xingna/0000-0002-3662-8348
FU National Social Science Foundation of China [20BSH067]
FX This work was supported by the National Social Science Foundation of
   China [Grant number: 20BSH067].
CR Boonk L, 2018, EDUC RES REV-NETH, V24, P10, DOI 10.1016/j.edurev.2018.02.001
   Brajsa-Zganec A, 2019, PSYCHOL SCHOOLS, V56, P1246, DOI 10.1002/pits.22273
   Bronstein P, 2005, J YOUTH ADOLESCENCE, V34, P559, DOI 10.1007/s10964-005-8946-0
   Brown T., 2015, Confirmatory factor analysis for applied research, DOI DOI 10.19030/AJBE.V6I3.7818
   Camacho-Thompson DE, 2019, SCHOOL PSYCHOL, V34, P386, DOI 10.1037/spq0000319
   Carter RS, 2000, ADOLESCENCE, V35, P29
   Chen JJL, 2005, GENET SOC GEN PSYCH, V131, P77, DOI 10.3200/MONO.131.2.77-127
   Cheung CSS, 2015, J EDUC PSYCHOL, V107, P309, DOI 10.1037/a0037458
   Cheung CSS, 2011, CHILD DEV, V82, P932, DOI 10.1111/j.1467-8624.2011.01582.x
   Dotterer AM, 2016, EDUC PSYCHOL-UK, V36, P812, DOI 10.1080/01443410.2015.1099617
   Dotterer AM, 2014, J RES ADOLESCENCE, V24, P734, DOI 10.1111/jora.12080
   Duan WJ, 2018, FRONT PSYCHOL, V9, DOI 10.3389/fpsyg.2018.00952
   Duckworth AL, 2006, J EDUC PSYCHOL, V98, P198, DOI 10.1037/0022-0663.98.1.198
   Dumont H, 2014, J EDUC PSYCHOL, V106, P144, DOI 10.1037/a0034100
   Fu R, 2016, J EDUC PSYCHOL, V108, P1001, DOI 10.1037/edu0000100
   Gonida EN, 2009, LEARN INDIVID DIFFER, V19, P53, DOI 10.1016/j.lindif.2008.04.002
   GROLNICK WS, 1994, CHILD DEV, V65, P237, DOI 10.2307/1131378
   Guo XL, 2018, FRONT PSYCHOL, V9, DOI 10.3389/fpsyg.2018.00783
   Hill NE, 2009, DEV PSYCHOL, V45, P740, DOI 10.1037/a0015362
   Hong S, 2010, J EXP EDUC, V78, P419, DOI 10.1080/00220970903292926
   HooverDempsey KV, 1995, TEACH COLL REC, V97, P310
   Hu LT, 1998, PSYCHOL METHODS, V3, P424, DOI 10.1037/1082-989X.3.4.424
   Hughes JN, 2008, J EDUC PSYCHOL, V100, P1, DOI 10.1037/0022-0663.100.1.1
   Huntsinger CS, 2009, EARLY CHILD RES Q, V24, P398, DOI 10.1016/j.ecresq.2009.07.006
   Jung E, 2016, J EDUC RES, V109, P333, DOI 10.1080/00220671.2014.959112
   Keith TZ, 1998, J SCHOOL PSYCHOL, V36, P335, DOI 10.1016/S0022-4405(98)00008-9
   Lam SF, 2012, J SCHOOL PSYCHOL, V50, P77, DOI 10.1016/j.jsp.2011.07.004
   Larocque M, 2011, PREV SCH FAIL, V55, P115, DOI 10.1080/10459880903472876
   MacKinnon D., 2008, An Introduction to Statistical Mediation Analysis
   MARKUS HR, 1991, PSYCHOL REV, V98, P224, DOI 10.1037/0033-295X.98.2.224
   Masche JG, 2010, J ADOLESCENCE, V33, P271, DOI 10.1016/j.adolescence.2009.08.002
   Matthews JS, 2009, J EDUC PSYCHOL, V101, P689, DOI 10.1037/a0014240
   Meeus W, 2016, DEV PSYCHOL, V52, P1969, DOI 10.1037/dev0000243
   Meyer DK, 2002, EDUC PSYCHOL-US, V37, P107, DOI 10.1207/S15326985EP3702_5
   Muller C, 1998, SOCIOL EDUC, V71, P336, DOI 10.2307/2673174
   Ng FFY, 2007, DEV PSYCHOL, V43, P1239, DOI 10.1037/0012-1649.43.5.1239
   Ng FFY, 2014, CHILD DEV, V85, P355, DOI 10.1111/cdev.12102
   Noom MJ, 2001, J YOUTH ADOLESCENCE, V30, P577, DOI 10.1023/A:1010400721676
   Núñez JC, 2017, FRONT PSYCHOL, V8, DOI 10.3389/fpsyg.2017.01217
   Nurmi JE, 2014, BRIT J EDUC PSYCHOL, V84, P454, DOI 10.1111/bjep.12046
   Otani M, 2020, ASIA PAC EDUC REV, V21, P1
   Pomerantz EM, 2007, REV EDUC RES, V77, P373, DOI 10.3102/003465430305567
   Poorthuis AMG, 2015, J EDUC PSYCHOL, V107, P842, DOI 10.1037/edu0000002
   Preacher KJ, 2008, BEHAV RES METHODS, V40, P879, DOI 10.3758/BRM.40.3.879
   Sameroff A.E., 2009, The transactional model of development: How children and contexts shape each other, DOI [DOI 10.1037/11877-001, 10.1037/11877-000, DOI 10.1037/11877-000]
   SCARR S, 1983, CHILD DEV, V54, P424, DOI 10.1111/j.1467-8624.1983.tb03884.x
   Schafer JL, 1998, MULTIVAR BEHAV RES, V33, P545, DOI 10.1207/s15327906mbr3304_5
   Seginer R, 2006, PARENT-SCI PRACT, V6, P1, DOI 10.1207/s15327922par0601_1
   Silinskas G, 2019, CONTEMP EDUC PSYCHOL, V59, DOI 10.1016/j.cedpsych.2019.101784
   Silinskas G, 2015, DEV PSYCHOL, V51, P419, DOI 10.1037/a0038908
   Silinskas G, 2013, INT J BEHAV DEV, V37, P44, DOI 10.1177/0165025412456146
   Skinner E.A., 2009, Handbook of motivation at school, P223, DOI DOI 10.1037/0003-066X.55.1.68
   Skinner E, 2008, J EDUC PSYCHOL, V100, P765, DOI 10.1037/a0012840
   Voyer D, 2014, PSYCHOL BULL, V140, P1174, DOI 10.1037/a0036620
   Wang HY, 2017, INT J PSYCHOL, V52, P58, DOI 10.1002/ijop.12188
   Wang J., 2012, Structural equation modeling: Applications using Mplus, DOI DOI 10.1002/9781118356258
   Wang MT, 2014, CHILD DEV, V85, P610, DOI 10.1111/cdev.12153
   Wang MT, 2011, J SCHOOL PSYCHOL, V49, P465, DOI 10.1016/j.jsp.2011.04.001
   Wilder S, 2014, EDUC REV, V66, P377, DOI 10.1080/00131911.2013.780009
   Xu XP, 2020, BRIT J EDUC PSYCHOL, V90, P700, DOI 10.1111/bjep.12326
   Zhang F, 2020, BRIT J EDUC PSYCHOL, V90, P561, DOI 10.1111/bjep.12374
   Zhang WX, 2019, J CHILD PSYCHOL PSYC, V60, P178, DOI 10.1111/jcpp.12927
   Zhang Y., 2021, PSYCHOL DEV ED, V37, P211, DOI DOI 10.16187/J.CNKI.ISSN1001-4918.2021.02.08
NR 63
TC 24
Z9 28
U1 28
U2 155
PU SPRINGER/PLENUM PUBLISHERS
PI NEW YORK
PA 233 SPRING ST, NEW YORK, NY 10013 USA
SN 0047-2891
EI 1573-6601
J9 J YOUTH ADOLESCENCE
JI J. Youth Adolesc.
PD SEP
PY 2021
VL 50
IS 9
BP 1811
EP 1823
DI 10.1007/s10964-021-01460-w
EA JUN 2021
PG 13
WC Psychology, Developmental
WE Social Science Citation Index (SSCI)
SC Psychology
GA TX8NH
UT WOS:000660330600002
PM 34117608
DA 2024-07-15
ER

PT J
AU Landau, MJ
   Oyserman, D
   Keefer, LA
   Smith, GC
AF Landau, Mark J.
   Oyserman, Daphna
   Keefer, Lucas A.
   Smith, George C.
TI The College Journey and Academic Engagement: How Metaphor Use Enhances
   Identity-Based Motivation
SO JOURNAL OF PERSONALITY AND SOCIAL PSYCHOLOGY
LA English
DT Article
DE academic achievement; conceptual metaphor theory; goals; identity-based
   motivation; possible selves
ID POSSIBLE SELVES INTERVENTION; INDIVIDUAL-DIFFERENCES; SELF-REGULATION;
   STUDENTS; GOAL; REPRESENTATIONS; EXPECTATIONS; PERFORMANCE; EXPERIENCES;
   PSYCHOLOGY
AB People commonly talk about goals metaphorically as destinations on physical paths extending into the future or as contained in future periods. Does metaphor use have consequences for people's motivation to engage in goal-directed action? Three experiments examine the effect of metaphor use on students' engagement with their academic possible identity: their image of themselves as academically successful graduates. Students primed to frame their academic possible identity using the goal-as-journey metaphor reported stronger academic intention, and displayed increased effort on academic tasks, compared to students primed with a nonacademic possible identity, a different metaphoric framing (goal-as-contained-entity), and past academic achievements (Studies 1-2). This motivating effect persisted up to a week later as reflected in final exam performance (Study 3). Four experiments examine the cognitive processes underlying this effect. Conceptual metaphor theory posits that an accessible metaphor transfers knowledge between dissimilar concepts. As predicted in this paradigm, a journey-metaphoric framing of a possible academic identity transferred confidence in the procedure, or action sequence, required to attain that possible identity, which in turn led participants to perceive that possible identity as more connected to their current identity (Study 4). Drawing on identity-based motivation theory, we hypothesized that strengthened current/possible identity connection would mediate the journey framing's motivating effect. This mediational process predicted students' academic engagement (Study 5) and an online sample's engagement with possible identities in other domains (Study 6). Also as predicted, journey framing increased academic engagement particularly among students reporting a weak connection to their academic possible identity (Study 7).
C1 [Landau, Mark J.; Keefer, Lucas A.] Univ Kansas, Dept Psychol, Lawrence, KS 66045 USA.
   [Oyserman, Daphna] Univ So Calif, Dept Psychol, Los Angeles, CA 90089 USA.
   [Smith, George C.] Univ Michigan, Dept Psychol, Ann Arbor, MI 48109 USA.
C3 University of Kansas; University of Southern California; University of
   Michigan System; University of Michigan
RP Landau, MJ (corresponding author), Univ Kansas, Dept Psychol, 1415 Jayhawk Blvd,Fraser Hall,Room 426, Lawrence, KS 66045 USA.
EM mjlandau@ku.edu
RI Oyserman, Daphna/U-3207-2019
OI Oyserman, Daphna/0000-0002-2727-2167
FU Direct For Social, Behav & Economic Scie; Division Of Behavioral and
   Cognitive Sci [1222047] Funding Source: National Science Foundation
CR Agnes A., 2009, Argumentum, V5, P18
   Aiken L. S, 1991, Multiple Regression: Testing and Interpreting Interactions
   Allensworth E., 2007, What matters for staying on-track and graduating in Chicago Public High Schools-A close look at course grades, failures, and attendance in the freshman year
   [Anonymous], 2006, LANGUAGE VIOLENCE A
   [Anonymous], 2011, The New York Times
   Aronson J, 2002, J EXP SOC PSYCHOL, V38, P113, DOI 10.1006/jesp.2001.1491
   Arum R., 2011, Improving undergraduate learning: Findings and policy recommendations from the SSRC-CLA longitudinal project
   Ballard K, 2009, NEUROIMAGE, V45, P143, DOI 10.1016/j.neuroimage.2008.11.004
   Bayuk JB, 2010, J CONSUM RES, V37, P570, DOI 10.1086/654892
   Bishop J. H., 2001, 73 CAHRS CORN U SCH
   Buhrmester M, 2011, PERSPECT PSYCHOL SCI, V6, P3, DOI 10.1177/1745691610393980
   CHAPMAN GB, 1995, MED DECIS MAKING, V15, P373, DOI 10.1177/0272989X9501500408
   Charteris-Black J., 2011, Politicians and rhetoric: the persuasive power of metaphor, V2nd, DOI DOI 10.1057/9780230319899
   Cohen J., 1988, STAT POWER ANAL BEHA
   Croizet J.C., 2008, COMMEMORATING BROWN, P153, DOI DOI 10.1037/11681-009
   Dalley SE, 2011, EUR J SOC PSYCHOL, V41, P672, DOI 10.1002/ejsp.816
   DeStefano D, 2004, EUR J COGN PSYCHOL, V16, P353, DOI 10.1080/09541440244000328
   Destin M, 2010, J EXP SOC PSYCHOL, V46, P846, DOI 10.1016/j.jesp.2010.04.004
   Domina T, 2011, SOCIOL EDUC, V84, P93, DOI 10.1177/1941406411401808
   Entwisle DR, 2005, AM J SOCIOL, V110, P1458, DOI 10.1086/428444
   Ersner-Hershfield H, 2009, JUDGM DECIS MAK, V4, P280
   Forster J., 2007, Social psychology: Handbook of basic principles, V2nd, P201
   Fritz MS, 2007, PSYCHOL SCI, V18, P233, DOI 10.1111/j.1467-9280.2007.01882.x
   Gentner D, 2002, LANG COGNITIVE PROC, V17, P537, DOI 10.1080/01690960143000317
   Gibbs Raymond W., 1994, The Poetics of Mind: Figurative Thought, Language and Understanding
   Gollwitzer PM, 2006, ADV EXP SOC PSYCHOL, V38, P69, DOI 10.1016/S0065-2601(06)38002-1
   Gonzales MH, 2001, BASIC APPL SOC PSYCH, V23, P87, DOI 10.1207/153248301300148854
   HAMDI N, 1982, EDUC PSYCHOL MEAS, V42, P285, DOI 10.1177/0013164482421035
   Hershfield HE, 2011, J MARKETING RES, V48, pS23, DOI 10.1509/jmkr.48.SPL.S23
   Hoyle RH, 2006, J PERS, V74, P1673, DOI 10.1111/j.1467-6494.2006.00424.x
   Hu SP, 2002, RES HIGH EDUC, V43, P555, DOI 10.1023/A:1020114231387
   Jackson C. Kirabo, 2010, 15722 NBER
   James W., 1890, PRINCIPLES PSYCHOL
   Keefer LA, 2011, J EXP SOC PSYCHOL, V47, P657, DOI 10.1016/j.jesp.2011.02.002
   KEIL FC, 1986, COGNITIVE DEV, V1, P73, DOI 10.1016/S0885-2014(86)80024-7
   Kirk CM, 2012, EDUC STUD-UK, V38, P507, DOI 10.1080/03055698.2011.643114
   Kovecses Z., 2010, Metaphor. A practical introduction
   Lakoff G., 2003, METAPHORS WE LIVE
   Lakoff G., 1999, Philosophy in the Flesh. The Embodied Mind and its Challenge to Western Thought
   Lakoff George, 1993, The Contemporary Theory of Metaphor, P202
   Landau M. J., 2013, The power of metaphor: Examining its influence on social life
   Landau MJ, 2010, PSYCHOL BULL, V136, P1045, DOI 10.1037/a0020970
   Landau MJ, 2009, PSYCHOL SCI, V20, P1421, DOI 10.1111/j.1467-9280.2009.02462.x
   Lewin K., 1942, RESOLVING SOCIAL CON, P103, DOI DOI 10.1037/13983-004
   Li XP, 2010, PSYCHOL SCI, V21, P1047, DOI 10.1177/0956797610376653
   Lisjak M, 2012, J PERS SOC PSYCHOL, V102, P889, DOI 10.1037/a0027594
   Maltese AV, 2011, SCI EDUC, V95, P877, DOI 10.1002/sce.20441
   MARKUS H, 1987, ANNU REV PSYCHOL, V38, P299, DOI 10.1146/annurev.psych.38.1.299
   MARKUS H, 1986, AM PSYCHOL, V41, P954, DOI 10.1037/0003-066X.41.9.954
   Meier BP, 2012, J PERS SOC PSYCHOL, V102, P163, DOI 10.1037/a0025253
   Milne MJ, 2006, ORGANIZATION, V13, P801, DOI 10.1177/1350508406068506
   Morris MW, 2007, ORGAN BEHAV HUM DEC, V102, P174, DOI 10.1016/j.obhdp.2006.03.001
   Moser KS, 2007, CURR RES SOC PSYCHOL, V12, P151
   Murru EC, 2010, J SPORT EXERCISE PSY, V32, P537, DOI 10.1123/jsep.32.4.537
   NEUBERG SL, 1993, J PERS SOC PSYCHOL, V65, P113, DOI 10.1037/0022-3514.65.1.113
   Nurra C., 2011, M EUR ASS SOC PSYCH
   Orfield G., 2004, LOSING OUR FUTURE MI
   Ottati V, 1999, J PERS SOC PSYCHOL, V77, P688, DOI 10.1037/0022-3514.77.4.688
   Oyserman D, 2004, J RES PERS, V38, P130, DOI 10.1016/S0092-6566(03)00057-6
   Oyserman D, 2002, J ADOLESCENCE, V25, P313, DOI 10.1006/jado.2002.0474
   Oyserman D., 2007, Handbook of social psychology, V2nd, P432
   Oyserman D., 2009, Handbook of imagination and mental stimulation, P373
   Oyserman D, 2006, J PERS SOC PSYCHOL, V91, P188, DOI 10.1037/0022-3514.91.1.188
   Oyserman D, 2013, ECON EDUC REV, V33, P179, DOI 10.1016/j.econedurev.2012.09.002
   Oyserman D, 2011, HANDBOOK OF IDENTITY THEORY AND RESEARCH, VOLS 1 AND 2, P117, DOI 10.1007/978-1-4419-7988-9_6
   Oyserman D, 2011, SELF IDENTITY, V10, P474, DOI 10.1080/15298868.2010.487651
   Oyserman D, 2010, COUNS PSYCHOL, V38, P1001, DOI 10.1177/0011000010374775
   Penson RT, 2004, ONCOLOGIST, V9, P708, DOI 10.1634/theoncologist.9-6-708
   Plant EA, 2005, CONTEMP EDUC PSYCHOL, V30, P96, DOI 10.1016/j.cedpsych.2004.06.001
   Preacher KJ, 2008, BEHAV RES METHODS, V40, P879, DOI 10.3758/BRM.40.3.879
   Rask K, 2010, ECON EDUC REV, V29, P892, DOI 10.1016/j.econedurev.2010.06.013
   Reynolds C.R., 1982, HDB SCH PSYCHOL, P178
   Robinson M.D., 2014, The Power of Metaphor, P133, DOI DOI 10.1037/14278-007
   RUVOLO AP, 1992, SOC COGNITION, V10, P95, DOI 10.1521/soco.1992.10.1.95
   Simmons JP, 2011, PSYCHOL SCI, V22, P1359, DOI 10.1177/0956797611417632
   Smith G. C., 2014, DIFFICULTY POS UNPUB
   Steele CM, 2002, ADV EXP SOC PSYCHOL, V34, P379, DOI 10.1016/S0065-2601(02)80009-0
   Stout K.E., 2009, Prevention Researcher, V16, P17
   Strauss K, 2012, J APPL PSYCHOL, V97, P580, DOI 10.1037/a0026423
   Symonds WC., 2011, PATHWAYS PROSPERITY
   THALER R, 1981, ECON LETT, V8, P201, DOI 10.1016/0165-1765(81)90067-7
   Thibodeau PH, 2011, PLOS ONE, V6, DOI 10.1371/journal.pone.0016782
   Thoemmes F, 2010, STRUCT EQU MODELING, V17, P510, DOI 10.1080/10705511.2010.489379
   Vansteenkiste M, 2004, J SPORT EXERCISE PSY, V26, P232, DOI 10.1123/jsep.26.2.232
   Vohs KD, 2008, J PERS SOC PSYCHOL, V94, P883, DOI 10.1037/0022-3514.94.5.883
   Wakslak CJ, 2008, J PERS SOC PSYCHOL, V95, P757, DOI 10.1037/a0012939
   Wakslak CJ, 2006, J EXP PSYCHOL GEN, V135, P641, DOI 10.1037/0096-3445.135.4.641
   Walton GM, 2007, J PERS SOC PSYCHOL, V92, P82, DOI 10.1037/0022-3514.92.1.82
   Wyer R.S., 2013, OXFORD HDB SOCIAL CO, P257
NR 89
TC 78
Z9 102
U1 5
U2 76
PU AMER PSYCHOLOGICAL ASSOC
PI WASHINGTON
PA 750 FIRST ST NE, WASHINGTON, DC 20002-4242 USA
SN 0022-3514
EI 1939-1315
J9 J PERS SOC PSYCHOL
JI J. Pers. Soc. Psychol.
PD MAY
PY 2014
VL 106
IS 5
BP 679
EP 698
DI 10.1037/a0036414
PG 20
WC Psychology, Social
WE Social Science Citation Index (SSCI)
SC Psychology
GA AF4NF
UT WOS:000334689200002
PM 24749818
DA 2024-07-15
ER

PT J
AU Schrick, BH
   Sharp, EA
   Zvonkovic, A
   Reifman, A
AF Schrick, Brittney H.
   Sharp, Elizabeth A.
   Zvonkovic, Anisa
   Reifman, Alan
TI Never Let Them See You Sweat: Silencing and Striving to Appear Perfect
   among U.S. College Women
SO SEX ROLES
LA English
DT Article
DE Silencing; Perfection; Women; College; Body image; Distress; Image
   management
ID BODY-IMAGE; SELF-OBJECTIFICATION; ROMANTIC RELATIONSHIPS; DEPRESSION;
   GENDER; ATTITUDES; STUDENTS; SCALE; IDEAL; VALIDATION
AB Drawing on Goffman's (1959) impression management, the present study examined how silencing the self (Jack & Dill, 1992) related to psychological distress in US college women. A sample of 149 women aged 18 to 25 enrolled at a large southwestern U.S. university completed a series of survey instruments aimed at gaining knowledge of how several potentially pressure-filled domains of women's college environment (i.e., Body Image, Romance, Peers, Academics) may factor into a relationship between Silencing and Distress. Path analysis revealed that Silencing was directly, positively related to each source of pressure with the exception of Academic Engagement (where a negative relationship existed). Furthermore, Silencing was directly, positively related to Anxiety and Depression. Additionally, internalization of the thin ideal and competitiveness were predictive of distress among women who Present Perfection, or strive to appear perfect to others. Cluster analyses revealed 4 interpretable clusters of factors related to distress: Middle-of-the-Road, Moderately Appearance Focused, Other-Focused, and Reject Appearance Norms. The Other-Focused women showed the highest levels of distress and lowest academic engagement while those who Reject Appearance Norms showed the lowest distress and highest academic engagement. These relationships indicated that higher levels of attempting to appear perfect to others were related to higher levels of distress among US college women in our sample. This study points to a factor "Presenting Perfection" that may be instrumental in understanding self-silencing behaviors in college women, as well as further understanding the relation between body image, orientation toward others' judgments, and distress.
C1 [Schrick, Brittney H.] So Arkansas Univ, Dept Behav & Social Sci, Magnolia, AR 71753 USA.
   [Sharp, Elizabeth A.; Reifman, Alan] Texas Tech Univ, Human Dev & Family Studies Dept, Lubbock, TX 79409 USA.
   [Zvonkovic, Anisa] Virginia Tech, Blacksburg, VA USA.
C3 Texas Tech University System; Texas Tech University; Virginia
   Polytechnic Institute & State University
RP Schrick, BH (corresponding author), So Arkansas Univ, Dept Behav & Social Sci, 100 E Univ, Magnolia, AR 71753 USA.
EM bhschrick@saumag.edu
RI Reifman, Alan/ABG-8102-2020
CR [Anonymous], 1991, BEAUTY MYTH
   [Anonymous], 1986, PROJECT STATUS ED WO
   [Anonymous], 2012, MAN HEART COMM HUM
   [Anonymous], [No title captured]
   Arbuckle J.L., 2006, AMOS
   Calogero RM, 2004, PSYCHOL WOMEN QUART, V28, P16, DOI 10.1111/j.1471-6402.2004.00118.x
   Carr JG, 1996, PSYCHOL WOMEN QUART, V20, P375, DOI 10.1111/j.1471-6402.1996.tb00306.x
   Carver CS, 1998, J PERS, V66, P607, DOI 10.1111/1467-6494.00026
   CARVER CS, 1988, J SOC CLIN PSYCHOL, V7, P350, DOI 10.1521/jscp.1988.7.4.350
   Cornish Rosie, 2007, STAT 3 1 CLUSTER ANA
   Eaton AA, 2011, SEX ROLES, V64, P843, DOI 10.1007/s11199-011-9957-9
   Engeln-Maddox R, 2006, PSYCHOL WOMEN QUART, V30, P258, DOI 10.1111/j.1471-6402.2006.00294.x
   FLETT GL, 1992, SOC BEHAV PERSONAL, V20, P85, DOI 10.2224/sbp.1992.20.2.85
   Flett GL, 2007, PERS INDIV DIFFER, V43, P1211, DOI 10.1016/j.paid.2007.03.012
   Fredrickson BL, 1998, J PERS SOC PSYCHOL, V75, P269, DOI 10.1037/0022-3514.75.1.269
   Fredrickson BL, 1997, PSYCHOL WOMEN QUART, V21, P173, DOI 10.1111/j.1471-6402.1997.tb00108.x
   Friedan Betty., 1963, The Feminine Mystique
   Gay RK, 2010, EUR J SOC PSYCHOL, V40, P695, DOI 10.1002/ejsp.731
   Gilligan C., 1993, In a Different Voice: Psychological Theory and Women's Development 1982, DOI [10.4159/9780674037618, DOI 10.4159/9780674037618]
   Gilmartin SK, 2005, J HIGH EDUC-UK, V76, P609, DOI 10.1353/jhe.2005.0040
   Glenn N., 2001, Hooking up, hanging out
   Goffman E., 1959, The Presentation of Self in Everyday Life
   GRATCH LV, 1995, PSYCHOL WOMEN QUART, V19, P509, DOI 10.1111/j.1471-6402.1995.tb00089.x
   Greenleaf C, 2006, J PSYCHOL, V140, P187, DOI 10.3200/JRLP.140.3.187-198
   Grogan S., 2008, BODY IMAGE UNDERSTAN
   Harrison K, 2003, SEX ROLES, V48, P255, DOI 10.1023/A:1022825421647
   Heinberg LJ, 1995, J SOC CLIN PSYCHOL, V14, P325, DOI 10.1521/jscp.1995.14.4.325
   Hesse-Biber S.N., 2006, CULT THINNESS
   HEWITT PL, 1991, J ABNORM PSYCHOL, V100, P98, DOI 10.1037/0021-843X.100.1.98
   Hewitt PL, 2003, J PERS SOC PSYCHOL, V84, P1303, DOI 10.1037/0022-3514.84.6.1303
   Holland Dy., 1990, ED ROMANCE WOMEN ACH
   Hyde JS, 2001, PSYCHOL WOMEN QUART, V25, P364, DOI 10.1111/1471-6402.00035
   Jack D.C., 2010, Silencing the self across cultures: Depression and gender in the social world
   JACK DC, 1992, PSYCHOL WOMEN QUART, V16, P97, DOI 10.1111/j.1471-6402.1992.tb00242.x
   Kaschak E., 1992, Engendered lives: A new psychology of women's experience
   Kimmel M., 2008, GUYLAND PERILOUS WOR
   LaRossa R., 1993, SOURCEBOOK FAMILY TH, P135, DOI [10.1007/978-0-387-85764-0_6, DOI 10.1007/978-0-387-85764-0_6]
   London B, 2012, J PERS SOC PSYCHOL, V102, P961, DOI 10.1037/a0026615
   Mahalik JR, 2005, SEX ROLES, V52, P417, DOI 10.1007/s11199-005-3709-7
   McCabe MP, 2003, J SOC PSYCHOL, V143, P5, DOI 10.1080/00224540309598428
   McKinley NM, 1996, PSYCHOL WOMEN QUART, V20, P181, DOI 10.1111/j.1471-6402.1996.tb00467.x
   Mead George Herbert, 1934, MIND SELF SOC
   Mensinger JL, 2007, SEX ROLES, V57, P557, DOI 10.1007/s11199-007-9281-6
   Morrison KR, 2009, J SOC CLIN PSYCHOL, V28, P281, DOI 10.1521/jscp.2009.28.3.281
   Muehlenkamp JJ, 2002, PSYCHOL WOMEN QUART, V26, P371, DOI 10.1111/1471-6402.t01-1-00076
   Piran N, 2005, J COUNS PSYCHOL, V52, P549, DOI 10.1037/0022-0167.52.4.549
   RADLOFF L S, 1977, Applied Psychological Measurement, V1, P385, DOI 10.1177/014662167700100306
   Remen AL, 2002, PSYCHOL WOMEN QUART, V26, P151, DOI 10.1111/1471-6402.00053
   Rice KG, 2002, J COUNS DEV, V80, P188, DOI 10.1002/j.1556-6678.2002.tb00182.x
   Rieves L, 1996, J SOC BEHAV PERS, V11, P63
   Rosenberg M., 2015, Society and the adolescent self-image
   Sanchez DT, 2008, SEX ROLES, V59, P545, DOI 10.1007/s11199-008-9451-1
   Sanchez DT, 2007, PSYCHOL WOMEN QUART, V31, P401, DOI 10.1111/j.1471-6402.2007.00389.x
   Shouse SH, 2011, PSYCHOL WOMEN QUART, V35, P451, DOI 10.1177/0361684310388785
   Sides-Moore L., 2011, College Student Journal, V45, P439
   Slater A, 2010, SEX ROLES, V63, P42, DOI 10.1007/s11199-010-9794-2
   Spielberger C.D., 1994, USE PSYCHOL TESTING, P292, DOI DOI 10.1002/9780470479216.CORPSY0943
   Swim JK, 2010, J SOC ISSUES, V66, P493, DOI 10.1111/j.1540-4560.2010.01658.x
   Thompson JK, 2004, INT J EAT DISORDER, V35, P293, DOI 10.1002/eat.10257
   Thompson JK, 2001, CURR DIR PSYCHOL SCI, V10, P181, DOI 10.1111/1467-8721.00144
   Tiggemann M, 2004, BRIT J CLIN PSYCHOL, V43, P299, DOI 10.1348/0144665031752925
   West C, 1987, GENDER SOC, V1, P125, DOI 10.1177/0891243287001002002
NR 62
TC 12
Z9 21
U1 0
U2 41
PU SPRINGER/PLENUM PUBLISHERS
PI NEW YORK
PA 233 SPRING ST, NEW YORK, NY 10013 USA
SN 0360-0025
J9 SEX ROLES
JI Sex Roles
PD DEC
PY 2012
VL 67
IS 11-12
BP 591
EP 604
DI 10.1007/s11199-012-0223-6
PG 14
WC Psychology, Developmental; Psychology, Social; Women's Studies
WE Social Science Citation Index (SSCI)
SC Psychology; Women's Studies
GA 043JG
UT WOS:000311538700001
DA 2024-07-15
ER

PT J
AU Briesch, AM
   Chafouleas, SM
   Riley-Tillman, TC
AF Briesch, Amy M.
   Chafouleas, Sandra M.
   Riley-Tillman, T. Chris
TI Generalizability and Dependability of Behavior Assessment Methods to
   Estimate Academic Engagement: A Comparison of Systematic Direct
   Observation and Direct Behavior Rating
SO SCHOOL PSYCHOLOGY REVIEW
LA English
DT Article
ID TIME; PSYCHOMETRICS; VALIDATION; OBSERVERS; HALO
AB Although substantial attention has been directed toward building the psychometric evidence base for academic assessment methods (e.g., state mastery tests, curriculum-based measurement), similar examination of behavior assessment methods has been comparatively limited, particularly with regard to assessment purposes most desirable within problem-solving models. Therefore, an informed weighing of the psychometric benefits of two behavior assessment options, systematic direct observation and direct behavior rating, was conducted to better inform decisions regarding method selection, use, and interpretation related to initial identification and monitoring of behavior concerns. Results of generalizability theory analyses revealed that both methods were equally sensitive to intraindividual differences in academic engagement; however, differences were noted with regard to the influences of both rater and time. That is, a large proportion of systematic direct observation rating variance was explained by changes in student behavior across days and rating occasions, whereas rater-related effects accounted for the greatest proportion of direct behavior rating variance. Both limitations of the current study, as well as recommendations for research and practice, are discussed.
C1 [Briesch, Amy M.] Northeastern Univ, Dept Counseling & Appl Educ Psychol, Bouve Coll Hlth Sci, Boston, MA 02115 USA.
   [Chafouleas, Sandra M.] Univ Connecticut, Neag Sch Educ, Storrs, CT 06269 USA.
   [Chafouleas, Sandra M.] Univ Connecticut, Ctr Behav Educ & Res, Storrs, CT 06269 USA.
   [Riley-Tillman, T. Chris] E Carolina Univ, Greenville, NC 27858 USA.
C3 Northeastern University; University of Connecticut; University of
   Connecticut; University of North Carolina; East Carolina University
RP Briesch, AM (corresponding author), Northeastern Univ, Dept Counseling & Appl Educ Psychol, Bouve Coll Hlth Sci, 360 Huntington Ave, Boston, MA 02115 USA.
EM a.briesch@neu.edu
OI Riley-Tillman, Timothy/0000-0001-7057-0429
CR BALZER WK, 1992, J APPL PSYCHOL, V77, P975, DOI 10.1037/0021-9010.77.6.975
   Bergeron R, 2008, SCHOOL PSYCHOL REV, V37, P91
   Brennan R. W., 2001, Journal of Applied Systems Studies, V2, P1
   Briesch A.M., 2007, School Psychology Forum, V1, P59
   CAMPBELL DT, 1959, PSYCHOL BULL, V56, P81, DOI 10.1037/h0046016
   Chafouleas S., 2007, School-based behavioral assessment: Informing intervention and instruction
   Chafouleas SM, 2007, SCHOOL PSYCHOL REV, V36, P63
   Chafouleas SM, 2009, ASSES EFF INTERV, V34, P195, DOI 10.1177/1534508409340391
   Chafouleas SM, 2010, J SCHOOL PSYCHOL, V48, P219, DOI 10.1016/j.jsp.2010.02.001
   Christ TJ, 2009, ASSES EFF INTERV, V34, P201, DOI 10.1177/1534508409340390
   Crocker L., 2008, Introduction to classical and modern test theory
   Feeley TH, 2002, HUM COMMUN RES, V28, P578, DOI 10.1111/j.1468-2958.2002.tb00825.x
   HAY LR, 1980, J APPL BEHAV ANAL, V13, P501, DOI 10.1901/jaba.1980.13-501
   HAY LR, 1977, J APPL BEHAV ANAL, V10, P345, DOI 10.1901/jaba.1977.10-345
   Hintze JM, 2005, SCHOOL PSYCHOL REV, V34, P507
   Hintze JM, 2004, SCHOOL PSYCHOL REV, V33, P258
   Hoyt WT, 1999, PSYCHOL METHODS, V4, P403, DOI 10.1037/1082-989X.4.4.403
   Kline P., 2000, HDB PSYCHOL TESTING
   MARCUS R, 1980, ANN CONV AM PSYCH AS
   MCWILLIAM RA, 1994, J EARLY INTERVENTION, V18, P34, DOI 10.1177/105381519401800104
   Merrell K.W., 2008, Behavioral, social, and emotional assessment of children and adolescents, V2nd
   Myford Carol M, 2003, J Appl Meas, V4, P386
   Riley-Tillman TC, 2007, PSYCHOL SCHOOLS, V44, P77, DOI 10.1002/pits.20207
   Riley-Tillman TC, 2008, J BEHAV EDUC, V17, P313, DOI 10.1007/s10864-008-9070-5
   SAUDARGAS RA, 1990, J APPL BEHAV ANAL, V23, P533, DOI 10.1901/jaba.1990.23-533
   Shapiro E.S., 2004, ACAD SKILLS PROBLEMS, V3rd
   Shavelson R., 1991, PRIMER GENERALIZABIL
NR 27
TC 69
Z9 106
U1 0
U2 25
PU NATL ASSOC SCHOOL PSYCHOLOGISTS
PI BETHESDA
PA 4340 EAST WEST HWY, STE 402, BETHESDA, MD 20814 USA
SN 0279-6015
J9 SCHOOL PSYCHOL REV
JI Sch. Psychol. Rev.
PD SEP
PY 2010
VL 39
IS 3
BP 408
EP 421
PG 14
WC Psychology, Educational
WE Social Science Citation Index (SSCI)
SC Psychology
GA 671DG
UT WOS:000283479600006
DA 2024-07-15
ER

PT J
AU Sun, YS
   Luo, DFJ
   Guan, KQ
   Luo, X
AF Sun, Yongsheng
   Luo, Danfangjun
   Guan, Kaiqi
   Luo, Xun
TI Meeting 24-h movement behavior guidelines is associated with academic
   engagement, social-emotional functioning in obese/overweight youth
SO COMPLEMENTARY THERAPIES IN CLINICAL PRACTICE
LA English
DT Article
DE Lifestyle behavior; Student performance; Quality of life; Adiposity
ID QUALITY-OF-LIFE; PHYSICAL-ACTIVITY; OBESITY PREVALENCE; SEDENTARY
   BEHAVIOR; HEALTH INDICATORS; CHILDHOOD OBESITY; OVERWEIGHT; CHILDREN;
   ADOLESCENTS; SLEEP
AB Background: The 24-h movement behavior (24-HMB) guidelines suggest that the integration of adequate sleep (SL), increased physical activity (PA), and limited screen time (ST) has general health benefits. However, associations of meeting integrated guidelines with academic engagement and social-emotional functioning among obese/overweight youth have yet to be fully examined. Thus, we aimed to investigate the associations between meeting 24-HMB guidelines and the above-presented outcome measures among this unique group. Methods: In this cross-sectional study, 2800 children and adolescents (youth aged 6-17 years old) that were retrieved from the National Survey of Children's Health (NSCH) were included for data analysis. Exposure of interests included adherence to 24-HMB guideline(s), while indicators of academic engagement and socialemotional functioning were operationalized. Furthermore, multiple logistic regression was conducted while adjusting for social-demographic variables including age, sex, ethnicity, household income, parental education level and mental health status. Results: The percentages of meeting 24-HMB guidelines varied greatly across different combinations: 1399 participants (49.96 %) met 1 of the 3 guidelines, 580 participants (20.91 %) met 2 guidelines, while only 91 participants (2.94 %) met all 3 guidelines. Meeting integrated guidelines was selectively associated with higher odds of indicators (showing interest/curiosity in learning, caring about school performance, and completing all required homework) of academic engagement. Additionally, Meeting SL + ST guideline (OR = 0.52, 95%CI: 0.29-0.93, p < 00.05) was associated with lower odds of serious difficulty in concentrating, remembering, and making decisions, while meeting ST + SL guideline (OR = 1.67, 95%CI: 1.03-2.69, p < 00.05) was more likely to be good at making and keeping friendships. Furthermore, meeting all 3 guidelines was associated with less argumentative behaviors (OR = 0.58, 95%CI: 0.33-0.99, p < 00.05) and a higher level of resilience (OR = 3.51, 95%CI: 1.88-6.54, p < 00.01), while meeting any two integrated guidelines was associated with a higher level of resilience (OR = 1.72, 95%CI: 1.09-2.71, p < 00.05). Conclusion: Findings have indicated the role of meeting 24-HMB guidelines, especially integrated guidelines in the healthy development of obese/overweight youth. Policymakers should implement a long-term plan for this unique group to engage in physical activity, achieve enough sleep, and limit screen time.
C1 [Sun, Yongsheng; Luo, Danfangjun] Capital Univ Phys Educ & Sports, Inst Phys Educ & Training, Beijing 100191, Peoples R China.
   [Guan, Kaiqi; Luo, Xun] Shenzhen Univ, Sch Psychol, Body Brain Mind Lab, Shenzhen 518060, Guangdong, Peoples R China.
C3 CAPITAL UNIVERSITY OF PHYSICAL EDUCATION AND SPORTS; Shenzhen University
RP Luo, X (corresponding author), Shenzhen Univ, Sch Psychol, Body Brain Mind Lab, Shenzhen 518060, Guangdong, Peoples R China.
EM sunyongsheng@cupes.edu.cn; 1315033550@qq.com; kwaaan22@gmail.com;
   xunluo27924@163.com
OI luo, xun/0000-0002-1700-9381
CR Arora T, 2022, SLEEP MED REV, V62, DOI 10.1016/j.smrv.2022.101593
   Bao R, 2024, EUR J PEDIATR, V183, P2003, DOI 10.1007/s00431-024-05461-2
   Beebe DW, 2011, PEDIATR CLIN N AM, V58, P649, DOI 10.1016/j.pcl.2011.03.002
   Belcher BR, 2021, BIOL PSYCHIAT-COGN N, V6, P225, DOI 10.1016/j.bpsc.2020.08.005
   Bischof GN, 2015, PSYCHOSOM MED, V77, P697, DOI 10.1097/PSY.0000000000000212
   Bomysoad RN, 2022, CURR PSYCHOL, V41, P8746, DOI 10.1007/s12144-021-01351-0
   Bottolfs M, 2020, J INT MED RES, V48, DOI 10.1177/0300060520903656
   Bustamante EE, 2016, PEDIATR CLIN N AM, V63, P459, DOI 10.1016/j.pcl.2016.02.004
   Caird J, 2014, HEALTH EDUC J, V73, P497, DOI 10.1177/0017896913489289
   Cardel MI, 2020, JAMA PEDIATR, V174, P609, DOI 10.1001/jamapediatrics.2020.0085
   Chaput JP, 2016, APPL PHYSIOL NUTR ME, V41, pS266, DOI 10.1139/apnm-2015-0627
   Chen ST, 2021, J SPORT HEALTH SCI, V10, P349, DOI 10.1016/j.jshs.2020.07.002
   Cheng HL, 2016, CURR OBES REP, V5, P30, DOI 10.1007/s13679-016-0190-2
   Chung A, 2016, OBES REV, V17, P276, DOI 10.1111/obr.12360
   Curcio G, 2006, SLEEP MED REV, V10, P323, DOI 10.1016/j.smrv.2005.11.001
   da Costa BGG, 2022, J SPORT HEALTH SCI, V11, P252, DOI 10.1016/j.jshs.2020.08.003
   Doom JR, 2023, CURR OPIN PSYCHOL, V53, DOI 10.1016/j.copsyc.2023.101656
   Dray J, 2016, CHILD ADOL PSYCH MEN, V10, DOI 10.1186/s13034-016-0120-9
   Eliacik K, 2016, EAT WEIGHT DISORD-ST, V21, P709, DOI 10.1007/s40519-016-0327-z
   Erickson KI, 2019, MED SCI SPORT EXER, V51, P1242, DOI 10.1249/MSS.0000000000001936
   Esposito M, 2014, NEUROPSYCH DIS TREAT, V10, P1897, DOI 10.2147/NDT.S69795
   Ezzati M, 2017, LANCET, V390, P2627, DOI [10.1016/S0140-6736(17)32129-3, 10.1016/s0140-6736(17)32129-3]
   Fu Y, 2023, J SCI SPORT EXERC, V5, P182, DOI 10.1007/s42978-022-00190-0
   Gao YP, 2024, J AFFECT DISORDERS, V349, P176, DOI 10.1016/j.jad.2024.01.017
   García-Hermoso A, 2021, SCAND J MED SCI SPOR, V31, P184, DOI 10.1111/sms.13817
   Goldfield GS, 2007, J PEDIATR PSYCHOL, V32, P783, DOI 10.1093/jpepsy/jsm017
   Griffiths LJ, 2010, INT J PEDIATR OBES, V5, P282, DOI 10.3109/17477160903473697
   Grube M, 2013, BMC PUBLIC HEALTH, V13, DOI 10.1186/1471-2458-13-1193
   He JB, 2019, PUBLIC HEALTH, V167, P111, DOI 10.1016/j.puhe.2018.11.002
   Hillman CH, 2011, PREV MED, V52, pS21, DOI 10.1016/j.ypmed.2011.01.024
   Hoare E, 2014, OBES REV, V15, P40, DOI 10.1111/obr.12069
   Hou Meijun, 2024, Trends Mol Med, DOI 10.1016/j.molmed.2024.04.011
   Hou MJ, 2024, INT J CLIN HLTH PSYC, V24, DOI 10.1016/j.ijchp.2023.100435
   Hou MJ, 2023, MENT HEALTH PHYS ACT, V25, DOI 10.1016/j.mhpa.2023.100545
   Howie EK, 2020, BMC PUBLIC HEALTH, V20, DOI 10.1186/s12889-020-08620-w
   Janssen I, 2005, OBES REV, V6, P123, DOI 10.1111/j.1467-789X.2005.00176.x
   Janssen I, 2005, OBES RES, V13, P1106, DOI 10.1038/oby.2005.129
   Jung M, 2020, J SPORT HEALTH SCI, V9, P562, DOI 10.1016/j.jshs.2020.04.004
   Keane E, 2017, PEDIATR EXERC SCI, V29, P408, DOI 10.1123/pes.2016-0234
   Kelly N.R., 2011, MENT HEALTH PHYS ACT, V4, P31, DOI DOI 10.1016/J.MHPA.2010.11.001
   Kong CD, 2023, J SPORT HEALTH SCI, V12, P73, DOI 10.1016/j.jshs.2022.08.003
   Kracht CL, 2020, J SCI MED SPORT, V23, P1185, DOI 10.1016/j.jsams.2020.06.021
   Lee EY, 2023, J SPORT HEALTH SCI, V12, P255, DOI 10.1016/j.jshs.2020.11.001
   Li XN, 2024, PEERJ, V12, DOI 10.7717/peerj.17059
   Lien A, 2020, PUBLIC HEALTH, V183, P8, DOI 10.1016/j.puhe.2020.03.011
   Lindberg L, 2020, BMC MED, V18, DOI 10.1186/s12916-020-1498-z
   Liu X, 2024, MENT HEALTH PHYS ACT, V26, DOI 10.1016/j.mhpa.2024.100597
   Liu ZT, 2023, INT J SPORT EXERC PS, DOI 10.1080/1612197X.2023.2288259
   Luo X, 2023, INT J CLIN HLTH PSYC, V23, DOI 10.1016/j.ijchp.2023.100400
   Marciano L, 2021, PUBLIC HEALTH, V198, P211, DOI 10.1016/j.puhe.2021.07.027
   McCoy SM, 2021, PEDIATR OBES, V16, DOI 10.1111/ijpo.12796
   McManus AM, 2012, J SPORT HEALTH SCI, V1, P141, DOI 10.1016/j.jshs.2012.09.004
   Mineshita Y, 2021, BMC PUBLIC HEALTH, V21, DOI 10.1186/s12889-021-10484-7
   Musshafen LA, 2021, SLEEP MED, V83, P71, DOI 10.1016/j.sleep.2021.04.015
   Ogden CL, 2016, JAMA-J AM MED ASSOC, V315, P2292, DOI 10.1001/jama.2016.6361
   Owen KB, 2016, EDUC PSYCHOL-US, V51, P129, DOI 10.1080/00461520.2016.1151793
   Pan N, 2023, J SPORT HEALTH SCI, V12, P304, DOI 10.1016/j.jshs.2022.12.003
   Prickett C, 2015, OBES RES CLIN PRACT, V9, P93, DOI 10.1016/j.orcp.2014.05.001
   Quek YH, 2017, OBES REV, V18, P742, DOI 10.1111/obr.12535
   Rollo S, 2020, J SPORT HEALTH SCI, V9, P493, DOI 10.1016/j.jshs.2020.07.004
   Sampasa-Kanyinga H, 2020, CHILD ABUSE NEGLECT, V108, DOI 10.1016/j.chiabu.2020.104638
   Sanders RH, 2015, EUR J PEDIATR, V174, P715, DOI 10.1007/s00431-015-2551-3
   Sanderson K, 2011, AUST NZ J PSYCHIAT, V45, P384, DOI 10.3109/00048674.2011.570309
   Silva Danilo R, 2017, Motriz: rev. educ. fis., V23, pe101786
   Simmonds M, 2016, OBES REV, V17, P95, DOI 10.1111/obr.12334
   Srivastava G, 2019, OBESITY, V27, P190, DOI 10.1002/oby.22385
   Strauss RS, 2003, ARCH PEDIAT ADOL MED, V157, P746, DOI 10.1001/archpedi.157.8.746
   Sutaria S, 2019, ARCH DIS CHILD, V104, P64, DOI 10.1136/archdischild-2017-314608
   Swallen KC, 2005, PEDIATRICS, V115, P340, DOI 10.1542/peds.2004-0678
   Tanaka C, 2020, PEDIATR INT, V62, P1381, DOI 10.1111/ped.14322
   Tapia-Serrano MA, 2023, SCAND J MED SCI SPOR, V33, P1373, DOI 10.1111/sms.14357
   Tapia-Serrano MA, 2022, J SPORT HEALTH SCI, V11, P427, DOI 10.1016/j.jshs.2022.01.005
   Taylor A, 2023, CHILD ADOL PSYCH MEN, V17, DOI 10.1186/s13034-023-00588-w
   The NS, 2013, DIABETES CARE, V36, P865, DOI 10.2337/dc12-0536
   Topcu S, 2016, J PEDIATR ENDOCR MET, V29, P357, DOI 10.1515/jpem-2015-0254
   van Geel M, 2014, INT J OBESITY, V38, P1263, DOI 10.1038/ijo.2014.117
   Zhang ZH, 2022, INT J CLIN HLTH PSYC, V22, DOI 10.1016/j.ijchp.2022.100312
   Zou LY, 2024, TRENDS COGN SCI, V28, P369, DOI 10.1016/j.tics.2024.02.003
NR 78
TC 0
Z9 0
U1 4
U2 4
PU ELSEVIER SCI LTD
PI London
PA 125 London Wall, London, ENGLAND
SN 1744-3881
EI 1873-6947
J9 COMPLEMENT THER CLIN
JI Complement. Ther. Clin. Pract.
PD AUG
PY 2024
VL 56
AR 101863
DI 10.1016/j.ctcp.2024.101863
PG 10
WC Integrative & Complementary Medicine
WE Science Citation Index Expanded (SCI-EXPANDED)
SC Integrative & Complementary Medicine
GA UQ1F5
UT WOS:001249425700001
PM 38820658
DA 2024-07-15
ER

PT J
AU Granero-Gallegos, A
   Escaravajal, JC
   López-García, GD
   Baños, R
AF Granero-Gallegos, Antonio
   Carlos Escaravajal, Juan
   David Lopez-Garcia, Gines
   Banos, Raul
TI Influence of Teaching Styles on the Learning Academic Confidence of
   Teachers in Training
SO JOURNAL OF INTELLIGENCE
LA English
DT Article
DE self-determination; autonomous support; controlling style; higher
   education
ID SELF-CONFIDENCE; UNIVERSITY-STUDENTS; HIGHER-EDUCATION; FIT INDEXES;
   ENGAGEMENT; COMPETENCE; AUTONOMY; ANTECEDENTS; ACHIEVEMENT; VALIDATION
AB The objective of this research was to analyze the mediation of academic engagement and the satisfaction of basic needs between teaching styles and academic confidence amongst teachers during initial training. The research design was observational, descriptive, cross-sectional, and non-randomized. In total, 920 university students in initial teacher training participated (61.85% women) (M-age = 24.73; SD = 5.34). The scales of interpersonal teaching styles, the satisfaction of basic psychological needs, academic engagement, and academic confidence were used, and a structural equation analysis with latent variables was carried out. The results highlight the important mediating role played by the satisfaction of basic psychological needs between the autonomous support style and the academic confidence of the trainee teachers. This research also highlights the importance, both for teachers and researchers, of using an autonomous support style, as well as the creation of a context for encouraging the satisfaction of basic psychological needs, to promote academic confidence in initial teacher training programs at university.
C1 [Granero-Gallegos, Antonio; Carlos Escaravajal, Juan; David Lopez-Garcia, Gines] Univ Almeria, Dept Educ, Almeria 04120, Spain.
   [Granero-Gallegos, Antonio] Univ Almeria, Hlth Res Ctr, Almeria 04120, Spain.
   [Banos, Raul] Univ Zaragoza, Fac Social & Human Sci, Dept Mus Plast & Corporal Express, Campus Teruel, Zaragoza 44003, Spain.
   [Banos, Raul] Univ Baja California, Fac Sport Autonomous, Tijuana 22390, Mexico.
C3 Universidad de Almeria; Universidad de Almeria; University of Zaragoza;
   Universidad Autonoma de Baja California
RP Baños, R (corresponding author), Univ Zaragoza, Fac Social & Human Sci, Dept Mus Plast & Corporal Express, Campus Teruel, Zaragoza 44003, Spain.; Baños, R (corresponding author), Univ Baja California, Fac Sport Autonomous, Tijuana 22390, Mexico.
EM banos@unizar.es
RI Granero-Gallegos, Antonio/P-4888-2015; Escaravajal-Rodriguez, Juan
   Carlos/A-3315-2017; Banos, Raul/W-5381-2018
OI Granero-Gallegos, Antonio/0000-0002-1385-8386; Escaravajal-Rodriguez,
   Juan Carlos/0000-0003-0813-3011; LOPEZ GARCIA, GINES
   DAVID/0000-0002-7761-0865; Banos, Raul/0000-0003-4261-4919
FU Andalusian Plan for Research, Development, and INNOVATION (PAIDI) of the
   Junta de Andalucia [P20_00148]
FX This research was funded by the Andalusian Plan for Research,
   Development, and INNOVATION (PAIDI 2020) of the Junta de Andalucia,
   grant number P20_00148 (I+D+i research project).
CR ADESHOLA B, 2022, INTERACT LEARN ENVIR, V29, P1, DOI DOI 10.1080/10494820.2022.2029493
   Aelterman N, 2019, J EDUC PSYCHOL, V111, P497, DOI 10.1037/edu0000293
   Akbari O., 2020, AM INT J SOCIAL SCI, V5, P1, DOI [10.46281/aijssr.v5i1.462, DOI 10.46281/AIJSSR.V5I1.462]
   Amerstorfer CM, 2021, FRONT PSYCHOL, V12, DOI 10.3389/fpsyg.2021.713057
   Moreno-Murcia JA, 2019, REV ESP ORIENTAC PSI, V30, P116, DOI 10.5944/reop.vol.30.num.1.2019.25197
   Moreno-Murcia JA, 2018, EUR J EDUC PSYCHOL, V11, P33, DOI 10.30552/ejep.v11i1.184
   Appleton JJ, 2008, PSYCHOL SCHOOLS, V45, P369, DOI 10.1002/pits.20303
   Bakadorova O, 2020, EUR J PSYCHOL EDUC, V35, P73, DOI 10.1007/s10212-019-00423-x
   BARLOW A, 2019, EDULEARN19 P, V1, P9556, DOI DOI 10.21125/EDULEARN.2019.2374
   Burgueño R, 2022, EDUC REV, V74, P1282, DOI 10.1080/00131911.2021.1890695
   Buzzai C, 2021, SCHOOL PSYCHOL INT, V42, P497, DOI 10.1177/01430343211017170
   Chan SK, 2023, TEACH HIGH EDUC, V28, P2044, DOI 10.1080/13562517.2021.1947226
   Chang JC, 2022, FRONT PSYCHOL, V13, DOI 10.3389/fpsyg.2022.915770
   COHEN J, 1992, PSYCHOL BULL, V112, P155, DOI 10.1037/0033-2909.112.1.155
   De Meyer J, 2014, J EDUC PSYCHOL, V106, P541, DOI 10.1037/a0034399
   Demanet J., 2019, Resisting education: A cross-national study on systems and school effects, P3, DOI [10.1007/978-3-030-04227-1_1, DOI 10.1007/978-3-030-04227-1_1]
   DeVito M., 2016, THESIS SACRED HEART
   Dominguez-Lara S., 2017, Interacciones: Revista de Avances en Psicologia, V3, P3
   Engels N, 2004, EDUC STUD-UK, V30, P127, DOI 10.1080/0305569032000159787
   Eskiler Ersin., 2012, ANN DUNAREA JOS U GA
   Gao QY, 2023, ASIA PAC J EDUC, V43, P514, DOI 10.1080/02188791.2021.1933380
   Gilbert W, 2022, CONTEMP EDUC PSYCHOL, V69, DOI 10.1016/j.cedpsych.2022.102060
   Gillet N, 2008, CAN J BEHAV SCI, V40, P230, DOI 10.1037/a0013201
   Gonzalez-Cutre D, 2020, MOTIV EMOTION, V44, P295, DOI 10.1007/s11031-019-09812-7
   Granero-Gallegos A, 2021, EDUC SCI, V11, DOI 10.3390/educsci11100653
   Granero-Gallegos A, 2021, EDUC XX1, V24, P43, DOI 10.5944/educXX1.28172
   Hair J. F., 2006, MULTIVARIATE DATA AN, DOI DOI 10.1016/J.IJPHARM.2011.02.019
   Hidalgo-Cabrillana A, 2018, ECON EDUC REV, V67, P184, DOI 10.1016/j.econedurev.2018.10.009
   Hu LT, 1999, STRUCT EQU MODELING, V6, P1, DOI 10.1080/10705519909540118
   Ireson J, 2009, LEARN INSTR, V19, P201, DOI 10.1016/j.learninstruc.2008.04.001
   Jang H, 2016, LEARN INSTR, V43, P27, DOI 10.1016/j.learninstruc.2016.01.002
   Kahu ER, 2013, STUD HIGH EDUC, V38, P758, DOI 10.1080/03075079.2011.598505
   Kline R., 2015, Principles and Practice of Structural EquationModeling, DOI DOI 10.1126/SCITRANSLMED.3002085
   León J, 2011, AN PSICOL-SPAIN, V27, P405
   Li J, 2021, SCH MENT HEALTH, V13, P719, DOI 10.1007/s12310-021-09436-8
   Lu M, 2017, J CHILD FAM STUD, V26, P1285, DOI 10.1007/s10826-016-0651-y
   Maclellan E, 2014, EDUC REV, V66, P59, DOI 10.1080/00131911.2013.768601
   Malandrakis G, 2018, ENVIRON EDUC RES, V24, P537, DOI 10.1080/13504622.2016.1272672
   Manzano-Sánchez D, 2021, REV ESP EDUC COMP, P112, DOI 10.5944/reec.38.2021.28771
   Marsh HW, 2004, STRUCT EQU MODELING, V11, P320, DOI 10.1207/s15328007sem1103_2
   Martins I, 2018, ACAD-REV LATINOAM AD, V31, P471, DOI 10.1108/ARLA-01-2018-0018
   Matovu M., 2014, International Electronic Journal of Elementary Education, V6, P185
   Meeus W, 2018, EUR J TEACH EDUC, V41, P15, DOI 10.1080/02619768.2017.1393515
   Mu├▒iz-Rodr├guez Laura., 2021, ADV INTELLIGENT SYST, P3, DOI [10.1007/978-3-030-57799-5_1, DOI 10.1007/978-3-030-57799-5_1]
   Muñiz-Rodríguez L, 2016, REV EDUC-MADRID, P111, DOI 10.4438/1988-592X-RE-2015-372-317
   OECD, 2014, TALIS, DOI [10.1787/9789264226319-en, DOI 10.1787/9789264226319-EN]
   Opdenakker MC, 2021, FRONT PSYCHOL, V12, DOI 10.3389/fpsyg.2021.628064
   Parker WM, 2017, PHARMACY-BASEL, V5, DOI 10.3390/pharmacy5030039
   Pascual-Arias C, 2022, ESPIRAL, V15, P1
   Perry P, 2011, NURS FORUM, V46, P218, DOI 10.1111/j.1744-6198.2011.00230.x
   Ping C, 2018, TEACH TEACH EDUC, V75, P93, DOI 10.1016/j.tate.2018.06.003
   Prentice M, 2020, MOTIV EMOTION, V44, P244, DOI 10.1007/s11031-020-09829-3
   Pulford BD, 2018, SOC PSYCHOL EDUC, V21, P677, DOI 10.1007/s11218-018-9434-1
   Reeve J., 2019, HDB STUDENT ENGAGEME, P87, DOI [DOI 10.1016/B978-0-12-813413-9.00007-3, 10.1016/b978-0-12-813413-9.00007-3]
   Reeve J., 2022, Supporting students' motivation: Strategies for success, DOI [10.4324/9781003091738, DOI 10.4324/9781003091738]
   Reeve J, 2018, LEARN INDIVID DIFFER, V62, P12, DOI 10.1016/j.lindif.2018.01.001
   Reeve J, 2009, EDUC PSYCHOL-US, V44, P159, DOI 10.1080/00461520903028990
   Ryan RM, 2021, MOTIV SCI, V7, P97, DOI 10.1037/mot0000194
   Ryan RM, 2017, SELF-DETERMINATION THEORY: BASIC PSYCHOLOGICAL NEEDS IN MOTIVATION, DEVELOPMENT, AND WELLNESS, P1, DOI 10.1521/978.14625/28806
   Sadler I, 2013, INNOV EDUC TEACH INT, V50, P157, DOI 10.1080/14703297.2012.760777
   Sánchez-Cabrero R, 2022, ESPIRAL, V15, P71, DOI 10.25115/ecp.v15i30.5064
   Sander P., 2005, Psychology Teaching Review, V11, P25
   Schaufeli WB, 2002, J CROSS CULT PSYCHOL, V33, P464, DOI 10.1177/0022022102033005003
   Schaufeli WB, 2006, EDUC PSYCHOL MEAS, V66, P701, DOI 10.1177/0013164405282471
   Sharma Divya., 2016, ASIAN J RES SOCIAL S, V6, P45, DOI [10.5958/2249-7315.2016.00027.7, DOI 10.5958/2249-7315.2016.00027.7]
   Sheldon KM, 2011, PSYCHOL REV, V118, P552, DOI 10.1037/a0024758
   Shrout PE, 2002, PSYCHOL METHODS, V7, P422, DOI 10.1037//1082-989X.7.4.422
   Soenens B, 2012, J EDUC PSYCHOL, V104, P108, DOI 10.1037/a0025742
   Soleimani N, 2020, ASIAN-PAC J SEC FOR, V5, DOI 10.1186/s40862-020-00094-y
   Soper D.S., 2022, A-priori Sample Size Calculator for Structural Equation Models
   Sumantri MS, 2018, ADV SCI LETT, V24, P7077, DOI 10.1166/asl.2018.12412
   Vansteenkiste M, 2020, MOTIV EMOTION, V44, P1, DOI 10.1007/s11031-019-09818-1
   von Elm E, 2007, PREV MED, V45, P247, DOI 10.1016/j.ypmed.2007.08.012
   Wang JC, 2017, CULT EDUC, V29, P563, DOI 10.1080/11356405.2017.1367907
NR 74
TC 6
Z9 7
U1 1
U2 4
PU MDPI
PI BASEL
PA ST ALBAN-ANLAGE 66, CH-4052 BASEL, SWITZERLAND
EI 2079-3200
J9 J INTELL-BASEL
JI J. Intell.
PD SEP
PY 2022
VL 10
IS 3
AR 71
DI 10.3390/jintelligence10030071
PG 14
WC Psychology, Multidisciplinary
WE Social Science Citation Index (SSCI)
SC Psychology
GA 4R0AW
UT WOS:000856436400001
PM 36135612
OA Green Published, gold
DA 2024-07-15
ER

PT J
AU Johnson, AH
   Chafouleas, SM
   Briesch, AM
AF Johnson, Austin H.
   Chafouleas, Sandra M.
   Briesch, Amy M.
TI Dependability of Data Derived From Time Sampling Methods With Multiple
   Observation Targets
SO SCHOOL PSYCHOLOGY QUARTERLY
LA English
DT Article
DE systematic direct observation; time sampling; generalizability theory
ID ACADEMIC ENGAGEMENT; GENERALIZABILITY; RELIABILITY; PSYCHOMETRICS;
   VALIDITY; STUDENTS
AB In this study, generalizability theory was used to examine the extent to which (a) time-sampling methodology, (b) number of simultaneous behavior targets, and (c) individual raters influenced variance in ratings of academic engagement for an elementary-aged student. Ten graduate-student raters, with an average of 7.20 hr of previous training in systematic direct observation and 58.20 hr of previous direct observation experience, scored 6 videos of student behavior using 12 different timesampling protocols. Five videos were submitted for analysis, and results for observations using momentary time-sampling and whole-interval recording suggested that the majority of variance was attributable to the rating occasion, although results for partial-interval recording generally demonstrated large residual components comparable with those seen in prior research. Dependability coefficients were above.80 when averaging across 1 to 2 raters using momentary time-sampling, and 2 to 3 raters using whole-interval recording. Ratings derived from partial-interval recording needed to be averaged over 3 to 7 raters to demonstrate dependability coefficients above.80.
C1 [Johnson, Austin H.; Chafouleas, Sandra M.] Univ Connecticut, Dept Educ Psychol, Storrs, CT 06269 USA.
   [Briesch, Amy M.] Northeastern Univ, Dept Appl Psychol, Boston, MA 02115 USA.
   [Johnson, Austin H.] Univ Calif Riverside, Grad Sch Educ, Riverside, CA 92521 USA.
C3 University of Connecticut; Northeastern University; University of
   California System; University of California Riverside
RP Johnson, AH (corresponding author), Univ Connecticut, Dept Educ Psychol, Storrs, CT 06269 USA.; Johnson, AH (corresponding author), Univ Calif Riverside, Grad Sch Educ, Riverside, CA 92521 USA.
EM austin.johnson@ucr.edu
OI Johnson, Austin/0000-0002-6349-0049
FU Institute for Education Sciences, U.S. Department of Education
   [R324A110017]
FX Preparation of this article was supported by funding provided by the
   Institute for Education Sciences, U.S. Department of Education
   (R324A110017). Opinions expressed herein do not necessarily reflect the
   position of the U.S. Department of Education, and such endorsements
   should not be inferred. This research was conducted by the first author
   for his doctoral dissertation.
CR [Anonymous], 1971, Educational Measurement, DOI DOI 10.1037/14353-009
   Bates D, 2015, J STAT SOFTW, V67, P1, DOI 10.18637/jss.v067.i01
   BRENNAN RL, 1977, J EDUC MEAS, V14, P277, DOI 10.1111/j.1745-3984.1977.tb00045.x
   Briesch AM, 2010, SCHOOL PSYCHOL REV, V39, P408
   Chafouleas S., 2007, School-based behavioral assessment: Informing intervention and instruction
   CONE JD, 1977, BEHAV THER, V8, P411, DOI 10.1016/S0005-7894(77)80077-4
   Crocker L., 2008, Introduction to classical and modern test theory
   CRONBACH L J, 1972, P410
   EduG, VERS 6 1 E COMP SOFT
   Ferguson TD, 2012, SCHOOL PSYCHOL QUART, V27, P187, DOI 10.1037/spq0000005
   FRAME RE, 1979, PSYCHOL REC, V29, P287, DOI 10.1007/BF03394614
   Greenwood CR, 2002, SCHOOL PSYCHOL REV, V31, P328
   HARRIS FC, 1982, CLIN PSYCHOL REV, V2, P539, DOI 10.1016/0272-7358(82)90029-0
   Hintze JM, 2005, SCHOOL PSYCHOL REV, V34, P507
   Hintze JM, 2004, SCHOOL PSYCHOL REV, V33, P258
   Lei PW, 2007, PSYCHOL SCHOOLS, V44, P433, DOI 10.1002/pits.20235
   Little TD, 2014, J PEDIATR PSYCHOL, V39, P151, DOI 10.1093/jpepsy/jst048
   Marcus R. F., 1980, 88 ANN CONV AM PSYCH
   MCWILLIAM RA, 1994, J EARLY INTERVENTION, V18, P34, DOI 10.1177/105381519401800104
   MESSICK S, 1995, AM PSYCHOL, V50, P741, DOI 10.1037/0003-066X.50.9.741
   Pournelle G. H., 1953, Journal of Mammalogy, V34, P133, DOI 10.1890/0012-9658(2002)083[1421:SDEOLC]2.0.CO;2
   SAUDARGAS RA, 1986, SCHOOL PSYCHOL REV, V15, P36
   Shapiro E.S., 2004, ACAD SKILLS PROBLEMS, V3rd
   Shapiro ES, 2004, PSYCHOL SCHOOLS, V41, P551, DOI 10.1002/pits.10176
   Shavelson R., 1991, GENERALIZABILITY THE
   Suen H.K., 1989, ANAL QUANTITATIVE BE
   Volpe RJ, 2005, SCHOOL PSYCHOL REV, V34, P454
   Vue K., 2013, QME RELIABILITY FUNC
   Wickham H, 2009, USE R, P1, DOI 10.1007/978-0-387-98141-3
   Wilson MS, 1996, SCHOOL PSYCHOL REV, V25, P9
   Wood BK, 2016, TOP EARLY CHILD SPEC, V35, P211, DOI 10.1177/0271121414565911
NR 31
TC 9
Z9 14
U1 0
U2 10
PU AMER PSYCHOLOGICAL ASSOC
PI WASHINGTON
PA 750 FIRST ST NE, WASHINGTON, DC 20002-4242 USA
SN 1045-3830
EI 1939-1560
J9 SCHOOL PSYCHOL QUART
JI Sch. Psychol. Q.
PD MAR
PY 2017
VL 32
IS 1
BP 22
EP 34
DI 10.1037/spq0000159
PG 13
WC Psychology, Educational
WE Social Science Citation Index (SSCI)
SC Psychology
GA EO9VQ
UT WOS:000397036600003
PM 27280360
OA Bronze
DA 2024-07-15
ER

PT J
AU Kiefer, SM
   Wang, JH
AF Kiefer, Sarah M.
   Wang, Joy Huanhuan
TI Associations of coolness and social goals with aggression and engagement
   during adolescence
SO JOURNAL OF APPLIED DEVELOPMENTAL PSYCHOLOGY
LA English
DT Article
DE Coolness; Social goals; Aggression; Academic engagement; Middle school
ID MIDDLE SCHOOL; RELATIONAL AGGRESSION; ACHIEVEMENT GOALS; DEVELOPMENTAL
   DIFFERENCES; ANTISOCIAL-BEHAVIOR; PHYSICAL AGGRESSION; RESOURCE CONTROL;
   PEER STATUS; POPULARITY; ADJUSTMENT
AB This study examined associations of coolness and social goals with aggression and academic engagement, and whether social goals and gender moderated associations across the fall and spring of sixth grade (first year of middle school). Students (N = 347; 49% females) self-reported social goals (popularity, dominance, intimacy) and engagement (involved, disruptive behavior) and peer-reported coolness and aggression (overt, relational). Results indicated relations of coolness and social goals with subsequent aggression and engagement, and goals and gender moderated associations. Cool youth who endorsed intimacy goals had higher overt aggression; cool boys with low popularity goals or high dominance goals had higher overt aggression. Cool youth endorsing dominance goals and cool girls endorsing popularity goals had higher relational aggression. Cool youth and boys endorsing dominance goals reported lower involved behavior. Youth endorsing popularity goals and cool youth endorsing dominance goals reported higher disruptive behavior. Implications for examining adolescent coolness and social motivation are discussed. (c) 2016 Elsevier Inc. All rights reserved.
C1 [Kiefer, Sarah M.; Wang, Joy Huanhuan] Univ S Florida, 4202 East Fowler Ave,EDU 105, Tampa, FL 33620 USA.
C3 State University System of Florida; University of South Florida
RP Kiefer, SM (corresponding author), Univ S Florida, 4202 East Fowler Ave,EDU 105, Tampa, FL 33620 USA.
EM kiefer@usf.edu
OI Wang, Joy Huanhuan/0000-0003-1088-3348
CR Adler P.A., 1998, Peer power: Preadolescent culture and identity
   ADLER PA, 1992, SOCIOL EDUC, V65, P169, DOI 10.2307/2112807
   Aiken L. S, 1991, Multiple Regression: Testing and Interpreting Interactions
   Allen JP, 2014, CHILD DEV, V85, P1866, DOI 10.1111/cdev.12250
   Anderman LH, 1999, ADV MOTIV A, V11, P303
   [Anonymous], 2007, AGGRESSION ADAPTATIO
   Bellmore A, 2011, J YOUTH ADOLESCENCE, V40, P776, DOI 10.1007/s10964-010-9590-x
   Björkqvist K, 2000, AGGRESS VIOLENT BEH, V5, P191, DOI 10.1016/S1359-1789(98)00029-9
   Blom-Hoffman Jessica, 2009, School Ment Health, V1, P3, DOI 10.1007/s12310-008-9000-7
   Bowker JC, 2010, J APPL DEV PSYCHOL, V31, P126, DOI 10.1016/j.appdev.2009.10.002
   Cillessen AHN, 2005, CURR DIR PSYCHOL SCI, V14, P102, DOI 10.1111/j.0963-7214.2005.00343.x
   Cillessen AHN, 2004, CHILD DEV, V75, P147, DOI 10.1111/j.1467-8624.2004.00660.x
   Cillessen AHN, 2007, J SCHOOL PSYCHOL, V45, P567, DOI 10.1016/j.jsp.2007.05.004
   Cillessen AHN, 2014, AGGRESSIVE BEHAV, V40, P204, DOI 10.1002/ab.21518
   Cillessen AntoniusH., 2011, Popularity in the peer system
   Closson LM, 2009, SOC DEV, V18, P412, DOI 10.1111/j.1467-9507.2008.00459.x
   CRICK NR, 1995, CHILD DEV, V66, P710, DOI 10.1111/j.1467-8624.1995.tb00900.x
   CRICK NR, 1994, PSYCHOL BULL, V115, P74, DOI 10.1037/0033-2909.115.1.74
   Dawes M, 2014, DEV PSYCHOL, V50, P489, DOI 10.1037/a0032999
   de Bruyn EH, 2006, J YOUTH ADOLESCENCE, V35, P435, DOI 10.1007/s10964-005-9023-4
   DWECK CS, 1988, PSYCHOL REV, V95, P256, DOI 10.1037/0033-295X.95.2.256
   Eccles J., 2004, Handbook of adolescent psychology, DOI [DOI 10.1002/9780470479193.ADLPSY001013, 10.1002/9780470479193.adlpsy001013]
   EDER D, 1985, SOCIOL EDUC, V58, P154, DOI 10.2307/2112416
   Erdley CA, 1999, J EMOT BEHAV DISORD, V7, P156, DOI 10.1177/106342669900700304
   Ford M. E., 1992, Motivating humans: goals, emotions, and personal agency beliefs
   Fredricks JA, 2004, REV EDUC RES, V74, P59, DOI 10.3102/00346543074001059
   Frey KS, 2005, J APPL DEV PSYCHOL, V26, P171, DOI 10.1016/j.appdev.2004.12.002
   Galván A, 2011, J APPL DEV PSYCHOL, V32, P346, DOI 10.1016/j.appdev.2011.08.005
   Graham S, 1998, J EDUC PSYCHOL, V90, P606, DOI 10.1037/0022-0663.90.4.606
   Graham S, 2002, J EARLY ADOLESCENCE, V22, P173, DOI 10.1177/0272431602022002003
   Hamm JV, 2014, DEV PSYCHOL, V50, P216, DOI 10.1037/a0032979
   Hoff KE, 2009, J SCHOOL PSYCHOL, V47, P395, DOI 10.1016/j.jsp.2009.07.003
   Jamison RS, 2015, SOC DEV, V24, P384, DOI 10.1111/sode.12097
   Jarvinen DW, 1996, DEV PSYCHOL, V32, P435, DOI 10.1037/0012-1649.32.3.435
   Jonkmann K, 2009, CHILD DEV, V80, P338, DOI 10.1111/j.1467-8624.2009.01264.x
   Juvonen J, 1995, CHILD DEV, V66, P1694, DOI 10.2307/1131904
   Juvonen J, 2008, J YOUTH ADOLESCENCE, V37, P747, DOI 10.1007/s10964-008-9272-0
   Juvonen J, 2013, J YOUTH ADOLESCENCE, V42, P1801, DOI 10.1007/s10964-012-9894-0
   Kaplan A, 1999, CONTEMP EDUC PSYCHOL, V24, P330, DOI 10.1006/ceps.1999.0993
   Kiefer SM, 2008, J EDUC PSYCHOL, V100, P417, DOI 10.1037/0022-0663.100.2.417
   Kiefer SM, 2011, J APPL DEV PSYCHOL, V32, P218, DOI 10.1016/j.appdev.2011.05.002
   LaFontana KM, 2010, SOC DEV, V19, P130, DOI 10.1111/j.1467-9507.2008.00522.x
   Li Y, 2014, J YOUTH ADOLESCENCE, V43, P146, DOI 10.1007/s10964-013-9939-z
   Merten DE, 1997, SOCIOL EDUC, V70, P175, DOI 10.2307/2673207
   Miserandino M, 1996, J EDUC PSYCHOL, V88, P203, DOI 10.1037/0022-0663.88.2.203
   MOFFITT TE, 1993, PSYCHOL REV, V100, P674, DOI 10.1037/0033-295X.100.4.674
   Ojanen T, 2005, DEV PSYCHOL, V41, P699, DOI 10.1037/0012-1649.41.5.699
   Ojanen T, 2014, DEV PSYCHOL, V50, P2134, DOI 10.1037/a0037137
   Ojanen T, 2012, AGGRESSIVE BEHAV, V38, P99, DOI [10.1002/ab.21413, 10.1002/ab21413]
   Patrick H, 2002, GOALS, GOAL STRUCTURES, AND PATTERNS OF ADAPTIVE LEARNING, P85
   Pellegrini AD, 2002, BRIT J DEV PSYCHOL, V20, P259, DOI 10.1348/026151002166442
   Pellegrini AD, 2001, MERRILL PALMER QUART, V47, P142, DOI 10.1353/mpq.2001.0004
   Pellegrini AD, 2008, DEV REV, V28, P461, DOI 10.1016/j.dr.2008.03.001
   Pountain Dick., 2000, COOL RULES ANATOMY A
   Prinstein MJ, 2003, MERRILL PALMER QUART, V49, P310, DOI 10.1353/mpq.2003.0015
   Rodkin PC, 2006, SOC DEV, V15, P175, DOI 10.1111/j.1467-9507.2006.00336.x
   Rodkin PC, 2000, DEV PSYCHOL, V36, P14, DOI 10.1037/0012-1649.36.1.14
   Rodkin PC, 2013, DEV PSYCHOL, V49, P1139, DOI 10.1037/a0029389
   Rose A.J., 2011, POPULARITY PEER SYST, P103
   Rose AJ, 2006, PSYCHOL BULL, V132, P98, DOI 10.1037/0033-2909.132.1.98
   Rose AJ, 2004, DEV PSYCHOL, V40, P378, DOI 10.1037/0012-1649.40.3.378
   Roseth CJ, 2011, SOC DEV, V20, P185, DOI 10.1111/j.1467-9507.2010.00579.x
   Rubin K., 2009, Handbook of peer interactions, relationships, and groups
   Ruble D.N., 2006, Handbook of Child Psychology: Social, Emotional, and Personality Development, V6th, P858
   Rumberger R.W., 2003, The Journal of Negro Education, V72, P6, DOI DOI 10.2307/3211287
   Ryan AM, 2006, PERS SOC PSYCHOL B, V32, P1246, DOI 10.1177/0146167206289345
   Ryan AM, 2008, J EDUC PSYCHOL, V100, P672, DOI 10.1037/0022-0663.100.3.672
   Ryan AM, 1997, J EARLY ADOLESCENCE, V17, P152, DOI 10.1177/0272431697017002003
   Schwartz D., 2011, Popularity in the peer system, P245
   Schwartz D, 2006, DEV PSYCHOL, V42, P1116, DOI 10.1037/0012-1649.42.6.1116
   SKINNER EA, 1993, J EDUC PSYCHOL, V85, P571, DOI 10.1037/0022-0663.85.4.571
   Wentzel KR, 2000, CONTEMP EDUC PSYCHOL, V25, P105, DOI 10.1006/ceps.1999.1021
   Xie HL, 2006, DEV PSYCHOL, V42, P599, DOI 10.1037/0012-1649.42.4.599
   Xie HL, 2002, AGGRESSIVE BEHAV, V28, P341, DOI 10.1002/ab.80008
NR 74
TC 34
Z9 40
U1 2
U2 35
PU ELSEVIER SCIENCE INC
PI NEW YORK
PA STE 800, 230 PARK AVE, NEW YORK, NY 10169 USA
SN 0193-3973
EI 1873-7900
J9 J APPL DEV PSYCHOL
JI J. Appl. Dev. Psychol.
PD MAY-JUN
PY 2016
VL 44
BP 52
EP 62
DI 10.1016/j.appdev.2016.02.007
PG 11
WC Psychology, Developmental
WE Social Science Citation Index (SSCI)
SC Psychology
GA DP4HI
UT WOS:000378456600006
DA 2024-07-15
ER

PT J
AU Chukwuedo, SO
   Mbagwu, FO
   Ogbuanya, TC
AF Chukwuedo, Samson Onyeluka
   Mbagwu, Felicia O.
   Ogbuanya, Theresa Chinyere
TI Motivating academic engagement and lifelong learning among vocational
   and adult education students via self-direction in learning
SO LEARNING AND MOTIVATION
LA English
DT Article
DE Lifelong learning tendency; Self-directed learning; Study engagement;
   Vocational and adult education students
ID PARTICIPATION; INTERVENTION; BURNOUT; WORK
AB Fostering students' academic engagement in the present-day knowledge-seeking environment and dwindling economy has become very imperative. Supported by the premise of constructivism learning theory, this study investigates the relative influence of self-directed learning intervention on study engagement and lifelong learning tendency. The non-equivalent control group quasiexperimental design was employed, with pretest and posttest surveys that involved an intervention group (n = 127) and a control group (n = 116) who were postgraduate students of Vocational and Adult Education. The results revealed a significantly higher study engagement (vigor, dedication, and absorption) in the intervention group than the control group. Similarly, a comparison between the intervention and control group showed a significantly higher tendency for lifelong learning (motivation, perseverance, self-regulation, and curiosity) in the intervention group than the control group. Thus, the implication of the findings is that an educational intervention that is geared towards enhancing self-direction in learning promotes academic well-being among students.
C1 [Chukwuedo, Samson Onyeluka] Nnamdi Azikiwe Univ, Dept Technol & Vocat Educ, Awka, Nigeria.
   [Mbagwu, Felicia O.] Univ Nigeria, Dept Adult Educ & Extra Mural Studies, Nsukka, Nigeria.
   [Ogbuanya, Theresa Chinyere] Univ Nigeria, Dept Ind Tech Educ, Nsukka, Nigeria.
C3 University of Nigeria; University of Nigeria
RP Chukwuedo, SO (corresponding author), Nnamdi Azikiwe Univ, Dept Technol & Vocat Educ, Awka, Nigeria.
EM so.chukwuedo@unizik.edu.ng; felicia.mbagwu@unn.edu.ng;
   togbuanya@yahoo.com
CR Abdullah Y. H. A., 2018, Gulf Medical Journal, V7, P46
   Alrashidi O., 2016, INT ED STUDIES, V9, P41, DOI DOI 10.5539/IES.V9N12P41
   Alsaadat K., 2017, Journal of Business and Retail Management Research, V11, P59
   Altintas E, 2020, LEARN MOTIV, V69, DOI 10.1016/j.lmot.2019.101599
   [Anonymous], 2005, APPL MULTIVARIATE RE
   Ayyildiz Y, 2015, INT J LIFELONG EDUC, V34, P663, DOI 10.1080/02601370.2015.1091393
   Beach P, 2017, TEACH TEACH EDUC, V61, P60, DOI 10.1016/j.tate.2016.10.007
   Best J. W., 1998, RES EDUC-UK
   Boyer SL, 2014, J MARKET EDUC, V36, P20, DOI 10.1177/0273475313494010
   Brookfield SD, 2009, INT LIB TECH VOCAT E, V1-6, P2615, DOI 10.1007/978-1-4020-5281-1_XV.7
   Candy P.C., 1991, Self-direction for Lifelong Learning
   Cetin S., 2017, J ED PRACTICE, V8, P1
   Chukwuedo SO., 2019, INT J EDUC RES, V6, P29
   Cohen J, 2009, TEACH COLL REC, V111, P180
   Cohen L., 2018, Research Methods in education, DOI 10.4324/9781315456539-14
   Coskun YD, 2010, PROCD SOC BEHV, V5, P2343, DOI 10.1016/j.sbspro.2010.07.461
   Datu JAD, 2016, ASIA-PAC EDUC RES, V25, P399, DOI 10.1007/s40299-015-0254-1
   Deakin CrickR., 2004, ASSESS EDUC, V11, P247, DOI [10.1080/0969594042000304582, DOI 10.1080/0969594042000304582]
   Demirel M., 2017, ED RES REV, V12, P329, DOI DOI 10.5897/ERR2016.3119
   Ekpo EU, 2017, RADIOGRAPHY, V23, P337, DOI 10.1016/j.radi.2017.05.014
   FINN JD, 1989, REV EDUC RES, V59, P117, DOI 10.3102/00346543059002117
   Fredricks JA, 2004, REV EDUC RES, V74, P59, DOI 10.3102/00346543074001059
   Gall M.D., 2007, ED RES INTRO
   Garipagaoglu BC., 2013, INT J HUMAN SCI, V10, P224
   Garrison DR, 1997, ADULT EDUC QUART, V48, P18, DOI 10.1177/074171369704800103
   Gerber R., 1995, Education + training, V37, P26, DOI DOI 10.1108/00400919510096952
   Gunduz N, 2015, PROCD SOC BEHV, V191, P526, DOI 10.1016/j.sbspro.2015.04.640
   Hall RJ, 1999, ORGAN RES METHODS, V2, P233, DOI 10.1177/109442819923002
   Huseyin K., 2017, UNIVERSAL J ED RES, V6, P121, DOI DOI 10.13189/UJER.2017.051318
   Illeris K, 2006, INT J LIFELONG EDUC, V25, P15, DOI 10.1080/02601370500309451
   Ketonen EE, 2019, LEARN INDIVID DIFFER, V69, P196, DOI 10.1016/j.lindif.2018.11.001
   Kim JS, 2005, ASIA PAC EDUC REV, V6, P7, DOI 10.1007/BF03024963
   Kim R, 2014, COMPUT EDUC, V70, P150, DOI 10.1016/j.compedu.2013.08.006
   Kirschner PA, 2006, EDUC PSYCHOL-US, V41, P75, DOI 10.1207/s15326985ep4102_1
   Knowles M.S., 1975, J CONTIN EDUC NURS
   Korobova N, 2015, J INT STUDENTS, V5, P72
   Kuh GD, 2009, J COLL STUDENT DEV, V50, P683, DOI 10.1353/csd.0.0099
   Laal M, 2014, PROCD SOC BEHV, V116, P4052, DOI 10.1016/j.sbspro.2014.01.889
   Laal M, 2012, PROCD SOC BEHV, V31, P399, DOI 10.1016/j.sbspro.2011.12.073
   Lizzio A, 2009, STUD HIGH EDUC, V34, P69, DOI 10.1080/03075070802602000
   Martínez-Mediano C, 2012, INT J ENG EDUC, V28, P130
   Mbagwu FO, 2020, VOCAT LEARN, V13, P419, DOI 10.1007/s12186-020-09245-1
   Muro A, 2018, LEARN MOTIV, V63, P126, DOI 10.1016/j.lmot.2018.04.002
   Murthy VE, 2019, LEARN MOTIV, V65, P33, DOI 10.1016/j.lmot.2018.11.002
   Örs M, 2018, SUSTAINABILITY-BASEL, V10, DOI 10.3390/su10103574
   Pituch K.A., 2016, Applied statistics for the social sciences, V6th
   Podsakoff PM, 2003, J APPL PSYCHOL, V88, P879, DOI 10.1037/0021-9010.88.5.879
   Putarek V, 2019, LEARN MOTIV, V68, DOI 10.1016/j.lmot.2019.101596
   Saks K, 2014, PROCD SOC BEHV, V112, P190, DOI 10.1016/j.sbspro.2014.01.1155
   Salleh UKM, 2019, INT J INSTR, V12, P167, DOI 10.29333/iji.2019.12411a
   Salmela-Aro K, 2017, EUR J DEV PSYCHOL, V14, P337, DOI 10.1080/17405629.2016.1207517
   SALMELAARO K, 2017, BURNOUT RES, V0007
   Schaufeli W. B., 2002, J. Happiness Stud., V3, P71
   Schaufeli WB, 2006, EDUC PSYCHOL MEAS, V66, P701, DOI 10.1177/0013164405282471
   Siu OL, 2014, J HAPPINESS STUD, V15, P979, DOI 10.1007/s10902-013-9459-2
   Sjoberg S., 2010, International encyclopedia of education, V3rd, P485
   SKAGER R, 1979, INT REV EDUC, V25, P517, DOI 10.1007/BF00598508
   Solmaz D., 2016, Anthropologist, V24, P55, DOI [10.1080/09720073.2016.11891989, DOI 10.1080/09720073.2016.11891989]
   Solmaz D., 2017, Universal Journal of Educational Research, V5, P939, DOI DOI 10.13189/UJER.2017.050605
   Talmage CA, 2015, ADULT EDUC QUART, V65, P232, DOI 10.1177/0741713615577109
   ten Dam GTM, 2006, TEACH TEACH EDUC, V22, P647, DOI 10.1016/j.tate.2006.03.003
   Towle A, 1996, ARCH DIS CHILD, V74, P357, DOI 10.1136/adc.74.4.357
   Trowler V, 2010, Student engagement literature review
   Turan M.B., 2018, International Journal of Higher Education, V7, P98, DOI 10.5430/ijhe.v7n6p98
   Uzunboylu H., 2016, ANTHROPOLOGIST, V24, P119, DOI [10.1080/09720073.2016.11891997, DOI 10.1080/09720073.2016.11891997]
   Vann B.A., 1996, Human Resource Development Quarterly, V7, P121, DOI [DOI 10.1002/HRDQ.3920070203, 10.1002/hrdq.3920070203]
   WEHMEYER ML, 1995, INTERV SCH CLIN, V30, P157, DOI 10.1177/105345129503000305
   Yilmaz M., 2018, UNIVERSAL J ED RES, V6, P1684, DOI DOI 10.13189/UJER.2018.060808
   Zhang YW, 2007, PERS INDIV DIFFER, V43, P1529, DOI 10.1016/j.paid.2007.04.010
   Zimmerman BJ, 1997, J EDUC PSYCHOL, V89, P29, DOI 10.1037/0022-0663.89.1.29
NR 70
TC 15
Z9 22
U1 6
U2 42
PU ACADEMIC PRESS INC ELSEVIER SCIENCE
PI SAN DIEGO
PA 525 B ST, STE 1900, SAN DIEGO, CA 92101-4495 USA
SN 0023-9690
EI 1095-9122
J9 LEARN MOTIV
JI Learn. Motiv.
PD MAY
PY 2021
VL 74
AR 101729
DI 10.1016/j.lmot.2021.101729
EA MAY 2021
PG 12
WC Psychology, Biological; Psychology, Experimental
WE Social Science Citation Index (SSCI)
SC Psychology
GA SO2RF
UT WOS:000658823700005
DA 2024-07-15
ER

PT J
AU Opdenakker, MCJL
AF Opdenakker, M. C. J. L.
TI Teacher-student relationships from a motivational perspective: The
   importance of involved and supportive teachers
SO PEDAGOGISCHE STUDIEN
LA Dutch
DT Article
ID SELF-DETERMINATION THEORY; OF-THE-ART; ADOLESCENTS PERCEPTIONS; AUTONOMY
   SUPPORT; ENGAGEMENT; SCHOOL; CLASSROOM; STATE; NEED; RELATEDNESS
AB In this article, teacher-student relationships are approached from a motivational perspective. Theoretical underpinnings come from Self-determination theory. Basic assumptions and central concepts of this theory are discussed. The meaning of this theory to the educational context, here teacher-student relationships, is focused on and examples of empirical evidence are given. Four studies conducted in the Netherlands (in primary and secondary education), which reveal relevance for the main concepts of Self-determination theory, are discussed. Attention is paid to basic need satisfaction in teacher-student relationships, the development of teacher-student relationships across the school year and connections between characteristics of teacher-student relationships and affective student outcomes (motivation, academic engagement). Multilevel (growth curve) analyses were used to explore developments of and connections between teacher-student relationships and affective student outcomes. Finally, the relevance of Selfdetermination theory for the optimization of teacher-student relationships in relation to students' motivation and academic engagement is discussed.
C1 Univ Groningen, Gronings Inst Onderwijsonderzoek GION, NL-9700 AB Groningen, Netherlands.
C3 University of Groningen
RP Opdenakker, MCJL (corresponding author), Univ Groningen, Gronings Inst Onderwijsonderzoek GION, NL-9700 AB Groningen, Netherlands.
EM m.c.j.l.opdenakker@rug.nl
CR Appleton J. J., 2006, PSYCHOL SCH, V45, P369
   Assor A, 2005, LEARN INSTR, V15, P397, DOI 10.1016/j.learninstruc.2005.07.008
   BARON RM, 1986, J PERS SOC PSYCHOL, V51, P1173, DOI 10.1037/0022-3514.51.6.1173
   Battistich V, 1997, EDUC PSYCHOL-US, V32, P137, DOI 10.1207/s15326985ep3203_1
   BAUMEISTER RF, 1995, PSYCHOL BULL, V117, P497, DOI 10.1037/0033-2909.117.3.497
   Belmont M., 1992, TECHNICAL REPORT
   Boekaerts M., 2002, Educational Practices Series, V10
   Brophy J., 1985, The social psychology of education: Current research and theory, P257
   Chirkov V, 2003, J PERS SOC PSYCHOL, V84, P97, DOI 10.1037/0022-3514.84.1.97
   Cicchetti D., 1997, J YOUTH ADOLESCENCE, V35, P81
   Connell J. P., 1991, MINN SYM CHILD PSYCH, P43
   Davis HA, 2003, EDUC PSYCHOL-US, V38, P207, DOI 10.1207/S15326985EP3804_2
   de Charms R., 1968, PERSONAL CAUSATION
   Deci E.L., 2004, RICHERCHE PSICHOLOGI, V27, P17, DOI DOI 10.1016/S0065-2601(08)60130-6
   Deci E. L., 2002, INTRINSIC MOTIVATION
   Deci EL, 2000, PSYCHOL INQ, V11, P227, DOI 10.1207/S15327965PLI1104_01
   Eccles J.S., 1989, RES MOTIVATION ED, V3, P13
   ECCLES JS, 1993, AM PSYCHOL, V48, P90, DOI 10.1037/0003-066X.48.2.90
   Fredricks JA, 2004, REV EDUC RES, V74, P59, DOI 10.3102/00346543074001059
   Furrer C, 2003, J EDUC PSYCHOL, V95, P148, DOI 10.1037/0022-0663.95.1.148
   HARTER S, 1992, AM EDUC RES J, V29, P777, DOI 10.3102/00028312029004777
   Jang H, 2010, J EDUC PSYCHOL, V102, P588, DOI 10.1037/a0019682
   Klem AM, 2004, J SCHOOL HEALTH, V74, P262, DOI 10.1111/j.1746-1561.2004.tb08283.x
   La Guardia JG, 2000, J PERS SOC PSYCHOL, V79, P367, DOI 10.1037//0022-3514.79.3.367
   Lapointe J.M., 2005, INT J EDUC RES, V43, P39, DOI [10.1016/j.ijer.2006.03.005, DOI 10.1016/J.IJER.2006.03.005]
   Maulana R., 2010, INT C INT REL ED ICI
   Maulana R., 2014, BRIT J ED PSYCHOL
   MIDGLEY C, 1995, J EARLY ADOLESCENCE, V15, P90, DOI 10.1177/0272431695015001006
   MIDGLEY C, 1989, CHILD DEV, V60, P981, DOI 10.1111/j.1467-8624.1989.tb03529.x
   Minnaert A. E. M. G., 2005, VERSCHILLEN ONDERSCH, P43
   Mouratidis A, 2008, J SPORT EXERCISE PSY, V30, P240, DOI 10.1123/jsep.30.2.240
   Muijs D, 2014, SCH EFF SCH IMPROV, V25, P231, DOI 10.1080/09243453.2014.885451
   Niehaus K, 2012, J SCHOOL PSYCHOL, V50, P443, DOI 10.1016/j.jsp.2012.03.002
   Niemiec CP, 2009, THEORY RES EDUC, V7, P133, DOI 10.1177/1477878509104318
   Opdenakker M.-C., 2013, ANN M VAN DE AERA SA
   Opdenakker MC, 2012, SCH EFF SCH IMPROV, V23, P95, DOI 10.1080/09243453.2011.619198
   Opdenakker MC, 2011, PSYCHOL REP, V109, P259, DOI 10.2466/09.10.11.PR0.109.4.259-284
   Opdenakker MC, 2001, BRIT EDUC RES J, V27, P407, DOI 10.1080/01411920120071434
   Opdenakker MC, 2014, INTERPERSONAL RELATI, P183
   Patrick H, 2007, J EDUC PSYCHOL, V99, P83, DOI 10.1037/0022-0663.99.1.83
   Peetsma T, 2005, EUR J PSYCHOL EDUC, V20, P209, DOI 10.1007/BF03173553
   Reeve J, 2004, MOTIV EMOTION, V28, P147, DOI 10.1023/B:MOEM.0000032312.95499.6f
   Resnick MD, 1997, JAMA-J AM MED ASSOC, V278, P823, DOI 10.1001/jama.278.10.823
   Reynolds D, 2014, SCH EFF SCH IMPROV, V25, P197, DOI 10.1080/09243453.2014.885450
   Roede E., 1989, EXPLAINING STUDENT I
   Ryan R.M., 1994, J EARLY ADOLESCENCE, V14, P226, DOI [10.1177/027243169401400207, DOI 10.1177/027243169401400207]
   Sierens E, 2009, BRIT J EDUC PSYCHOL, V79, P57, DOI 10.1348/000709908X304398
   SKINNER EA, 1993, J EDUC PSYCHOL, V85, P571, DOI 10.1037/0022-0663.85.4.571
   Skinner EA, 2009, EDUC PSYCHOL MEAS, V69, P493, DOI 10.1177/0013164408323233
   Stroet K, 2013, EDUC RES REV-NETH, V9, P65, DOI 10.1016/j.edurev.2012.11.003
   van der Werf G, 2008, SCH EFF SCH IMPROV, V19, P447, DOI 10.1080/09243450802535216
   Vansteenkiste M, 2004, J PERS SOC PSYCHOL, V87, P246, DOI 10.1037/0022-3514.87.2.246
   Wellborn J.G., 1991, ENGAGED DISAFFECTED
   WHITE RW, 1959, PSYCHOL REV, V66, P297, DOI 10.1037/h0040934
NR 54
TC 3
Z9 3
U1 3
U2 45
PU VOR-VFO
PI EINDHOVEN
PA P/A EINDHOVEN SCH EDUC, DR P DEN BROK, POSTBUS 513, EINDHOVEN, 5600 MB,
   NETHERLANDS
SN 0165-0645
J9 PEDAGOG STUD
JI Pedagog. Stud.
PY 2014
VL 91
IS 5
BP 332
EP 351
PG 20
WC Education & Educational Research
WE Social Science Citation Index (SSCI)
SC Education & Educational Research
GA AR5NR
UT WOS:000343631700006
DA 2024-07-15
ER

PT J
AU Mullender-Wijnsma, MJ
   Hartman, E
   de Greeff, JW
   Bosker, RJ
   Doolaard, S
   Visscher, C
AF Mullender-Wijnsma, Marijke J.
   Hartman, Esther
   de Greeff, Johannes W.
   Bosker, Roel J.
   Doolaard, Simone
   Visscher, Chris
TI Moderate-to-vigorous physically active academic lessons and academic
   engagement in children with and without a social disadvantage: a within
   subject experimental design
SO BMC PUBLIC HEALTH
LA English
DT Article
ID PREADOLESCENT CHILDREN; INDIVIDUAL-DIFFERENCES; CLASSROOM-BEHAVIOR;
   ENERGY-EXPENDITURE; ON-TASK; ACHIEVEMENT; EXERCISE; PERFORMANCE;
   COGNITION; PROGRAM
AB Background: Integration of physical active academic lessons in the school curriculum may be an innovative way to improve academic outcomes. This study examined the effect of physically active academic lessons (Fit en Vaardig op school) on academic engagement of socially disadvantaged children and children without this disadvantage. In addition, the relationship between lesson time spent in moderate to vigorous physical activity and academic engagement was examined.
   Methods: From four elementary schools, 86 children who participated in the 22-weeks intervention were recruited (23 socially disadvantaged children). Academic engagement was determined by observing time-on-task during three classroom observation moments (start, midway and end observation). Every moment consisted of lesson observations after intervention lessons (post-intervention) and after regular classroom lessons (post-control). Differences in time-on-task between socially disadvantaged children and children without this disadvantage were analyzed using independent samples t-test. Differences between post-intervention and post-control observations were analyzed using multilevel analysis. Heart rate monitors measured the lesson time spent in moderate to vigorous physical activity. The relationship between percentage of moderate to vigorous physical activity during the intervention lessons and time-on-task was analyzed by calculation of partial correlations.
   Results: Time-on-task of socially disadvantaged children was lower than that of children without this disadvantage, differences were significant at the start post-control (t(65) = 2.39, p < 0.05) and post-intervention (t(71) = 2.75, p < 0.05) observation and at the midway post-control (t(68) = 2.45, p < 0.05) observation. Multilevel analysis showed that the time-on-task of all children was significantly higher during post-intervention in comparison with post-control lessons (ES = 0.41). No significant difference was found at the start observation, but there were significant differences at the midway (ES = 0.60) and end (ES = 0.59) observation. On average, the children were exercising in moderate to vigorous physical activity during 60% of de lesson time (14 minutes of an average lesson of 23 minutes). No significant relationships were found between percentage of moderate to vigorous physical activity during the intervention and time-on-task in the post-intervention lessons.
   Conclusions: Physically active academic lessons may positively influence time-on-task in children, which can contribute to academic success in the long term.
C1 [Mullender-Wijnsma, Marijke J.; Hartman, Esther; de Greeff, Johannes W.; Visscher, Chris] Univ Groningen, Univ Med Ctr Groningen, Ctr Human Movement Sci, NL-9713 AV Groningen, Netherlands.
   [Bosker, Roel J.; Doolaard, Simone] Univ Groningen, Groningen Inst Educ Res, NL-9712 TG Groningen, Netherlands.
   [Bosker, Roel J.; Doolaard, Simone] Univ Groningen, Fac Behav & Social Sci, Dept Educ Sci, NL-9712 TG Groningen, Netherlands.
C3 University of Groningen; University of Groningen; University of
   Groningen
RP Mullender-Wijnsma, MJ (corresponding author), Univ Groningen, Univ Med Ctr Groningen, Ctr Human Movement Sci, Antonius Deusinglaan 1, NL-9713 AV Groningen, Netherlands.
EM m.j.mullender-wijnsma@umcg.nl
OI Bosker, Roel/0000-0002-1495-7298; Doolaard, Simone/0000-0001-6977-2904
FU Ministry of Education, Culture and Science [ODB10015]
FX This work was supported by the Ministry of Education, Culture and
   Science [ODB10015]. The authors wish to acknowledge Rik Poelarends for
   his help in the completion of this manuscript and the intervention
   teachers and children at the participating schools for their cooperation
   in this study.
CR Barros RM, 2009, PEDIATRICS, V123, P431, DOI 10.1542/peds.2007-2825
   Best JR, 2010, DEV REV, V30, P331, DOI 10.1016/j.dr.2010.08.001
   Castelli DM, 2011, PREV MED, V52, pS55, DOI 10.1016/j.ypmed.2011.01.019
   Chomitz VR, 2009, J SCHOOL HEALTH, V79, P30, DOI 10.1111/j.1746-1561.2008.00371.x
   Coe DP, 2006, MED SCI SPORT EXER, V38, P1515, DOI 10.1249/01.mss.0000227537.13175.1b
   COHEN J, 1960, EDUC PSYCHOL MEAS, V20, P37, DOI 10.1177/001316446002000104
   Council of Europe, 1983, PROV HDB
   de Jong R, 2004, SCH EFF SCH IMPROV, V15, P3, DOI 10.1076/sesi.15.1.3.27490
   Donnelly JE, 2011, PREV MED, V52, pS36, DOI 10.1016/j.ypmed.2011.01.021
   Driessen G., 2008, International Social Science Journal, V59, P449, DOI DOI 10.1111/J.1468-2451.2009.01678.X
   Drollette ES, 2014, DEV COGN NEUROS-NETH, V7, P53, DOI 10.1016/j.dcn.2013.11.001
   Glass G.V., 1981, METAANALYSIS SOCIAL
   Greenwood CR, 2002, SCHOOL PSYCHOL REV, V31, P328
   Grieco LA, 2009, MED SCI SPORT EXER, V41, P1921, DOI 10.1249/MSS.0b013e3181a61495
   Hillman CH, 2009, NEUROSCIENCE, V159, P1044, DOI 10.1016/j.neuroscience.2009.01.057
   Hillman CH, 2005, MED SCI SPORT EXER, V37, P1967, DOI 10.1249/01.mss.0000176680.79702.ce
   Honas JJ, 2008, MED SCI SPORT EXER, V40, P1501, DOI 10.1249/MSS.0b013e31816d6591
   Howley ET, 2001, MED SCI SPORT EXER, V33, pS364, DOI 10.1097/00005768-200106001-00005
   Howse RB, 2003, J EXP EDUC, V71, P151, DOI 10.1080/00220970309602061
   Jarrett OS, 1998, J EDUC RES, V92, P121, DOI 10.1080/00220679809597584
   Johnson MK, 2001, SOCIOL EDUC, V74, P318, DOI 10.2307/2673138
   Kibbe DL, 2011, PREV MED, V52, pS43, DOI 10.1016/j.ypmed.2011.01.025
   Mahar MT, 2006, MED SCI SPORT EXER, V38, P2086, DOI 10.1249/01.mss.0000235359.16685.a3
   Ministry of Education Culture and Science, 2006, BROCH NIEUW GEW BAS
   Mullender-Wijnsma MJ, 2015, J SCHOOL HEALTH, V85, P365, DOI 10.1111/josh.12259
   Polar, 2008, TEAM2 SW HELP US GUI
   Pollock ML, 1998, MED SCI SPORT EXER, V30, P975, DOI 10.1097/00005768-199806000-00032
   Scheerens J., 2013, Productive time in education: A review of the effectiveness of teaching time at school, homework and extended time outside school hours
   Sektnan M, 2010, EARLY CHILD RES Q, V25, P464, DOI 10.1016/j.ecresq.2010.02.005
   Sirin SR, 2005, REV EDUC RES, V75, P417, DOI 10.3102/00346543075003417
   Stewart JA, 2004, J SCHOOL HEALTH, V74, P397, DOI 10.1111/j.1746-1561.2004.tb06605.x
   Strong WB, 2005, J PEDIATR-US, V146, P732, DOI 10.1016/j.jpeds.2005.01.055
   Timinkul A, 2008, NEUROSCI RES, V61, P242, DOI 10.1016/j.neures.2008.03.012
   Tomporowski PD, 2003, ACTA PSYCHOL, V112, P297, DOI 10.1016/S0001-6918(02)00134-8
   Tymms P., 1997, EDUC RES EVAL, V3, P101, DOI DOI 10.1080/1380361970030201
   Viera AJ, 2005, FAM MED, V37, P360
   WYNE MD, 1979, J READING BEHAV, V11, P119, DOI 10.1080/10862967909547315
NR 37
TC 41
Z9 50
U1 0
U2 24
PU BIOMED CENTRAL LTD
PI LONDON
PA 236 GRAYS INN RD, FLOOR 6, LONDON WC1X 8HL, ENGLAND
SN 1471-2458
J9 BMC PUBLIC HEALTH
JI BMC Public Health
PD APR 19
PY 2015
VL 15
AR 404
DI 10.1186/s12889-015-1745-y
PG 9
WC Public, Environmental & Occupational Health
WE Science Citation Index Expanded (SCI-EXPANDED); Social Science Citation Index (SSCI)
SC Public, Environmental & Occupational Health
GA CG8JK
UT WOS:000353553300001
PM 25927371
OA Green Published, gold
DA 2024-07-15
ER

PT J
AU Kittelman, A
   Lissman, DC
   Strickland-Cohen, MK
   Kato, MM
   Flannery, KB
   Horner, RH
   Izzard, S
   St Joseph, S
   Mowery, A
AF Kittelman, Angus
   Lissman, Dana Cohen
   Strickland-Cohen, M. Kathleen
   Kato, Mimi McGrath
   Flannery, K. Brigid
   Horner, Robert H.
   Izzard, Sara
   St Joseph, Stephanie
   Mowery, Aaron
TI CICO-Secondary: A Single-Case Experimental Study in High School
SO JOURNAL OF POSITIVE BEHAVIOR INTERVENTIONS
LA English
DT Article
DE check-in/check-out; CICO; Tier 2; high school; positive behavioral
   interventions and supports; PBIS; single-case design
ID CHECK-IN; SELF-REGULATION; MIDDLE SCHOOL; INTERVENTION; STUDENTS
AB Check-in/check-out (CICO) is an evidence-based multicomponent intervention widely implemented in elementary and middle schools. The purpose of this study was to evaluate whether an adapted CICO intervention, with CICO components designed to be more developmentally appropriate for adolescents and contextually relevant for high schools, could be implemented with procedural fidelity and improve outcomes for students with and at risk for disabilities. The study included three ninth-grade students (two with individualized education programs) in one public high school. We used a non-concurrent multiple baseline design conducted over two academic years during the COVID-19 pandemic to experimentally evaluate the effects of CICO-Secondary on student academic engagement. Results demonstrated that students participated with adequate procedural fidelity and that there was a functional relation between implementation of CICO-Secondary and improved student academic engagement. Students and school personnel also perceived CICO-Secondary to be socially valid. Implications for both future research and practice are discussed.
C1 [Kittelman, Angus; Lissman, Dana Cohen; Kato, Mimi McGrath; Flannery, K. Brigid; Horner, Robert H.; Izzard, Sara; Mowery, Aaron] Univ Oregon, Eugene, OR USA.
   [Strickland-Cohen, M. Kathleen] Univ Utah, Salt Lake City, UT USA.
   [St Joseph, Stephanie] May Inst, Randolph, MA USA.
   [Kittelman, Angus] Univ Missouri, 311J Townsend Hall, Columbia, MO 65211 USA.
C3 University of Oregon; Utah System of Higher Education; University of
   Utah; University of Missouri System; University of Missouri Columbia
RP Kittelman, A (corresponding author), Univ Missouri, 311J Townsend Hall, Columbia, MO 65211 USA.
EM anguskittelman@missouri.edu
OI Kittelman, Angus/0000-0001-5904-3951
FU Institute of Education Sciences, U.S. Department of Education
   [R305A180015]
FX The author(s) disclosed receipt of the following financial support for
   the research, authorship, and/or publication of this article: The
   research reported here was supported by the Institute of Education
   Sciences, U.S. Department of Education, through Grant R305A180015 to
   University of Oregon. The opinions expressed are those of the authors
   and do not represent views of the Institute or the U.S. Department of
   Education.
CR Algozzine R. F., 2010, EVALUATION BLUEPRINT
   Algozzine R.F., 2014, SWPBIS Tiered Fidelity Inventory
   Barton E.E., 2018, Single case research methodology: Applications in special education and behavioral sciences, P179, DOI DOI 10.4324/9781315150666
   Bruhn AL, 2014, J EMOT BEHAV DISORD, V22, P171, DOI 10.1177/1063426613476092
   Bundock K., 2021, RESPONDING PROBLEM B, P150
   Cohen J., 1988, STAT POWER ANAL BEHA
   Daniela P, 2015, PROCD SOC BEHV, V191, P2549, DOI 10.1016/j.sbspro.2015.04.410
   Drevon DD, 2019, PSYCHOL SCHOOLS, V56, P393, DOI 10.1002/pits.22195
   Fallon LM, 2017, PREV SCH FAIL, V61, P189, DOI 10.1080/1045988X.2016.1254083
   Gage NA, 2020, BEYOND BEHAV, V29, P132, DOI 10.1177/1074295620950611
   Gast D.L., 2018, SINGLE CASE RES METH, V3rd
   Hawken L., 2003, Journal of Behavioral Education, V12, P225, DOI [DOI 10.1023/A:1025512411930, 10.1023/A:1025512411930]
   Hawken L.S., 2021, Responding to problem behavior in schools: the check-in, check-out intervention, VThird
   Hawken LS, 2014, EDUC TREAT CHILD, V37, P635, DOI 10.1353/etc.2014.0030
   Hawken LS, 2009, ISSUES CLIN CHILD PS, P395, DOI 10.1007/978-0-387-09632-2_17
   Horner RH, 2017, CLIN CHILD FAM PSYCH, V20, P25, DOI 10.1007/s10567-017-0224-7
   Hurwitz S, 2022, AUTISM, V26, P889, DOI 10.1177/13623613211035935
   Kato MM, 2023, PREV SCH FAIL, V67, P48, DOI 10.1080/1045988X.2022.2106933
   Khan Academy, 2022, SURV SHOWS TEACH FAV
   Kittelman A., 2018, The High School Journal, V102, P4, DOI [10.1353/hsj.2018.0017, DOI 10.1353/HSJ.2018.0017]
   Kittelman A., 2023, MEASURING FIDELITY C
   Klingbeil DA, 2019, J POSIT BEHAV INTERV, V21, P77, DOI 10.1177/1098300718778032
   Kratochwill T. R., 2010, WHAT WORKS CLEARINGH, DOI DOI 10.1037/E578392011-004
   McIntosh K, 2008, J POSIT BEHAV INTERV, V10, P243, DOI 10.1177/1098300708318961
   Pustejovsky JE, 2014, J EDUC BEHAV STAT, V39, P368, DOI 10.3102/1076998614547577
   Pustejovsky JE., 2021, scdhlm: A web-based calculator for between-case standardized mean differences
   Schifter LA, 2016, EXCEPT CHILDREN, V82, P479, DOI 10.1177/0014402915619418
   Simonsen B, 2011, J POSIT BEHAV INTERV, V13, P31, DOI 10.1177/1098300709359026
   Slocum TA, 2022, PERSPECT BEHAV SCI, V45, P619, DOI 10.1007/s40614-022-00326-1
   Swain-Bradway J.L., 2009, ANAL SECONDARY LEVEL
   Valentine J.C., Between-case standardized mean difference effect sizes for single-case designs: A primer and tutorial using the scdhlm web application, DOI [DOI 10.4073/CMDP.2016.1, 10.4073/cmdp.2016]
   Wang MT, 2014, CHILD DEV, V85, P722, DOI 10.1111/cdev.12138
   Wisner BL, 2010, CHILD SCH, V32, P150, DOI 10.1093/cs/32.3.150
   Wolfe K, 2016, J POSIT BEHAV INTERV, V18, P74, DOI 10.1177/1098300715595957
NR 34
TC 1
Z9 1
U1 3
U2 3
PU SAGE PUBLICATIONS INC
PI THOUSAND OAKS
PA 2455 TELLER RD, THOUSAND OAKS, CA 91320 USA
SN 1098-3007
EI 1538-4772
J9 J POSIT BEHAV INTERV
JI J. Posit. Behav. Interv.
PD APR
PY 2024
VL 26
IS 2
BP 89
EP 100
DI 10.1177/10983007231200542
EA OCT 2023
PG 12
WC Psychology, Clinical; Education, Special
WE Social Science Citation Index (SSCI)
SC Psychology; Education & Educational Research
GA KV0F5
UT WOS:001091045400001
DA 2024-07-15
ER

PT J
AU Lucio, R
   Hunt, E
   Bornovalova, M
AF Lucio, Robert
   Hunt, Elizabeth
   Bornovalova, Marina
TI Identifying the Necessary and Sufficient Number of Risk Factors for
   Predicting Academic Failure
SO DEVELOPMENTAL PSYCHOLOGY
LA English
DT Article
DE academic achievement; ROC curve; risk of academic failure; school
   related risk factors; adolescence
ID COMPETENCE
AB Identifying the point at which individuals become at risk for academic failure (grade point average [GPA] < 2.0) involves an understanding of which and how many factors contribute to poor outcomes. School-related factors appear to be among the many factors that significantly impact academic success or failure. This study focused on 12 school-related factors. Using a thorough 5-step process, we identified which unique risk factors place one at risk for academic failure. Academic engagement, academic expectations, academic self-efficacy, homework completion, school relevance, school safety, teacher relationships (positive relationship), grade retention, school mobility, and school misbehaviors (negative relationship) were uniquely related to GPA even after controlling for all relevant covariates. Next, a receiver operating characteristic curve was used to determine a cutoff point for determining how many risk factors predict academic failure (GPA < 2.0). Results yielded a cutoff point of 2 risk factors for predicting academic failure, which provides a way for early identification of individuals who are at risk. Further implications of these findings are discussed.
C1 [Lucio, Robert] Univ S Florida, Louis de la Parte Florida Mental Hlth Inst, Coll Behav & Community Sci, Dept Child & Family Studies, Tampa, FL 33612 USA.
   [Lucio, Robert] Univ S Florida, Harrell Ctr, Dept Community & Family Hlth, Coll Publ Hlth, Tampa, FL 33612 USA.
   [Hunt, Elizabeth; Bornovalova, Marina] Univ S Florida, Dept Psychol, Tampa, FL 33612 USA.
C3 State University System of Florida; University of South Florida; State
   University System of Florida; University of South Florida; State
   University System of Florida; University of South Florida
RP Lucio, R (corresponding author), Univ S Florida, Louis de la Parte Florida Mental Hlth Inst, Coll Behav & Community Sci, Dept Child & Family Studies, 13301 Bruce B Downs Blvd,MHC 2205, Tampa, FL 33612 USA.
EM rlucio@usf.edu
RI Bornovalova, Marina/J-9711-2019
OI Bornovalova, Marina/0000-0002-2140-2493
CR Alliance for Excellent Education, 2003, FACT SHEET IMP ED HL
   Corapci F, 2008, J APPL DEV PSYCHOL, V29, P1, DOI 10.1016/j.appdev.2007.10.003
   Davis LE, 2002, J ADOLESCENT RES, V17, P223, DOI 10.1177/0743558402173001
   Dunn MC, 2003, J EDUC BEHAV STAT, V28, P269, DOI 10.3102/10769986028003269
   Goring H, 2004, INT J GERIATR PSYCH, V19, P465, DOI 10.1002/gps.1115
   Harlow C.W., 2003, Education and Correctional Populations. U.S. Bureau of Justice Special Report
   Jimerson S, 2000, J SCHOOL PSYCHOL, V38, P525, DOI 10.1016/S0022-4405(00)00051-0
   Lessard A., 2010, Procedia Social and Behavioral Sciences, V2, P1636, DOI DOI 10.1016/J.SBSPRO.2010.03.250
   Little R. J., 2002, STAT ANAL MISSING DA, P200, DOI [DOI 10.1002/9781119013563, 10.1002/9781119013563.ch10]
   Lucio R, 2011, CHILD ADOLESC SOC WO, V28, P153, DOI 10.1007/s10560-010-0222-9
   Masten AS, 1998, AM PSYCHOL, V53, P205, DOI 10.1037/0003-066X.53.2.205
   Murray NG, 2007, J SCHOOL HEALTH, V77, P589, DOI 10.1111/j.1746-1561.2007.00238.x
   Muthen L. K., 1998, Mplus User's Guide, V8th
   Richman J.M., 2004, Risk and resilience in childhood: An ecological perspective, V2nd, P133
   RUTTER M, 1987, AM J ORTHOPSYCHIAT, V57, P316, DOI 10.1111/j.1939-0025.1987.tb03541.x
   Sameroff A.J., 2003, Resilience and vulnerability: Adaptation in the context of childhood, P364, DOI DOI 10.1176/APPI.AJP.162.8.1553-A
   Sameroff A. J., 2003, WAIMH HDB INFANT MEN, V4, P1
   Stone CA, 2002, J LEARN DISABIL-US, V35, P370, DOI 10.1177/00222194020350040801
   Streiner DL, 2007, CAN J PSYCHIAT, V52, P121, DOI 10.1177/070674370705200210
   Woods E.G, 1995, SCH IMPROVEMENT RES
NR 20
TC 47
Z9 93
U1 3
U2 38
PU AMER PSYCHOLOGICAL ASSOC
PI WASHINGTON
PA 750 FIRST ST NE, WASHINGTON, DC 20002-4242 USA
SN 0012-1649
EI 1939-0599
J9 DEV PSYCHOL
JI Dev. Psychol.
PD MAR
PY 2012
VL 48
IS 2
BP 422
EP 428
DI 10.1037/a0025939
PG 7
WC Psychology, Developmental
WE Social Science Citation Index (SSCI)
SC Psychology
GA 901IU
UT WOS:000300961400013
PM 22182300
DA 2024-07-15
ER

PT J
AU Wildhagen, T
AF Wildhagen, Tina
TI WHAT'S OPPOSITIONAL CULTURE GOT TO DO WITH IT? MOVING BEYOND THE STRONG
   VERSION OF THE ACTING WHITE HYPOTHESIS
SO SOCIOLOGICAL PERSPECTIVES
LA English
DT Article
DE education; race; inequality; acting white; oppositional culture
ID SCHOOL PERFORMANCE; BLACK-STUDENTS; ACADEMIC-ACHIEVEMENT; PEER GROUPS;
   EXPLANATION; ATTITUDES; MINORITY; BURDEN; PERSPECTIVE; OPPORTUNITY
AB Is the acting white hypothesis empirically viable? The strong version of this hypothesis-that African American students are negatively sanctioned by peers for academic success, while their similar white peers are not sanctioned-misses the possibility that some students preemptively pull back academic effort without having received sanctions. This article tests a weak version of the hypothesis-that some academically engaged African American students perceive the costs of peer sanctions to be sufficiently high to scale back overt academic engagement before receiving peer sanctions. The weak version predicts sufficiently high costs of sanctions in schools with racialized social norms about academic engagement. The author uses multilevel modeling to test strong and weak versions of the hypothesis on a nationally representative sample of African American and white students. While the results do not support the strong version of the acting white hypothesis, they point to a mild form of the weak version of the hypothesis.
C1 Smith Coll, Northampton, MA 01063 USA.
C3 Smith College
RP Wildhagen, T (corresponding author), Smith Coll, 215 Wright Hall, Northampton, MA 01063 USA.
EM twildhag@smith.edu
CR Ainsworth-Darnell JW, 1998, AM SOCIOL REV, V63, P536, DOI 10.2307/2657266
   Akom AA, 2003, SOCIOL EDUC, V76, P305, DOI 10.2307/1519868
   ALEXANDER KL, 1982, AM SOCIOL REV, V47, P626, DOI 10.2307/2095163
   ALEXANDER KL, 1978, AM SOCIOL REV, V43, P47, DOI 10.2307/2094761
   Allison P.D., 2002, BRIT J MATH STAT PSY
   Altschul I, 2006, CHILD DEV, V77, P1155, DOI 10.1111/j.1467-8624.2006.00926.x
   [Anonymous], 2002, LEARNING UNDERSTANDI
   [Anonymous], 11334 NAT BUR EC RES
   Bergin D., 2002, The Urban Review, V34, P113, DOI DOI 10.1023/A:1015310332639.W
   Bourdieu Pierre., 1977, Reproduction in Education, Society and Culture, DOI DOI 10.2307/1882010
   Bryk AS, 1992, HIERARCHICAL LINEAR
   Carter P.L., 2005, Keepin' It Real: School Success Beyond Black and White
   Carter PL, 2003, SOC PROBL, V50, P136, DOI 10.1525/sp.2003.50.1.136
   Commission on the Future of the Advanced Placement Program, 2001, ACC EXC REP COMM FUT
   Connell R. W., 2005, Masculinities
   Cook P., 1998, The Black White test gap, P375
   Cook PJ, 1997, J POLICY ANAL MANAG, V16, P256, DOI 10.1002/(SICI)1520-6688(199721)16:2<256::AID-PAM4>3.3.CO;2-9
   Cross W.E., 1991, Black psychology, V3rd, P319
   Diamond JB, 2007, INT J QUAL STUD EDUC, V20, P655, DOI 10.1080/09518390701630791
   Downey DB, 2002, AM SOCIOL REV, V67, P156, DOI 10.2307/3088939
   Downey DB, 2008, ANNU REV SOCIOL, V34, P107, DOI 10.1146/annurev.soc.34.040507.134635
   Ewing M., 2006, RN29 COLL BOARD
   Faris Robert, 2006, ANN M AM SOC ASS AUG
   Farkas G, 2002, AM SOCIOL REV, V67, P148, DOI 10.2307/3088938
   Ferguson A.A., 2000, BAD BOYS
   Ford D.Y., 1997, Roeper Review, V20, P105
   Fordham S, 2004, ANTHROPOL EDUC QUART, V35, P149, DOI 10.1525/aeq.2004.35.1.149
   FORDHAM S, 1988, HARVARD EDUC REV, V58, P54, DOI 10.17763/haer.58.1.c5r77323145r7831
   Fordham S, 1999, ANTHROPOL EDUC QUART, V30, P272, DOI 10.1525/aeq.1999.30.3.272
   Fordham S., 1986, The Urban Review, V18, P176, DOI [10.1007/BF01112192, DOI 10.1007/BF01112192]
   Fryer Roland G, 1989, AM J SOCIOL, V94, P1146
   Harris AL, 2006, SOC FORCES, V85, P797, DOI 10.1353/sof.2007.0006
   Horvat EM, 2003, SOCIOL EDUC, V76, P265, DOI 10.2307/1519866
   Hughey MW, 2010, ETHNIC RACIAL STUD, V33, P1289, DOI 10.1080/01419870903125069
   KAO G, 1995, AM J EDUC, V103, P121, DOI 10.1086/444094
   Klopfenstein K, 2004, ECON EDUC REV, V23, P115, DOI 10.1016/S0272-7757(03)00076-1
   Lewis A., 2003, RACE SCHOOLYARD NEGO
   Lewis AE, 2004, SOCIOL THEOR, V22, P623, DOI 10.1111/j.0735-2751.2004.00237.x
   McWhorter J., 2000, Losing the race: Self-sabotage in Black America
   Mickelson R.A., 2006, Beyond acting White: Reframing the debate on Black student achievement, P27
   Mickelson RA, 2008, SOCIOCULT POLIT HIST, P348
   Neal-Barnett A., 2001, FORGING LINKS AFRICA, P75
   Neal-Barnett Angela M, 2009, URBAN REV, V42, P102
   Neter J., 1990, APPL LINEAR STAT MOD
   OConnor C, 1997, AM EDUC RES J, V34, P593, DOI 10.3102/00028312034004593
   Ogbu J.U., 1974, The Next Generation: An Ethnography of Education in an Urban Neighborhood
   Ogbu J.U., 2003, Black Students in an Affluent Suburb: A Study of Academic Disengagement
   Ogbu J.U., 1991, MINORITY STATUS SCH
   Ogbu JU, 2008, SOCIOCULT POLIT HIST, P112
   OGBU JU, 1987, ANTHROPOL EDUC QUART, V18, P312, DOI 10.1525/aeq.1987.18.4.04x0022v
   OGBU JU, 1990, J NEGRO EDUC, V59, P45, DOI 10.2307/2295291
   OGBU JU, 1978, MINORITY ED CASTE
   Rubin DonaldB., 1987, MULTIPLE IMPUTATIONS
   Schafer J.L., 2000, NORM: Multiple imputation of incomplete multivariate data under a normal model
   Schafer JL, 1998, MULTIVAR BEHAV RES, V33, P545, DOI 10.1207/s15327906mbr3304_5
   Snijders TAB., 2012, MULTILEVEL ANAL INTR
   Spencer MB, 2001, EDUC PSYCHOL, V36, P21, DOI 10.1207/S15326985EP3601_3
   Tyson K, 2005, AM SOCIOL REV, V70, P582, DOI 10.1177/000312240507000403
   Tyson K, 2002, SOC FORCES, V80, P1157, DOI 10.1353/sof.2002.0035
   Tyson K., 2006, ACTING WHITE, P57
   Wakelyn D., 2009, RAISING RIGOR GETTIN
   Wenzel M, 2004, LAW HUMAN BEHAV, V28, P547, DOI 10.1023/B:LAHU.0000046433.57588.71
   WOLFLE LM, 1985, AM EDUC RES J, V22, P501, DOI 10.3102/00028312022004501
NR 63
TC 9
Z9 20
U1 1
U2 11
PU UNIV CALIFORNIA PRESS
PI BERKELEY
PA C/O JOURNALS & DIGITAL PUBLISHING DIVISION, 2000 CENTER ST, STE 303,
   BERKELEY, CA 94704-1223 USA
SN 0731-1214
J9 SOCIOL PERSPECT
JI Sociol. Perspect.
PD FAL
PY 2011
VL 54
IS 3
BP 403
EP 430
DI 10.1525/sop.2011.54.3.403
PG 28
WC Sociology
WE Social Science Citation Index (SSCI)
SC Sociology
GA 942MN
UT WOS:000304048300007
DA 2024-07-15
ER

PT J
AU Oseguera, L
   Conchas, GQ
   Mosqueda, E
AF Oseguera, Leticia
   Conchas, Gilberto Q.
   Mosqueda, Eduardo
TI Beyond Family and Ethnic Culture: Understanding the Preconditions for
   the Potential Realization of Social Capital
SO YOUTH & SOCIETY
LA English
DT Article
DE academic engagement and achievement; school context; social capital
ID MEXICAN-ORIGIN; SCHOOL
AB This article extends our conceptual understanding of social capital and school achievement through a comparative race and ethnic approach. Using the National Educational Longitudinal Study (NELS) 1988-1990 panel, this article develops a more comprehensive understanding of school achievement by exploring circumstances, which the authors call "preconditions," leading to the potential for the realization of social capital. These "preconditions" are used to explain academic engagement disparities between Southeast Asian, Black, Mexican, and White high school youth. Whereas previous research on social capital leaves the mechanism through which social capital influences school outcomes unspecified, this study focuses on a behavior associated with positive educational outcomes-time per week spent on homework outside of school. Although preconditions for parental capital appear to have some influence on students' study behavior, so too do preconditions between and within schools, such as peers and teachers. This research shows that relationships outside the family-that is, within and between school opportunities for social capital-play a significant role in explaining variation between the four ethnic groups.
C1 [Oseguera, Leticia] Penn State Dept Educ Policy Studies, University Pk, PA USA.
   [Conchas, Gilberto Q.] UCI Dept Educ, Irvine, CA USA.
   [Mosqueda, Eduardo] UCSC Dept Educ, Santa Cruz, CA USA.
C3 Pennsylvania Commonwealth System of Higher Education (PCSHE);
   Pennsylvania State University; Pennsylvania State University -
   University Park
RP Oseguera, L (corresponding author), Penn State Univ, Dept Educ Policy Studies, 400 Rackley Bldg, University Pk, PA 16802 USA.
EM oseguera@psu.edu
CR Adelman C., 2006, The toolbox revisited: Paths to degree completion from high school through college
   [Anonymous], 1994, Growing up with a Single Parent: what Hurts, what Helps?
   [Anonymous], 1979, MEXICAN AM SCH DECAD
   Astin A.W., 2005, DEGREE ATTAINMENT RA
   ASTONE NM, 1991, AM SOCIOL REV, V56, P309, DOI 10.2307/2096106
   BETTS J, 1997, 96116 UCSD
   Bourdieu Pierre., 1977, Reproduction in Education, Society and Culture, DOI DOI 10.2307/1882010
   Bourdieu Pierre., 1984, Distinction: A Social Critique of the Judgment of Taste, DOI DOI 10.1002/9780470755679.CH15
   BURT MR, 1992, ALTERNATIVE METHODS
   Caplan N., 1991, Children of the boat people: A study of educational success
   Carbonaro WJ, 1998, SOCIOL EDUC, V71, P295, DOI 10.2307/2673172
   Catterall JS, 1998, AM J EDUC, V106, P302, DOI 10.1086/444184
   Chavez Linda., 1992, Out of the Barrio: Toward a New Politics of Hispanic Assimilation
   Cohen B.H., 2001, EXPLAINING PSYCHOL S, V2nd
   Coleman J., 1988, EDUC DIG, V53, P6
   Coleman J.S., 1987, Momentum, V18, P6
   Coleman J.S., 1987, Public and private high schools: The impact of communities
   COLEMAN JS, 1988, AM J SOCIOL, V94, pS95, DOI 10.1086/228943
   Conchas G.Q., 2006, The color of success: Race and high-achieving urban youth
   Conchas GQ, 2001, HARVARD EDUC REV, V71, P475, DOI 10.17763/haer.71.3.280w814v1603473k
   CONCHAS GQ, 2002, NEW DIRECTIONS YOUTH, P41
   Corno L, 2000, ELEM SCHOOL J, V100, P529, DOI 10.1086/499654
   Corno L., 1994, SELF REGULATION LEAR, P229
   Corno L., 1993, EDUC RESEARCHER, V22, P14, DOI DOI 10.3102/0013189X022002014
   Day RE, 2002, J AM SOC INF SCI TEC, V53, P1074, DOI 10.1002/asi.10111
   FARKAS G, 1990, AM SOCIOL REV, V55, P127, DOI 10.2307/2095708
   Feliciano C, 2006, SOCIOL EDUC, V79, P281, DOI 10.1177/003804070607900401
   Fine M., 1991, FRAMING DROPOUTS
   Gandara P., 2009, LATINO ED CRISIS CON
   GOYETTE K, 2002, RES SOCIOLOGY ED, V13, P41
   Kemple J.J. Snipes., 2000, Career academies: Impacts on students' engagement and performance in high school
   Lareau A, 1999, SOCIOL EDUC, V72, P37, DOI 10.2307/2673185
   Lee S.J., 1996, UNRAVELING MODEL MIN
   Lee S.J., 2005, WHITENESS RACE SCH I
   Lucas SamuelR., 1999, TRACKING INEQUALITY
   MEHAN H, 1994, ANTHROPOL EDUC QUART, V25, P91, DOI 10.1525/aeq.1994.25.2.05x0904t
   Mehan H., 1996, CONSTRUCTING SCH SUC
   MORGAN SL, 1999, AM SOCIOL REV, V64, P649
   NASH JW, 1987, THESIS TULANE U NEW
   Oakes J., 1985, KEEPING TRACK SCH ST
   Oakes J., 1992, HDB RES CURRICULUM, P570
   Orfield G., 2006, RACIAL TRANSFORMATIO
   Orfield Gary., 2005, Why Segregation Matters: Poverty and Educational Inequality
   Oseguera L, 2005, J COLL STUD RETENT-R, V7, P19, DOI 10.2190/E1TU-AW8J-5FYA-GLPW
   Portes A, 1998, ANNU REV SOCIOL, V24, P1, DOI 10.1146/annurev.soc.24.1.1
   Royston P, 2004, STATA J, V4, P227, DOI 10.1177/1536867X0400400301
   Rumberger R.W., 2008, WHY STUDENTS DROP OU
   RUMBERGER RW, 1987, REV EDUC RES, V57, P101, DOI 10.3102/00346543057002101
   Sander W, 2000, EDUC EVAL POLICY AN, V22, P299, DOI 10.2307/1164245
   Stanton-Salazar R.M., 2001, MANUFACTURING HOPE D
   STANTONSALAZAR RD, 1995, SOCIOL EDUC, V68, P116, DOI 10.2307/2112778
   Steinberg L.D., 1996, Beyond the classroom: Why school reform has failed and what parents need to do
   Teachman JD, 1997, SOC FORCES, V75, P1343, DOI 10.2307/2580674
   Teachman JD, 1996, J MARRIAGE FAM, V58, P773, DOI 10.2307/353735
   THORNTON CH, 1980, SOCIOL EDUC, V53, P247, DOI 10.2307/2112533
   Uslaner E., 2001, Social capital and participation in everyday life, P104
   VALENZUELA A, 1994, SOC SCI QUART, V75, P18
   Valenzuela Angela., 1999, SUBTRACTIVE SCH US M
   Vigil J., 1988, Barrio gangs: Street life and identity in Southern California
   Walberg H.J., 1991, SCH COMMUNITY J, V7, P13
   Zimmerman BJ, 2001, SELF-REGULATED LEARNING AND ACADEMIC ACHIEVEMENT, SECOND ED., P1
NR 61
TC 12
Z9 33
U1 0
U2 11
PU SAGE PUBLICATIONS INC
PI THOUSAND OAKS
PA 2455 TELLER RD, THOUSAND OAKS, CA 91320 USA
SN 0044-118X
EI 1552-8499
J9 YOUTH SOC
JI Youth Soc.
PD SEP
PY 2011
VL 43
IS 3
BP 1136
EP 1166
DI 10.1177/0044118X10382030
PG 31
WC Social Issues; Social Sciences, Interdisciplinary; Sociology
WE Social Science Citation Index (SSCI)
SC Social Issues; Social Sciences - Other Topics; Sociology
GA 804GF
UT WOS:000293641600013
DA 2024-07-15
ER

PT J
AU Valeski, TN
   Stipek, DJ
AF Valeski, TN
   Stipek, DJ
TI Young children's feelings about school
SO CHILD DEVELOPMENT
LA English
DT Article
ID ACADEMIC SELF-CONCEPT; ELEMENTARY-SCHOOL; GENDER-DIFFERENCES;
   ACHIEVEMENT; COMPETENCE; KINDERGARTEN; PERCEPTIONS; ATTAINMENT;
   ENGAGEMENT; ADJUSTMENT
AB This study examined factors associated with young children's feelings about school in kindergarten and first grade, using a new measure, the Feelings about School (FAS). The FAS measures children's perceptions of academic competence, their feelings about the teacher, and their general attitudes toward school. Findings provided support for the reliability and validity of the FAS for kindergartners (N = 225) and first graders (N = 127). Variables presumed to predict children's feelings about school were the classroom structure, academic performance, and relationships with teachers. Feelings about school were expected to predict academic engagement. Correlational analyses indicated that kindergartners' and first graders' feelings about school were associated with their academic skills, as measured by direct assessments and teacher ratings. The evidence for first graders was stronger than for kindergartners. Kindergartners' general attitudes toward school were more negative in highly structured, teacher-directed classroom environments. First graders' perceptions of competence were more negative in classrooms lacking structure and control. First graders', but not kinder-gartners', perceptions of competence were significantly associated with academic engagement.
CR [Anonymous], 1991, MINNESOTA S CHILD PS
   [Anonymous], EARLY CHILDHOOD RES
   Baker JA, 1999, ELEM SCHOOL J, V100, P57, DOI 10.1086/461943
   Birch SH, 1998, DEV PSYCHOL, V34, P934, DOI 10.1037/0012-1649.34.5.934
   Birch SH, 1997, J SCHOOL PSYCHOL, V35, P61, DOI 10.1016/S0022-4405(96)00029-5
   CAIN KM, 1995, MERRILL PALMER QUART, V41, P25
   Carpenter TP, 1996, ELEM SCHOOL J, V97, P3, DOI 10.1086/461846
   CARPENTER TP, 1993, J RES MATH EDUC, V24, P428, DOI 10.2307/749152
   Cole DA, 1999, CHILD DEV, V70, P459, DOI 10.1111/1467-8624.00033
   Covington M.V., 1992, MAKING GRADE SELF WO
   DUNN LM, 1981, PEABODY INDIVIDUAL A
   ECCLES J, 1993, CHILD DEV, V64, P830, DOI 10.1111/j.1467-8624.1993.tb02946.x
   ESHEL Y, 1981, J EDUC PSYCHOL, V73, P287, DOI 10.1037/0022-0663.73.2.287
   FANTUZZO J, 1996, PICTORIAL SCALE PERC
   HARTER S, 1984, CHILD DEV, V55, P1969, DOI 10.1111/j.1467-8624.1984.tb03895.x
   Harter S., 1992, ACHIEVEMENT MOTIVATI, P77
   KAMII C, 1985, YOUNG CHILDREN, V40, P3
   Katz L., 1988, A resource guide to public school early childhood programs, P32
   KINNER E, 1995, PERCEIVED CONTROL MO
   Ladd GW, 1999, CHILD DEV, V70, P1373, DOI 10.1111/1467-8624.00101
   MACIVER DJ, 1991, J EDUC PSYCHOL, V83, P201, DOI 10.1037/0022-0663.83.2.201
   Marsh H.W., 1997, The measurement of physical self-concept: A construct validation approach, P27
   MARSH HW, 1991, J EDUC PSYCHOL, V83, P377, DOI 10.1037/0022-0663.83.3.377
   MARSH HW, 1990, J EDUC PSYCHOL, V82, P646, DOI 10.1037/0022-0663.82.4.646
   NICHOLLS JG, 1979, J EDUC PSYCHOL, V71, P94, DOI 10.1037/0022-0663.71.1.94
   NICHOLLS JG, 1978, CHILD DEV, V49, P800, DOI 10.2307/1128250
   Pianta R.C., 1992, PARENT ROLE OTHER AD, V57, P61, DOI [10.1002/cd.23219925706, DOI 10.1002/CD.23219925706]
   Pianta R.C., 1999, Enhancing relationships between children and teachers
   PIANTA RC, 1994, J SCHOOL PSYCHOL, V32, P15, DOI 10.1016/0022-4405(94)90026-4
   PIANTA RC, 1995, DEV PSYCHOPATHOL, V7, P295, DOI 10.1017/S0954579400006519
   Ramey SL, 1998, ELEM SCHOOL J, V98, P311, DOI 10.1086/461898
   Ruble D.N., 1992, CAMBRIDGE STUDIES SO, P138
   SKINNER EA, 1993, J EDUC PSYCHOL, V85, P571, DOI 10.1037/0022-0663.85.4.571
   SKINNER EA, 1990, J EDUC PSYCHOL, V82, P22, DOI 10.1037/0022-0663.82.1.22
   SMILEY PA, 1994, CHILD DEV, V65, P1723, DOI 10.1111/j.1467-8624.1994.tb00845.x
   STIPEK D, 1995, CHILD DEV, V66, P209, DOI 10.1111/j.1467-8624.1995.tb00866.x
   STIPEK D, 1989, CHILD DEV, V60, P521, DOI 10.1111/j.1467-8624.1989.tb02734.x
   Stipek D., 2001, CONSTRUCTIVE DESTRUC
   STIPEK D, 1998, MOTIVATION LEARN THE
   STIPEK DJ, 1981, J EDUC PSYCHOL, V73, P404, DOI 10.1037/0022-0663.73.3.404
   STIPEK DJ, 1988, J EDUC PSYCHOL, V80, P352, DOI 10.1037/0022-0663.80.3.352
   Stipek DJ, 1998, J APPL DEV PSYCHOL, V19, P41, DOI 10.1016/S0193-3973(99)80027-6
   SUNDERS W, 1999, ED RES EVALUATION, V5, P345
   Wigfield A, 1997, J EDUC PSYCHOL, V89, P451, DOI 10.1037/0022-0663.89.3.451
   Woodcock RW., 1990, WoodcockJohnson Psycho-educational Battery-Revised
NR 45
TC 147
Z9 247
U1 1
U2 20
PU WILEY-BLACKWELL
PI MALDEN
PA COMMERCE PLACE, 350 MAIN ST, MALDEN 02148, MA USA
SN 0009-3920
J9 CHILD DEV
JI Child Dev.
PD JUL-AUG
PY 2001
VL 72
IS 4
BP 1198
EP 1213
DI 10.1111/1467-8624.00342
PG 16
WC Psychology, Educational; Psychology, Developmental
WE Social Science Citation Index (SSCI)
SC Psychology
GA 452FM
UT WOS:000169846900016
PM 11480942
DA 2024-07-15
ER

PT J
AU Lapan, C
   Rimm-Kaufman, SE
   Merritt, EG
AF Lapan, Candace
   Rimm-Kaufman, Sara E.
   Merritt, Eileen G.
TI Promoting fourth-grade students' autonomy, competence, and relatedness
   through service-learning
SO APPLIED DEVELOPMENTAL SCIENCE
LA English
DT Article
ID TEACHER-CHILD RELATIONSHIPS; POSITIVE YOUTH DEVELOPMENT;
   SELF-DETERMINATION THEORY; ELEMENTARY-SCHOOL; ACADEMIC ENGAGEMENT;
   COMMUNITY-SERVICE; EMOTIONAL SUPPORT; SOCIAL-CONTEXT; CLASSROOM;
   METAANALYSIS
AB The current study examined Connect Science, a service-learning program that incorporates social and emotional learning lessons and science lessons developed around Next Generation Science Standards. Guided by Self-Determination Theory, focus groups with 8 Connect Science classrooms and 8 control classrooms investigated fourth graders' experience of autonomy, competence, relatedness, and academic engagement in science. Results of a content analysis indicated that Connect Science students reported more frequent cognitive autonomy and more positive emotional science engagement than students in control classrooms. However, Connect Science students reported more mixed feelings about relatedness to their peers. Students from both Connect Science and control classrooms reported similar experiences of competence and teacher relatedness. The findings demonstrate that service-learning is a promising practice for facilitating student autonomy, choice, and emotional engagement in science while also highlighting the relational challenges of such approaches. We discuss future research directions and recommendations for mitigating such challenges in elementary classrooms.
C1 [Lapan, Candace] Wingate Univ, Wingate, NC USA.
   [Rimm-Kaufman, Sara E.] Univ Virginia, Charlottesville, VA USA.
   [Merritt, Eileen G.] State Univ, Virginia Polytech Inst, Blacksburg, VA USA.
   [Lapan, Candace] Wingate Univ, Psychol, 120 W Wilson St, Wingate, NC 28174 USA.
C3 Wingate University; University of Virginia; Virginia Polytechnic
   Institute & State University; Wingate University
RP Lapan, C (corresponding author), Wingate Univ, Psychol, 120 W Wilson St, Wingate, NC 28174 USA.
EM c.lapan@wingate.edu
FU Institute of Education Sciences (IES), U.S. Department of Education
   [R305A150272, R305B140026]
FX The research reported here was supported by the Institute of Education
   Sciences (IES), U.S. Department of Education, through grants R305A150272
   and R305B140026 to the University of Virginia. The opinions expressed
   are those of the authors and do not represent views of the IES or the US
   Department of Education.
CR Abry T, 2015, AM J EVAL, V36, P320, DOI 10.1177/1098214014557009
   Ambreen S, 2021, J RES CHILD EDUC, V35, P651, DOI 10.1080/02568543.2020.1811813
   [Anonymous], 2004, HDB ED PSYCHOL
   Asher SR, 2003, CURR DIR PSYCHOL SCI, V12, P75, DOI 10.1111/1467-8721.01233
   Baroody AE, 2014, SCHOOL PSYCHOL REV, V43, P69
   Billig S., 2005, The impact of participation in service-learning on high school students' civic engagement
   BROPHY J, 1986, AM PSYCHOL, V41, P1069, DOI 10.1037/0003-066X.41.10.1069
   Buchs C, 2021, EDUC SCI, V11, DOI 10.3390/educsci11050210
   Burnett P.C., 2003, Journal of Classroom Interaction, V38, P11
   Butera F., 2019, Social psychology in action: Evidence-based interventions from theory to practice. pp, P111, DOI DOI 10.1007/978-3-030-13788-5_8
   Celio CI, 2011, J EXP EDUC, V34, P164, DOI 10.5193/JEE34.2.164
   Chapman K.J., 2001, Journal of Marketing Education, V23, P117
   Chen Q, 2010, J APPL DEV PSYCHOL, V31, P448, DOI 10.1016/j.appdev.2010.09.001
   Chiva-Bartoll O, 2020, CHILD YOUTH SERV REV, V111, DOI 10.1016/j.childyouth.2020.104841
   Collaborative for Academic Social and Emotional Learning (CASEL)., 2020, CASELS SEL FRAMEW WH
   Condliffe B., 2017, PROJECT BASED LEARNI, P1
   Condon M, 2018, ELEM SCHOOL J, V119, P196, DOI 10.1086/700316
   Conway JM, 2009, TEACH PSYCHOL, V36, P233, DOI 10.1080/00986280903172969
   Cornelius-White J, 2007, REV EDUC RES, V77, P113, DOI 10.3102/003465430298563
   Dedoose, 2021, DED 9 0 17
   Dietrich J, 2015, LEARN INSTR, V39, P45, DOI 10.1016/j.learninstruc.2015.05.007
   Duckworth AL, 2015, EDUC RESEARCHER, V44, P237, DOI 10.3102/0013189X15584327
   Elliot A.J., 2005, Handbook of Competence and Motivation, DOI DOI 10.1037/0022-0167.51.1.115
   Furrer C, 2003, J EDUC PSYCHOL, V95, P148, DOI 10.1037/0022-0663.95.1.148
   Furtak EM, 2012, J EXP EDUC, V80, P284, DOI 10.1080/00220973.2011.573019
   Gest SD, 2011, J APPL DEV PSYCHOL, V32, P288, DOI 10.1016/j.appdev.2011.02.004
   Graneheim UH, 2017, NURS EDUC TODAY, V56, P29, DOI 10.1016/j.nedt.2017.06.002
   Griggs MS, 2016, PSYCHOL SCHOOLS, V53, P690, DOI 10.1002/pits.21941
   Grissmer, 2016, GUIDE INCORPORATING, P1
   Haerens L, 2015, PSYCHOL SPORT EXERC, V16, P26, DOI 10.1016/j.psychsport.2014.08.013
   Hamre BK, 2005, CHILD DEV, V76, P949, DOI 10.1111/j.1467-8624.2005.00889.x
   Hardre PL, 2003, J EDUC PSYCHOL, V95, P347, DOI 10.1037/0022-0663.95.2.347
   Harter S, 1996, CHILD DEV, V67, P360, DOI 10.2307/1131819
   Hayward B., 2015, CITIZENSHIP SOCIAL E, V14, P19, DOI [https://doi.org/10.1177/2047173415577506, DOI 10.1177/2047173415577506, 10.1177/2047173415577506]
   Jagers RJ, 2019, EDUC PSYCHOL-US, V54, P162, DOI 10.1080/00461520.2019.1623032
   Jang H, 2010, J EDUC PSYCHOL, V102, P588, DOI 10.1037/a0019682
   Johnson DW, 2009, EDUC RESEARCHER, V38, P37, DOI 10.3102/0013189X08330540
   Jones, 2017, EVIDENCE BASE WE LEA, P20
   Kackar-Cam H., 2014, HIGH SCH J, V98, P83, DOI [10.1353/hsj.2014.0009, DOI 10.1353/HSJ.2014.0009]
   Katz I, 2010, J EXP EDUC, V78, P246, DOI 10.1080/00220970903292868
   KIDS Consortium, 2011, KIDS PLANN GUID STRE
   Kindermann T.A., 2016, Handbook of social influences in school contexts: social-emotional, motivation, and cognitive outcomes, P31, DOI DOI 10.4324/9781315769929.CH3
   Kingston S., 2018, PBL Evidence Matters, V1, P1
   Lee C. D., 2021, Educating for civic reasoning and discourse, DOI [10.31094/2021/2, DOI 10.31094/2021/2]
   Lerner RM, 2005, J EARLY ADOLESCENCE, V25, P17, DOI 10.1177/0272431604272461
   Levesque-Bristol C, 2011, J EXP EDUC, V33, P208, DOI 10.5193/JEE33.3.208
   Levesque-Bristol C, 2009, TEACH PSYCHOL, V36, P262, DOI 10.1080/00986280903175707
   Lindsay S, 2019, QUAL HEALTH RES, V29, P455, DOI 10.1177/1049732318807208
   Louie, 2016, IDENTIFYING RESPONSE, P1
   MACIVER DJ, 1991, J EDUC PSYCHOL, V83, P201, DOI 10.1037/0022-0663.83.2.201
   Madill RA, 2014, SCHOOL PSYCHOL REV, V43, P86
   Marshik T, 2017, SOC PSYCHOL EDUC, V20, P39, DOI 10.1007/s11218-016-9360-z
   Mayring P, 2000, Companion Qual. Res., V1
   McCormick MP, 2017, J SCHOOL PSYCHOL, V64, P76, DOI 10.1016/j.jsp.2017.05.001
   Merritt E., 2021, CLEARING MAGAZINE, P8
   Merritt EG, 2012, SCHOOL PSYCHOL REV, V41, P141
   Mikami AY, 2010, CHILD DEV PERSPECT, V4, P123, DOI 10.1111/j.1750-8606.2010.00130.x
   Mitra DL, 2012, AM EDUC RES J, V49, P743, DOI 10.3102/0002831212443079
   Molinari L, 2018, SOC PSYCHOL EDUC, V21, P157, DOI 10.1007/s11218-017-9410-1
   National Youth Leadership Council (NYLC), 2021, GETT START SERV LEAR
   Natl Res Council, 2012, FRAMEWORK FOR K-12 SCIENCE EDUCATION: PRACTICES, CROSSCUTTING CONCEPTS, AND CORE IDEAS, P1
   O'Connor E, 2010, J SCHOOL PSYCHOL, V48, P187, DOI 10.1016/j.jsp.2010.01.001
   Patall EA, 2018, LEARN INSTR, V58, P220, DOI 10.1016/j.learninstruc.2018.07.004
   Patall EA, 2013, MOTIV EMOTION, V37, P14, DOI 10.1007/s11031-012-9305-6
   Patrick H, 2011, J EDUC PSYCHOL, V103, P367, DOI 10.1037/a0023311
   Pfister TA, 2024, APPL DEV SCI, V28, P33, DOI 10.1080/10888691.2022.2134132
   Pianta R.C., 2003, Handbook of Psychology, P199, DOI DOI 10.1002/0471264385.WEI0710
   Pittinsky TL, 2016, J SOC ISSUES, V72, P511, DOI 10.1111/josi.12179
   Reeve J, 2006, J EDUC PSYCHOL, V98, P209, DOI 10.1037/0022-0663.98.1.209
   Reeve J, 2021, EDUC PSYCHOL-US, V56, P54, DOI 10.1080/00461520.2020.1862657
   Reeve J, 2014, ADV MOTIV A, V18, P293, DOI 10.1108/S0749-742320140000018008
   Richards MH, 2013, J EXP EDUC, V36, P5, DOI 10.1177/1053825913481580
   Rimm-Kaufman SE, 2021, J APPL DEV PSYCHOL, V74, DOI 10.1016/j.appdev.2020.101236
   Roorda DL, 2017, SCHOOL PSYCHOL REV, V46, P239, DOI 10.17105/SPR-2017-0035.V46-3
   Royer, 2008, KINDERGARTEN CHILDRE
   Russell G, 2012, J MENT HEALTH, V21, P375, DOI 10.3109/09638237.2012.694505
   Ryan RM, 2020, CONTEMP EDUC PSYCHOL, V61, DOI 10.1016/j.cedpsych.2020.101860
   Sanson AV, 2019, CHILD DEV PERSPECT, V13, P201, DOI 10.1111/cdep.12342
   Scales PC, 2006, J EXP EDUC, V29, P38, DOI 10.1177/105382590602900105
   Schreier M., 2022, Qualitative content analysis in practice.
   Scott KE, 2015, J EXP EDUC, V38, P354, DOI 10.1177/1053825915592889
   Serriere S.C., 2014, The Social Studies, V105, P45, DOI [DOI 10.1080/00377996.2013.806291, 10.1080/00377996.2013.806291]
   Sherrod LR, 2015, RES HUM DEV, V12, P312, DOI 10.1080/15427609.2015.1068040
   Sierens E, 2009, BRIT J EDUC PSYCHOL, V79, P57, DOI 10.1348/000709908X304398
   Soenens B, 2012, J EDUC PSYCHOL, V104, P108, DOI 10.1037/a0025742
   Spilt JL, 2012, CHILD DEV, V83, P1180, DOI 10.1111/j.1467-8624.2012.01761.x
   Standage M, 2005, BRIT J EDUC PSYCHOL, V75, P411, DOI 10.1348/000709904X22359
   Stefanou CR, 2004, EDUC PSYCHOL-US, V39, P97, DOI 10.1207/s15326985ep3902_2
   Stipek D., 2002, Development of Achievement Motivation, P309
   Strife SJ, 2012, J ENVIRON EDUC, V43, P37, DOI 10.1080/00958964.2011.602131
   Taylor RD, 2017, CHILD DEV, V88, P1156, DOI 10.1111/cdev.12864
   Tilga H, 2017, MEAS PHYS EDUC EXERC, V21, P244, DOI 10.1080/1091367X.2017.1354296
   Tomlinson C., 2003, FULFILLING PROMISE D
   Tucker CM, 2002, PSYCHOL SCHOOLS, V39, P477, DOI 10.1002/pits.10038
   Tulis M, 2013, LEARN INDIVID DIFFER, V27, P35, DOI 10.1016/j.lindif.2013.06.003
   van der Kaap-Deeder J, 2015, PERS SOC PSYCHOL B, V41, P1590, DOI 10.1177/0146167215602225
   van Goethem A, 2014, CHILD DEV, V85, P2114, DOI 10.1111/cdev.12274
   Vansteenkiste M, 2004, J PERS SOC PSYCHOL, V87, P246, DOI 10.1037/0022-3514.87.2.246
   Vasquez AC, 2016, EDUC PSYCHOL REV, V28, P605, DOI 10.1007/s10648-015-9329-z
   Wallace TL, 2017, J EXP EDUC, V85, P425, DOI 10.1080/00220973.2016.1182885
   Weiner B., 2005, Handbook of competence and motivation, P73
   Weinstein N, 2011, STRESS HEALTH, V27, P4, DOI 10.1002/smi.1368
   Wentzel K.R., 2009, Handbook of motivation at school, P301
   Wentzel KR, 2017, HANDBOOK OF COMPETENCE AND MOTIVATION, 2 EDITION, P586
   Wentzel KathrynR., 2009, HDB PEER INTERACTION, P531, DOI DOI 10.1007/S10803-009-0830-4
   Wigfield A., 2015, Handbook of child psychology: Vol. 3 Social and emotional development, V3, P657, DOI DOI 10.1002/9781118963418.CHILDPSY316
   Williams DR, 2018, INT J STEM EDUC, V5, DOI 10.1186/s40594-018-0104-9
   Yorio PL, 2012, ACAD MANAG LEARN EDU, V11, P9, DOI 10.5465/amle.2010.0072
NR 108
TC 0
Z9 0
U1 3
U2 8
PU ROUTLEDGE JOURNALS, TAYLOR & FRANCIS LTD
PI ABINGDON
PA 2-4 PARK SQUARE, MILTON PARK, ABINGDON OX14 4RN, OXON, ENGLAND
SN 1088-8691
EI 1532-480X
J9 APPL DEV SCI
JI Appl. Dev. Sci.
PD JAN 2
PY 2024
VL 28
IS 1
BP 58
EP 81
DI 10.1080/10888691.2022.2149522
EA NOV 2022
PG 24
WC Psychology, Developmental
WE Social Science Citation Index (SSCI)
SC Psychology
GA DJ4S0
UT WOS:000899492300001
DA 2024-07-15
ER

PT J
AU Smith, HJ
   Jaurique, A
   Ryan, D
AF Smith, Heather J.
   Jaurique, Alexandria
   Ryan, Desiree
TI The Mistreatment of Others: Discrimination Can Undermine University
   Identification, Student Health, and Engagement
SO SOCIAL JUSTICE RESEARCH
LA English
DT Article
DE Relational justice; University students; Discrimination; Morality;
   Academic engagement; Mental health; Physical health
ID SOCIAL IDENTITY; PERCEIVED DISCRIMINATION; EMOTIONAL-REACTIONS;
   PROCEDURAL JUSTICE; VICARIOUS SHAME; MODEL; CONSEQUENCES; SENSITIVITY;
   EXPERIENCES; PSYCHOLOGY
AB Past research documents the extent that discrimination experiences and observations can undermine people's health and performance. In addition to discrimination's direct consequence for targets, discrimination implicates the morality of the larger community where it occurs. Perceptions of community morality could predict community identification that, in turn, could predict health and performance. To test this serial mediation hypothesis, 615 second- and third-year university undergraduates reported the frequency of discrimination observations and experiences. Students' perceptions of the university community's morality mediated the relationship between discrimination and the extent that they identified with the university. In turn, university identification mediated the relationship between university morality and students' academic engagement and mental health. However, only university morality reliably mediated the relationship between discrimination and physical health. Discrimination can affect the health and engagement of all community members, even observers who are not part of the targeted group.
C1 [Smith, Heather J.] Sonoma State Univ, Dept Psychol, 1801 East Cotati Ave, Rohnert Pk, CA 94928 USA.
   [Jaurique, Alexandria; Ryan, Desiree] Humboldt State Univ, Dept Psychol, 1 Harpst St, Arcata, CA 95521 USA.
C3 California State University System; Sonoma State University; California
   State University System; California State Polytechnic University,
   Humboldt
RP Smith, HJ (corresponding author), Sonoma State Univ, Dept Psychol, 1801 East Cotati Ave, Rohnert Pk, CA 94928 USA.
EM Heather.Smith@sonoma.edu
OI Jaurique, Alexandria/0000-0001-7886-2995
FU CSU Academic and Student Success Programs; School of Social Sciences
FX We would like to thank Stephanie McKee, Christopher Aberson, Michelle
   Jolly, Alvin Nguyen, John Kornfeld, Cyndie Morozumi, Sean Johnson, and
   Jean Wasp for their help. This survey was supported by a generous
   assessment grant from the CSU Academic and Student Success Programs and
   a summer stipend from the School of Social Sciences.
CR [Anonymous], 2004, MONOGRAPH
   [Anonymous], 1988, The Social Psychology of Procedural Justice, DOI [DOI 10.1007/978-1-4899-2115-4, 10.1007/978-1-4899-2115-4]
   Bair AN, 2010, J EXP SOC PSYCHOL, V46, P127, DOI 10.1016/j.jesp.2009.08.016
   Begeny CT, 2018, GROUP PROCESS INTERG, V21, P193, DOI 10.1177/1368430216656922
   Blader S. L., 2015, The Oxford handbook of justice in the workplace, P351, DOI [10.1093/oxfordhb/9780199981410.013.16, DOI 10.1093/OXFORDHB/9780199981410.013.16]
   Brambilla M, 2014, SOC COGNITION, V32, P397, DOI 10.1521/soco.2014.32.4.397
   Branscombe NR, 1999, J PERS SOC PSYCHOL, V77, P135, DOI 10.1037/0022-3514.77.1.135
   BROCKNER J, 1987, ADMIN SCI QUART, V32, P526, DOI 10.2307/2392882
   Byrne B, 2010, INTERNATIONAL HANDBOOK OF PSYCHOLOGY IN EDUCATION, P3
   Clay-Warner J, 2001, SOC PSYCHOL QUART, V64, P224, DOI 10.2307/3090113
   Colquitt JA, 2001, J APPL PSYCHOL, V86, P425, DOI 10.1037//0021-9010.86.3.425
   DeSilver D., 2015, AM MIDDLE CLASS IS S
   Doosje BEJ, 2006, GROUP PROCESS INTERG, V9, P325, DOI 10.1177/1368430206064637
   Ellemers N, 2004, ACAD MANAGE REV, V29, P459, DOI 10.2307/20159054
   Ellemers N, 2008, J PERS SOC PSYCHOL, V95, P1397, DOI 10.1037/a0012628
   Fielding KS, 2008, J ENVIRON PSYCHOL, V28, P318, DOI 10.1016/j.jenvp.2008.03.003
   Fritz MS, 2007, PSYCHOL SCI, V18, P233, DOI 10.1111/j.1467-9280.2007.01882.x
   Gordijn EH, 2006, EUR J SOC PSYCHOL, V36, P15, DOI 10.1002/ejsp.296
   Gordon Larry., 2010, Los Angeles Times
   Haslam C., 2011, The new psychology of leadership: Identity, influence and power
   Haslam C, 2016, J AGING HEALTH, V28, P244, DOI 10.1177/0898264315589578
   Hayes A. F., 2018, INTRO MEDIATION MODE, DOI DOI 10.1111/JEDM.12050
   Hooper D., 2008, Electron. J. Bus. Res. Methods, V6, P53, DOI [DOI 10.21427/D7CF7R, 10.21427/D7CF7R]
   HU LT, 1992, PSYCHOL BULL, V112, P351, DOI 10.1037//0033-2909.112.2.351
   Huo YJ, 2006, GROUP PROCESS INTERG, V9, P359, DOI 10.1177/1368430206064639
   Huo YJ, 2010, CULT DIVERS ETHN MIN, V16, P427, DOI 10.1037/a0019886
   Hutchinson SR, 2008, J DIVERS HIGH EDUC, V1, P235, DOI 10.1037/a0014419
   Jetten J., 2012, The social cure: Identity, health and well-being
   Johns M, 2005, SELF IDENTITY, V4, P331, DOI 10.1080/15298860500145822
   Kane L., 2015, BUSINESS INSIDER
   Leach C.W., 2002, Relative deprivation: Specification, development, and integration, P136, DOI [DOI 10.1017/CBO9780511527753.007, 10.1017/CBO9780511527753.007]
   Lewis TT, 2015, ANNU REV CLIN PSYCHO, V11, P407, DOI 10.1146/annurev-clinpsy-032814-112728
   Lewis TT, 2010, BRAIN BEHAV IMMUN, V24, P438, DOI 10.1016/j.bbi.2009.11.011
   Lickel B, 2005, GROUP PROCESS INTERG, V8, P145, DOI 10.1177/1368430205051064
   MacCallum RC, 1996, PSYCHOL METHODS, V1, P130, DOI 10.1037/1082-989X.1.2.130
   MAEL F, 1992, J ORGAN BEHAV, V13, P103, DOI 10.1002/job.4030130202
   McCullough ME, 2013, BEHAV BRAIN SCI, V36, P1, DOI 10.1017/S0140525X11002160
   Mendoza-Denton R, 2002, J PERS SOC PSYCHOL, V83, P896, DOI 10.1037//0022-3514.83.4.896
   Morse R., 2013, U.S. News World Report
   Okimoto TG, 2009, EUR J SOC PSYCHOL, V39, P69, DOI 10.1002/ejsp.474
   Pascoe EA, 2009, PSYCHOL BULL, V135, P531, DOI 10.1037/a0016059
   Platow MJ, 2001, PERS SOC PSYCHOL B, V27, P1508, DOI 10.1177/01461672012711011
   Potok M., 2013, DOJ study: More than 250,000 hate crimes a year, most unreported
   Rank MarkRobert., 2014, Chasing the American Dream: Understanding What Shapes Our Fortunes
   Rheinschmidt ML, 2014, J PERS SOC PSYCHOL, V107, P101, DOI 10.1037/a0036553
   Rosette AS, 2013, ORGAN SCI, V24, P1402, DOI 10.1287/orsc.1120.0809
   Schmader T, 2001, J SOC ISSUES, V57, P93, DOI 10.1111/0022-4537.00203
   Schmader T, 2012, GROUP PROCESS INTERG, V15, P379, DOI 10.1177/1368430211426163
   Schmitt MT, 2014, PSYCHOL BULL, V140, P921, DOI 10.1037/a0035754
   Shelton JN, 2005, PERS SOC PSYCHOL B, V31, P1189, DOI 10.1177/0146167205274894
   Simon B, 2005, EUR J SOC PSYCHOL, V35, P809, DOI 10.1002/ejsp.272
   Smith HJ, 2009, GROUP PROCESS INTERG, V12, P209, DOI 10.1177/1368430208101057
   Smith HJ, 2003, SOCIAL IDENTITY AT WORK: DEVELOPING THEORY FOR ORGANIZATIONAL PRACTICE, P155
   Swim JK, 2009, J SOC CLIN PSYCHOL, V28, P597, DOI 10.1521/jscp.2009.28.5.597
   Swim JK, 1999, J EXP SOC PSYCHOL, V35, P68, DOI 10.1006/jesp.1998.1370
   Tajfel H., 1986, Psychology of intergroup relations, P7, DOI DOI 10.4324/9780203505984-16
   Tyler T, 1996, J PERS SOC PSYCHOL, V70, P913, DOI 10.1037/0022-3514.70.5.913
   Tyler T.R., 1997, SOCIAL JUSTICE DIVER
   Tyler TR, 2003, PERS SOC PSYCHOL REV, V7, P349, DOI 10.1207/S15327957PSPR0704_07
   TYLER TR, 1989, J PERS SOC PSYCHOL, V57, P830, DOI 10.1037/0022-3514.57.5.830
   TYLER TR, 1992, ADV EXP SOC PSYCHOL, V25, P115, DOI 10.1016/S0065-2601(08)60283-X
   van den Bos K, 2001, PERS SOC PSYCHOL B, V27, P1324, DOI 10.1177/01461672012710008
   van Prooijen AM, 2015, BRIT J MANAGE, V26, P225, DOI 10.1111/1467-8551.12055
   van Zomeren M, 2009, EUR J SOC PSYCHOL, V39, P223, DOI 10.1002/ejsp.501
   WARE JE, 1992, MED CARE, V30, P473, DOI 10.1097/00005650-199206000-00002
   Yzerbyt V, 2003, BRIT J SOC PSYCHOL, V42, P533, DOI 10.1348/014466603322595266
NR 66
TC 9
Z9 11
U1 0
U2 30
PU SPRINGER
PI DORDRECHT
PA VAN GODEWIJCKSTRAAT 30, 3311 GZ DORDRECHT, NETHERLANDS
SN 0885-7466
EI 1573-6725
J9 SOC JUSTICE RES
JI Soc. Justice Res.
PD DEC
PY 2016
VL 29
IS 4
BP 355
EP 374
DI 10.1007/s11211-016-0274-x
PG 20
WC Psychology, Social; Sociology
WE Social Science Citation Index (SSCI)
SC Psychology; Sociology
GA EE1JC
UT WOS:000389336300001
DA 2024-07-15
ER

PT J
AU Barghaus, K
   Fantuzzo, J
   LeBoeuf, W
   Henderson, C
   Li, FF
   McDermott, P
AF Barghaus, Katherine
   Fantuzzo, John
   LeBoeuf, Whitney
   Henderson, Cassandra
   Li, Feifei
   McDermott, Paul
TI Problems in Classroom Engagement: Validation of an Assessment for
   District-Wide Use in the Early Primary Grades
SO EARLY EDUCATION AND DEVELOPMENT
LA English
DT Article
ID ACADEMIC TRAJECTORIES; FIT INDEXES
AB Research Findings: The aim of this study was to provide an initial investigation into the psychometric properties of the Problems in Classroom Engagement Scale (PCES). The PCES was designed and tested for district-wide use as part of the report card system for a large urban school district. The PCES was administered to all 1st-, 2nd-, and 3rd-grade students in the district. Factor analytic examination revealed a bifactor structure as the best fit to the data. The bifactor structure reflected a general factor of Problems in Behavioral Engagement and two group factors: Problems in Social Engagement and Problems in Academic Engagement. These factors were found to be reliable within and across grades and demonstrated convergent and divergent relations with academic and behavioral outcomes. Practice or Policy: Findings provide initial evidence to support the routine use of the PCES in a large urban setting. The use of the PCES can help in fostering district-wide attention to students' early difficulties with behavioral, social, and academic engagement.
C1 [Barghaus, Katherine; Fantuzzo, John; LeBoeuf, Whitney; Henderson, Cassandra; Li, Feifei; McDermott, Paul] Univ Penn, Grad Sch Educ, 3700 Walnut St, Philadelphia, PA 19104 USA.
C3 University of Pennsylvania
RP Barghaus, K (corresponding author), Univ Penn, Grad Sch Educ, 3700 Walnut St, Philadelphia, PA 19104 USA.
EM barghaus@gse.upenn.edu
RI Li, Feifei/JTT-8011-2023
CR American Educational Research Association American Psychological Association & National Council on Measurement in Education, 2014, American psychological association, & national council on measurement in education. Standards for educational and psychological testing
   [Anonymous], 2001, MISSING DATA
   Birch SH, 1997, J SCHOOL PSYCHOL, V35, P61, DOI 10.1016/S0022-4405(96)00029-5
   Bronfenbrenner U., 1998, The ecology of developmental processes, V1, P993, DOI DOI 10.1002/9780470147658.CHPSY0114
   CATTELL RB, 1966, MULTIVAR BEHAV RES, V1, P245, DOI 10.1207/s15327906mbr0102_10
   Chang Hao, 2008, Power System Technology, V32, P1
   Chen FF, 2005, STRUCT EQU MODELING, V12, P471, DOI 10.1080/10705510701301834
   Christenson SL, 2012, HANDBOOK OF RESEARCH ON STUDENT ENGAGEMENT, P1, DOI 10.1007/978-1-4614-2018-7
   Christenson SL, 2004, CURR DIR PSYCHOL SCI, V13, P36, DOI 10.1111/j.0963-7214.2004.01301010.x
   Cohen J., 2003, APPL MULTIPLE REGRES, DOI DOI 10.4324/9780203774441
   CTB/McGraw-Hill, 2006, TECHNICAL REPORT
   Du Toit Mathilda., 2003, IRT SSI BILOG MG MUL
   Fabrigar LR, 1999, PSYCHOL METHODS, V4, P272, DOI 10.1037/1082-989X.4.3.272
   Fantuzzo JW, 2005, SCHOOL PSYCHOL REV, V34, P571
   FINCHAM FD, 1989, CHILD DEV, V60, P138, DOI 10.2307/1131079
   FINN JD, 1991, EDUC PSYCHOL MEAS, V51, P393, DOI 10.1177/0013164491512013
   Finn JD, 2012, HANDBOOK OF RESEARCH ON STUDENT ENGAGEMENT, P97, DOI 10.1007/978-1-4614-2018-7_5
   Fredricks JA, 2004, REV EDUC RES, V74, P59, DOI 10.3102/00346543074001059
   Fredricks JA, 2012, HANDBOOK OF RESEARCH ON STUDENT ENGAGEMENT, P763, DOI 10.1007/978-1-4614-2018-7_37
   Gibbons RD, 2007, APPL PSYCH MEAS, V31, P4, DOI 10.1177/0146621606289485
   Grilli L, 2007, STRUCT EQU MODELING, V14, P1, DOI 10.1207/s15328007sem1401_1
   Head Start Bureau, 2004, PROGR PERF STAND OP
   Hooper D., 2008, Electron. J. Bus. Res. Methods, V6, P53, DOI [DOI 10.21427/D7CF7R, 10.21427/D7CF7R]
   Hu LT, 1999, STRUCT EQU MODELING, V6, P1, DOI 10.1080/10705519909540118
   Hughes JN, 2008, J EDUC PSYCHOL, V100, P1, DOI 10.1037/0022-0663.100.1.1
   LeBoeuf WA, 2010, APPL DEV SCI, V14, P45, DOI 10.1080/10888690903510349
   LEMKE M, 2004, 2005003 NCES
   Li-Grining CP, 2010, DEV PSYCHOL, V46, P1062, DOI 10.1037/a0020066
   Mahatmya D, 2012, HANDBOOK OF RESEARCH ON STUDENT ENGAGEMENT, P45, DOI 10.1007/978-1-4614-2018-7_3
   Matthews JS, 2010, J EDUC PSYCHOL, V102, P757, DOI 10.1037/a0019616
   McClelland MM, 2013, EARLY CHILD RES Q, V28, P314, DOI 10.1016/j.ecresq.2012.07.008
   McDermott P.A., 1993, PSYCHOL ASSESSMENT, V5, P413, DOI DOI 10.1037/1040-3590.5.4.413
   Muth~en L. K., 2012, MPLUS VERSION 7 STAT
   *NAT ED GOALS PAN, 1995, NAT ED GOALS REP
   National Center on Response to Intervention, 2010, ESS COMP RTIA CLOS L
   No Child Left Behind Action Brief, 2004, PAR INV TITL 1
   Pianta R.C., 2007, SCH READINESS TRANSI
   Reise SP, 2012, MULTIVAR BEHAV RES, V47, P667, DOI 10.1080/00273171.2012.715555
   Reynolds C. R., 2015, Behavior assessment system for children manual
   Schmitt TA, 2011, J PSYCHOEDUC ASSESS, V29, P304, DOI 10.1177/0734282911406653
   Scott-Little C., 2005, INSIDE CONTENT BREAD
   Stott D H., 1988, Learning Behaviors Scale and Study o f Children's Learning Behaviors: Research edition manual
   Thacker A. A., 2004, FR0433 HUMRRO
   U. S. Department of Education, 2009, 2009445 NCES US DEP
   U. S. Department of Education, 2005, COMM COR DAT
   U. S. Department of Education, 2009, 2007 2008 SCH STAFF
   VELICER WF, 1976, PSYCHOMETRIKA, V41, P321, DOI 10.1007/BF02293557
   Vigdor Jacob., 2007, SEGREGATION BLACK WH
   Wellborn J.G., 1987, MANUAL ROCHESTER ASS
NR 49
TC 1
Z9 6
U1 0
U2 4
PU ROUTLEDGE JOURNALS, TAYLOR & FRANCIS LTD
PI ABINGDON
PA 2-4 PARK SQUARE, MILTON PARK, ABINGDON OX14 4RN, OXON, ENGLAND
SN 1040-9289
EI 1556-6935
J9 EARLY EDUC DEV
JI Early Educ. Dev.
PD FEB-MAR
PY 2017
VL 28
IS 2
BP 154
EP 166
DI 10.1080/10409289.2016.1197012
PG 13
WC Education & Educational Research; Psychology, Educational; Psychology,
   Developmental
WE Social Science Citation Index (SSCI)
SC Education & Educational Research; Psychology
GA EK5KQ
UT WOS:000393965700002
OA Green Submitted
DA 2024-07-15
ER

PT J
AU O'Donnell, KE
   Shen, LL
   Stratford, DC
   Candelaria, PY
   Clemens, NH
AF O'Donnell, Katherine E.
   Shen, Linling
   Stratford, Dianne C.
   Candelaria, Patricia Y.
   Clemens, Nathan H.
TI Integrating a Self-Regulation Intervention Within a Tier-2 Academic
   Intervention
SO INTERVENTION IN SCHOOL AND CLINIC
LA English
DT Article; Early Access
DE multitiered systems of support; Tier 2; academic intervention; behavior
   intervention; self-regulation; self-monitoring; academic engagement
ID DEFICIT HYPERACTIVITY DISORDER; MANAGEMENT INTERVENTIONS;
   READING-DISABILITY; MYSTERY MOTIVATOR; BEHAVIOR PROBLEMS; PEER
   REJECTION; STUDENTS; ATTENTION; CHILDREN; SCHOOL
AB Behavior and academic outcomes in school are interrelated; students who struggle with academics are likelier to exhibit troublesome behavior and students who struggle with behavior tend to fall behind academically. Multitiered systems of support (MTSS) offer frameworks for providing increasingly intensive support for students with academic and behavioral difficulties, but it can be challenging to efficiently integrate academic and behavioral supports rather than implementing separate resource-intensive systems. This article describes how behavior support can be integrated within Tier-2 interventions for reading and mathematics. A strategy that included four evidence-based elements-teaching expectations, self-monitoring, self-evaluation, and mystery match-was embedded within academic intervention lessons to target students' academic engagement, respectful behavior, and effort. In this article, we describe our approach as one way that academic and behavioral supports might be integrated within a tiered intervention system.
C1 [O'Donnell, Katherine E.] Univ Utah, 1721 Campus Ctr Dr SAEC 3248, Salt Lake City, UT 84112 USA.
   [Shen, Linling; Stratford, Dianne C.; Candelaria, Patricia Y.; Clemens, Nathan H.] Univ Texas Austin, Austin, TX USA.
C3 Utah System of Higher Education; University of Utah; University of Texas
   System; University of Texas Austin
RP O'Donnell, KE (corresponding author), Univ Utah, 1721 Campus Ctr Dr SAEC 3248, Salt Lake City, UT 84112 USA.
EM katherine.odonnell@utah.edu
OI O'Donnell, Katherine/0000-0001-5271-0133
FU U.S. Department of Education, Institute for Education Sciences
   [R324N180018]
FX Authorship of this article was supported by a grant from the U.S.
   Department of Education, Institute for Education Sciences, grant no.
   R324N180018. The opinions expressed in this article are those of the
   authors and do not represent the views of the Institute of Education
   Sciences or the U.S. Department of Education.
CR Al Otaiba S, 2006, J LEARN DISABIL-US, V39, P414, DOI 10.1177/00222194060390050401
   Barnett D. W., 2005, Encyclopedia of school psychology
   Barnett DW, 1996, SCHOOL PSYCHOL QUART, V11, P95, DOI 10.1037/h0088923
   Briesch AM, 2016, SCHOOL PSYCHOL REV, V45, P3, DOI 10.17105/SPR45-1.3-18
   Briesch AM, 2009, J EDUC PSYCHOL CONS, V19, P321, DOI 10.1080/10474410903408885
   Buhs ES, 2001, DEV PSYCHOL, V37, P550, DOI 10.1037//0012-1649.37.4.550
   Chafouleas S.M., 2011, Education and Treatment of Children, V34, P575, DOI [10.1353/etc.2011.0034, DOI 10.1353/ETC.2011.0034]
   Chow JC, 2016, TEACH EXCEPT CHILD, V48, P137, DOI 10.1177/0040059915618197
   Ducharme JM, 2005, BEHAV THER, V36, P213, DOI 10.1016/S0005-7894(05)80070-X
   Ducharme JM, 2011, SCHOOL PSYCHOL REV, V40, P257
   DuPaul GJ, 1998, J APPL BEHAV ANAL, V31, P579, DOI 10.1901/jaba.1998.31-579
   FREDRICK WC, 1977, URBAN EDUC, V11, P459, DOI 10.1177/0042085977114007
   Gage NA, 2018, BEHAV DISORDERS, V43, P302, DOI 10.1177/0198742917714809
   Gettinger M, 2021, J SCHOOL PSYCHOL, V89, P1, DOI 10.1016/j.jsp.2021.09.004
   Hughes J, 2007, J EDUC PSYCHOL, V99, P39, DOI 10.1037/0022-0663.99.1.39
   Joslyn PR, 2019, J APPL BEHAV ANAL, V52, P811, DOI 10.1002/jaba.572
   Kallitsoglou A, 2014, J RES SPEC EDUC NEED, V14, P239, DOI 10.1111/1471-3802.12006
   Kowalewicz EA, 2014, SCHOOL PSYCHOL QUART, V29, P138, DOI 10.1037/spq0000030
   Kraemer EE, 2012, PSYCHOL SCHOOLS, V49, P163, DOI 10.1002/pits.20627
   Ladd GW, 2006, CHILD DEV, V77, P822, DOI 10.1111/j.1467-8624.2006.00905.x
   Lan XZ, 2011, J EXP CHILD PSYCHOL, V108, P677, DOI 10.1016/j.jecp.2010.11.001
   Maggin DM, 2017, REM SPEC EDUC, V38, P353, DOI 10.1177/0741932517716900
   McClelland MM, 2006, EARLY CHILD RES Q, V21, P471, DOI 10.1016/j.ecresq.2006.09.003
   McClelland MM, 2013, EARLY CHILD RES Q, V28, P314, DOI 10.1016/j.ecresq.2012.07.008
   McIntosh K, 2006, J POSIT BEHAV INTERV, V8, P146, DOI 10.1177/10983007060080030301
   Meier G., 2003, J LEADERSHIP ORG STU, V10, P43, DOI DOI 10.1177/107179190301000205
   Menzies H.M., 2009, Beyond Behavior, P27
   Metsäpelto RL, 2015, J EDUC PSYCHOL, V107, P246, DOI 10.1037/a0037389
   Mooney P, 2005, J BEHAV EDUC, V14, P203, DOI 10.1007/s10864-005-6298-1
   Morgan PL, 2008, J LEARN DISABIL-US, V41, P417, DOI 10.1177/0022219408321123
   Nelson J., 2003, Learning Disabilities Research Practice, V18, P255, DOI [DOI 10.1111/1540-5826.00080, 10.1111/1540-5826.00080]
   Nelson KE, 2011, FIRST LANG, V31, P164, DOI 10.1177/0142723710391887
   Oliver R.M., 2011, Campbell Systematic Review, V4, P1, DOI [10.4073/csr.2011.4, DOI 10.4073/CSR.2011.4]
   PIANTA RC, 1995, DEV PSYCHOPATHOL, V7, P295, DOI 10.1017/S0954579400006519
   Rabiner D, 2000, J AM ACAD CHILD PSY, V39, P859, DOI 10.1097/00004583-200007000-00014
   Reid R, 2005, EXCEPT CHILDREN, V71, P361
   RHODE G, 1983, J APPL BEHAV ANAL, V16, P171, DOI 10.1901/jaba.1983.16-171
   Roberts Jane, 2015, Nurs Child Young People, V27, P30, DOI 10.7748/ncyp.27.4.30.e566
   Sayal K, 2015, J AM ACAD CHILD PSY, V54, P360, DOI 10.1016/j.jaac.2015.02.007
   Sexton CC, 2012, J LEARN DISABIL-US, V45, P538, DOI 10.1177/0022219411407772
   Shaywitz SE, 2008, DEV PSYCHOPATHOL, V20, P1329, DOI 10.1017/S0954579408000631
   Sheffield K., 2010, BEYOND BEHAV, V19, P7
   Simonsen B., 2008, Education and Treatment of Children, V31, P351, DOI [DOI 10.1353/ETC.0.0007, 10.1353/etc.0.0007]
   Snyder CR, 2005, J PERS, V73, P287, DOI 10.1111/j.1467-6494.2005.00318.x
   Spira EG, 2005, DEV PSYCHOL, V41, P225, DOI 10.1037/0012-1649.41.1.225
   Wanzek J, 2006, J LEARN DISABIL-US, V39, P528, DOI 10.1177/00222194060390060501
   WEBBER J, 1993, REM SPEC EDUC, V14, P38, DOI 10.1177/074193259301400206
   Weeden M, 2016, BEHAV DISORDERS, V42, P285, DOI 10.17988/BD-14-12.1
   Willcutt EG, 2005, DEV NEUROPSYCHOL, V27, P35, DOI 10.1207/s15326942dn2701_3
   Willcutt EG, 2001, J ABNORM PSYCHOL, V110, P157, DOI 10.1037//0021-843X.1001.1.157
   WITT JC, 1983, J SCHOOL PSYCHOL, V21, P337, DOI 10.1016/0022-4405(83)90047-X
   Wood SJ, 2002, BEHAV MODIF, V26, P605, DOI 10.1177/014544502236653
NR 52
TC 0
Z9 0
U1 1
U2 1
PU SAGE PUBLICATIONS INC
PI THOUSAND OAKS
PA 2455 TELLER RD, THOUSAND OAKS, CA 91320 USA
SN 1053-4512
EI 1538-4810
J9 INTERV SCH CLIN
JI Interv. Sch. Clin.
PD 2024 JUN 2
PY 2024
DI 10.1177/10534512241253828
EA JUN 2024
PG 11
WC Education, Special
WE Social Science Citation Index (SSCI)
SC Education & Educational Research
GA SW3D5
UT WOS:001237437600001
DA 2024-07-15
ER

PT J
AU Wang, JH
   Kiefer, SM
AF Wang, Joy Huanhuan
   Kiefer, Sarah M.
TI Joint implications of teachers and classroom peers for adolescents'
   aggression and engagement
SO JOURNAL OF APPLIED DEVELOPMENTAL PSYCHOLOGY
LA English
DT Article
DE Teacher support; Classroom peer norms; Aggression; Academic engagement;
   Middle school
ID SCHOOL ENGAGEMENT; STUDENT ENGAGEMENT; BEHAVIOR; MIDDLE; ACHIEVEMENT;
   CONTEXT; ELEMENTARY; SUPPORT; NORMS; ENVIRONMENT
AB This study investigated the mediation and moderation roles of classroom peer norms (CPNs) on the associations of teacher support with student aggression and academic engagement across the first year of middle school (fall and spring of sixth grade). Students (N = 312; 49% females) were from 32 classrooms in three schools. Data included peer-nominated aggression (overt, relational) and self-reported engagement (involved, disruptive behavior) and teacher support. Multilevel modeling analyses indicated a mediation model for disruptive behavior and trends of mediation for aggression, as the negative associations of fall classroom level teacher support with spring disruptive behavior and aggression were mediated by the corresponding CPN. Findings indicated a moderation model for involved behavior; students reported higher levels of involved behavior in the spring if they perceived more teacher support than their classmates and if the involved behavior CPN was high in the fall. Implications for research and practice are discussed.
C1 [Wang, Joy Huanhuan] Texas Tech Univ, Coll Educ, 3002 18th St, Lubbock, TX 79409 USA.
   [Kiefer, Sarah M.] Univ S Florida, Coll Educ, Tampa, FL 33620 USA.
C3 Texas Tech University System; Texas Tech University; State University
   System of Florida; University of South Florida
RP Wang, JH (corresponding author), Texas Tech Univ, Coll Educ, 3002 18th St, Lubbock, TX 79409 USA.
EM joy.wang@ttu.edu
CR Aldrup K, 2018, J EDUC PSYCHOL, V110, P1066, DOI 10.1037/edu0000256
   Balfanz R, 2007, EDUC PSYCHOL-US, V42, P223, DOI 10.1080/00461520701621079
   Barth JM, 2004, J SCHOOL PSYCHOL, V42, P115, DOI 10.1016/j.jsp.2003.11.004
   Bellmore A, 2011, J YOUTH ADOLESCENCE, V40, P776, DOI 10.1007/s10964-010-9590-x
   Björkqvist K, 2000, AGGRESS VIOLENT BEH, V5, P191, DOI 10.1016/S1359-1789(98)00029-9
   Braun S, 2013, LEADERSHIP QUART, V24, P270, DOI 10.1016/j.leaqua.2012.11.006
   BRONFENB.U, 1970, J PERS SOC PSYCHOL, V15, P179, DOI 10.1037/h0029426
   Chang L, 2004, DEV PSYCHOL, V40, P691, DOI 10.1037/0012-1649.40.5.691
   Cillessen AHN, 2004, CHILD DEV, V75, P147, DOI 10.1111/j.1467-8624.2004.00660.x
   Cillessen AntoniusH., 2011, Popularity in the peer system
   Cohen J., 1988, STAT POWER ANAL BEHA
   CRICK NR, 1995, CHILD DEV, V66, P710, DOI 10.1111/j.1467-8624.1995.tb00900.x
   Curran PJ, 1996, PSYCHOL METHODS, V1, P16, DOI 10.1037//1082-989X.1.1.16
   Dishion TJ, 2011, ANNU REV PSYCHOL, V62, P189, DOI 10.1146/annurev.psych.093008.100412
   Eccles JS, 2016, LEARN INSTR, V43, P71, DOI 10.1016/j.learninstruc.2016.02.003
   Eccles JS, 2011, J RES ADOLESCENCE, V21, P225, DOI 10.1111/j.1532-7795.2010.00725.x
   Farmer TW, 2019, EDUC PSYCHOL-US, V54, P286, DOI 10.1080/00461520.2019.1635020
   Farmer TW, 2011, J APPL DEV PSYCHOL, V32, P247, DOI 10.1016/j.appdev.2011.04.006
   Fredricks JA, 2004, REV EDUC RES, V74, P59, DOI 10.3102/00346543074001059
   Fredricks JA, 2016, LEARN INSTR, V43, P1, DOI 10.1016/j.learninstruc.2016.02.002
   Galván A, 2011, J APPL DEV PSYCHOL, V32, P346, DOI 10.1016/j.appdev.2011.08.005
   Hamm JV, 2014, DEV PSYCHOL, V50, P216, DOI 10.1037/a0032979
   Hamm JV, 2011, J APPL DEV PSYCHOL, V32, P267, DOI 10.1016/j.appdev.2010.06.003
   Hughes JN, 2005, J CONSULT CLIN PSYCH, V73, P731, DOI 10.1037/0022-006X.73.4.731
   Jamison RS, 2015, SOC DEV, V24, P384, DOI 10.1111/sode.12097
   JOHNSON DW, 1983, J SOC PSYCHOL, V120, P77, DOI 10.1080/00224545.1983.9712012
   Jonkmann K, 2009, CHILD DEV, V80, P338, DOI 10.1111/j.1467-8624.2009.01264.x
   Juvonen J, 2003, PEDIATRICS, V112, P1231, DOI 10.1542/peds.112.6.1231
   Kaplan A, 1999, CONTEMP EDUC PSYCHOL, V24, P330, DOI 10.1006/ceps.1999.0993
   Kellam SG, 1998, DEV PSYCHOPATHOL, V10, P165, DOI 10.1017/S0954579498001564
   Lamote C, 2013, OXFORD REV EDUC, V39, P739, DOI 10.1080/03054985.2013.854202
   Lessard LM, 2022, INT J BEHAV DEV, V46, P200, DOI 10.1177/0165025420915779
   Li YB, 2011, DEV PSYCHOL, V47, P233, DOI 10.1037/a0021307
   Little TD, 2003, INT J BEHAV DEV, V27, P122, DOI 10.1080/01650250244000128
   Lochman J.E., 2008, COPING POWER CHILD G
   Luckner AE, 2011, J APPL DEV PSYCHOL, V32, P257, DOI 10.1016/j.appdev.2011.02.010
   Marks HM, 2000, AM EDUC RES J, V37, P153, DOI 10.2307/1163475
   Marks PEL, 2013, SOC DEV, V22, P609, DOI 10.1111/j.1467-9507.2012.00661.x
   Masten A.S., 2015, ORDINARY MAGIC RESIL
   Mercer SH, 2009, J SCHOOL PSYCHOL, V47, P267, DOI 10.1016/j.jsp.2009.04.001
   Mueller CM, 2018, J APPL DEV PSYCHOL, V56, P99, DOI 10.1016/j.appdev.2018.04.001
   Muller D, 2005, J PERS SOC PSYCHOL, V89, P852, DOI 10.1037/0022-3514.89.6.852
   Murray C, 2009, J EARLY ADOLESCENCE, V29, P376, DOI 10.1177/0272431608322940
   Murray-Harvey R, 2010, SCHOOL PSYCHOL INT, V31, P271, DOI 10.1177/0143034310366206
   Neal JW, 2013, SOC DEV, V22, P722, DOI 10.1111/sode.12018
   North EA, 2019, J YOUTH ADOLESCENCE, V48, P597, DOI 10.1007/s10964-018-0949-8
   O'Connor KE, 2020, SCH MENT HEALTH, V12, P169, DOI 10.1007/s12310-019-09343-z
   Patrick H, 2007, J EDUC PSYCHOL, V99, P83, DOI 10.1037/0022-0663.99.1.83
   Pellegrini AD, 2002, BRIT J DEV PSYCHOL, V20, P259, DOI 10.1348/026151002166442
   Preacher KJ, 2006, J EDUC BEHAV STAT, V31, P437, DOI 10.3102/10769986031004437
   Preacher KJ, 2010, PSYCHOL METHODS, V15, P209, DOI 10.1037/a0020141
   Reichardt CS, 2011, MULTIVAR BEHAV RES, V46, P842, DOI 10.1080/00273171.2011.606740
   Reyes MR, 2012, J EDUC PSYCHOL, V104, P700, DOI 10.1037/a0027268
   Roorda DL, 2011, REV EDUC RES, V81, P493, DOI 10.3102/0034654311421793
   Rose AJ, 2006, PSYCHOL BULL, V132, P98, DOI 10.1037/0033-2909.132.1.98
   Rubin K., 2009, Handbook of peer interactions, relationships, and groups
   Ryan AM, 2001, CHILD DEV, V72, P1135, DOI 10.1111/1467-8624.00338
   Scholte R, 2010, J CLIN CHILD ADOLESC, V39, P789, DOI 10.1080/15374416.2010.517161
   Shi B, 2012, SOC DEV, V21, P170, DOI 10.1111/j.1467-9507.2011.00621.x
   Shin H, 2017, ASIA PAC EDUC REV, V18, P309, DOI 10.1007/s12564-017-9494-5
   Shin H, 2017, DEV PSYCHOL, V53, P114, DOI 10.1037/dev0000250
   SKINNER EA, 1993, J EDUC PSYCHOL, V85, P571, DOI 10.1037/0022-0663.85.4.571
   Stipek D, 2008, CHILD DEV, V79, P1721, DOI 10.1111/j.1467-8624.2008.01221.x
   Terry R, 2000, New Dir Child Adolesc Dev, P27
   Wentzel K.R., 2009, Handbook of motivation at school, P301
   Wilson T, 2011, CHILD DEV, V82, P1454, DOI 10.1111/j.1467-8624.2011.01634.x
   Woolley ME, 2009, J EARLY ADOLESCENCE, V29, P43, DOI 10.1177/0272431608324478
NR 67
TC 5
Z9 6
U1 2
U2 10
PU ELSEVIER SCIENCE INC
PI NEW YORK
PA STE 800, 230 PARK AVE, NEW YORK, NY 10169 USA
SN 0193-3973
EI 1873-7900
J9 J APPL DEV PSYCHOL
JI J. Appl. Dev. Psychol.
PD NOV-DEC
PY 2020
VL 71
AR 101199
DI 10.1016/j.appdev.2020.101199
PG 12
WC Psychology, Developmental
WE Social Science Citation Index (SSCI)
SC Psychology
GA PI3FO
UT WOS:000600980500009
DA 2024-07-15
ER

PT J
AU Bardin, JA
   Lewis, S
AF Bardin, Julie A.
   Lewis, Sandra
TI A survey of the academic engagement of students with visual impairments
   in general education classes
SO JOURNAL OF VISUAL IMPAIRMENT & BLINDNESS
LA English
DT Article
ID INSTRUCTIONAL CONTEXTS; LIFE-STYLES; RATES; OPPORTUNITIES; ACHIEVEMENT;
   CLASSROOMS; REQUESTS; BEHAVIOR; CHILDREN; TEACHER
AB General educators (n = 79) answered a questionnaire regarding the engagement of students with visual impairments who were enrolled in their classes. These students were identified as being only moderately engaged. No difference in the perceived engagement of students who read print and students who read braille was demonstrated.
C1 [Bardin, Julie A.] N Carolina Cent Univ, Visual Impairment Training Program, Durham, NC 27707 USA.
   [Lewis, Sandra] Florida State Univ, Program Visual Impairment, Tallahassee, FL 32306 USA.
C3 University of North Carolina; North Carolina Central University; State
   University System of Florida; Florida State University
RP Bardin, JA (corresponding author), N Carolina Cent Univ, Visual Impairment Training Program, 712 Cecil St, Durham, NC 27707 USA.
EM jbardin@nccu.edu; lewis@mail.coe.fsu.edu
CR Agran M, 2007, J VISUAL IMPAIR BLIN, V101, P453, DOI 10.1177/0145482X0710100802
   ALVES AJ, 1986, LEARN DISABILITY Q, V9, P77, DOI 10.2307/1510404
   [Anonymous], 1997, STAT ABSTR US
   [Anonymous], THESIS FLORIDA STATE
   BARDIN JA, 2006, DISS ABSTR INT A, V67, P2938
   Brophy J., 1986, HDB RES TEACHING, V3rd
   BULGREN JA, 1993, EXCEPT CHILDREN, V59, P182, DOI 10.1177/001440299305900302
   Cancelli A.A., 1993, Journal of Classroom Interaction, V28, P13
   Conroy MA, 2004, BEHAV DISORDERS, V29, P119
   COOPER DH, 1990, EXCEPT CHILDREN, V57, P117
   Corn AL, 2002, J VISUAL IMPAIR BLIN, V96, P322, DOI 10.1177/0145482X0209600504
   Council for Exceptional Children, 1987, AC EFF INSTR WORK MI
   Cowen C., 2000, Looking to learn: Promoting literacy for students with low vision, P167
   CURRY SA, 1988, J VISUAL IMPAIR BLIN, V82, P417
   Deno S.L., 1998, Beyond Behavior, V9, P12
   FINN JD, 1995, ELEM SCHOOL J, V95, P421, DOI 10.1086/461853
   FREDRICK WC, 1977, URBAN EDUC, V11, P459, DOI 10.1177/0042085977114007
   FRUDDEN SJ, 1986, CONTEMP EDUC, V57, P150
   Gompel M., 2004, Journal of Visual Impairment Blindness, V98, P77, DOI DOI 10.1177/0145482X0409800208
   Greenwood C.R., 1990, ECOBEHAVIORAL ANAL D, V14, P33
   Gunter PL, 1998, BEHAV DISORDERS, V24, P44
   HARRELL RL, 1987, J VISUAL IMPAIR BLIN, V81, P368
   Hollowood T., 1994, EXCEPT CHILDREN, V61, P242
   Hughes J, 2007, J EDUC PSYCHOL, V99, P39, DOI 10.1037/0022-0663.99.1.39
   Junod REV, 2006, J SCHOOL PSYCHOL, V44, P87, DOI 10.1016/j.jsp.2005.12.004
   KASTNER J, 1995, J EDUC RES, V89, P52, DOI 10.1080/00220671.1995.9941193
   Lewis S., 2002, Re:view, V34, P99
   Logan KR, 1998, EXCEPT CHILDREN, V64, P343, DOI 10.1177/001440299806400304
   LOUMIET R, 1993, INDEPENDENT LIVING C, V1
   Martella R., 2003, Managing disruptive behaviors in the schools
   Mastropieri M.A., 1987, EFFECTIVE INSTRUCTIO
   *NAT CTR LOW INC D, 2004, STAT ASS RES STUD LO
   Nolan CY, 1969, RES SERIES, V20
   Oh H.K.., 2004, REVIEW, V36, P39
   Parker I., 1989, Learning Disabilities Research, V4, P101
   Sacks SZ, 1998, EXCEPT CHILDREN, V64, P463, DOI 10.1177/001440299806400403
   Shaw A, 2007, J VISUAL IMPAIR BLIN, V101, P7, DOI 10.1177/0145482X0710100103
   SINDELAR PT, 1986, J SPEC EDUC, V20, P195, DOI 10.1177/002246698602000206
   SLATE JR, 1987, LEARN DISABILITY Q, V10, P125, DOI 10.2307/1510219
   Soukup JH, 2007, EXCEPT CHILDREN, V74, P101, DOI 10.1177/001440290707400106
   Sutherland KS, 2003, J EMOT BEHAV DISORD, V11, P239, DOI 10.1177/10634266030110040501
   Sutherland KS, 2001, REM SPEC EDUC, V22, P113, DOI 10.1177/074193250102200205
   THOMPSON RH, 1982, AM EDUC RES J, V19, P220, DOI 10.2307/1162566
   Trent S.D., 1997, J VISUAL IMPAIRMENT, V91, P494
   Valiente C, 2008, J EDUC PSYCHOL, V100, P67, DOI 10.1037/0022-0663.100.1.67
   Wagner M., 1992, What happens next: Trends in postschool outcomes of youth with disabilities
   Wagner M., 1993, Beyond the report card: The multiple dimensions of Secondary School Performance for Students with Disabilities
   Wallace T, 2002, EXCEPT CHILDREN, V68, P345, DOI 10.1177/001440290206800304
   WEHBY JH, 1998, BEHAV DISORDERS, V19, P67
   Wolffe K, 1997, J VISUAL IMPAIR BLIN, V91, P245
   Wolffe Karen E., 1999, Skills for success: a career education handbook for children and adolescent with visual impairment
   Wormsley DP, 1996, J VISUAL IMPAIR BLIN, V90, P278
   Zimmer-Gembeck MJ, 2006, J ADOLESCENCE, V29, P911, DOI 10.1016/j.adolescence.2006.04.008
NR 53
TC 25
Z9 37
U1 0
U2 6
PU SAGE PUBLICATIONS INC
PI THOUSAND OAKS
PA 2455 TELLER RD, THOUSAND OAKS, CA 91320 USA
SN 0145-482X
EI 1559-1476
J9 J VISUAL IMPAIR BLIN
JI J. Vis. Impair. Blind.
PD AUG
PY 2008
VL 102
IS 8
BP 472
EP 483
DI 10.1177/0145482X0810200804
PG 12
WC Rehabilitation
WE Social Science Citation Index (SSCI)
SC Rehabilitation
GA 345CS
UT WOS:000258974200004
DA 2024-07-15
ER

PT J
AU Lau, LHS
   Moore, DW
   Anderson, A
AF Lau, Lily H. S.
   Moore, Dennis W.
   Anderson, Angelika
TI Behavior Support Strategies in Singapore Preschools: Practices and
   Outcomes
SO JOURNAL OF POSITIVE BEHAVIOR INTERVENTIONS
LA English
DT Article
DE Program assessment; positive behavior support; classroom intervention;
   challenging behavior; preschool
ID TEACHERS USE; CHALLENGING BEHAVIOR; PRAISE STATEMENTS; YOUNG-CHILDREN;
   IMPLEMENTATION; EDUCATORS; SYSTEM; SCHOOL; MODEL; INTERVENTION
AB This study evaluated teachers' use of universal Program-Wide Positive Behavior Support (PW-PBS) practices at a class-wide level, the rate of disruptive behavior, and the level of academic engagement in Singapore preschool general education classrooms. Evaluation was carried out in 32 classrooms using mainly direct observational methods. Findings indicated that while the majority of the teachers taught rules and expectations to children several times throughout the year, used effective error corrections, and allocated more than 70% of class time to academic instructions, none of them had a system for documenting and rewarding appropriate child behavior, or a documented system to address specific behavioral violations. Very few teachers used a continuum of consequences to manage rule violations, and the use of general and behavior-specific praise was low. Furthermore, rates of disruptive behavior were relatively high, which were associated with high rates of reprimands, and one third of the classrooms had low academic engagement levels. Methods of enhancing teacher training in universal practices are discussed.
C1 [Lau, Lily H. S.] KK Womens & Childrens Hosp, Dept Child Dev, Level 5,Womens Tower,100 Bukit Timah Rd, Singapore 229899, Singapore.
   [Lau, Lily H. S.; Moore, Dennis W.] Monash Univ, Fac Educ, Melbourne, Vic, Australia.
   [Anderson, Angelika] Univ Waikato, Sch Psychol, Hamilton, New Zealand.
C3 KK Women's & Children's Hospital; Monash University; University of
   Waikato
RP Lau, LHS (corresponding author), KK Womens & Childrens Hosp, Dept Child Dev, Level 5,Womens Tower,100 Bukit Timah Rd, Singapore 229899, Singapore.
EM lily.lau.hs@kkh.com.sg
RI Anderson, Angelika/AAU-2419-2021
OI Anderson, Angelika/0000-0003-1156-4066
CR Benedict EA, 2007, TOP EARLY CHILD SPEC, V27, P174, DOI 10.1177/02711214070270030801
   Blair KSC, 2010, TOP EARLY CHILD SPEC, V30, P68, DOI 10.1177/0271121410372676
   CAMPBELL SB, 1995, J CHILD PSYCHOL PSYC, V36, P113, DOI 10.1111/j.1469-7610.1995.tb01657.x
   Carter DR, 2011, EARLY CHILD EDUC J, V38, P349, DOI 10.1007/s10643-010-0406-0
   Feil EG, 2014, J EARLY INTERVENTION, V36, P151, DOI 10.1177/1053815114566090
   Floress MT, 2017, PSYCHOL SCHOOLS, V54, P519, DOI 10.1002/pits.22014
   Fox L, 2003, YOUNG CHILDREN, V58, P48
   Fox L, 2011, TOP EARLY CHILD SPEC, V31, P178, DOI 10.1177/0271121411404440
   Fullerton EK, 2009, BEHAV DISORDERS, V34, P118, DOI 10.1177/019874290903400302
   Gage NA, 2017, J POSIT BEHAV INTERV, V19, P239, DOI 10.1177/1098300717693568
   Good T.L., 2003, LOOKING CLASSROOMS, V9th
   Hartmann D.P., 2004, Comprehensive handbook of psychological assessment, Volume 3, V3, P108
   Hawkins SM, 2011, J POSIT BEHAV INTERV, V13, P97, DOI 10.1177/1098300709358110
   Hemmeter M.L., 2014, TEACHING PYRAMID OBS
   Hemmeter ML, 2016, TOP EARLY CHILD SPEC, V36, P133, DOI 10.1177/0271121416653386
   Ho L. Y., 2018, BUILDING INCLUSIVE E
   Jolstead KA, 2017, J POSIT BEHAV INTERV, V19, P48, DOI 10.1177/1098300716653226
   Joyce B., 2002, Student achievement through staff development, V3rd
   Kim YH, 2012, J POSIT BEHAV INTERV, V14, P78, DOI 10.1177/1098300711421009
   Lau L. H. S., 2017, THESIS
   MacSuga-Gage AS, 2015, EDUC TREAT CHILD, V38, P211, DOI 10.1353/etc.2015.0009
   Mathews S, 2014, J POSIT BEHAV INTERV, V16, P168, DOI 10.1177/1098300713484065
   Missouri Schoolwide Positive Behavior Support, 2016, TIER 1 WORKB RES
   Myers D.M., 2011, EDUC TREAT CHILD, V34, P35, DOI [10.1353/etc.2011.0004, DOI 10.1353/ETC.2011.0004]
   Ng J., 2013, STRAITS TIMES
   Noell GH, 2005, SCHOOL PSYCHOL REV, V34, P87
   Powell D, 2006, INFANT YOUNG CHILD, V19, P25, DOI 10.1097/00001163-200601000-00004
   Reavis H.K., 1993, Utah's BEST Project: Behavioral and Educational Strategies for Teachers
   Reinke C, 2011, 2011 INTERNATIONAL CONFERENCE ON DISTRIBUTED COMPUTING IN SENSOR SYSTEMS AND WORKSHOPS (DCOSS)
   Reinke WM, 2015, J POSIT BEHAV INTERV, V17, P159, DOI 10.1177/1098300715570640
   Simonsen B., 2008, Education and Treatment of Children, V31, P351, DOI [DOI 10.1353/ETC.0.0007, 10.1353/etc.0.0007]
   Smith SC, 2011, J POSIT BEHAV INTERV, V13, P133, DOI 10.1177/1098300710379053
   Steed E.S., 2008, PRESCHOOL WIDE EVALU
   Stormont MA, 2007, J BEHAV EDUC, V16, P280, DOI 10.1007/s10864-007-9040-3
   Sutherland KS, 2000, J EMOT BEHAV DISORD, V8, P2, DOI 10.1177/106342660000800101
   Thompson MT, 2012, EDUC TREAT CHILD, V35, P521, DOI 10.1353/etc.2012.0032
   Van Acker R., 1996, Education Treatment of Children, V19, P316
   Vitaro F, 2005, J EDUC PSYCHOL, V97, P617, DOI 10.1037/0022-0663.97.4.617
   Walker HM, 1998, J EMOT BEHAV DISORD, V6, P66, DOI 10.1177/106342669800600201
   WEHBY JH, 1995, BEHAV DISORDERS, V20, P87
   WEISZ JR, 1995, CHILD DEV, V66, P402, DOI 10.1111/j.1467-8624.1995.tb00879.x
NR 41
TC 0
Z9 0
U1 1
U2 16
PU SAGE PUBLICATIONS INC
PI THOUSAND OAKS
PA 2455 TELLER RD, THOUSAND OAKS, CA 91320 USA
SN 1098-3007
EI 1538-4772
J9 J POSIT BEHAV INTERV
JI J. Posit. Behav. Interv.
PD OCT
PY 2019
VL 21
IS 4
BP 249
EP 258
DI 10.1177/1098300719855349
PG 10
WC Psychology, Clinical; Education, Special
WE Social Science Citation Index (SSCI)
SC Psychology; Education & Educational Research
GA IW8RY
UT WOS:000485262500005
OA Green Accepted
DA 2024-07-15
ER

PT J
AU Lee, T
   Lee, S
   Ko, H
   Lee, SM
AF Lee, Taerim
   Lee, Sangeun
   Ko, Hyeyun
   Lee, Sang M.
TI Self-compassion among university students as a personal resource in the
   job demand-resources model
SO EDUCATIONAL PSYCHOLOGY
LA English
DT Article
DE Self-compassion; social support; academic burnout; job demand-resource
   model; conservation of resource theory; academic engagement
ID PERCEIVED SOCIAL SUPPORT; WORK ENGAGEMENT; MEDIATING ROLE; FIT INDEXES;
   BURNOUT; SCHOOL; TRANSITION; STRESS; CONSERVATION; COLLEGE
AB Based on Job Demand Resource Model (JD-R), and Conservation of Resources Theory (COR Theory), self-compassion was set as a personal resource, and how it affected academic burnout, and academic engagement had been investigated. This study was conducted on a sample of 599 university students in South Korea who were expected to have overwhelming study demands during their transition from school to work. A structural equation model was applied to estimate the mediation effect. We found that self-compassion partially mediated the relationship between academic demands and burnout, and fully mediated the relationship between academic demands and engagement. Furthermore, social support was reciprocally related to self-compassion, and both had a positive effect on engagement. Since self-compassion triggered engagement and managed to decrease the effect of academic demands on burnout, we discussed self-compassion's function as a personal resource.
C1 [Lee, Taerim; Lee, Sangeun; Ko, Hyeyun; Lee, Sang M.] Korea Univ, Dept Educ, Seoul, South Korea.
   [Lee, Sangeun] Ohio State Univ, Dept Educ Studies, Columbus, OH 43210 USA.
C3 Korea University; University System of Ohio; Ohio State University
RP Lee, SM (corresponding author), Korea Univ, Dept Educ, Seoul, South Korea.
EM leesang@korea.ac.kr
RI Lee, Sang Min/JTD-2543-2023
OI Lee, Sang Min/0000-0001-6148-772X
FU Ministry of Education of the Republic of Korea; National Research
   Foundation of Korea [NRF-2020S1A5A2A01043871]
FX This work was supported by Ministry of Education of the Republic of
   Korea and the National Research Foundation of Korea
   [NRF-2020S1A5A2A01043871].
CR Alarcon GM, 2011, J PSYCHOL, V145, P211, DOI 10.1080/00223980.2011.555432
   Allen AB, 2010, SOC PERSONAL PSYCHOL, V4, P107, DOI 10.1111/j.1751-9004.2009.00246.x
   Angelo RP, 2014, EUR J WORK ORGAN PSY, V23, P203, DOI 10.1080/1359432X.2012.728701
   Babenko O, 2018, J EDUC EVAL HEALTH P, V15, DOI 10.3352/jeehp.2018.15.2
   Bakker A.B., 2007, Journal of Managerial Psychology, V22, P309, DOI DOI 10.1108/02683940710733115
   Bakker AB, 2017, J OCCUP HEALTH PSYCH, V22, P273, DOI 10.1037/ocp0000056
   Bakker AB, 2014, ANNU REV ORGAN PSYCH, V1, P389, DOI 10.1146/annurev-orgpsych-031413-091235
   Barlow MR, 2017, CHILD ABUSE NEGLECT, V65, P37, DOI 10.1016/j.chiabu.2017.01.006
   Barnard LK, 2011, REV GEN PSYCHOL, V15, P289, DOI 10.1037/a0025754
   Bayar Ö, 2018, HACET UNIV EGIT FAK, V33, P689, DOI 10.16986/HUJE.2017029306
   BENTLER PM, 1990, PSYCHOL BULL, V107, P238, DOI 10.1037/0033-2909.88.3.588
   Bollen KA., 2013, Handbook of Causal Analysis for Social Research, P301, DOI [DOI 10.1007/978-94-007-6094-315, 10.1007/978-94-007-6094-315, 10.1007/978-94-007-6094-3_15, DOI 10.1007/978-94-007-6094-3_15]
   Bong M., 2012, BMRI
   Brat M., 2017, COUNSELING WELLNESS, V6, P1
   Breines JG, 2012, PERS SOC PSYCHOL B, V38, P1133, DOI 10.1177/0146167212445599
   Browne M.W., 1993, SOCIOL METHOD RES, P445
   Brunello G, 2003, ECON LETT, V80, P247, DOI 10.1016/S0165-1765(03)00086-7
   Buchmann MC, 2011, ANNU REV SOCIOL, V37, P481, DOI 10.1146/annurev-soc-081309-150212
   Cavanaugh MA, 2000, J APPL PSYCHOL, V85, P65, DOI 10.1037/0021-9010.85.1.65
   Chen JJL, 2005, GENET SOC GEN PSYCH, V131, P77, DOI 10.3200/MONO.131.2.77-127
   Cheung GW, 2002, STRUCT EQU MODELING, V9, P233, DOI 10.1207/S15328007SEM0902_5
   Cho S. H, 2017, THESIS
   Cho Soohyun, 2018, [The Korea Educational Review, 한국교육학연구], V24, P1, DOI 10.29318/KER.24.3.1
   김경의, 2008, [Korean Journal of Health Psychology, 한국심리학회지: 건강], V13, P1023
   Cohen J., 1988, STAT POWER ANAL BEHA
   DeLury SS, 2018, SELF IDENTITY, V17, P710, DOI 10.1080/15298868.2018.1477829
   Demerouti E, 2001, J APPL PSYCHOL, V86, P499, DOI 10.1037//0021-9010.86.3.499
   Demerouti E, 2011, SA J IND PSYCHOL, V37, DOI 10.4102/sajip.v37i2.974
   Dupasquier JR, 2020, PERS INDIV DIFFER, V154, DOI 10.1016/j.paid.2019.109680
   Faul F, 2009, BEHAV RES METHODS, V41, P1149, DOI 10.3758/BRM.41.4.1149
   Fong M, 2016, AUST PSYCHOL, V51, P431, DOI 10.1111/ap.12185
   Forest AL, 2014, J PERS SOC PSYCHOL, V107, P1013, DOI 10.1037/a0038163
   Hair J. F., 2006, MULTIVARIATE DATA AN, DOI DOI 10.1016/J.IJPHARM.2011.02.019
   Harter S., 1985, MANUAL SOCIAL SUPPOR
   HOBFOLL SE, 1989, AM PSYCHOL, V44, P513, DOI 10.1037/0003-066X.44.3.513
   Hobfoll SE, 2002, REV GEN PSYCHOL, V6, P307, DOI 10.1037//1089-2680.6.4.307
   Hobfoll SE, 2003, J PERS SOC PSYCHOL, V84, P632, DOI 10.1037/0022-3514.84.3.632
   Hwang W, 2021, J ADULT DEV, V28, P37, DOI 10.1007/s10804-020-09346-0
   Jayaratne S., 1983, STRESS BURNOUT HUMAN, P129
   JIN KANG, 2020, [The Journal of Learner-Centered Curriculum and Instruction, 학습자중심교과교육연구], V20, P1217, DOI 10.22251/jlcci.2020.20.20.1217
   Kalimo R, 2002, STRESS HEALTH, V18, P227, DOI 10.1002/smi.949
   KARASEK RA, 1979, ADMIN SCI QUART, V24, P285, DOI 10.2307/2392498
   Kim B, 2015, STRESS HEALTH, V31, P281, DOI 10.1002/smi.2553
   Kim M.S.., 1994, THESIS SOOK MYEONG W
   Kline B., 2005, PRINCIPLES PRACTICE
   Kreiviniene B., 2011, THESIS U LAPLAND
   최승혜, 2013, [The Journal of the Korea Contents Association, 한국콘텐츠학회 논문지], V13, P808, DOI 10.5392/JKCA.2013.13.12.808
   Lee KJ, 2022, CURR PSYCHOL, V41, P3195, DOI 10.1007/s12144-020-00843-9
   Lee MY, 2020, STRESS HEALTH, V36, P376, DOI 10.1002/smi.2936
   이자영, 2012, [The Korean Journal of Educational Methodology Studies, 교육방법연구], V24, P131
   이영복, 2009, [The Korea Educational Review, 한국교육학연구], V15, P59
   Lesener T, 2020, INT J ENV RES PUB HE, V17, DOI 10.3390/ijerph17145183
   Long P, 2018, LEARN INDIVID DIFFER, V67, P223, DOI 10.1016/j.lindif.2018.09.003
   Marshall SL, 2020, J RES ADOLESCENCE, V30, P472, DOI 10.1111/jora.12492
   Maslach C, 2001, ANNU REV PSYCHOL, V52, P397, DOI 10.1146/annurev.psych.52.1.397
   Nam Yi Pil, 2016, [The Journal of Educational Administration, 교육행정학연구], V34, P223
   Neff KD, 2005, SELF IDENTITY, V4, P263, DOI 10.1080/13576500444000317
   Neff KD, 2003, SELF IDENTITY, V2, P223, DOI 10.1080/15298860390209035
   Ng-Knight T, 2017, J YOUTH ADOLESCENCE, V46, P2114, DOI 10.1007/s10964-017-0720-6
   Preacher KJ, 2008, BEHAV RES METHODS, V40, P879, DOI 10.3758/BRM.40.3.879
   Salmela-Aro K, 2014, BRIT J EDUC PSYCHOL, V84, P137, DOI 10.1111/bjep.12018
   Schaufeli W.B., 2003, UWES UTRECHT WORK EN
   Schaufeli W.B., 2014, Bridging occupational, organizational and public health, P43, DOI [DOI 10.1007/978-94-007-5640-3_4, 10.1007/978-94-007-5640-3_4]
   Schaufeli WB, 2002, J CROSS CULT PSYCHOL, V33, P464, DOI 10.1177/0022022102033005003
   Schaufeli WB, 2005, WORK STRESS, V19, P256, DOI 10.1080/02678370500385913
   Schaufeli WB, 2004, J ORGAN BEHAV, V25, P293, DOI 10.1002/job.248
   Schoon I, 2019, ADOLESC RES REV, V4, P135, DOI 10.1007/s40894-019-00111-3
   Shin H, 2011, ASIA PAC EDUC REV, V12, P633, DOI 10.1007/s12564-011-9164-y
   Shirom A, 2004, R OCC ST W, V3, P135
   Siegrist J, 1996, J Occup Health Psychol, V1, P27, DOI 10.1037/1076-8998.1.1.27
   Skinner E, 2005, PARENT-SCI PRACT, V5, P175, DOI 10.1207/s15327922par0502_3
   Song J, 2015, J EDUC PSYCHOL, V107, P821, DOI 10.1037/edu0000016
   TARDY CH, 1985, AM J COMMUN PSYCHOL, V13, P187, DOI 10.1007/BF00905728
   Terry ML, 2011, SELF IDENTITY, V10, P352, DOI 10.1080/15298868.2011.558404
   Toplu-Demirtas E, 2018, J COUNS PSYCHOL, V65, P372, DOI 10.1037/cou0000261
   Tseng WT, 2006, APPL LINGUIST, V27, P78, DOI 10.1093/applin/ami046
   Wefald AJ, 2009, J PSYCHOL, V143, P91, DOI 10.3200/JRLP.143.1.91-112
   Wirth JH, 2020, SOC PSYCHOL-GERMANY, V51, P219, DOI 10.1027/1864-9335/a000411
   Xanthopoulou D., 2007, INT J STRESS MANAGE, V14, P121, DOI [10.1037/1072-5245.14.2.121, DOI 10.1037/1072-5245.14.2.121, 10.1037/1072-5245.142.121, DOI 10.1037/1072-5245.142.121]
   Xanthopoulou D, 2013, J PERS PSYCHOL, V12, P74, DOI 10.1027/1866-5888/a000085
   Yeung R, 2010, J COMMUNITY PSYCHOL, V38, P80, DOI 10.1002/jcop.20353
   Zhang YH, 2016, FRONT PSYCHOL, V7, DOI 10.3389/fpsyg.2016.01802
NR 82
TC 4
Z9 4
U1 17
U2 66
PU ROUTLEDGE JOURNALS, TAYLOR & FRANCIS LTD
PI ABINGDON
PA 2-4 PARK SQUARE, MILTON PARK, ABINGDON OX14 4RN, OXON, ENGLAND
SN 0144-3410
EI 1469-5820
J9 EDUC PSYCHOL-UK
JI Educ. Psychol.
PD OCT 21
PY 2022
VL 42
IS 9
BP 1160
EP 1179
DI 10.1080/01443410.2022.2120600
EA SEP 2022
PG 20
WC Education & Educational Research; Psychology, Educational
WE Social Science Citation Index (SSCI)
SC Education & Educational Research; Psychology
GA 6M4OS
UT WOS:000852159800001
DA 2024-07-15
ER

PT J
AU Gong, Z
   Jiao, XN
   Xia, XL
   Yu, HX
   Lv, CX
AF Gong, Zhun
   Jiao, Xinian
   Xia, Xinlei
   Yu, Haixin
   Lv, Cixian
TI The Relationship Between Academic Encouragement and Academic
   Self-Efficacy: A Moderated Mediation Model
SO FRONTIERS IN PSYCHOLOGY
LA English
DT Article
DE encouragement; academic self-efficacy; campus connectedness; hope;
   academic engagement
ID SOCIAL CONNECTEDNESS; VALIDATION; STUDENTS; SUPPORT
AB To explore the influence mechanism and boundary conditions of academic encouragement on college students' academic self-efficacy, this study did a questionnaire survey and used the four scales, namely, Academic Encouragement Scale (AES), Course Subscale of the College Self-Efficacy Inventory (CCSI), Adult Hope Scale (AHS), and Campus Connectedness Scale (CCS). The questionnaires were distributed both online and offline. A total of 355 questionnaires were distributed, with 267 valid returns. Among them, 139 were women (52.1%) and 128 were men (47.9%), and the age range is 18-24 years old. As for the grade level, 123 were first-year college students (46.1%), 58 were second-year college students (21.7%), and 86 were third-year college students (32.2%). The results of this study showed the following. (1) Campus connectedness or hope mediated the relations between (challenge-focused or potential-focused) encouragement and academic self-efficacy. (2) Academic engagement could not moderate the above mediation models.
C1 [Gong, Zhun; Jiao, Xinian; Xia, Xinlei; Yu, Haixin; Lv, Cixian] Qingdao Univ, Normal Coll, Qingdao, Peoples R China.
C3 Qingdao University
RP Lv, CX (corresponding author), Qingdao Univ, Normal Coll, Qingdao, Peoples R China.
EM 499752787@qq.com
RI Gong, Zhun/JBI-8614-2023; Jiao, Xinian/HOC-4247-2023
OI Jiao, Xinian/0000-0001-9016-8955
FU China National Social Science Major Project Fund [20ZD130]; National
   Social Science Foundation of China [18BZZ099]; 2019 Shandong Provincial
   Education Reform Special Project [D2019S06]; Ministry of Education
   Industry-University Cooperation Education Project [202002172007]
FX This work was supported by the China National Social Science Major
   Project Fund (No. 20&ZD130), the National Social Science Foundation of
   China (18BZZ099), the 2019 Shandong Provincial Education Reform Special
   Project (D2019S06), and Ministry of Education Industry-University
   Cooperation Education Project (No. 202002172007).
CR Alcott B, 2017, RES HIGH EDUC, V58, P773, DOI 10.1007/s11162-017-9446-2
   [Anonymous], 1956, The Individual Psychology of Alfred Adler
   Beets MW, 2010, HEALTH EDUC BEHAV, V37, P621, DOI 10.1177/1090198110363884
   Byars-Winston A, 2017, J COUNS PSYCHOL, V64, P645, DOI 10.1037/cou0000219
   Crockett L.J., 1987, Journal of Adolescent Research, V2, P383, DOI [10.1177/074355488724006, DOI 10.1177/074355488724006]
   Dagley J.C., 1999, The Journal of Individual Psychology, V55, P355
   Dinkmeyer D.C., 1996, The skills of encouragement: Bringing out the best in yourself and others
   DORNBUSCH SM, 1987, CHILD DEV, V58, P1244, DOI 10.1111/j.1467-8624.1987.tb01455.x
   Evans T.D., 1997, J HUMANISTIC ED DEV, V35, P163
   Feldman DB, 2015, LEARN INDIVID DIFFER, V37, P210, DOI 10.1016/j.lindif.2014.11.022
   Glaser HF., 2009, J SCHOLARSHIP TEACHI, V9, P57
   Guéguen N, 2015, LEARN MOTIV, V52, P54, DOI 10.1016/j.lmot.2015.09.004
   Hamm JV, 2005, NEW DIR CHILD ADOLES, V107, P61, DOI 10.1002/cd.121
   Khan A, 2013, SOC INDIC RES, V114, P1285, DOI 10.1007/s11205-012-0202-x
   LEE RM, 1995, J COUNS PSYCHOL, V42, P232, DOI 10.1037/0022-0167.42.2.232
   Lee RM, 2002, J COUNS DEV, V80, P355, DOI 10.1002/j.1556-6678.2002.tb00200.x
   Main F.O., 2011, J INDIV PSYCHOL, V67, P269
   Prado PHM, 2014, REV BRASIL MARK, V13, P4, DOI 10.5585/remark.v13i4.2739
   Nikelly A., 1971, Techniques for Behavior Change
   Oriol-Granado X, 2017, REV PSICODIDACT, V22, P45, DOI 10.1387/RevPsicodidact.14280
   Phelps RE, 2001, J COUNS DEV, V79, P90, DOI 10.1002/j.1556-6676.2001.tb01947.x
   Podsakoff PM, 2003, J APPL PSYCHOL, V88, P879, DOI 10.1037/0021-9010.88.5.879
   SNYDER CR, 1991, J PERS SOC PSYCHOL, V60, P570, DOI 10.1037/0022-3514.60.4.570
   SOLBERG VS, 1993, HISPANIC J BEHAV SCI, V15, P80, DOI 10.1177/07399863930151004
   Won S, 2017, PSYCHOL SCHOOLS, V54, P532, DOI 10.1002/pits.22009
   Wong YJ, 2019, J POSIT PSYCHOL, V14, P820, DOI 10.1080/17439760.2019.1579357
   Wong YJ, 2019, J COUNS PSYCHOL, V66, P362, DOI 10.1037/cou0000334
   Wong YJ, 2015, COUNS PSYCHOL, V43, P178, DOI 10.1177/0011000014545091
NR 28
TC 1
Z9 1
U1 8
U2 37
PU FRONTIERS MEDIA SA
PI LAUSANNE
PA AVENUE DU TRIBUNAL FEDERAL 34, LAUSANNE, CH-1015, SWITZERLAND
SN 1664-1078
J9 FRONT PSYCHOL
JI Front. Psychol.
PD JUL 7
PY 2022
VL 13
AR 644243
DI 10.3389/fpsyg.2022.644243
PG 7
WC Psychology, Multidisciplinary
WE Social Science Citation Index (SSCI)
SC Psychology
GA 3E1XC
UT WOS:000829781900001
PM 35874360
OA Green Published, gold
DA 2024-07-15
ER

PT J
AU King, RB
   Datu, JAD
AF King, Ronnel B.
   Datu, Jesus Alfonso D.
TI Materialism does not pay: Materialistic students have lower motivation,
   engagement, and achievement
SO CONTEMPORARY EDUCATIONAL PSYCHOLOGY
LA English
DT Article
DE Materialism; Self-determination theory; Motivation; Academic engagement
ID SELF-DETERMINATION THEORY; GOAL CONTENTS; INTRINSIC MOTIVATION;
   GENDER-DIFFERENCES; SCHOOL ENGAGEMENT; AUTONOMY SUPPORT; AMERICAN-DREAM;
   MEDIATING ROLE; PERSONALITY; CLASSROOM
AB The aim of this study was to examine how materialism, or the focus on acquiring money and material possessions, is associated with students' academic engagement and achievement via their motivational regulation (amotivation, controlled motivation, and autonomous motivation). Study 1 (n = 606 secondary students) was a cross-sectional study which found that materialism was negatively associated with engagement. This association was partially mediated by amotivation. Study 2 (n = 404 secondary students) was a longitudinal study which found that Time 1 materialism was negatively associated with Time 2 engagement and Time 3 academic achievement via amotivation. Results of the two studies provide converging lines of evidence that materialism is negatively associated with key indicators of learning. Students with high levels of materialism have lower levels of engagement and achievement, and these associations are partially mediated by amotivation. Theoretical and practical implications are discussed. (C) 2017 Elsevier Inc. All rights reserved.
C1 [King, Ronnel B.] Educ Univ Hong Kong, Hong Kong, Hong Kong, Peoples R China.
   [Datu, Jesus Alfonso D.] Univ Hong Kong, Hong Kong, Hong Kong, Peoples R China.
C3 Education University of Hong Kong (EdUHK); University of Hong Kong
RP King, RB (corresponding author), Educ Univ Hong Kong, Dept Curriculum & Instruct, 10 Lo Ping Rd, Tai Po, Hong Kong, Peoples R China.
EM ronnel@eduhk.hk
RI King, Ronnel B/AGZ-0675-2022
OI King, Ronnel B/0000-0003-1723-1748; Datu, Jesus
   Alfonso/0000-0002-8790-1113; KING, Ronnel Bornasal/0000-0002-0648-8508
CR Assor A, 2002, BRIT J EDUC PSYCHOL, V72, P261, DOI 10.1348/000709902158883
   BAUM G, 2004, ED PAYS 2004 BENEFIT
   Baum S., 2007, Education pays, 2007: The benefits of higher education for individuals and society
   Benmoyal-Bouzaglo S, 2010, J MARKET THEORY PRAC, V18, P53, DOI 10.2753/MTP1069-6679180104
   Black AE, 2000, SCI EDUC, V84, P740, DOI 10.1002/1098-237X(200011)84:6<740::AID-SCE4>3.0.CO;2-3
   Byrne B, 2010, INTERNATIONAL HANDBOOK OF PSYCHOLOGY IN EDUCATION, P3
   Caleon I. S., 2015, CHILD INDICATORS RES
   Cerasoli CP, 2014, PSYCHOL BULL, V140, P980, DOI 10.1037/a0035661
   Chang LC, 2002, PSYCHOL MARKET, V19, P389, DOI 10.1002/mar.10016
   Chen YJ, 2014, J HEALTH PSYCHOL, V19, P1232, DOI 10.1177/1359105313488973
   Christopher AN, 2009, PERS INDIV DIFFER, V46, P682, DOI 10.1016/j.paid.2009.01.003
   COHEN J, 1992, PSYCHOL BULL, V112, P155, DOI 10.1037/0033-2909.112.1.155
   Cohen J., 1988, STAT POWER ANAL BEHA
   d'Ailly H, 2003, J EDUC PSYCHOL, V95, P84, DOI 10.1037/0022-0663.95.1.84
   Deci E.L., 2012, OXFORD HDB HUMAN MOT, P85, DOI [DOI 10.1093/OXFORDHB/9780195399820.013.0006, 10.1093/oxfordhb/9780195399820.013.0006]
   Deci EL, 1999, PSYCHOL BULL, V125, P627, DOI 10.1037/0033-2909.125.6.627
   Deckop JR, 2010, HUM RELAT, V63, P1007, DOI 10.1177/0018726709353953
   Dittmar H, 2014, J PERS SOC PSYCHOL, V107, P879, DOI 10.1037/a0037409
   Elliot AJ, 2001, J PERS SOC PSYCHOL, V80, P501, DOI 10.1037//0022-3514.80.3.501
   Elliot AJ, 2001, PSYCHOL SCI, V12, P505, DOI 10.1111/1467-9280.00393
   Ellis PD, 2010, ESSENTIAL GUIDE TO EFFECT SIZES: STATISTICAL POWER, META-ANALYSIS AND THE INTERPRETATION OF RESEARCH RESULTS, P1
   Else-Quest NM, 2010, PSYCHOL BULL, V136, P103, DOI 10.1037/a0018053
   Finn JD, 2012, HANDBOOK OF RESEARCH ON STUDENT ENGAGEMENT, P97, DOI 10.1007/978-1-4614-2018-7_5
   Flouri E., 1999, J SOCIO-ECON, V28, P707, DOI [DOI 10.1016/S1053-5357, 10.1016/S1053-5357(99)00053-0, DOI 10.1016/S1053-5357(99)00053-0]
   FOURNIER S, 1991, J SOC BEHAV PERS, V6, P403
   Fredricks JA, 2004, REV EDUC RES, V74, P59, DOI 10.3102/00346543074001059
   Froh JJ, 2011, J HAPPINESS STUD, V12, P289, DOI 10.1007/s10902-010-9195-9
   Furrer C, 2003, J EDUC PSYCHOL, V95, P148, DOI 10.1037/0022-0663.95.1.148
   Ger G, 1996, J ECON PSYCHOL, V17, P55, DOI 10.1016/0167-4870(95)00035-6
   Gignac GE, 2016, PERS INDIV DIFFER, V102, P74, DOI 10.1016/j.paid.2016.06.069
   Gold MS, 2000, STRUCT EQU MODELING, V7, P319, DOI 10.1207/S15328007SEM0703_1
   Goldberg ME, 2003, J CONSUM PSYCHOL, V13, P278, DOI 10.1207/S15327663JCP1303_09
   Grouzet FME, 2005, J PERS SOC PSYCHOL, V89, P800, DOI 10.1037/0022-3514.89.5.800
   Guay F, 2001, PERS SOC PSYCHOL B, V27, P643, DOI 10.1177/0146167201276001
   Hellevik O., 2003, J HAPPINESS STUD, V4, P243, DOI DOI 10.1023/A:1026232018534
   Hope NH, 2014, SOC PSYCHOL PERS SCI, V5, P705, DOI 10.1177/1948550613516875
   Hu LT, 1999, STRUCT EQU MODELING, V6, P1, DOI 10.1080/10705519909540118
   Hulleman CS, 2010, PSYCHOL BULL, V136, P422, DOI 10.1037/a0018947
   Iyengar SS, 1999, J PERS SOC PSYCHOL, V76, P349, DOI 10.1037/0022-3514.76.3.349
   Judge TA, 1999, PERS PSYCHOL, V52, P621, DOI 10.1111/j.1744-6570.1999.tb00174.x
   JUSSIM L, 1992, J PERS SOC PSYCHOL, V62, P402, DOI 10.1037/0022-3514.62.3.402
   Kasser T, 2000, PSYCHOL SCI, V11, P348, DOI 10.1111/1467-9280.00269
   KASSER T, 1993, J PERS SOC PSYCHOL, V65, P410, DOI 10.1037/0022-3514.65.2.410
   Kasser T, 1996, PERS SOC PSYCHOL B, V22, P280, DOI 10.1177/0146167296223006
   Kasser T, 2016, ANNU REV PSYCHOL, V67, P489, DOI 10.1146/annurev-psych-122414-033344
   Kasser T, 2014, MOTIV EMOTION, V38, P1, DOI 10.1007/s11031-013-9371-4
   Kim JI, 2010, J EDUC PSYCHOL, V102, P418, DOI 10.1037/a0018676
   King RB, 2016, LEARN INDIVID DIFFER, V52, P60, DOI 10.1016/j.lindif.2016.10.006
   King RB, 2016, PERS INDIV DIFFER, V99, P190, DOI 10.1016/j.paid.2016.04.093
   King RB, 2015, J ADOLESCENCE, V44, P214, DOI 10.1016/j.adolescence.2015.07.019
   King RB, 2014, EDUC PSYCHOL-US, V49, P175, DOI 10.1080/00461520.2014.926813
   King RB, 2014, ASIA-PAC EDUC RES, V23, P151, DOI 10.1007/s40299-013-0127-4
   Kline R.B., 2011, HDB METHODOLOGICAL I, DOI [10.4135/9781446268261, 10.4135/9781446268261.n31]
   Ku L, 2014, J PERS SOC PSYCHOL, V106, P803, DOI 10.1037/a0036038
   Ku L, 2012, J EDUC PSYCHOL, V104, P74, DOI 10.1037/a0025489
   Legault L, 2006, J EDUC PSYCHOL, V98, P567, DOI 10.1037/0022-0663.98.3.567
   Lekes N, 2012, J POSIT PSYCHOL, V7, P249, DOI 10.1080/17439760.2012.677468
   Martin AJ, 2009, REV EDUC RES, V79, P327, DOI 10.3102/0034654308325583
   Murayama K, 2013, CHILD DEV, V84, P1475, DOI 10.1111/cdev.12036
   Muthen BO, 1995, SOCIOL METHODOL, V25, P267, DOI 10.2307/271070
   Muthen L.K., 2007, MPLUS STAT SOFTWARE
   Nezlek JB, 2008, SOC PERSONAL PSYCHOL, V2, P842, DOI 10.1111/j.1751-9004.2007.00059.x
   NICHOLLS JG, 1985, J EDUC PSYCHOL, V77, P683, DOI 10.1037/0022-0663.77.6.683
   Noftle EE, 2007, J PERS SOC PSYCHOL, V93, P116, DOI 10.1037/0022-3514.93.1.116
   Ozer DJ, 2006, ANNU REV PSYCHOL, V57, P401, DOI 10.1146/annurev.psych.57.102904.190127
   Pandelaere M, 2016, CURR OPIN PSYCHOL, V10, P33, DOI 10.1016/j.copsyc.2015.10.027
   Podoshen JS, 2012, J MARKET THEORY PRAC, V20, P319, DOI 10.2753/MTP1069-6679200306
   Reeve J, 2014, J EDUC PSYCHOL, V106, P527, DOI 10.1037/a0034934
   Reeve J, 2011, CONTEMP EDUC PSYCHOL, V36, P257, DOI 10.1016/j.cedpsych.2011.05.002
   RICHINS ML, 1992, J CONSUM RES, V19, P303, DOI 10.1086/209304
   Rindfleisch A, 2009, J CONSUM RES, V36, P1, DOI 10.1086/595718
   Roorda DL, 2011, REV EDUC RES, V81, P493, DOI 10.3102/0034654311421793
   Ryan RM, 2000, CONTEMP EDUC PSYCHOL, V25, P54, DOI 10.1006/ceps.1999.1020
   Ryan RM, 2000, AM PSYCHOL, V55, P68, DOI 10.1037/0003-066X.55.1.68
   Schmuck P, 2000, SOC INDIC RES, V50, P225, DOI 10.1023/A:1007084005278
   Schüler J, 2013, MOTIV EMOTION, V37, P480, DOI 10.1007/s11031-012-9317-2
   Sheldon KM, 2004, PERS SOC PSYCHOL B, V30, P475, DOI 10.1177/0146167203261883
   Skinner E, 2008, J EDUC PSYCHOL, V100, P765, DOI 10.1037/a0012840
   Skinner EA, 2009, EDUC PSYCHOL MEAS, V69, P493, DOI 10.1177/0013164408323233
   Snijders TAB., 2012, MULTILEVEL ANAL INTR
   Spengler M., 2014, Personality and Individual Differences, V60, pS28, DOI [DOI 10.1016/J.PAID.2013.07.042, 10.1016/j.paid.2013.07.042]
   Stillman TF, 2012, J ECON PSYCHOL, V33, P1, DOI 10.1016/j.joep.2011.08.012
   Twenge JM, 2013, PERS SOC PSYCHOL B, V39, P883, DOI 10.1177/0146167213484586
   Twenge JM, 2010, CLIN PSYCHOL REV, V30, P145, DOI 10.1016/j.cpr.2009.10.005
   Unanue W, 2014, EUR J PERSONALITY, V28, P569, DOI 10.1002/per.1954
   VALLERAND RJ, 1992, EDUC PSYCHOL MEAS, V52, P1003, DOI 10.1177/0013164492052004025
   Van Boven L, 2003, J PERS SOC PSYCHOL, V85, P1193, DOI 10.1037/0022-3514.85.6.1193
   Vansteenkiste M, 2006, EDUC PSYCHOL-US, V41, P19, DOI 10.1207/s15326985ep4101_4
   Vansteenkiste M, 2004, J PERS SOC PSYCHOL, V87, P246, DOI 10.1037/0022-3514.87.2.246
   Wang R, 2017, PERS INDIV DIFFER, V105, P312, DOI 10.1016/j.paid.2016.10.014
   Weinstein N, 2009, PERS SOC PSYCHOL B, V35, P1315, DOI 10.1177/0146167209341649
   Williams GC, 2000, J APPL SOC PSYCHOL, V30, P1756, DOI 10.1111/j.1559-1816.2000.tb02466.x
NR 92
TC 23
Z9 28
U1 1
U2 38
PU ACADEMIC PRESS INC ELSEVIER SCIENCE
PI SAN DIEGO
PA 525 B ST, STE 1900, SAN DIEGO, CA 92101-4495 USA
SN 0361-476X
EI 1090-2384
J9 CONTEMP EDUC PSYCHOL
JI Contemp. Educ. Psychol.
PD APR
PY 2017
VL 49
BP 289
EP 301
DI 10.1016/j.cedpsych.2017.03.003
PG 13
WC Psychology, Educational
WE Social Science Citation Index (SSCI)
SC Psychology
GA EX2BK
UT WOS:000403030300024
DA 2024-07-15
ER

PT J
AU Sadoughi, M
   Hejazi, SY
AF Sadoughi, Majid
   Hejazi, S. Yahya
TI The effect of teacher support on academic engagement: The serial
   mediation of learning experience and motivated learning behavior
SO CURRENT PSYCHOLOGY
LA English
DT Article
DE Academic engagement; Teacher support; Learning experience; Motivated
   learning behaviour; English as a Foreign Language (EFL)
ID STUDENT ENGAGEMENT; SELF-EFFICACY; UNIVERSITY LEARNERS; LANGUAGE
   ENGAGEMENT; SCHOOL; ACHIEVEMENT; ENGLISH; SYSTEM; MATHEMATICS;
   PERCEPTIONS
AB Given the crucial importance of engagement in learning English as a Foreign Language (EFL) and the increasing interest in its psychological dimensions, this study was an attempt to examine the effect of teacher support on engagement by considering the serial mediating roles of learning experience and motivated learning behaviour. Participants were 384 EFL learners chosen through multi-stage cluster sampling. The SEM results demonstrated that teacher support directly and positively predicted engagement. Additionally, teacher support affected engagement through the serial mediating roles of learning experience and motivated learning behaviour. Teachers can provide learners with substantial support and encouragement to enhance their learning experience, which could in turn considerably affect their motivated learning behaviour. Consequently, EFL learners who are motivated and willing to exert effort in learning and classroom activities would be more engaged in their learning process. Finally, important implications and suggestions for future research are presented.
C1 [Sadoughi, Majid] Univ Kashan, Psychol Dept, Fac Humanities, Kashan, Iran.
   [Hejazi, S. Yahya] Univ Tehran, Fac Foreign Languages & Literature, English Dept, Tehran, Iran.
C3 University Kashan; University of Tehran
RP Hejazi, SY (corresponding author), Univ Tehran, Fac Foreign Languages & Literature, English Dept, Tehran, Iran.
EM sadoughi@kashanu.ac.ir; s.yahya.hejazi@gmail.com
RI Hejazi, S. Yahya/AAX-4927-2020; Sadoughi, Majid/T-3986-2017; Hejazi, S.
   Yahya/IZD-4792-2023
OI Hejazi, S. Yahya/0000-0002-4213-3659; Sadoughi,
   Majid/0000-0002-6439-6513; Hejazi, S. Yahya/0000-0002-4213-3659
CR Ajzen Icek, 2005, Attitudes, Personality, and Behavior, V2nd
   Al-Hoorie AH, 2018, STUD SECOND LANG LE, V8, P721, DOI 10.14746/ssllt.2018.8.4.2
   Alamer A, 2022, STUD SECOND LANG ACQ, V44, P164, DOI 10.1017/S027226312100005X
   Alrajeh T S., 2020, Journal on Mathematics Education, V11, P167, DOI DOI 10.22342/JME.11.2.10282.167-180
   Ansong D, 2017, INT J EDUC DEV, V54, P51, DOI 10.1016/j.ijedudev.2017.03.010
   Aomr J. A. W., 2020, UNIVERSAL J ED RES, V8, P605, DOI [10.13189/ujer.2020.080232, DOI 10.13189/UJER.2020.080232]
   Archambault I., 2019, Handbook of Student Engagement Interventions, P13, DOI [DOI 10.1016/B978-0-12-813413-9.00002-4, 10.1016/B978-0-12-813413-9.00002-4]
   Arslan T, 2021, TESOL J, V12, DOI 10.1002/tesj.518
   Aubrey S, 2022, RELC J, V53, P519, DOI 10.1177/0033688220945418
   Bagheri M, 2021, ASIAN-PAC J SEC FOR, V6, DOI 10.1186/s40862-020-00103-0
   Boulton M, 2012, CYBERPSYCH BEH SOC N, V15, P141, DOI 10.1089/cyber.2011.0369
   Chen, 2016, ASIAN EFL J, V91, P63
   Chen JC, 2020, SYSTEM, V88, DOI 10.1016/j.system.2019.102168
   Csizer K., 2019, The Palgrage handbook of motivation for language learning, P71, DOI DOI 10.1007/978-3-030-28380-3_4
   Csizér K, 2019, STUD SECOND LANG LE, V9, P225, DOI 10.14746/ssllt.2019.9.1.10
   Csizér K, 2009, SECOND LANG ACQUIS, P98
   Davis WS, 2022, LANG LEARN J, V50, P29, DOI 10.1080/09571736.2020.1740768
   de Bot K, 2007, BILING-LANG COGN, V10, P7, DOI 10.1017/S1366728906002732
   Dincer A, 2019, SAGE OPEN, V9, DOI 10.1177/2158244019853913
   Dornyei Z., 2005, The psychology of the language learner: Individual differences in second language acquisition, DOI 10.4324/9781410613349
   Dornyei Z., 2010, Teaching and researching motivation, V2nd
   Dörnyei Z, 2019, STUD SECOND LANG LE, V9, P19, DOI 10.14746/ssllt.2019.9.1.2
   Edstrom A, 2015, SYSTEM, V52, P26, DOI 10.1016/j.system.2015.04.014
   Eren A, 2023, LANG TEACH RES, V27, P544, DOI 10.1177/1362168820958400
   Fan YM, 2020, J SECOND LANG WRIT, V50, DOI 10.1016/j.jslw.2020.100775
   Fredricks J.A., 2015, The international encyclopedia of social and behavioral sciences, V2, P31, DOI [10.1016/B978-0-08-097086-8.26085-6, DOI 10.1016/B978-0-08-097086-8.26085-6]
   Fryer LK, 2016, INTERNET HIGH EDUC, V30, P21, DOI 10.1016/j.iheduc.2016.03.003
   Furrer C, 2003, J EDUC PSYCHOL, V95, P148, DOI 10.1037/0022-0663.95.1.148
   Ghaith G.M., 2002, SYSTEM, V30, P263, DOI [10.1016/S0346-251X(02)00014-3, DOI 10.1016/S0346-251X(02)00014-3]
   Hayes AF, 2009, COMMUN MONOGR, V76, P408, DOI 10.1080/03637750903310360
   Helgeson V.S., 2010, HDB ADULT RESILIENCE, P309, DOI DOI 10.1177/14680173100100040104
   Hiver P., 2021, STUDENT ENGAGEMENT L, DOI [10.21832/9781788923613, DOI 10.21832/9781788923613]
   Hiver P, 2024, LANG TEACH RES, V28, P201, DOI 10.1177/13621688211001289
   Hiver P, 2019, STUD SECOND LANG LE, V9, P83, DOI 10.14746/ssllt.2019.9.1.5
   Huang SC, 2019, J MULTILING MULTICUL, V40, P576, DOI 10.1080/01434632.2019.1571069
   Hughes JN, 2011, J APPL DEV PSYCHOL, V32, P278, DOI 10.1016/j.appdev.2010.03.005
   Iwaniec J, 2014, SECOND LANG ACQUIS, V79, P189
   Jin YX, 2017, STUD SECOND LANG LE, V7, P105, DOI 10.14746/ssllt.2017.7.1.6
   Karbakhsh R, 2020, J PSYCHOLINGUIST RES, V49, P803, DOI 10.1007/s10936-020-09714-7
   Khajavy GH, 2021, PSYCHOL LANG LEARN T, V11, P241
   Khany R, 2018, EUR J PSYCHOL EDUC, V33, P337, DOI 10.1007/s10212-016-0325-6
   Koltovskaia S, 2020, ASSESS WRIT, V44, DOI 10.1016/j.asw.2020.100450
   Kunnan A.J., 1998, LANG TEST, V15, P295, DOI [DOI 10.1177/026553229801500302, 10.1177/026553229801500302]
   Lamb M, 2012, LANG LEARN, V62, P997, DOI 10.1111/j.1467-9922.2012.00719.x
   Lei H, 2018, SOC BEHAV PERSONAL, V46, P517, DOI 10.2224/sbp.7054
   Li W, 2020, FRONT PSYCHOL, V11, DOI 10.3389/fpsyg.2020.00050
   Little R. J. A., STAT ANAL MISSING DA
   Liu RD, 2018, EDUC PSYCHOL-UK, V38, P3, DOI 10.1080/01443410.2017.1359238
   MacIntyre PD, 2015, SECOND LANG ACQUIS, V81, P109
   Mahmoodi MH, 2022, LANG LEARN J, V50, P273, DOI 10.1080/09571736.2020.1869809
   Malecki CK, 2003, SCHOOL PSYCHOL QUART, V18, P231, DOI 10.1521/scpq.18.3.231.22576
   McEown K, 2019, INNOV LANG LEARN TEA, V13, P389, DOI 10.1080/17501229.2018.1468761
   Mercer S., 2020, Engaging language learners in contemporary classrooms
   Mercer S., 2019, Second handbook of English language teaching
   Meyers L. S., 2016, Applied multivariate research: Design and interpretation
   Mohamadi Z, 2017, ASIAN-PAC J SEC FOR, V2, DOI 10.1186/s40862-017-0025-z
   Moskovsky C, 2016, MOD LANG J, V100, DOI 10.1111/modl.12340
   Munezane Y., 2013, EUROSLA YB, V13, P176, DOI DOI 10.1075/EUROSLA.13.09MUN
   Nicholes J, 2016, SYSTEM, V56, P148, DOI 10.1016/j.system.2015.12.007
   Oga-Baldwin WLQ, 2019, SYSTEM, V86, DOI 10.1016/j.system.2019.102128
   Oga-Baldwin WLQ, 2018, MOTIV EMOTION, V42, P527, DOI 10.1007/s11031-018-9681-7
   Oga-Baldwin WLQ, 2017, SYSTEM, V65, P151, DOI 10.1016/j.system.2017.01.011
   Olsen, 2017, THESIS OTAGO U NZ
   Papi M, 2012, INT J APPL LINGUIST, V22, P287, DOI 10.1111/j.1473-4192.2012.00312.x
   Papi M, 2010, SYSTEM, V38, P467, DOI 10.1016/j.system.2010.06.011
   Patrick H, 2007, J EDUC PSYCHOL, V99, P83, DOI 10.1037/0022-0663.99.1.83
   Philp J, 2016, ANNU REV APPL LINGUI, V36, P50, DOI 10.1017/S0267190515000094
   Phung L, 2017, LANG TEACH RES, V21, P751, DOI 10.1177/1362168816683561
   Piechurska-Kuciel E, 2011, STUD SECOND LANG LE, V1, P83, DOI 10.14746/ssllt.2011.1.1.5
   Piechurska-Kuciel E, 2015, SECOND LANG LEARN, P85, DOI 10.1007/978-3-642-38339-7_6
   Reeve J, 2012, HANDBOOK OF RESEARCH ON STUDENT ENGAGEMENT, P149, DOI 10.1007/978-1-4614-2018-7_7
   Reeve J, 2011, CONTEMP EDUC PSYCHOL, V36, P257, DOI 10.1016/j.cedpsych.2011.05.002
   Reinders H, 2022, ROUT HANDB APPL, P137, DOI 10.4324/9780429321498-14
   Rice L, 2013, J YOUTH ADOLESCENCE, V42, P1028, DOI 10.1007/s10964-012-9801-8
   Roeser RW, 1996, J EDUC PSYCHOL, V88, P408, DOI 10.1037/0022-0663.88.3.408
   Roorda DL, 2011, REV EDUC RES, V81, P493, DOI 10.3102/0034654311421793
   Ryan RM, 2017, SELF-DETERMINATION THEORY: BASIC PSYCHOLOGICAL NEEDS IN MOTIVATION, DEVELOPMENT, AND WELLNESS, P3
   Sadoughi M, 2021, STUD EDUC EVAL, V70, DOI 10.1016/j.stueduc.2021.101060
   Sakiz G, 2012, J SCHOOL PSYCHOL, V50, P235, DOI 10.1016/j.jsp.2011.10.005
   Salmela-Aro K, 2021, INT J PSYCHOL, V56, P415, DOI 10.1002/ijop.12719
   Sato M, 2021, TESOL QUART, V55, P427, DOI 10.1002/tesq.611
   Schmidt JA, 2018, J RES SCI TEACH, V55, P19, DOI 10.1002/tea.21409
   Senior R., 2011, PROSPECT, V16, P45
   Sinatra GM, 2015, EDUC PSYCHOL-US, V50, P1, DOI 10.1080/00461520.2014.1002924
   Skaalvik EM, 2015, INT J EDUC RES, V72, P129, DOI 10.1016/j.ijer.2015.06.008
   Skinner E, 2008, J EDUC PSYCHOL, V100, P765, DOI 10.1037/a0012840
   Svalberg AML, 2020, LANG AWARE, V29, P236, DOI 10.1080/09658416.2020.1785483
   Svalberg AML, 2018, LANG AWARE, V27, P21, DOI 10.1080/09658416.2017.1406490
   Taguchi T, 2009, SECOND LANG ACQUIS, P66
   Tas Y, 2019, EDUC STUD-UK, V45, P582, DOI 10.1080/03055698.2018.1509778
   Taylor F., 2013, SELF IDENTITY ADOLES, DOI [10.21832/9781783090006, DOI 10.21832/9781783090006]
   Teimouri Y, 2017, STUD SECOND LANG ACQ, V39, P681, DOI 10.1017/S0272263116000243
   Tennant JE, 2015, SCHOOL PSYCHOL QUART, V30, P494, DOI 10.1037/spq0000106
   Uçar FM, 2017, RES SCI TECHNOL EDUC, V35, P149, DOI 10.1080/02635143.2017.1278684
   Ushioda E, 2009, SECOND LANG ACQUIS, P215
   Wang MT, 2020, J YOUTH ADOLESCENCE, V49, P1987, DOI 10.1007/s10964-020-01195-0
   Wang XW, 2021, C IND ELECT APPL, P1, DOI 10.1109/ICIEA51954.2021.9516165
   Wen XH, 2020, SYSTEM, V90, DOI 10.1016/j.system.2020.102216
   Wong TKY, 2018, ISS EDUC RES, V28, P202
   Yetkin R, 2018, EURASIAN J APPL LING, V4, P375, DOI 10.32601/ejal.464202
   Yu SL, 2023, LANG TEACH RES, V27, P958, DOI 10.1177/1362168820957024
   Yulia M. F., 2020, INT J EVALUATION RES, V9, P791, DOI [10.11591/ijere.v9i3.20635, DOI 10.11591/IJERE.V9I3.20635]
   Zare-ee A, 2018, INT J INSTR, V11, P291, DOI 10.12973/iji.2018.11321a
   Zhang HP, 2020, THINK SKILLS CREAT, V37, DOI 10.1016/j.tsc.2020.100680
   Zhang X, 2020, LEARN INDIVID DIFFER, V79, DOI 10.1016/j.lindif.2020.101856
NR 105
TC 27
Z9 27
U1 14
U2 115
PU SPRINGER
PI NEW YORK
PA ONE NEW YORK PLAZA, SUITE 4600, NEW YORK, NY, UNITED STATES
SN 1046-1310
EI 1936-4733
J9 CURR PSYCHOL
JI Curr. Psychol.
PD AUG
PY 2023
VL 42
IS 22
BP 18858
EP 18869
DI 10.1007/s12144-022-03045-7
EA APR 2022
PG 12
WC Psychology, Multidisciplinary
WE Social Science Citation Index (SSCI)
SC Psychology
GA Q8YC8
UT WOS:000779244800003
DA 2024-07-15
ER

PT J
AU Nkhoma, M
   Sriratanaviriyakul, N
   Quang, HL
AF Nkhoma, Mathews
   Sriratanaviriyakul, Narumon
   Huy Le Quang
TI Using case method to enrich students' learning outcomes
SO ACTIVE LEARNING IN HIGHER EDUCATION
LA English
DT Article
DE case method; collaborative learning; interactivity; learning outcomes;
   student engagement; time; case studies; discussion cases
ID ACADEMIC ENGAGEMENT; TIME; EXPERIENCES; UNIVERSITY; INTERACTIVITY;
   FACULTY; MATTER
AB There is a need to examine the effect of using discussion cases to enrich students' learning outcomes. A research framework was created to study this multidimensional relationship, via the instruments of interactivity, students' time devotion and students' engagement in order to find which factors could improve learning outcomes, including positive group interaction and individual learning performance. The findings from three cohorts of undergraduate students of the same course indicated that interactivity with peers and with the lecturers during the case discussion in classes improved emotional engagement, which in turn positively influenced positive group interaction and individual learning performance. The study also found that students' emotional engagement was a significant factor in enriching outcomes. Although there was a lack of direct impact of interactivity on learning outcomes, there were many reasons attributed to it. The time that students devoted to the task, as a result of interactivity with the lecturer, was a significant predictor of emotional academic engagement, but it did not predict desirable learning outcomes.
C1 [Nkhoma, Mathews; Sriratanaviriyakul, Narumon] RMIT Univ Vietnam, Dept Business IT & Logist, 702 Nguyen Van Linh,Dist 7, Ho Chi Minh City 70000, Vietnam.
   [Huy Le Quang] RMIT Univ Vietnam, Asia Grad Ctr, 702 Nguyen Van Linh,Dist 7, Ho Chi Minh City, Vietnam.
C3 Royal Melbourne Institute of Technology (RMIT); Royal Melbourne
   Institute of Technology (RMIT)
RP Nkhoma, M (corresponding author), RMIT Univ Vietnam, Dept Business IT & Logist, 702 Nguyen Van Linh,Dist 7, Ho Chi Minh City 70000, Vietnam.
EM mathews.nkhoma@rmit.edu.vn; narumon@rmit.edu.vn; huy.lequang@rmit.edu.vn
RI Sriratanaviriyakul, Cherry Narumon/D-4259-2018
OI Sriratanaviriyakul, Cherry Narumon/0000-0002-9458-1883
CR [Anonymous], 1996, New Directions for Teaching and Learning, DOI [DOI 10.1002/TL.37219966704, 10.1002/tl.37219966704]
   Bennett S, 2010, ETR&D-EDUC TECH RES, V58, P459, DOI 10.1007/s11423-009-9144-7
   Blasco-Arcas L, 2013, COMPUT EDUC, V62, P102, DOI 10.1016/j.compedu.2012.10.019
   Carini RM, 2006, RES HIGH EDUC, V47, P1, DOI 10.1007/s11162-005-8150-9
   CARLSON JA, 1995, J ECON EDUC, V26, P17, DOI 10.2307/1183462
   Cavanaugh M., 2011, Active Learning in Higher Education, V12, P23, DOI DOI 10.1177/1469787410387724
   Chin WW, 1998, QUANT METH SER, P295
   Colbeck CL, 2000, J HIGH EDUC-UK, V71, P60, DOI 10.2307/2649282
   Driver M., 2002, Internet and Higher Education, V5, P35, DOI 10.1016/S1096-7516(01)00076-8
   Fisher SL, 1998, PERS PSYCHOL, V51, P397, DOI 10.1111/j.1744-6570.1998.tb00731.x
   Floyd KS, 2009, INFORM SCI INT J EME, V12
   FORNELL C, 1981, J MARKETING RES, V18, P39, DOI 10.2307/3151312
   Gasiewski JA, 2012, RES HIGH EDUC, V53, P229, DOI 10.1007/s11162-011-9247-y
   Grave BS, 2011, EDUC ECON, V19, P291, DOI 10.1080/09645292.2011.585794
   Hair J. F., 2006, MULTIVARIATE DATA AN, DOI DOI 10.1016/J.IJPHARM.2011.02.019
   Handelsman MM, 2005, J EDUC RES, V98, P184, DOI 10.3200/JOER.98.3.184-192
   Havnes A, 2008, STUD HIGH EDUC, V33, P193, DOI 10.1080/03075070801916344
   Herrmann KJ, 2013, ACT LEARN HIGH EDUC, V14, P175, DOI 10.1177/1469787413498035
   Hillyard C., 2010, Active Learning in Higher Education, V11, P9
   Honkimäki S, 2004, STUD HIGH EDUC, V29, P431, DOI 10.1080/0307507042000236353
   Jackson J., 2002, SYSTEM, V30, P65, DOI [10.1016/S0346-251X(01)00051-3, DOI 10.1016/S0346-251X(01)00051-3]
   Johnson D. W., 1989, Cooperation and competition: Theory and research
   Johnson DW, 2007, EDUC PSYCHOL REV, V19, P15, DOI 10.1007/s10648-006-9038-8
   Junco R, 2011, J COMPUT ASSIST LEAR, V27, P119, DOI 10.1111/j.1365-2729.2010.00387.x
   Kember D, 2005, STUD HIGH EDUC, V30, P155, DOI 10.1080/03075070500043127
   Kember D, 1996, STUD HIGH EDUC, V21, P347, DOI 10.1080/03075079612331381261
   Kettle M, 2011, DISCOURSE-ABINGDON, V32, P1, DOI 10.1080/01596306.2011.537067
   Keville S, 2013, REFLECT PRACT, V14, P348, DOI 10.1080/14623943.2013.767231
   Khosa DK, 2013, STUD HIGH EDUC, V38, P870, DOI 10.1080/03075079.2011.604409
   KING A, 1992, EDUC PSYCHOL, V27, P111, DOI 10.1207/s15326985ep2701_8
   Kuh GD, 2001, REV HIGH EDUC, V24, P309, DOI 10.1353/rhe.2001.0005
   Kuh GD, 2008, J HIGH EDUC-UK, V79, P540, DOI 10.1353/jhe.0.0019
   Kunselman J., 2004, COLL TEACH, V52, P87, DOI DOI 10.3200/CTCH.52.3.87-92
   Lea SJ, 2003, STUD HIGH EDUC, V28, P321, DOI 10.1080/03075070309293
   Linnenbrink-Garcia L, 2011, CONTEMP EDUC PSYCHOL, V36, P13, DOI 10.1016/j.cedpsych.2010.09.001
   Machemer P.L., 2007, ACT LEARN HIGH EDUC, V8, P9
   Masui C., 2012, STUD HIGH EDUC, V2012, P1
   McCune V, 2009, STUD HIGH EDUC, V34, P347, DOI 10.1080/03075070802597127
   McEwen B.C., 1994, Journal of education for business, V70, P99, DOI DOI 10.1080/08832323.1994.10117733
   McMillan SJ, 2002, J ADVERTISING, V31, P29, DOI 10.1080/00913367.2002.10673674
   Moran E, 2003, INFLUENCE ACAD FOCUS, P1
   Nkhoma M, 2014, EDUC TRAIN, V56, P287, DOI 10.1108/ET-01-2013-0005
   Nonis SA, 2006, J EDUC BUS, V81, P151, DOI 10.3200/JOEB.81.3.151-159
   Popil I, 2011, NURS EDUC TODAY, V31, P204, DOI 10.1016/j.nedt.2010.06.002
   Ringle C.M., 2005, Smartpls 2.0 (m3)
   Robinson L, 2015, ACT LEARN HIGH EDUC, V16, P11, DOI 10.1177/1469787415573355
   Springer L, 1999, REV EDUC RES, V69, P21, DOI 10.2307/1170643
   Ullah H., 2007, COLL STUD J, V41, P1192
   Umbach PD, 2005, RES HIGH EDUC, V46, P153, DOI 10.1007/s11162-004-1598-1
   van Dijk LA, 1999, INNOV EDUC TRAIN INT, V36, P260, DOI 10.1080/1355800990360402
   Webb N. M., 1989, INT J EDUC RES, V13, P21, DOI DOI 10.1016/0883-0355(89)90014-1
   Xiao L, 2008, P 41 HAW INT C SYST
   Yalçinkaya E, 2012, RES SCI TECHNOL EDUC, V30, P151, DOI 10.1080/02635143.2012.698605
   Zepke N, 2010, TEACH HIGH EDUC, V15, P661, DOI 10.1080/13562517.2010.522084
NR 54
TC 26
Z9 27
U1 3
U2 41
PU SAGE PUBLICATIONS INC
PI THOUSAND OAKS
PA 2455 TELLER RD, THOUSAND OAKS, CA 91320 USA
SN 1469-7874
EI 1741-2625
J9 ACT LEARN HIGH EDUC
JI Act. Learn. High. Educ.
PD MAR
PY 2017
VL 18
IS 1
BP 37
EP 50
DI 10.1177/1469787417693501
PG 14
WC Education & Educational Research
WE Social Science Citation Index (SSCI)
SC Education & Educational Research
GA ET1XT
UT WOS:000400063100004
DA 2024-07-15
ER

PT J
AU Kim, HY
   LaRusso, MD
   Hsin, LB
   Harbaugh, AG
   Selman, RL
   Snow, CE
AF Kim, Ha Yeon
   LaRusso, Maria D.
   Hsin, Lisa B.
   Harbaugh, Allen G.
   Selman, Robert L.
   Snow, Catherine E.
TI Social perspective-taking performance: Construct, measurement, and
   relations with academic performance and engagement
SO JOURNAL OF APPLIED DEVELOPMENTAL PSYCHOLOGY
LA English
DT Article
DE Social perspective taking; Social emotional competence; Academic
   engagement; Academic performance; Categorical confirmatory factor
   analysis
ID ENGLISH-LANGUAGE LEARNERS; INDIVIDUAL-DIFFERENCES;
   READING-COMPREHENSION; SCHOOL; MIND; COMPETENCE; BEHAVIOR; SUCCESS;
   SKILLS; METAANALYSIS
AB Social perspective-taking (SPT), the social-cognitive skill of inferring, considering, and evaluating others' perspectives, is critical in allowing students to engage not only with others in social interactions, but also with many academic materials and activities. However, due to complex conceptualizations of SPT, as well as challenges to its measurement, little research has examined the role of SPT in student learning. Using a new measure, the Assessment of Social Perspective-taking Performance (ASPP), this article presents evidence that SPT can be conceptualized as a set of measurable developmental performative skills relevant to classroom leaming in early adolescence: articulation of actors' beliefs/intentions and positioning of actors in their social contexts. Examination of its psychometric properties provides evidence that ASPP can precisely assess students' SPT performance across varying levels of those skills. Lastly, we find positive associations of SPT with academic engagement and standardized test scores.
C1 [Kim, Ha Yeon; LaRusso, Maria D.; Hsin, Lisa B.; Selman, Robert L.; Snow, Catherine E.] Harvard Univ, Cambridge, MA 02138 USA.
   [LaRusso, Maria D.; Snow, Catherine E.] SERP, Washington, DC USA.
   [Harbaugh, Allen G.] Boston Univ, Boston, MA 02215 USA.
C3 Harvard University; Boston University
RP Kim, HY (corresponding author), NYU, Steinhardt Sch Culture Educ & Human Dev, Global TIES Children, 246 Greene St, New York, NY 10003 USA.
EM hayeon@nyu.edu
RI Hsin, Lisa/R-4319-2019
OI Hsin, Lisa/0000-0003-0414-9964; Snow, Catherine E./0000-0002-6292-1126;
   Kim, Ha Yeon/0000-0001-7468-1310
FU Institute of Education Sciences, U.S. Department of Education
   [R305F100026]
FX The research reported here was supported by the Institute of Education
   Sciences, U.S. Department of Education, through Grant R305F100026 to the
   Strategic Educational Research Partnership Institute as part of the
   Reading for Understanding Research Initiative. We would like to thank
   the administrators, teachers, and students who made this important work
   possible. We would also like to thank Dr. Andrew Ho for his comments on
   this paper, Silvia Diazgranados and Michelle Dionne for their work
   conceptualizing perspective-taking performance, and our dedicated and
   skilled research staff who worked tirelessly, over several years, on
   this project.
CR Ames DR, 2004, J NONVERBAL BEHAV, V28, P187, DOI 10.1023/B:JONB.0000039649.20015.0e
   [Anonymous], CAT COMPR DISC DEB
   [Anonymous], 2008, STAT THEORIES MENTAL
   [Anonymous], SOCIAL COGNITIVE DEV
   [Anonymous], 2011, NEW HORIZONS LEARNIN
   [Anonymous], ETS RES REPORT SERIE
   [Anonymous], 2015, TEACHER COLL RECORD
   [Anonymous], ASSESSMENT CODING MA
   [Anonymous], 2010, MPLUS TECHNICAL APPE
   Apperly IA, 2003, J EXP CHILD PSYCHOL, V85, P297, DOI 10.1016/S0022-0965(03)00099-7
   Austin JL., 1962, DO THINGS WORDS
   Baker FB, 2001, ERIC
   Birch SH, 1997, J SCHOOL PSYCHOL, V35, P61, DOI 10.1016/S0022-4405(96)00029-5
   Brown HM, 2013, J AUTISM DEV DISORD, V43, P932, DOI 10.1007/s10803-012-1638-1
   Caprara GV, 2000, PSYCHOL SCI, V11, P302, DOI 10.1111/1467-9280.00260
   Carlson SM, 2001, CHILD DEV, V72, P1032, DOI 10.1111/1467-8624.00333
   CHAPMAN JG, 1991, CURR PSYCHOL RES REV, V10, P183, DOI 10.1007/BF02686774
   Denham SA, 2012, LEARN INDIVID DIFFER, V22, P178, DOI 10.1016/j.lindif.2011.05.001
   Diazgranados S, 2016, SOC DEV, V25, P572, DOI 10.1111/sode.12157
   Dodge KA, 2003, CHILD DEV, V74, P374, DOI 10.1111/1467-8624.7402004
   DODGE KA, 1986, MINN SYM CHILD PSYCH, V18, P77
   Donahue M., 2014, HDB LANGUAGE LITERAC, V2nd, P323
   Donahue ML, 2002, SPEAKING , READING, AND WRITING IN CHILDREN WITH LANGUAGE LEARNING DISABILITIES: NEW PARADIGMS IN RESEARCH AND PRACTICE, P239
   Duhaylongsod L, 2015, HARVARD EDUC REV, V85, P587, DOI 10.17763/0017-8055.85.4.587
   Durlak JA, 2011, CHILD DEV, V82, P405, DOI 10.1111/j.1467-8624.2010.01564.x
   Endacott J., 2013, SOCIAL STUDIES RES P, V8, P41, DOI DOI 10.1108/SSRP-01-2013-B0003
   Forero CG, 2009, STRUCT EQU MODELING, V16, P625, DOI 10.1080/10705510903203573
   Gehlbach H, 2004, EDUC PSYCHOL REV, V16, P207, DOI 10.1023/B:EDPR.0000034021.12899.11
   Gehlbach H., 2004, THEORY RES SOCIAL ED, V32, P39, DOI DOI 10.1080/00933104.2004.10473242
   Gehlbach H, 2017, PHI DELTA KAPPAN, V98, P8, DOI 10.1177/0031721717696471
   Gehlbach H, 2012, TEACH COLL REC, V114
   Gehlbach H, 2011, THEOR PRACT, V50, P311, DOI 10.1080/00405841.2011.607394
   Goldman S., 2015, The Oxford handbook of reading, P463, DOI DOI 10.1093/OXFORDHB/9780199324576.013.25
   Grant S.G., 2001, THEOR RES SOC EDUC, V29, P65
   Guthrie J.T., 1999, SCI STUD READ, V3, P231, DOI [DOI 10.1207/S1532799XSSR0303_3, https://doi.org/10.1207/s1532799xssr0303_3]
   Guthrie J.T., 2000, Handbook of reading research, V3rd
   Guthrie JT, 2012, HANDBOOK OF RESEARCH ON STUDENT ENGAGEMENT, P601, DOI 10.1007/978-1-4614-2018-7_29
   Hall JA, 2009, J NONVERBAL BEHAV, V33, P149, DOI 10.1007/s10919-009-0070-5
   Hsin LS, 2017, READ WRIT, V30, P1193, DOI 10.1007/s11145-016-9718-9
   Hu LT, 1999, STRUCT EQU MODELING, V6, P1, DOI 10.1080/10705519909540118
   Hulme S, 2003, COGNITION, V87, P73, DOI 10.1016/S0010-0277(02)00199-3
   JOHNSON DW, 1975, J PERS SOC PSYCHOL, V31, P241, DOI 10.1037/h0076285
   Jones S.M., Journal of Research in Educational Effectiveness
   Jones SM., 2012, Social Policy Report, V26, P1
   Keen Suzanne, 2007, Empathy and the Novel
   Ladd GW, 1999, CHILD DEV, V70, P1373, DOI 10.1111/1467-8624.00101
   Lane KL, 2004, J SPEC EDUC, V38, P104, DOI 10.1177/00224669040380020401
   LaRusso M, 2016, J RES EDUC EFF, V9, P201, DOI 10.1080/19345747.2015.1116035
   LaRusso M, 2011, J APPL DEV PSYCHOL, V32, P354, DOI 10.1016/j.appdev.2011.05.003
   Light P., 1979, DEV SOCIAL SENSITIVI
   Lord F.M., 1952, PSYCHOMETRIC MONOGRA
   Martin J, 2008, HUM DEV, V51, P294, DOI 10.1159/000170892
   Martiniello M, 2008, HARVARD EDUC REV, V78, P333, DOI 10.17763/haer.78.2.70783570r1111t32
   McDonald R.P., 1999, TEST THEORY, DOI [10.4324/9781410601087/TEST-THEORY-RODERICK-MCDONALD, DOI 10.4324/9781410601087]
   Muthen L. K., 1998, Mplus User's Guide, V8th
   Olson CB, 2007, RES TEACH ENGL, V41, P269
   Pelletier J, 2006, SPR SER HUM EX, P77
   Piaget J., 1951, The child's conception of the world
   PIANTA RC, 1995, DEV PSYCHOPATHOL, V7, P295, DOI 10.1017/S0954579400006519
   Raykov T, 1997, APPL PSYCH MEAS, V21, P173, DOI 10.1177/01466216970212006
   Realo A, 2003, J RES PERS, V37, P420, DOI 10.1016/S0092-6566(03)00021-7
   Rhoades BL, 2011, EARLY CHILD RES Q, V26, P182, DOI 10.1016/j.ecresq.2010.07.003
   Ricketts J, 2013, J AUTISM DEV DISORD, V43, P807, DOI 10.1007/s10803-012-1619-4
   Ryan RM, 2000, AM PSYCHOL, V55, P68, DOI 10.1037/0003-066X.55.1.68
   Ryskin RA, 2015, J EXP PSYCHOL GEN, V144, P898, DOI 10.1037/xge0000093
   Schultz LH., 2003, Journal of Research in Character Education, V1, P67
   Selman R. L., 1980, GROWTH INTERPERSONAL
   Selman R.L., 2010, DEV SOCIAL COGNITIVE, P227
   Selman R.L., 2007, The promotion of social awareness
   Snow C. E., 2009, CAMBRIDGE HDB LITERA, P112, DOI [10.1017/cbo9780511609664.008, DOI 10.1017/CBO9780511609664.008]
   Takacs D., 2003, NEA HIGHER ED J, V19, P27
   TAKANE Y, 1987, PSYCHOMETRIKA, V52, P393, DOI 10.1007/BF02294363
   Webster-Stratton C, 2004, INFANT YOUNG CHILD, V17, P96, DOI 10.1097/00001163-200404000-00002
   Wellborn J.G., 1987, MANUAL ROCHESTER ASS
   Wellman HM, 2001, CHILD DEV, V72, P655, DOI 10.1111/1467-8624.00304
   Wigfield A, 2008, PSYCHOL SCHOOLS, V45, P432, DOI 10.1002/pits.20307
   Wirth RJ, 2007, PSYCHOL METHODS, V12, P58, DOI 10.1037/1082-989X.12.1.58
   Zins JE, 2007, J EDUC PSYCHOL CONS, V17, P191, DOI 10.1080/10474410701413145
NR 78
TC 28
Z9 37
U1 2
U2 29
PU ELSEVIER SCIENCE INC
PI NEW YORK
PA STE 800, 230 PARK AVE, NEW YORK, NY 10169 USA
SN 0193-3973
EI 1873-7900
J9 J APPL DEV PSYCHOL
JI J. Appl. Dev. Psychol.
PD JUL-AUG
PY 2018
VL 57
BP 24
EP 41
DI 10.1016/j.appdev.2018.05.005
PG 18
WC Psychology, Developmental
WE Social Science Citation Index (SSCI)
SC Psychology
GA GR5TG
UT WOS:000442704200003
DA 2024-07-15
ER

PT J
AU Hong, W
   Zhen, R
   Liu, RD
   Wang, MT
   Ding, Y
   Wang, J
AF Hong, Wei
   Zhen, Rui
   Liu, Ru-De
   Wang, Ming-Te
   Ding, Yi
   Wang, Jia
TI The longitudinal linkages among Chinese children's behavioural,
   cognitive, and emotional engagement within a mathematics context
SO EDUCATIONAL PSYCHOLOGY
LA English
DT Article
DE Behavioural engagement; cognitive engagement; emotional engagement;
   mathematics; primary school students
ID SCHOOL ENGAGEMENT; SELF-EFFICACY; PSYCHOLOGICAL ENGAGEMENT; STUDENT
   ENGAGEMENT; POSITIVE EMOTIONS; ACHIEVEMENT GOALS; MEDIATING ROLE;
   MOTIVATION; YOUTH; KINDERGARTEN
AB Student engagement, consisting of behavioural, cognitive, and emotional components, has been proven to influence both academic success and psychological well-being. To examine the linkages among the three aspects of academic engagement, a sample of 789 Chinese primary school students (47% girls; 39% 3rd graders, 31% 4th graders, 30% 5th graders) completed the Mathematics Engagement Scale at three 6-month intervals over the course of 1.5 years. Results indicated that the effects of behavioural, cognitive, and emotional engagement amplified and influenced one another over time. Specifically, behavioural engagement stably predicted cognitive and emotional engagement over time, but the prediction of cognitive engagement on emotional engagement was not consistent from T1 to T2 and from T2 to T3. In addition, emotional engagement significantly predicted behavioural and cognitive engagement only from T2 to T3. These findings support academic engagement as multidimensional construct and advance the understanding of its internal dynamical and continuous developmental interrelations.
C1 [Hong, Wei; Liu, Ru-De] Beijing Normal Univ, Natl Demonstrat Ctr Expt Psychol Educ, Beijing Key Lab Appl Expt Psychol, Fac Psychol, 19 Xinjiekouwai St, Beijing 100875, Peoples R China.
   [Zhen, Rui] Hangzhou Normal Univ, Inst Psychol Sci, Hangzhou, Peoples R China.
   [Wang, Ming-Te] Univ Pittsburgh, Sch Educ, Dept Psychol, Pittsburgh, PA 15260 USA.
   [Ding, Yi] Fordham Univ, Grad Sch Educ, Armonk, NY USA.
   [Wang, Jia] Beijing Union Univ, Teachers Coll, Beijing, Peoples R China.
C3 Beijing Normal University; Hangzhou Normal University; Pennsylvania
   Commonwealth System of Higher Education (PCSHE); University of
   Pittsburgh; Fordham University; Beijing Union University
RP Liu, RD (corresponding author), Beijing Normal Univ, Natl Demonstrat Ctr Expt Psychol Educ, Beijing Key Lab Appl Expt Psychol, Fac Psychol, 19 Xinjiekouwai St, Beijing 100875, Peoples R China.
EM liurude@126.com
RI D, Y/JJC-2699-2023; Wang, Ming-Te/HCH-2285-2022
OI Hong, Wei/0000-0002-5976-8159
FU Project of Humanities and Social Sciences Key Research Base in Ministry
   of Education of the People's Republic of China [15JJD190001]
FX This study was supported by the Project of Humanities and Social
   Sciences Key Research Base in Ministry of Education of the People's
   Republic of China [15JJD190001].
CR BOHNER G, 1994, EUR J SOC PSYCHOL, V24, P207, DOI 10.1002/ejsp.2420240115
   Collie RJ, 2017, CONTEMP EDUC PSYCHOL, V49, P355, DOI 10.1016/j.cedpsych.2017.04.001
   Damian LE, 2017, PERS INDIV DIFFER, V105, P179, DOI 10.1016/j.paid.2016.09.044
   Dobie T. E., 2016, MIDDLE SCH STUDENTS
   Elbert T, 2001, DEV COGN NEUROSCI, P191
   FINN JD, 1989, REV EDUC RES, V59, P117, DOI 10.3102/00346543059002117
   Finn JD, 2012, HANDBOOK OF RESEARCH ON STUDENT ENGAGEMENT, P97, DOI 10.1007/978-1-4614-2018-7_5
   Fredricks JA, 2004, REV EDUC RES, V74, P59, DOI 10.3102/00346543074001059
   Fredrickson BL, 2001, AM PSYCHOL, V56, P218, DOI 10.1037/0003-066X.56.3.218
   Gagne R.M., 1985, The conditions of learning and theory of instruction Robert Gagn
   Hong W., 2018, PSYCHOL DEV ED, V34, P191, DOI DOI 10.16187/J.CNKI.ISSN1001-4918.2018.02.08
   ISEN AM, 1987, J PERS SOC PSYCHOL, V52, P1122, DOI 10.1037/0022-3514.52.6.1122
   Kim C, 2015, EDUC TECHNOL SOC, V18, P261
   Ladd GW, 2000, MERRILL PALMER QUART, V46, P255
   Lau S, 2008, BRIT J EDUC PSYCHOL, V78, P639, DOI 10.1348/000709907X270261
   Lavigne NC, 2007, CONTEMP EDUC PSYCHOL, V32, P630, DOI 10.1016/j.cedpsych.2006.09.001
   Lawson MA, 2013, REV EDUC RES, V83, P432, DOI 10.3102/0034654313480891
   Lee J, 2010, EDUC PSYCHOL-US, V45, P185, DOI 10.1080/00461520.2010.493471
   LEMAIRE P, 1995, J EXP PSYCHOL GEN, V124, P83, DOI 10.1037/0096-3445.124.1.83
   Leversen I., 2012, CHILD DEV RES, V2012, P1, DOI DOI 10.1155/2012/684157
   Li YB, 2013, J YOUTH ADOLESCENCE, V42, P20, DOI 10.1007/s10964-012-9857-5
   Lin FL, 2018, STUD EDUC EVAL, V58, P178, DOI 10.1016/j.stueduc.2018.03.001
   Liu P, 2014, J ANXIETY DISORD, V28, P345, DOI 10.1016/j.janxdis.2014.03.008
   Marchis I, 2011, PROCD SOC BEHV, V29, DOI 10.1016/j.sbspro.2011.11.306
   Martin AJ, 2008, J PERS, V76, P135, DOI 10.1111/j.1467-6494.2007.00482.x
   McGuire JK, 2006, J ADOLESCENCE, V29, P289, DOI 10.1016/j.adolescence.2005.07.006
   Pierce R, 2007, COMPUT EDUC, V48, P285, DOI 10.1016/j.compedu.2005.01.006
   Ramey HL, 2015, J ADOLESCENCE, V45, P237, DOI 10.1016/j.adolescence.2015.09.006
   Rastegar A, 2010, PROCD SOC BEHV, V5, P791, DOI 10.1016/j.sbspro.2010.07.186
   Reschly AL, 2008, PSYCHOL SCHOOLS, V45, P419, DOI 10.1002/pits.20306
   Robinson K, 2014, AM J EDUC, V120, P325, DOI 10.1086/675530
   Schwarz N., 1990, HDB MOTIVATION COGNI, V2, P527
   Sciarra D.T., 2008, PROFESSIONAL SCH COU, V11, P218, DOI DOI 10.5330/PSC.N.2010-11.218
   SEIBERT PS, 1991, MEM COGNITION, V19, P507, DOI 10.3758/BF03199574
   Singh K, 2002, J EDUC RES, V95, P323, DOI 10.1080/00220670209596607
[truncated: 2,928,628 more chars]
