# Supplementary material for: Studying engagement in educational settings: a mapping review on high-impact academic engagement research
Source: Front Psychol. 2025 Jan 31;16:1519509. doi: 10.3389/fpsyg.2025.1519509 (PMC11825833; doi:10.3389/fpsyg.2025.1519509)
Supplement: Supplementary file 1 [file Data_Sheet_1.ZIP › AcadEngagem_data_3.txt]

FN Clarivate Analytics Web of Science
VR 1.0
PT J
AU Farmer, TW
   Irvin, MJ
   Leung, MC
   Hall, CM
   Hutchins, BC
   McDonough, E
AF Farmer, Thomas W.
   Irvin, Matthew J.
   Leung, Man-Chi
   Hall, Cristin M.
   Hutchins, Bryan C.
   McDonough, Erin
TI Social preference, social prominence, and group membership in late
   elementary school: homophilic concentration and peer affiliation
   configurations
SO SOCIAL PSYCHOLOGY OF EDUCATION
LA English
DT Article
DE Peer groups; Social preference; Perceived popularity; Aggression;
   Academic achievement
AB This study investigated the social preference and social prominence of 622 5th graders (290 boys, 332 girls) in relation to peer group membership. The sample was recruited from 11 elementary schools in a southeastern state. The ethnicity of participants was 55% European American, 41% African American, and 4% other. Peer groups were classified on each of three domains (academic, aggression, popular) by the proportion of group members who were high on the characteristic of interest. Participants' peer affiliations were also classified with cluster analytic techniques that yielded distinct configurations of aggression, popularity, and academic competence. Social preference and social prominence were each related to popular peer group type for both boys and girls and differentially related to aggressive and academic group types. Social prominence, but not social preference, was related to peer group configurations for both girls and boys. Implications for the development of social contextual interventions to support students' adjustment and academic engagement during late elementary school are discussed.
C1 [Farmer, Thomas W.; Hall, Cristin M.] Penn State Univ, Coll Educ, University Pk, PA 16801 USA.
   [Irvin, Matthew J.; Leung, Man-Chi; Hutchins, Bryan C.; McDonough, Erin] Univ N Carolina, Ctr Dev Sci, Chapel Hill, NC 27599 USA.
C3 Pennsylvania Commonwealth System of Higher Education (PCSHE);
   Pennsylvania State University; Pennsylvania State University -
   University Park; University of North Carolina; University of North
   Carolina Chapel Hill
RP Farmer, TW (corresponding author), Penn State Univ, Coll Educ, 227 CEDAR Bldg, University Pk, PA 16801 USA.
EM twf2@psu.edu
RI Farmer, Tom/AFR-4877-2022; Hall, Colin Michael/C-1439-2010
OI Hall, Colin Michael/0000-0002-7734-4587
CR Adler PA, 1996, SOCIOL INQ, V66, P111, DOI 10.1111/j.1475-682X.1996.tb00213.x
   ADLER PA, 1992, SOCIOL EDUC, V65, P169, DOI 10.2307/2112807
   ADLER PA, 1995, SOC PSYCHOL QUART, V58, P145, DOI 10.2307/2787039
   Akos P, 2006, J SPEC GROUP WORK, V32, P51, DOI 10.1080/01933920600977648
   Aldenderfer M., 1984, Cluster analysis
   [Anonymous], 1990, SOCIAL IDENTITY THEO
   [Anonymous], IDENTIFYING SO UNPUB
   Babad E., 2001, Social Psychology of Education, V5, P3
   Baldwin J.M., 1897, Social and Ethical Interpretations in Mental Development
   Bronfenbrenner U, 1943, SOCIOMETRY, V6, P363, DOI 10.2307/2785218
   CAIRNS R, 1998, SOCIOMETRY THEN NOW, P25
   Cairns R. B., 1994, Lifelines and risks: Pathways of youth in our time
   Cairns R. B., 1985, J EARLY ADOLOSCENCE, V5, P3339
   CAIRNS RB, 1983, MERRILL PALMER QUART, V29, P429
   CAIRNS RB, 1995, CHILD DEV, V66, P1330, DOI 10.1111/j.1467-8624.1995.tb00938.x
   CAIRNS RB, 1988, DEV PSYCHOL, V24, P815, DOI 10.1037/0012-1649.24.6.815
   CAIRNS RB, 1989, CHILD DEV, V60, P1437, DOI 10.2307/1130933
   CAIRNS RB, 1995, BEHAV RES THER, V33, P725, DOI 10.1016/0005-7967(95)00004-H
   CANTRELL VL, 1985, J CONSULT CLIN PSYCH, V53, P884, DOI 10.1037/0022-006X.53.6.884
   Cillessen AHN, 2004, CHILD DEV, V75, P147, DOI 10.1111/j.1467-8624.2004.00660.x
   COIE JD, 1982, DEV PSYCHOL, V18, P557, DOI 10.1037/0012-1649.18.4.557
   Coleman JamesSamuel., 1961, The Adolescent Society; The Social Life of the Teenager and its Impact on Education
   CORSARO WA, 1990, ANNU REV SOCIOL, V16, P197, DOI 10.1146/annurev.so.16.080190.001213
   de Bruyn EH, 2006, J ADOLESCENT RES, V21, P607, DOI 10.1177/0743558406293966
   EDER D, 1995, YOUTH SOC, V26, P298, DOI 10.1177/0044118X95026003002
   EDER D, 1987, SOCIOL EDUC, V60, P200, DOI 10.2307/2112276
   EDER D, 1985, SOCIOL EDUC, V58, P154, DOI 10.2307/2112416
   Espelage D. L., 2008, NEW DIRECTIONS CHILD
   Estell DB, 2008, J SCHOOL PSYCHOL, V46, P193, DOI 10.1016/j.jsp.2007.03.004
   Estell DB, 2003, NEW DIR CHILD ADOLES, V101, P75, DOI 10.1002/cd.83
   Estell DB, 2002, INT J BEHAV DEV, V26, P518, DOI 10.1080/01650250143000472
   Estell DB, 2002, MERRILL PALMER QUART, V48, P52, DOI 10.1353/mpq.2002.0002
   EVANS C, 1993, J CONTEMP ETHNOGR, V22, P139, DOI 10.1177/089124193022002001
   Farmer TW, 2009, ELEM SCHOOL J, V109, P301, DOI 10.1086/592309
   FARMER TW, 1994, J EMOT BEHAV DISORD, V2, P143, DOI 10.1177/106342669400200302
   Farmer TW, 2003, DEV PSYCHOL, V39, P992, DOI 10.1037/0012-1649.39.6.992
   Farmer TW, 2003, J SCHOOL PSYCHOL, V41, P217, DOI 10.1016/S0022-4405(03)00046-3
   Farmer TW, 2002, J EDUC PSYCHOL, V94, P611, DOI 10.1037//0022-0663.94.3.611
   Farmer TW, 1996, SOC DEV, V5, P174, DOI 10.1111/j.1467-9507.1996.tb00079.x
   Gest SD, 2001, SOC DEV, V10, P23, DOI 10.1111/1467-9507.00146
   Gest SD, 2003, SOC DEV, V12, P513, DOI 10.1111/1467-9507.00246
   Gifford-Smith ME, 2003, J SCHOOL PSYCHOL, V41, P235, DOI 10.1016/S0022-4405(03)00048-7
   Gronlund N.E., 1959, Sociometry in the classroom
   Hamm JV, 2005, J EARLY ADOLESCENCE, V25, P345, DOI 10.1177/0272431605276932
   Haselager GJT, 1998, CHILD DEV, V69, P1198, DOI 10.2307/1132369
   Heflin A.H., 1990, PEER REJECTION CHILD, P60
   Hughes JN, 2007, CONTEMP EDUC PSYCHOL, V32, P400, DOI 10.1016/j.cedpsych.2005.12.003
   Killeya-Jones LA, 2007, J SCHOOL PSYCHOL, V45, P549, DOI 10.1016/j.jsp.2007.04.002
   Kindermann T.A., 1996, Social motivation: Understanding children's school adjustment, P279
   KINDERMANN TA, 1993, DEV PSYCHOL, V29, P970, DOI 10.1037/0012-1649.29.6.970
   Kindermann TA, 2007, CHILD DEV, V78, P1186, DOI 10.1111/j.1467-8624.2007.01060.x
   Kwon K, 2007, MERRILL PALMER QUART, V53, P216, DOI 10.1353/mpq.2007.0012
   LaFontana KA, 2002, DEV PSYCHOL, V38, P635, DOI 10.1037//0012-1649.38.5.635
   LaFontana KM, 1999, J GENET PSYCHOL, V160, P225, DOI 10.1080/00221329909595394
   Lease AM, 2002, SOC DEV, V11, P87, DOI 10.1111/1467-9507.00188
   Leung M.-C., 1996, SOC DEV, V6, P146
   Lindstrom W.A., 2005, Social Psychology of Education, V8, P223
   Luthar SS, 1996, J RES ADOLESCENCE, V6, P581
   Mahoney JL, 2003, J EDUC PSYCHOL, V95, P409, DOI 10.1037/0022-0663.95.2.409
   MASTEN AS, 1985, DEV PSYCHOL, V21, P523, DOI 10.1037/0012-1649.21.3.523
   McConnell S.R., 1986, Children's social behavior: Development, assessment, and modification, P215
   Merten DE, 1997, SOCIOL EDUC, V70, P175, DOI 10.2307/2673207
   Moreno JL, 1943, SOCIOMETRY, V6, P425, DOI 10.2307/2785221
   Moreno J.L., 1934, NERVOUS MENTAL DIS M, DOI DOI 10.1037/10648-000
   OETTING ER, 1986, J COUNS DEV, V65, P17, DOI 10.1002/j.1556-6676.1986.tb01219.x
   PARKER JG, 1987, PSYCHOL BULL, V102, P357, DOI 10.1037/0033-2909.102.3.357
   Parkhurst JT, 1998, J EARLY ADOLESCENCE, V18, P125, DOI 10.1177/0272431698018002001
   Pittinsky M., 2008, Social Psychology of Education, V11, P133, DOI [https://doi.org/10.1007/s11218-007-9046-7, DOI 10.1007/S11218-007-9046-7]
   Ream RK, 2008, SOCIOL EDUC, V81, P109, DOI 10.1177/003804070808100201
   Rimm-Kaufman SE, 2007, PSYCHOL SCHOOLS, V44, P397, DOI 10.1002/pits.20231
   Rodkin PC, 2006, SOC DEV, V15, P175, DOI 10.1111/j.1467-9507.2006.00336.x
   Rodkin PC, 2007, NEW DIR CHILD ADOLES, V118, P1, DOI 10.1002/cd.v2007:118
   Rodkin PC, 2003, SCHOOL PSYCHOL REV, V32, P384
   Rose AJ, 2004, J EXP CHILD PSYCHOL, V88, P25, DOI 10.1016/j.jecp.2004.02.005
   Rubin K.H., 2006, Handbook of child psychology: Vol. 3. Social, emotional, V6th, P571, DOI DOI 10.1002/9780470147658.CHPSY0310
   Schwartz D, 2006, DEV PSYCHOL, V42, P1116, DOI 10.1037/0012-1649.42.6.1116
   SHERIF M, 1956, SCI AM, V195, P54, DOI 10.1038/scientificamerican1156-54
   Staff J, 2008, SOC FORCES, V87, P445
   Vaillancourt T, 2006, AGGRESSIVE BEHAV, V32, P396, DOI 10.1002/ab.20138
   WARD JH, 1963, J AM STAT ASSOC, V58, P236, DOI 10.2307/2282967
   Wentzel KR, 1997, CHILD DEV, V68, P1198, DOI 10.2307/1132301
   WENTZEL KR, 1995, CHILD DEV, V66, P754, DOI 10.2307/1131948
   Wentzel KR, 1998, EDUC PSYCHOL REV, V10, P155, DOI 10.1023/A:1022137619834
   Xie HL, 1999, J EMOT BEHAV DISORD, V7, P147
NR 84
TC 11
Z9 13
U1 0
U2 22
PU SPRINGER
PI DORDRECHT
PA VAN GODEWIJCKSTRAAT 30, 3311 GZ DORDRECHT, NETHERLANDS
SN 1381-2890
J9 SOC PSYCHOL EDUC
JI Soc. Psychol. Educ.
PD JUN
PY 2010
VL 13
IS 2
BP 271
EP 293
DI 10.1007/s11218-009-9107-1
PG 23
WC Psychology, Educational
WE Social Science Citation Index (SSCI)
SC Psychology
GA V21OV
UT WOS:000208217800007
DA 2024-07-15
ER

PT J
AU Kwon, K
   López-Pérez, B
   Shim, SS
   Hammad, I
AF Kwon, Kyongboon
   Lopez-Perez, Belen
   Shim, Sungok Serena
   Hammad, Isha
TI Mediating effects of peer experiences between children's emotionality
   and academic functioning
SO JOURNAL OF APPLIED DEVELOPMENTAL PSYCHOLOGY
LA English
DT Article
DE Emotionality; Emotional experience; Emotional expressivity; Academic
   achievement; Academic engagement; Peer experiences
ID EFFORTFUL CONTROL; NEGATIVE EMOTIONS; ANGER EXPRESSION; SELF-CONCEPT;
   FIT INDEXES; ACHIEVEMENT; COMPETENCE; ADJUSTMENT; SADNESS; ADOLESCENTS
AB We examined how children's peer experiences mediated the association between dispositional emotionality and academic functioning. One hundred and ninety-nine children (104 girls, Mage = 10 years) participated in a twoyear study. The predictors (self-reported emotional experience, peer-nominations of emotional expressivity) and the mediators (self-reported positive and negative peer experiences) were assessed at Time 1; outcome variables (academic achievement and teacher-rated engagement) were assessed at Time 2. The effect of emotional expressivity (happiness, anger) on academic functioning was direct. The effect of emotional experience (sadness, anger) on academic functioning was indirect via negative peer experiences. The specific dimensions of emotionality (experience, expressivity) warrant consideration in the assessment of children's emotionality because they appear to have unique interpersonal mechanisms that lead to academic functioning. Beyond overt emotional expressivity, educators and caregivers should carefully attend to children's covert emotional experience in efforts to promote adaptive peer relationships and academic outcomes for children.
C1 [Kwon, Kyongboon; Hammad, Isha] Univ Wisconsin, Dept Educ Psychol, Milwaukee, WI 53201 USA.
   [Lopez-Perez, Belen] Liverpool Hope Univ, Dept Psychol, Liverpool, Merseyside, England.
   [Shim, Sungok Serena] Ball State Univ, Dept Educ Psychol, Muncie, IN 47306 USA.
C3 University of Wisconsin System; University of Wisconsin Milwaukee;
   University of Liverpool; Liverpool Hope University; Ball State
   University
RP Kwon, K (corresponding author), Univ Wisconsin, Dept Educ Psychol, Milwaukee, WI 53201 USA.
EM kwonk@uwm.edu
RI Shim, Sungok Serena/JMQ-6998-2023
OI Lopez-Perez, Belen/0000-0002-8517-2236
FU University of Wisconsin-Milwaukee
FX The research is supported by internal research grant from University of
   Wisconsin-Milwaukee awarded to the first author.
CR Abraham MM, 2013, MERRILL PALMER QUART, V59, P399, DOI 10.13110/merrpalmquar1982.59.4.0399
   Abrahams L, 2019, PSYCHOL ASSESSMENT, V31, P460, DOI 10.1037/pas0000591
   [Anonymous], 2007, Emotion in education, DOI DOI 10.1016/B978-012372545-5/50008-3
   Bending GD, 2000, BIOL FERT SOILS, V31, P78, DOI 10.1007/s003740050627
   BENTLER PM, 1980, PSYCHOL BULL, V88, P588, DOI 10.1037/0033-2909.107.2.238
   Blair C, 2002, AM PSYCHOL, V57, P111, DOI 10.1037//0003-066X.57.2.111
   Bleidorn W, 2019, AM PSYCHOL, V74, P1056, DOI 10.1037/amp0000503
   Brown JR, 1996, CHILD DEV, V67, P789, DOI 10.2307/1131861
   Caprara GV, 2000, PSYCHOL SCI, V11, P302, DOI 10.1111/1467-9280.00260
   Caro D.H., 2009, CAN J EDUC, V32, P558
   Cillessen A.H.N., 2011, Popularity in the peer system, P25, DOI [DOI 10.1007/978-1-4419-1695-2_46, 10.1007/978-1-4419-1695-2]
   Davidson AJ, 2010, J SCHOOL PSYCHOL, V48, P483, DOI 10.1016/j.jsp.2010.08.002
   Deater-Deckard K, 2007, J CHILD PSYCHOL PSYC, V48, P80, DOI 10.1111/j.1469-7610.2006.01653.x
   Deng YL, 2016, PLOS ONE, V11, DOI 10.1371/journal.pone.0158666
   Denham SA, 2002, J CHILD PSYCHOL PSYC, V43, P901, DOI 10.1111/1469-7610.00139
   Denham SA, 2012, J GENET PSYCHOL, V173, P246, DOI 10.1080/00221325.2011.597457
   Dennis TA, 2009, EMOTION, V9, P520, DOI 10.1037/a0016514
   Diaz A, 2017, J RES PERS, V67, P3, DOI 10.1016/j.jrp.2015.11.002
   Dollar JM, 2018, EARLY EDUC DEV, V29, P747, DOI 10.1080/10409289.2017.1409606
   Dougherty LR, 2006, SOC DEV, V15, P394, DOI 10.1111/j.1467-9507.2006.00348.x
   Eisenberg N, 2000, J PERS SOC PSYCHOL, V78, P136, DOI 10.1037/0022-3514.78.1.136
   Eisinga R, 2013, INT J PUBLIC HEALTH, V58, P637, DOI 10.1007/s00038-012-0416-3
   Gilman R, 2003, SCHOOL PSYCHOL QUART, V18, P192, DOI 10.1521/scpq.18.2.192.21858
   Gross JJ, 2000, PERS SOC PSYCHOL B, V26, P712, DOI 10.1177/0146167200268006
   Guay F, 2003, J EDUC PSYCHOL, V95, P124, DOI 10.1037/0022-0663.95.1.124
   Guay F, 1999, J EDUC PSYCHOL, V91, P105, DOI 10.1037/0022-0663.91.1.105
   Gumora G, 2002, J SCHOOL PSYCHOL, V40, P395, DOI 10.1016/S0022-4405(02)00108-5
   Halberstadt AG, 2001, SOC DEV, V10, P79, DOI 10.1111/1467-9507.00150
   Hanish LD, 2004, DEV PSYCHOPATHOL, V16, P335, DOI 10.1017/S095479404044542
   Hartup WW, 1999, CURR DIR PSYCHOL SCI, V8, P76, DOI 10.1111/1467-8721.00018
   He J, 2012, SOC DEV, V21, P343, DOI 10.1111/j.1467-9507.2011.00622.x
   Hernández MM, 2016, EMOTION, V16, P553, DOI 10.1037/emo0000147
   Hu LT, 1999, STRUCT EQU MODELING, V6, P1, DOI 10.1080/10705519909540118
   HUBBARD JA, 1994, MERRILL PALMER QUART, V40, P1
   Huron D., 2018, The Function of Emotions: When and Why Emotions Help Us, P59, DOI DOI 10.1007/978-3-319-77619-4_5
   Kerr MA, 2008, CLIN PSYCHOL REV, V28, P559, DOI 10.1016/j.cpr.2007.08.001
   Kochenderfer-Ladd B, 2004, SOC DEV, V13, P329, DOI 10.1111/j.1467-9507.2004.00271.x
   Lengua LJ, 2003, J APPL DEV PSYCHOL, V24, P595, DOI 10.1016/j.appdev.2003.08.002
   Levine LJ, 1996, COGNITION EMOTION, V10, P337, DOI 10.1080/026999396380178
   López-Pérez B, 2018, BRIT J CLIN PSYCHOL, V57, P274, DOI 10.1111/bjc.12173
   Lyubomirsky S, 2005, PSYCHOL BULL, V131, P803, DOI 10.1037/0033-2909.131.6.803
   MacKinnon DP, 2007, ANNU REV PSYCHOL, V58, P593, DOI 10.1146/annurev.psych.58.110405.085542
   McCullough G, 2000, PSYCHOL SCHOOLS, V37, P281, DOI 10.1002/(SICI)1520-6807(200005)37:3<281::AID-PITS8>3.0.CO;2-2
   McHale S.M., 2003, Handbook of psychology: Developmental Psychology, V6, P241, DOI DOI 10.1002/0471264385.WEI0610
   Meyer DK, 2014, EDUC PSYCHOL HANDB, P458
   Miller AL, 2006, COGNITION EMOTION, V20, P1170, DOI 10.1080/02699930500405691
   Moilanen KL, 2010, DEV PSYCHOPATHOL, V22, P635, DOI 10.1017/S0954579410000337
   Muthen L., 2019, MPLUS USERS GUIDE
   Perry-Parrish C, 2012, SOC DEV, V21, P88, DOI 10.1111/j.1467-9507.2011.00615.x
   Rubin KH, 2009, ANNU REV PSYCHOL, V60, P141, DOI 10.1146/annurev.psych.60.110707.163642
   Rydell AM, 2003, EMOTION, V3, P30, DOI 10.1037/1528-3542.3.1.30
   Sandstrom MJ, 2003, MERRILL PALMER QUART, V49, P427, DOI 10.1353/mpq.2003.0025
   Schultz D, 2004, DEV PSYCHOPATHOL, V16, P371, DOI 10.1017/S0954579404044566
   Schwartz D, 2005, J EDUC PSYCHOL, V97, P425, DOI 10.1037/0022-0663.97.3.425
   Schweinle A, 2006, J EDUC RES, V99, P271, DOI 10.3200/JOER.99.5.271-294
   Skinner EA, 2009, EDUC PSYCHOL MEAS, V69, P493, DOI 10.1177/0013164408323233
   Tamir M, 2016, PERS SOC PSYCHOL REV, V20, P199, DOI 10.1177/1088868315586325
   Tan L, 2018, J EXP CHILD PSYCHOL, V170, P190, DOI 10.1016/j.jecp.2018.01.005
   Trentacosta CJ, 2006, SCHOOL PSYCHOL QUART, V21, P148, DOI 10.1521/scpq.2006.21.2.148
   Valiente C, 2020, DEV PSYCHOL, V56, P578, DOI 10.1037/dev0000863
   Valiente C, 2012, CHILD DEV PERSPECT, V6, P129, DOI 10.1111/j.1750-8606.2011.00192.x
   Valiente C, 2010, J EDUC PSYCHOL, V102, P550, DOI 10.1037/a0018992
   von Salisch M, 2001, INT J BEHAV DEV, V25, P310, DOI 10.1080/01650250143000058
   von Salisch M, 2018, J YOUTH ADOLESCENCE, V47, P673, DOI 10.1007/s10964-017-0683-7
   Walden TA, 2003, PSYCHOL ASSESSMENT, V15, P399, DOI 10.1037/1040-3590.15.3.399
   Wang MZ, 2019, PERS INDIV DIFFER, V144, P19, DOI 10.1016/j.paid.2019.02.029
   Wentzel KR, 2021, J EDUC PSYCHOL, V113, P157, DOI 10.1037/edu0000468
   Wentzel KR, 2017, HANDBOOK OF COMPETENCE AND MOTIVATION, 2 EDITION, P586
   White R, 2021, CONTEMP EDUC PSYCHOL, V64, DOI 10.1016/j.cedpsych.2021.101942
   Youniss J., 1980, Parents and peers in social development: A Sullivan-Piaget perspective
   Zeman J, 1996, CHILD DEV, V67, P957, DOI 10.2307/1131873
   Zeman J, 2002, J CLIN CHILD ADOLESC, V31, P393, DOI 10.1207/S15374424JCCP3103_11
   Zeman J, 2006, J DEV BEHAV PEDIATR, V27, P155, DOI 10.1097/00004703-200604000-00014
   Zeman JL, 2018, J ABNORM CHILD PSYCH, V46, P223, DOI 10.1007/s10802-017-0275-8
   Zhou Q, 2010, J EDUC PSYCHOL, V102, P180, DOI 10.1037/a0015908
NR 75
TC 1
Z9 1
U1 0
U2 15
PU ELSEVIER SCIENCE INC
PI NEW YORK
PA STE 800, 230 PARK AVE, NEW YORK, NY 10169 USA
SN 0193-3973
EI 1873-7900
J9 J APPL DEV PSYCHOL
JI J. Appl. Dev. Psychol.
PD MAY-JUN
PY 2022
VL 80
AR 101415
DI 10.1016/j.appdev.2022.101415
EA APR 2022
PG 10
WC Psychology, Developmental
WE Social Science Citation Index (SSCI)
SC Psychology
GA 1H5AS
UT WOS:000796555200008
DA 2024-07-15
ER

PT J
AU Ennis, RP
   Harris, KR
   Lane, KL
   Mason, LH
AF Ennis, Robin Parks
   Harris, Karen R.
   Lane, Kathleen Lynne
   Mason, Linda H.
TI Lessons Learned from Implementing Self-Regulated Strategy Development
   with Students with Emotional and Behavioral Disorders in Alternative
   Educational Settings
SO BEHAVIORAL DISORDERS
LA English
DT Article
ID PERSUADING STUDENTS; DISABILITIES; CHILDREN; OPPORTUNITIES;
   DIFFICULTIES; PROFILES; SKILLS; WRITE; RISK; DARE
AB Self-regulated strategy development (SRSD) is an evidence-based intervention for use with students with emotional and behavioral disorders (EBD). To date, there are nine studies investigating SRSD in alternative education settings, including self-contained day and residential schools, with 113 students with EBD in grades 3 through 12. A brief synthesis of this body of SRSD research is presented, which represents SRSD implementation in individualized, small-group, and class-wide formats using group and single-case research design methodology. Lessons learned from this research are presented to inform both practitioners and researchers, including guidelines for overcoming the unique barriers to SRSD implementation that students with EBD in alternative education settings may present. Lessons learned include the need for (a) developing strategies for increasing students' academic engagement, (b) further addressing behavioral and academic needs, (c) overcoming issues of truancy and transience, (d) promoting maintenance and generalization, and (e) increasing teacher buy-in. Future directions for this line of research are also outlined.
C1 [Ennis, Robin Parks] Clemson Univ, Clemson, SC 29634 USA.
   [Harris, Karen R.] Arizona State Univ, Tempe, AZ 85287 USA.
   [Lane, Kathleen Lynne] Univ Kansas, Lawrence, KS 66045 USA.
   [Mason, Linda H.] Univ N Carolina, Chapel Hill, NC USA.
C3 Clemson University; Arizona State University; Arizona State
   University-Tempe; University of Kansas; University of North Carolina;
   University of North Carolina Chapel Hill
RP Ennis, RP (corresponding author), Clemson Univ, Special Educ Program, Dept Teacher Educ, 228 Holtzendorff Hall, Clemson, SC 29634 USA.
EM ennis2@clemson.edu
OI Ennis, Robin/0000-0002-8620-4199
CR Achenbach T.M., 1991, University of Vermont, Department of Psychology Pediatrics
   [Anonymous], 2012, TEACHING ELEMENTARY
   [Anonymous], 2010, Common Core State Standards for English language arts and literacy in history/social studies, science, and technical subjects: Appendix A -research supporting key elements of the standards and glossary of key terms
   Aron L.Y., 2006, An overview of alternative education
   Benner GJ, 2002, J EMOT BEHAV DISORD, V10, P43, DOI 10.1177/106342660201000105
   Colvin G., 1993, INTERV SCH CLIN, V28, P143
   Crews SD, 2007, BEHAV DISORDERS, V32, P64
   Cuenca-Carlino Y, 2013, BEHAV DISORDERS, V39, P3, DOI 10.1177/019874291303900102
   Cuenca-Sanchez Y, 2012, EXCEPTIONALITY, V20, P71, DOI 10.1080/09362835.2012.669291
   Elliott S.N., 2007, Social skills improvement system: Performance screening guides
   Ennis R. P., 2014, USING TWA PLAN UNPUB
   Ennis R. P., 2012, J SPEC EDUC, DOI [10.1177/0022466912454682c, DOI 10.1177/0022466912454682C]
   Ennis RP, 2015, J BEHAV EDUC, V24, P88, DOI 10.1007/s10864-014-9207-7
   Ennis RP, 2014, BEHAV DISORDERS, V40, P26, DOI 10.17988/0198-7429-40.1.26
   Ennis RP, 2013, EDUC TREAT CHILD, V36, P81, DOI 10.1353/etc.2013.0026
   Graham S., 2006, HDB WRITING RES, P187
   Graham S., 2007, A Report to the Carnegie Corporation
   Hagaman JL, 2010, J CHILD FAM STUD, V19, P525, DOI 10.1007/s10826-009-9325-3
   Hammil D., 1996, TEST WRITTEN LANGUAG
   Harris K., 1996, Making the writing process work: Strategies for composition and self-regulation
   Harris K., 2008, POWERFUL WRITING STR
   Harris K.R., 2009, Handbook of metacognition in education, DOI DOI 10.4324/9780203876428
   Harris KR, 2012, J TEACH EDUC, V63, P103, DOI 10.1177/0022487111429005
   HARRIS KR, 1982, FOCUS EXCEPT CHILD, V15, P1
   Hirsch SE., 2013, Beyond Behavior, V22, P31
   Jolivette K, 2001, BEHAV DISORDERS, V26, P131
   Kiuhara SA, 2012, EXCEPT CHILDREN, V78, P335, DOI 10.1177/001440291207800305
   Kochhar-Bryant C., 2005, J ALTERNATIVE ED, P315
   Lane KL, 2005, BEHAV DISORDERS, V30, P349
   Lane KL, 2011, J RES EDUC EFF, V4, P322, DOI 10.1080/19345747.2011.558987
   Lane KL, 2004, HANDBOOK OF RESEARCH IN EMOTIONAL AND BEHAVIORAL DISORDERS, P462
   Lehr C. A., 2004, INFORM BRIEF ALTERNA, V3
   LINEHAN MM, 1991, ARCH GEN PSYCHIAT, V48, P1060
   Mason LH, 2011, J SPEC EDUC, V44, P205, DOI 10.1177/0022466909350780
   Mason LH, 2010, BEHAV DISORDERS, V35, P140, DOI 10.1177/019874291003500205
   Mastropieri MA, 2010, ADV LEARN BEHAV DISA, V23, P237, DOI 10.1108/S0735-004X(2010)0000023011
   Mastropieri MA, 2009, BEHAV DISORDERS, V35, P19
   National Center for Education Statistics, 2002, PUBL ALT SCH PROGR S
   NELSON R, 2004, EXCEPTIONAL STUDENTS, V7, P159
   Sandmel K, 2011, ADV LEARN BEHAV DISA, V24, P251, DOI 10.1108/S0735-004X(2011)0000024012
   Sandmel KN, 2009, TEACH EXCEPT CHILD, V42, P22, DOI 10.1177/004005990904200203
   Scott T.M., 2010, EDUC TREAT CHILD, V33, P513, DOI DOI 10.1353/ETC.2010.0003
   Simonsen B, 2010, J POSIT BEHAV INTERV, V12, P180, DOI 10.1177/1098300708330495
   Sugai G, 2009, EXCEPTIONALITY, V17, P223, DOI 10.1080/09362830903235375
   Sutherland KS, 2003, J EMOT BEHAV DISORD, V11, P239, DOI 10.1177/10634266030110040501
   Tindal G., 2002, INTERVENTIONS CHILDR, P104
   U.S. Department of Education, 2002, 24 US DEP ED
   Wagner M., 2004, CHARACTERISTICS EXPE, V3
   Wagner M, 2006, J EMOT BEHAV DISORD, V14, P86, DOI 10.1177/10634266060140020501
   Walker H., 2004, ANTISOCIAL BEHAV SCH
   Wechsler D, 2005, WECHSLER INDIVIDUAL
   Woodcock R.W., 2001, WOODCOCKJOHNSON 3 TE
NR 52
TC 34
Z9 40
U1 0
U2 7
PU COUNCIL CHILDREN BEHAVIORAL DISORDERS
PI ARLINGTON
PA COUNCIL EXCEPTIONAL CHILDREN, 1110 NORTH GLEBE RD, ARLINGTON, VA
   22201-5704 USA
SN 0198-7429
EI 2163-5307
J9 BEHAV DISORDERS
JI Behav. Disord.
PD NOV
PY 2014
VL 40
IS 1
BP 68
EP 77
DI 10.17988/0198-7429-40.1.68
PG 10
WC Psychology, Clinical; Education, Special; Psychology, Educational
WE Social Science Citation Index (SSCI)
SC Psychology; Education & Educational Research
GA CA9HS
UT WOS:000349233600006
DA 2024-07-15
ER

PT J
AU As'ad, AT
AF As'ad, Ali T.
TI Exhibiting Nation: A Brief History of Palestinian Exhibition Making in
   the Twentieth Century
SO JOURNAL OF PALESTINE STUDIES
LA English
DT Article
DE culture; cultural politics; exhibitions; exhibition making; exhibition
   histories; national representation; Palestinian resistance; Palestine
   Liberation Organization
AB This article presents an overview of Palestinian exhibition making in the twentieth century. It addresses an absence of academic engagement with how, starting in the 1920s, a repertoire of Palestinian pedagogical and representational materials, temporary and makeshift spaces, and multiple protodiplomatic and unionized efforts under the Palestinian Liberation Organization informed a culture of exhibition making that created critical sites for: cultivating and critiquing taste within art movements and among Palestinians; operationalizing national sentiment and political consciousness; and mobilizing international support around the legitimacy of the Palestinian cause. Specifically, the article accounts for the Palestinian mobilization of exhibitions in response to European and Zionist expansionism (1917-48), as a social praxis of community building and resilience (1948-64), and as a form of political resistance through the radical internationalization of Palestinian cultural affairs (1964-87). It culminates with a discussion of the first intifada and the morphing of exhibition culture into the Palestinian Authority's state-building project following the Oslo Accords (1987-93).
NR 0
TC 0
Z9 0
U1 0
U2 0
PU TAYLOR & FRANCIS LTD
PI ABINGDON
PA 2-4 PARK SQUARE, MILTON PARK, ABINGDON OR14 4RN, OXON, ENGLAND
SN 0377-919X
EI 1533-8614
J9 J PALESTINE STUD
JI J. Palest. Stud.
PD JAN 2
PY 2024
VL 53
IS 1
BP 46
EP 67
DI 10.1080/0377919X.2024.2322460
EA FEB 2024
PG 22
WC Area Studies
WE Social Science Citation Index (SSCI)
SC Area Studies
GA XH6J9
UT WOS:001183284000001
DA 2024-07-15
ER

PT J
AU Dunne, JH
AF Dunne, Jo Hickman
TI Experiencing the outdoors: Embodied encounters in the Outward Bound
   Trust
SO GEOGRAPHICAL JOURNAL
LA English
DT Article
DE bodies; nature; outdoor education; Outward Bound Trust; young people
ID EDUCATION; CHILDREN; SPACES; PLACE
AB This paper explores young people's experiences of outdoor education through bodily encounters with nature and place, and interactions with material objects. Much academic engagement with outdoor education has taken the form of outcome orientated studies, and geographers have yet to truly explore the social and physical spaces of outdoor education. I draw on literature from recent outdoor education research which questions: first, the apparent lack of attention to place-based and embodied ways of knowing in outdoor education; and second an uncritical adoption of technology and materiality in outdoor education practices. The article then engages with geographical work on the body and space, and, using original research conducted with the Outward Bound Trust, considers how embodied experiences in place are foregrounded in young people's accounts of outdoor education. I show how, through their corporeal interactions with place and technology, they enact individual agency through their bodies. Finally the discussion draws attention to some of the structural constraints and power relations that restrict young peoples' bodies in outdoor educational spaces.
C1 [Dunne, Jo Hickman] Loughborough Univ, Geog & Environm, Sch Social Sci, Loughborough, Leics, England.
C3 Loughborough University
RP Dunne, JH (corresponding author), Loughborough Univ, Geog & Environm, Sch Social Sci, Loughborough, Leics, England.
EM j.l.hickman-dunne@lboro.ac.uk
OI Hickman Dunne, Jo/0000-0003-2705-8686
CR Abram D., 1996, SPELL SENSUOUS PERCE
   [Anonymous], 2018, MILL SET FATT GEN
   [Anonymous], BODIES NATURE
   [Anonymous], BODIES NATURE
   [Anonymous], 2003, WHOSE JOURNEYS OUTDO
   Askins K, 2009, J RURAL STUD, V25, P365, DOI 10.1016/j.jrurstud.2009.05.009
   Beames S, 2010, J ADVENTURE EDUC OUT, V10, P95, DOI 10.1080/14729679.2010.505708
   Bondi Liz., 2002, SUBJECTIVITIES KNOWL
   Brookes A, 2002, J CURRICULUM STUD, V34, P405, DOI 10.1080/00220270110101805
   Brookes A., 2004, Australian Journal of Outdoor Education, V8, P22
   Brooks R., 2012, Changing spaces of education: New perspectives on the nature of learning, P1
   Conradson David., 2007, MOBILITIES-UK, V2, P167, DOI [10.1080/17450100701381524, DOI 10.1080/17450100701381524]
   Cook VA, 2011, SOC CULT GEOGR, V12, P1, DOI 10.1080/14649365.2011.542483
   Crang M, 2010, ENVIRON PLANN A, V42, P2315, DOI 10.1068/a4346
   Cuthbertson B., 1999, THESIS, DOI [10.7939/R38K7575G, DOI 10.7939/R38K7575G]
   Cuthbertson Brent., 2004, J ADVENTURE ED OUTDO, V4, P133, DOI DOI 10.1080/14729670485200491
   Defra, 2017, 2011 RUR URB CLASS L
   Department for Education (DfE), 2017, PLANS LAUNCH DRIV SO
   Dickinson E, 2013, ENVIRON COMMUN, V7, P315, DOI 10.1080/17524032.2013.802704
   Dickson T., 2003, 13 NAT OUTD ED C, P86
   Dickson T. J., 2004, World Leisure Journal, V46, P48
   Edensor T, 2010, VISUAL STUD, V25, P69, DOI 10.1080/14725861003606902
   Freeman M, 2011, HIST EDUC, V40, P21, DOI 10.1080/0046760X.2010.507223
   Gelsthorpe J., 2017, DISCONNECT NATURE IT
   Goldenberg M, 2005, J EXP EDUC, V28, P123, DOI 10.1177/105382590502800206
   Hall S., 2005, LEGACIES RACE, P23
   Harris F, 2018, AREA, V50, P222, DOI 10.1111/area.12360
   Harrison S, 2010, J ADVENTURE EDUC OUT, V10, P3, DOI 10.1080/14729671003669321
   Holloway SL, 2010, PROG HUM GEOG, V34, P583, DOI 10.1177/0309132510362601
   Holt L, 2007, ENVIRON PLANN D, V25, P783, DOI 10.1068/d73j
   Hordyk SR, 2015, CHILD GEOGR, V13, P571, DOI 10.1080/14733285.2014.923814
   Humberstone B., 2003, WHOSE JOURNEYS, P1
   Humberstone B., 2009, OUTDOOR ACTIVITIES E, P40
   Kraftl P., 2013, GEOGRAPHIES ALTERNAT
   Lefebvre Henri., 1991, PRODUCTION SPACE, DOI DOI 10.2307/378107
   Lewis N., 2001, BODIES NATURE, P58
   Lloyd A, 2018, J OUTDOOR RECREAT ED, V10, P52, DOI 10.18666/JOREL-2018-V10-I1-8192
   Macnaghten Phil, 2001, BODIES OF NATURE
   Malone K, 2016, AUST J ENVIRON EDUC, V32, P42, DOI 10.1017/aee.2015.48
   Massey Doreen., 2008, For Space
   McKenzie M., 2003, J EXPERIENT EDUC, V26, P8, DOI DOI 10.1177/105382590302600104
   Merriman P, 2008, SOC CULT GEOGR, V9, P191, DOI 10.1080/14649360701856136
   Moss S., 2012, NATURAL CHILDHOOD
   Murfin R., 1997, BEDFORD GLOSSARY CRI, DOI [10.1007/978-1-349-26407-0, DOI 10.1007/978-1-349-26407-0]
   NatCen Social Research (NatCen), 2017, DEV CHAR SKILLS SCH
   Neal S, 2002, ETHNIC RACIAL STUD, V25, P442, DOI 10.1080/01419870020036701c
   ONS, 2018, OFF LAB MARK STAT
   Open Data Communities, 2015, IND DEPR 2015 EXPL
   Outward Bound Trust, 2017, MOUNT AR CALL STRAT
   Outward Bound Trust, 2018, OUTW BOUND TRUST US
   Outward Bound Trust, 2017, SOC IMP REP 2017
   Payne P., 1996, Australian Educational Researcher, V23, P81
   Payne P., 1997, ENV JUSTICE GLOBAL E
   Pimlott-Wilson H, 2012, INT J SOC RES METHOD, V15, P135, DOI 10.1080/13645579.2012.649410
   Pink S., 2007, Doing visual ethnography, VSecond
   Price J, 1995, UNCOMMON GROUND, P186
   Public Health England, 2017, CHILD MAT HLTH
   Russell C.L., 1999, J EXPERIENT EDUC, V22, P123
   Simmons I.G., 2008, Global Environmental History: 10,000 BC to AD 2,000
   Smith HA, 2016, J ADVENTURE EDUC OUT, V16, P303, DOI 10.1080/14729679.2016.1147966
   Stewart A., 2003, WHOSE JOURNEYS OUTDO, P311
   Tes Institute, 2017, CHAR ED IS MOR BUZZW
   Tuck E., 2014, Place in Research (Issue January), DOI DOI 10.4324/9781315764849
   Warren K, 2014, J EXPERIENT EDUC, V37, P89, DOI 10.1177/1053825913518898
   Wattchow B., 2011, A pedagogy of place: Outdoor education for a changing world
   Wattchow Brian., 2001, J OUTDOOR ENVIRON ED, V5, P19, DOI [DOI 10.1007/BF03400730, https://doi.org/10.1007/BF03400730]
   Winchester HilaryP.M., 2016, METHODS HUMAN GEOGRA, P3
NR 67
TC 4
Z9 5
U1 3
U2 28
PU WILEY
PI HOBOKEN
PA 111 RIVER ST, HOBOKEN 07030-5774, NJ USA
SN 0016-7398
EI 1475-4959
J9 GEOGR J
JI Geogr. J.
PD SEP
PY 2019
VL 185
IS 3
BP 279
EP 291
DI 10.1111/geoj.12288
PG 13
WC Geography
WE Social Science Citation Index (SSCI)
SC Geography
GA IN4IJ
UT WOS:000478638200004
DA 2024-07-15
ER

PT J
AU Zhang, X
   Pomerantz, EM
   Qin, LL
   Logis, H
   Ryan, AM
   Wang, MF
AF Zhang, Xin
   Pomerantz, Eva M.
   Qin, Lili
   Logis, Handrea
   Ryan, Allison M.
   Wang, Meifang
TI Characteristics of Likability, Perceived Popularity, and Admiration in
   the Early Adolescent Peer System in the United States and China
SO DEVELOPMENTAL PSYCHOLOGY
LA English
DT Article
DE adolescence; culture; China; peers; social status
ID ACADEMIC-ACHIEVEMENT; SOCIAL COMPETENCE; MIDDLE SCHOOL; RELATIONAL
   AGGRESSION; CHILDRENS PERCEPTIONS; LONGITUDINAL ANALYSIS; DISTINCT
   DIMENSIONS; BEHAVIOR; ACCEPTANCE; AMERICAN
AB High social status youth are often influential in the peer system, Thus, they may serve as agents of cultural socialization if they exhibit characteristics that reflect cultural values (e.g., interdependence). This research examined the behavior that contributes to high social status in the United States and China. At each of 3 waves, 934 early adolescents (M age = 12.7 years at Wave 1) made behavioral (i.e.. prosocial behavior and academic engagement) and social status (i.e., likability, perceived popularity, and admiration) nominations of their peers. Positive behavior was predictive of higher social status in both the United States and China, but this was stronger in China. In the United States, there was a tendency for positive behavior to be less predictive of perceived popularity than other forms of social status (e.g., likability); however, this tendency was not evident in China.
C1 [Zhang, Xin; Pomerantz, Eva M.] Univ Illinois, Dept Psychol, 603 East Daniel St, Champaign, IL 61820 USA.
   [Qin, Lili] Natl Univ Singapore, Dept Psychol, Singapore, Singapore.
   [Logis, Handrea] Natl Inst Excellence Teaching, Phoenix, AZ USA.
   [Ryan, Allison M.] Univ Michigan, Sch Educ, Ann Arbor, MI 48109 USA.
   [Wang, Meifang] Shandong Normal Univ, Dept Psychol, Jinan, Shandong, Peoples R China.
C3 University of Illinois System; University of Illinois Urbana-Champaign;
   National University of Singapore; University of Michigan System;
   University of Michigan; Shandong Normal University
RP Zhang, X; Pomerantz, EM (corresponding author), Univ Illinois, Dept Psychol, 603 East Daniel St, Champaign, IL 61820 USA.
EM xzhang85@illinois.edu; pomerntz@illinois.edu
FU National University of Singapore [WBS: R-581-000-138-133]; National
   Science Foundation [BCS-1023170]
FX Data collection and management was supported by a grant from the
   National University of Singapore (WBS: R-581-000-138-133). Support for
   data analyses and report writing was provided by the National Science
   Foundation (Grant BCS-1023170).
CR ADLER PA, 1992, SOCIOL EDUC, V65, P169, DOI 10.2307/2112807
   Allen JP, 2014, CHILD DEV, V85, P1866, DOI 10.1111/cdev.12250
   Allen JP, 2005, CHILD DEV, V76, P747, DOI 10.1111/j.1467-8624.2005.00875.x
   [Anonymous], 2003, APPL MULTIPLE REGRES
   Arbuckle J.L., 2011, AMOS  20 .0 User's Guide
   Arnett JJ, 1999, AM PSYCHOL, V54, P317, DOI 10.1037/0003-066X.54.5.317
   Becker BE, 2007, J RES ADOLESCENCE, V17, P117, DOI 10.1111/j.1532-7795.2007.00514.x
   Brislin R.W., 1981, Handbook of cross-cultural psychology, P389
   Brown B.B., 2011, POPULARITY PEER SYST, P165
   Chen X., 2014, Handbook of Developmental Psychopathology, P225, DOI [DOI 10.1007/978-1-4614-9608-3, 10.1007/978-1-4614-9608-3_12]
   Chen X.-P., 2001, Advances in Global Leadership, V2, P101
   Chen XY, 2008, ANNU REV PSYCHOL, V59, P591, DOI 10.1146/annurev.psych.59.103006.093606
   Chen XY, 2012, CHILD DEV PERSPECT, V6, P27, DOI 10.1111/j.1750-8606.2011.00187.x
   China Statistics Press, 2013, JINAN STAT YB
   Cillessen A., 2009, HDB PEER INTERACTION, P82, DOI DOI 10.4135/9781412958479.N521
   Cillessen AHN, 2005, CURR DIR PSYCHOL SCI, V14, P102, DOI 10.1111/j.0963-7214.2005.00343.x
   Cillessen AHN, 2004, CHILD DEV, V75, P147, DOI 10.1111/j.1467-8624.2004.00660.x
   Cillessen AHN, 2006, J ADOLESCENCE, V29, P935, DOI 10.1016/j.adolescence.2006.05.005
   COHEN J, 1992, PSYCHOL BULL, V112, P155, DOI 10.1037/0033-2909.112.1.155
   Collins WA., 2006, Handbook of child psychology, V3, P1033
   de Bruyn EH, 2006, J ADOLESCENT RES, V21, P607, DOI 10.1177/0743558406293966
   Dijkstra JK, 2008, J ABNORM CHILD PSYCH, V36, P1289, DOI 10.1007/s10802-008-9251-7
   Duong MT, 2014, SOC DEV, V23, P196, DOI 10.1111/sode.12033
   Erkut S, 2010, CHILD DEV PERSPECT, V4, P19, DOI 10.1111/j.1750-8606.2009.00111.x
   French DC, 2016, SOC DEV, V25, P405, DOI 10.1111/sode.12148
   French DC, 2011, CHILD DEV, V82, P830, DOI 10.1111/j.1467-8624.2011.01581.x
   FRENTZ C, 1991, J SCHOOL PSYCHOL, V29, P109, DOI 10.1016/S0022-4405(05)80003-2
   Galván A, 2011, J APPL DEV PSYCHOL, V32, P346, DOI 10.1016/j.appdev.2011.08.005
   Garandeau CF, 2011, DEV PSYCHOL, V47, P1699, DOI 10.1037/a0025271
   Gorman AH, 2002, J SCHOOL PSYCHOL, V40, P143, DOI 10.1016/S0022-4405(02)00092-4
   Graham S, 1998, J EDUC PSYCHOL, V90, P606, DOI 10.1037/0022-0663.90.4.606
   Hatzichristou C, 1996, CHILD DEV, V67, P1085, DOI 10.1111/j.1467-8624.1996.tb01784.x
   Hofstede G., 1991, Cultures and organizations, DOI DOI 10.1016/S0005-7967(02)00184-5
   Ladd GW, 2003, CHILD DEV, V74, P1344, DOI 10.1111/1467-8624.00611
   LaFontana KA, 2002, DEV PSYCHOL, V38, P635, DOI 10.1037//0012-1649.38.5.635
   Li J, 2003, AM PSYCHOL, V58, P146, DOI 10.1037/0003-066X.58.2.146
   Li Y, 2012, INT J BEHAV DEV, V36, P420, DOI 10.1177/0165025412446393
   Logis HA, 2013, J RES ADOLESCENCE, V23, P413, DOI 10.1111/jora.12033
   MARKUS HR, 1991, PSYCHOL REV, V98, P224, DOI 10.1037/0033-295X.98.2.224
   McPherson M, 2001, ANNU REV SOCIOL, V27, P415, DOI 10.1146/annurev.soc.27.1.415
   Meisinger EB, 2007, J SCHOOL PSYCHOL, V45, P21, DOI 10.1016/j.jsp.2006.09.005
   MOFFITT TE, 1993, PSYCHOL REV, V100, P674, DOI 10.1037/0033-295X.100.4.674
   Niu L, 2016, SOC DEV, V25, P828, DOI 10.1111/sode.12172
   ONeil R, 1997, J CLIN CHILD PSYCHOL, V26, P290, DOI 10.1207/s15374424jccp2603_8
   Oyserman D, 2002, PSYCHOL BULL, V128, P3, DOI 10.1037/0033-2909.128.1.3
   Parkhurst JT, 1998, J EARLY ADOLESCENCE, V18, P125, DOI 10.1177/0272431698018002001
   Pellegrini A.D., 2011, POPULARITY PEER SYST, P123
   Pomerantz EM, 2011, CHILD DEV, V82, P1136, DOI 10.1111/j.1467-8624.2011.01588.x
   Qu Y, 2016, J YOUTH ADOLESCENCE, V45, P1512, DOI 10.1007/s10964-016-0492-4
   Rodkin P.C., 2012, Educational psychology handbook, V2, P363, DOI DOI 10.1037/13274-015
   Rodkin PC, 2006, SOC DEV, V15, P175, DOI 10.1111/j.1467-9507.2006.00336.x
   Rodkin PC, 2000, DEV PSYCHOL, V36, P14, DOI 10.1037/0012-1649.36.1.14
   Rose AJ, 2004, DEV PSYCHOL, V40, P378, DOI 10.1037/0012-1649.40.3.378
   Sandstrom M.J., 2011, POPULARITY PEER SYST, P219
   Schwartz D, 2010, SOC DEV, V19, P681, DOI 10.1111/j.1467-9507.2009.00558.x
   Setoh P, 2015, DEV PSYCHOL, V51, P949, DOI 10.1037/a0039354
   SHWEDER RA, 1993, ANNU REV PSYCHOL, V44, P497, DOI 10.1146/annurev.ps.44.020193.002433
   Smetana JG, 2006, ANNU REV PSYCHOL, V57, P255, DOI 10.1146/annurev.psych.57.102904.190124
   Taylor AZ, 2007, J EDUC PSYCHOL, V99, P52, DOI 10.1037/0022-0663.99.1.52
   TRIANDIS HC, 1988, J PERS SOC PSYCHOL, V54, P323, DOI 10.1037/0022-3514.54.2.323
   Troop-Gordon W, 2011, J EARLY ADOLESCENCE, V31, P125, DOI 10.1177/0272431610384488
   Tseng WL, 2013, AGGRESSIVE BEHAV, V39, P301, DOI 10.1002/ab.21480
   Véronneau MH, 2011, J EARLY ADOLESCENCE, V31, P99, DOI 10.1177/0272431610384485
   Veronneau MH, 2010, DEV PSYCHOL, V46, P773, DOI 10.1037/a0019816
   Wang Q, 2004, DEV PSYCHOL, V40, P3, DOI 10.1037/0012-1649.40.1.3
   Welsh M, 2001, J SCHOOL PSYCHOL, V39, P463, DOI 10.1016/S0022-4405(01)00084-X
   Wentzel KR, 1997, CHILD DEV, V68, P1198, DOI 10.2307/1132301
   WENTZEL KR, 1991, CHILD DEV, V62, P1066, DOI 10.1111/j.1467-8624.1991.tb01589.x
   Wothke W, 2000, MODELING LONGITUDINAL AND MULTILEVEL DATA, P219
NR 69
TC 35
Z9 39
U1 0
U2 30
PU AMER PSYCHOLOGICAL ASSOC
PI WASHINGTON
PA 750 FIRST ST NE, WASHINGTON, DC 20002-4242 USA
SN 0012-1649
EI 1939-0599
J9 DEV PSYCHOL
JI Dev. Psychol.
PD AUG
PY 2018
VL 54
IS 8
BP 1568
EP 1581
DI 10.1037/dev0000544
PG 14
WC Psychology, Developmental
WE Social Science Citation Index (SSCI)
SC Psychology
GA GO3TI
UT WOS:000439918200015
PM 30047777
OA hybrid
DA 2024-07-15
ER

PT J
AU Alias, M
   Lashari, TA
   Akasah, ZA
   Kesot, MJ
AF Alias, Maizam
   Lashari, Tahira Anwar
   Akasah, Zainal Abidin
   Kesot, Mohd Jahaya
TI Self-Efficacy, Attitude, Student Engagement: Emphasising the Role of
   Affective Learning Attributes Among Engineering Students
SO INTERNATIONAL JOURNAL OF ENGINEERING EDUCATION
LA English
DT Article
DE self-efficacy; attitude towards engineering; student engagement and
   academic achievement
AB The aim of the study is to investigate the relationships between the affective learning attributes and academic achievement among engineering students. The affective learning attributes of interest were self-efficacy, attitude towards engineering, and student's engagement. A survey was conducted on first year students from the engineering diploma programme in a Malaysia technical university. The survey was administrated to 382 voluntarily participating students (n = 382). The affective learning attributes were assessed using existing instruments namely the Self-efficacy and Study Skills Questionnaire (SESS) for measuring self-efficacy, the Pittsburgh Freshman Engineering Attitudes Scale (PFEAS) for measuring attitude towards engineering, and Student Engagement Instrument (SEI) for measuring student's engagement. Academic achievement was assessed using the mid-term examination marks. To determine the associations among study variables correlational research design was used. The results showed a statistically significant positive correlation among the selected psychological variables and academic achievement scores under study. Attitude towards engineering and student engagement seems to be an important factor in predicting academic achievement among engineering students.
C1 [Alias, Maizam; Lashari, Tahira Anwar] Univ Tun Hussein Onn Malaysia UTHM, Fac Tech & Vocat Educ, Batu Pahat, Malaysia.
   [Akasah, Zainal Abidin] Univ Tun Hussein Onn Malaysia UTHM, Fac Civil & Environm Engn, Batu Pahat, Malaysia.
   [Kesot, Mohd Jahaya] Univ Tun Hussein Onn Malaysia UTHM, Dept Civil Engn, Diploma Study, Batu Pahat, Malaysia.
C3 University of Tun Hussein Onn Malaysia; University of Tun Hussein Onn
   Malaysia; University of Tun Hussein Onn Malaysia
RP Alias, M; Lashari, TA (corresponding author), Univ Tun Hussein Onn Malaysia UTHM, Fac Tech & Vocat Educ, Batu Pahat, Malaysia.
EM maizam@uthm.edu.my; tahira@uthm.edu.my; zainal59@uthm.edu.my;
   jahaya@uthm.edu.my
RI Kesot, Jahaya/AAT-3304-2021; Alias, Maizam/Q-9410-2019; Lashari, Tahira
   Anwar/AAB-6790-2020
OI Alias, Maizam/0000-0002-3676-8674; Lashari, Tahira
   Anwar/0000-0003-0474-1650; Kesot, Jahaya/0000-0002-5428-9925
FU Universiti Tun Hussein Onn Malaysia (UTHM); office for research,
   innovation, commericalisation and consultancy (ORICC)
FX The authors would like to express their gratitude to the Universiti Tun
   Hussein Onn Malaysia (UTHM), and office for research, innovation,
   commericalisation and consultancy (ORICC) that provided the financial
   support.
CR Ahmad H, 2015, ADV SCI LETT, V21, P2169, DOI 10.1166/asl.2015.6248
   Alias M., 2016, ADV SCI LETT, V68
   Alias M, 2014, EUR J ENG EDUC, V39, P212, DOI 10.1080/03043797.2013.838543
   [Anonymous], 2011, Journal of Statistical Computation and Simulation, DOI DOI 10.1515/BILE-2015-0008
   [Anonymous], 2005, Advanced and Multivariate Statistical Methods: Practical Application and Interpretation (3.Basm)
   [Anonymous], 2013, RES DESIGN QUALITATI
   Appleton JJ, 2008, PSYCHOL SCHOOLS, V45, P369, DOI 10.1002/pits.20303
   Avoseh O., 1985, J ED LEADERSH, V11, P11
   Bandura A., 2005, Great minds in management, P9
   Besterfield-Sacre M.E., 2000, 1999 AM SOC ENG ED C
   Coolican H., 2014, Research methods and statistics in psychology
   Esa A, 2015, ADV SCI LETT, V21, P2442, DOI 10.1166/asl.2015.6302
   Gravetter JFrederick., 2004, STAT BEHAV SCI, VSixth
   Gredler M., 2002, SELF DIRECTED BEHAV, P50
   Hargreaves A, 1998, TEACH TEACH EDUC, V14, P835, DOI 10.1016/S0742-051X(98)00025-0
   Heong YM, 2016, MATEC WEB CONF, V70, DOI 10.1051/matecconf/20167005001
   Jones B.J., 2007, The relevance of social presence on cognitive and affective learning in an asynchronous distance learning environment as identified by selected students in a community college in Texas
   Lashari Tahira Anwar, 2013, Engineering Education, V8, P65
   Lashari T.A., 2012, ASEAN Journal of Engineering Education, V1, P11
   Lashari TA, 2014, J TECH EDUC TRAIN, V6, P13
   Loo C.W., 2013, American Journal of Educational Research, V1, P86, DOI DOI 10.12691/EDUCATION-1-3-4
   Malik Q., 2009, ASEE N CENT
   Mohamed-Kassim Z., 2014, ASEAN J ENG ED, V2, P14
   Oakes JM, 2001, EVALUATION REV, V25, P3, DOI 10.1177/0193841X0102500101
   Salman KN, 2016, 2016 IEEE INTERNATIONAL CONFERENCE ON RFID TECHNOLOGY AND APPLICATIONS (RFID-TA), P25, DOI 10.1109/RFID-TA.2016.7750758
   Sarwar M., 2010, J COLL TEACH LEARN, V7
   Seifert T, 2004, EDUC RES-UK, V46, P137, DOI 10.1080/0013188042000222421
   Shi S., 2010, J ONLINE LEARNING TE, V6, P431
   Yoon S.Y., 2013, American Journal of Engineering Education (Special Issue: K-12 STEM Education), V4, P67
NR 29
TC 6
Z9 8
U1 2
U2 17
PU TEMPUS PUBLICATIONS
PI DURRUS, BANTRY
PA IJEE , ROSSMORE,, DURRUS, BANTRY, COUNTY CORK 00000, IRELAND
SN 0949-149X
J9 INT J ENG EDUC
JI Int. J. Eng. Educ
PY 2018
VL 34
IS 1
BP 226
EP 235
PG 10
WC Education, Scientific Disciplines; Engineering, Multidisciplinary
WE Science Citation Index Expanded (SCI-EXPANDED); Social Science Citation Index (SSCI)
SC Education & Educational Research; Engineering
GA GS0FI
UT WOS:000443163000019
DA 2024-07-15
ER

PT J
AU Liu, RD
   Zhen, R
   Ding, Y
   Liu, Y
   Wang, J
   Jiang, RH
   Xu, L
AF Liu, Ru-De
   Zhen, Rui
   Ding, Yi
   Liu, Ying
   Wang, Jia
   Jiang, Ronghuan
   Xu, Le
TI Teacher support and math engagement: roles of academic self-efficacy and
   positive emotions
SO EDUCATIONAL PSYCHOLOGY
LA English
DT Article
DE Teacher support; academic self-efficacy; enjoyment; relief; math
   engagement
ID CLASSROOM SOCIAL-ENVIRONMENT; SCHOOL ENGAGEMENT; EARLY ADOLESCENTS;
   MIDDLE SCHOOL; COGNITIVE ENGAGEMENT; STUDENT ENGAGEMENT; ACHIEVEMENT;
   MOTIVATION; SPECIFICITY; PERCEPTIONS
AB The current study assessed 869 elementary school students in China using self-report questionnaires, to examine the multiple mediating effects of academic self-efficacy and positive academic emotions (enjoyment and relief) in the relations between teacher support and academic engagement (cognitive, behavioural and emotional aspects) within a math class. The results indicated that teacher support exerted a direct and significant impact on the three aspects of math engagement. Both academic self-efficacy and enjoyment mediated the relations between teacher support and the three aspects of math engagement, whereas relief did not mediate such relations. Moreover, teacher support affected math engagement through multiple paths from academic self-efficacy to both enjoyment and relief. Relief displayed a smaller effect on the three aspects of math engagement than enjoyment did. However, we did not find substantial difference in the underlying mechanisms of different aspects of engagement. Limitations and educational implications were also discussed.
C1 [Liu, Ru-De; Zhen, Rui; Liu, Ying; Wang, Jia; Jiang, Ronghuan; Xu, Le] Beijing Normal Univ, Beijing Key Lab Appl Expt Psychol, Inst Dev Psychol, Fac Psychol, Beijing, Peoples R China.
   [Ding, Yi] Fordham Univ, Grad Sch Educ, New York, NY 10023 USA.
C3 Beijing Normal University; Fordham University
RP Zhen, R (corresponding author), Beijing Normal Univ, Beijing Key Lab Appl Expt Psychol, Inst Dev Psychol, Fac Psychol, Beijing, Peoples R China.
EM zhenrui1206@126.com
RI D, Y/JJC-2699-2023
FU Project of Humanities and Social Sciences Key Research Base in Ministry
   of Education of the People's Republic of China [15JJD190001]
FX This study was supported by the Project of Humanities and Social
   Sciences Key Research Base in Ministry of Education of the People's
   Republic of China [grant number 15JJD190001].
CR Aldridge J.M., 2013, Alberta Journal of Educational Research, V58, P614, DOI DOI 10.1037/T38960-000
   [Anonymous], ASIAN J SOCIAL PSYCH
   [Anonymous], PROFESSIONAL SCH COU
   Appleton JJ, 2008, PSYCHOL SCHOOLS, V45, P369, DOI 10.1002/pits.20303
   Archambault I, 2009, J SCHOOL HEALTH, V79, P408, DOI 10.1111/j.1746-1561.2009.00428.x
   Ashby FG, 1999, PSYCHOL REV, V106, P529, DOI 10.1037/0033-295X.106.3.529
   Bedeck K., 2015, THESIS
   Bernardo A.B. I., 2009, Psychological Studies, V54, P28
   Birch SH, 1997, J SCHOOL PSYCHOL, V35, P61, DOI 10.1016/S0022-4405(96)00029-5
   Boulton M, 2012, CYBERPSYCH BEH SOC N, V15, P141, DOI 10.1089/cyber.2011.0369
   [董妍 Dong Yan], 2007, [心理学报, Acta Psychologica Sinica], V39, P852
   Fredricks JA, 2004, REV EDUC RES, V74, P59, DOI 10.3102/00346543074001059
   Fredricks JA, 2012, HANDBOOK OF RESEARCH ON STUDENT ENGAGEMENT, P763, DOI 10.1007/978-1-4614-2018-7_37
   Fredrickson BL, 2001, AM PSYCHOL, V56, P218, DOI 10.1037/0003-066X.56.3.218
   Furrer C, 2003, J EDUC PSYCHOL, V95, P148, DOI 10.1037/0022-0663.95.1.148
   Garcia-Reid P, 2015, EDUC URBAN SOC, V47, P328, DOI 10.1177/0013124513495278
   Goetz T, 2006, BRIT J EDUC PSYCHOL, V76, P289, DOI 10.1348/000709905X42860
   Gootzeit J, 2011, CLIN PSYCHOL REV, V31, P993, DOI 10.1016/j.cpr.2011.06.005
   Greene BA, 1996, CONTEMP EDUC PSYCHOL, V21, P181, DOI 10.1006/ceps.1996.0015
   HALBERSTADT JB, 1995, PSYCHOL SCI, V6, P278, DOI 10.1111/j.1467-9280.1995.tb00511.x
   Helgeson V.S., 2010, HDB ADULT RESILIENCE, P309, DOI DOI 10.1177/14680173100100040104
   Hughes JN, 2011, J APPL DEV PSYCHOL, V32, P278, DOI 10.1016/j.appdev.2010.03.005
   JOHNSON DW, 1985, J PSYCHOL, V119, P405, DOI 10.1080/00223980.1985.10542911
   JOHNSON DW, 1983, J PSYCHOL, V114, P135, DOI 10.1080/00223980.1983.9915406
   Jun W, 2014, Stud Psychol Behav, V12, P326, DOI DOI 10.3969/J.ISSN.1672-0628.2014.03.008
   Klem AM, 2004, J SCHOOL HEALTH, V74, P262, DOI 10.1111/j.1746-1561.2004.tb08283.x
   Linnenbrink-Garcia L, 2011, CONTEMP EDUC PSYCHOL, V36, P1, DOI 10.1016/j.cedpsych.2010.11.004
   Mercer SH, 2011, J SCHOOL PSYCHOL, V49, P323, DOI 10.1016/j.jsp.2011.03.006
   Muthen L.K., 2012, MPLUS USERS GUIDE VE
   Patrick H, 2007, J EDUC PSYCHOL, V99, P83, DOI 10.1037/0022-0663.99.1.83
   PEKRUN R, 1992, APPL PSYCHOL-INT REV, V41, P359, DOI 10.1111/j.1464-0597.1992.tb00712.x
   Pekrun R, 2002, EDUC PSYCHOL-US, V37, P91, DOI 10.1207/S15326985EP3702_4
   Pekrun R., 2002, Beyond Coping: Meeting Goals, Visions, and Challenges, P149, DOI DOI 10.1093/MED:PSYCH/9780198508144.003.0008
   Pekrun R, 2006, EDUC PSYCHOL REV, V18, P315, DOI 10.1007/s10648-006-9029-9
   Pekrun R, 2012, HANDBOOK OF RESEARCH ON STUDENT ENGAGEMENT, P259, DOI 10.1007/978-1-4614-2018-7_12
   PINTRICH PR, 1990, J EDUC PSYCHOL, V82, P33, DOI 10.1037/0022-0663.82.1.33
   Putwain D, 2013, BRIT J EDUC PSYCHOL, V83, P633, DOI 10.1111/j.2044-8279.2012.02084.x
   Rice L, 2013, J YOUTH ADOLESCENCE, V42, P1028, DOI 10.1007/s10964-012-9801-8
   Roeser RW, 1996, J EDUC PSYCHOL, V88, P408, DOI 10.1037/0022-0663.88.3.408
   Rosenfeld L.B., 2000, Child and Adolescent Social Work Journal, V17, P205, DOI [10.1023/A:1007535930286, DOI 10.1023/A:1007535930286, https://doi.org/10.1023/A:1007535930286]
   Ryan AM, 2001, AM EDUC RES J, V38, P437, DOI 10.3102/00028312038002437
   Sakiz G., 2009, ANN M EUR C ED RES V
   Schunk D.H., 1989, Research on Motivation in Education, P13
   Simons-Morton B, 2009, YOUTH SOC, V41, P3, DOI 10.1177/0044118X09334861
   Skinner E, 2008, J EDUC PSYCHOL, V100, P765, DOI 10.1037/a0012840
   Stroet K, 2013, EDUC RES REV-NETH, V9, P65, DOI 10.1016/j.edurev.2012.11.003
   Tedeschi RG, 2004, PSYCHOL INQ, V15, P1, DOI 10.1207/s15327965pli1501_01
   Upadyaya K, 2013, EUR PSYCHOL, V18, P136, DOI 10.1027/1016-9040/a000143
   Usher EL, 2006, CONTEMP EDUC PSYCHOL, V31, P125, DOI 10.1016/j.cedpsych.2005.03.002
   Van Ryzin MJ, 2009, J YOUTH ADOLESCENCE, V38, P1, DOI 10.1007/s10964-007-9257-4
   Walker CO, 2009, J EDUC RES, V102, P463, DOI 10.3200/JOER.102.6.463-472
   Wang J., 2019, STRUCTURAL EQUATION, V2nd
   Wang MT, 2016, LEARN INSTR, V43, P16, DOI 10.1016/j.learninstruc.2016.01.008
   Wang MT, 2013, LEARN INSTR, V28, P12, DOI 10.1016/j.learninstruc.2013.04.002
   Wang MT, 2012, CHILD DEV, V83, P877, DOI 10.1111/j.1467-8624.2012.01745.x
   [温忠麟 Wen Zhonglin], 2004, [心理学报, Acta Psychologica Sinica], V36, P186
   Wentzel KR, 1997, J EDUC PSYCHOL, V89, P411, DOI 10.1037/0022-0663.89.3.411
   WITKIN HA, 1979, J PERS SOC PSYCHOL, V37, P1127, DOI 10.1037/0022-3514.37.7.1127
   Yang S., 2014, Journal of Mathematics Education, V23, P4
   Zeldin AL, 2000, AM EDUC RES J, V37, P215, DOI 10.3102/00028312037001215
   [周宵 Zhou Xiao], 2014, [中国临床心理学杂志, Chinese Journal of Clinical Psychology], V22, P1082
NR 61
TC 117
Z9 132
U1 26
U2 217
PU ROUTLEDGE JOURNALS, TAYLOR & FRANCIS LTD
PI ABINGDON
PA 2-4 PARK SQUARE, MILTON PARK, ABINGDON OX14 4RN, OXON, ENGLAND
SN 0144-3410
EI 1469-5820
J9 EDUC PSYCHOL-UK
JI Educ. Psychol.
PY 2018
VL 38
IS 1
BP 3
EP 16
DI 10.1080/01443410.2017.1359238
PG 14
WC Education & Educational Research; Psychology, Educational
WE Social Science Citation Index (SSCI)
SC Education & Educational Research; Psychology
GA FZ4HE
UT WOS:000427552500003
DA 2024-07-15
ER

PT J
AU Hospel, V
   Galand, B
AF Hospel, Virginie
   Galand, Benoit
TI Are both classroom autonomy support and structure equally important for
   students' engagement? A multilevel analysis
SO LEARNING AND INSTRUCTION
LA English
DT Article
DE Classroom learning environment; Structure; Autonomy support; Engagement;
   Multilevel analyses
ID SELF-DETERMINATION-THEORY; ACADEMIC ENGAGEMENT; SCHOOL ENGAGEMENT;
   MOTIVATION; TEACHER; CONTEXT; INSTRUCTION; ACHIEVEMENT; PERCEPTIONS;
   MANAGEMENT
AB The current study was carried out within the framework of self-determination theory and aimed to investigate specific, additive and combined effects of teachers' autonomy support and structure on students' engagement. Using multilevel analyses, main effects and interaction of autonomy support and structure provided at the classroom level were tested on behavioral, cognitive and emotional engagement. 744 ninth grade students from 51 classes completed a questionnaire about their engagement during language classes and their perceptions of the teacher's provision of autonomy support and structure. The results highlight the links between classroom context, especially structure, and the three components of engagement. Autonomy support has a complementary role as it was associated with emotional engagement. These results improve our understanding of the relationships between learning environment and engagement and provide more accurate indications to teachers and educators regarding the most effective ways to enhance students' engagement. (C) 2015 Elsevier Ltd. All rights reserved.
C1 [Hospel, Virginie; Galand, Benoit] Catholic Univ Louvain, Psychol Sci Res Inst IPSY, B-1348 Louvain La Neuve, Belgium.
   [Hospel, Virginie] Natl Fund Sci Res FRS FNRS Federat Wallonie Bruxe, Brussels, Belgium.
C3 Universite Catholique Louvain
RP Hospel, V (corresponding author), Catholic Univ Louvain, Psychol Sci Res Inst IPSY, Pl Cardinal Mercier,10 Bte L3-05-01, B-1348 Louvain La Neuve, Belgium.
EM virginie.hospel@uclouvain.be; benoit.galand@uclouvain.be
OI Galand, Benoit/0000-0003-3387-4305
FU National Fund for Scientific Research (F.R.S.-FNRS) of Federation
   Wallonie-Bruxelles
FX The authors wish to thank Noemie Baudoin, Arnaud Marechal, and Sandra
   Robinet for their help in the data collection, and the three anonymous
   reviewers for their helpful comments. This research was supported by a
   grant of the National Fund for Scientific Research (F.R.S.-FNRS) of the
   Federation Wallonie-Bruxelles awarded to the first author.
CR Archambault I, 2009, J ADOLESCENCE, V32, P651, DOI 10.1016/j.adolescence.2008.06.007
   Assor A, 2002, BRIT J EDUC PSYCHOL, V72, P261, DOI 10.1348/000709902158883
   Belmont M., 1988, APA PsycTests, DOI DOI 10.1037/T10488-000
   Cohen J., 1988, STAT POWER ANAL BEHA
   De Fraine B, 2003, BRIT EDUC RES J, V29, P841, DOI 10.1080/0141192032000137330
   Deci EL, 2008, CAN PSYCHOL, V49, P182, DOI 10.1037/a0012801
   Dumay X., 2007, CAHIERS RECHERCHE ED, V60
   Dupont S, 2014, ELECTRON J RES EDUC, V12, P5, DOI 10.14204/ejrep.32.13081
   Federation Wallonie-Bruxelles, 2014, IND ENS 2013
   Fredricks JA, 2004, REV EDUC RES, V74, P59, DOI 10.3102/00346543074001059
   Fredricks JA, 2012, HANDBOOK OF RESEARCH ON STUDENT ENGAGEMENT, P763, DOI 10.1007/978-1-4614-2018-7_37
   Frenzel AC, 2007, LEARN INSTR, V17, P478, DOI 10.1016/j.learninstruc.2007.09.001
   Galand B, 2005, CAN J BEHAV SCI, V37, P138, DOI 10.1037/h0087251
   Galand B., 2006, Revue francaise de pedagogie, V155, P57, DOI [https://doi.org/10.4000/rfp.225, DOI 10.4000/RFP.225]
   Galand B, 2010, INT J ENG EDUC, V26, P523
   Hospel V., 2010, SUMM SCH PREC INT C
   Izard C.E., 1974, DIFFERENTIAL EMOTION
   Jang H, 2010, J EDUC PSYCHOL, V102, P588, DOI 10.1037/a0019682
   Kirschner PA, 2006, EDUC PSYCHOL-US, V41, P75, DOI 10.1207/s15326985ep4102_1
   Klahr D, 2004, PSYCHOL SCI, V15, P661, DOI 10.1111/j.0956-7976.2004.00737.x
   Kunter M, 2007, LEARN INSTR, V17, P494, DOI 10.1016/j.learninstruc.2007.09.002
   Kyriakides L, 2008, SCH EFF SCH IMPROV, V19, P183, DOI 10.1080/09243450802047873
   Ludtke O., 2006, Learning Environments Research, V9, P215, DOI [10.1007/s10984-006-9014-8, DOI 10.1007/S10984-006-9014-8]
   Lüdtke O, 2009, CONTEMP EDUC PSYCHOL, V34, P120, DOI 10.1016/j.cedpsych.2008.12.001
   Marsh HW, 2012, EDUC PSYCHOL-US, V47, P106, DOI 10.1080/00461520.2012.670488
   Nie YY, 2009, CONTEMP EDUC PSYCHOL, V34, P185, DOI 10.1016/j.cedpsych.2009.03.001
   Opdenakker MC, 2001, BRIT EDUC RES J, V27, P407, DOI 10.1080/01411920120071434
   Opdenakker MC, 2014, INTERPERSONAL RELATI, P183
   Pokorny SB, 2001, EVALUATION REV, V25, P567, DOI 10.1177/0193841X0102500504
   Reeve J, 2004, MOTIV EMOTION, V28, P147, DOI 10.1023/B:MOEM.0000032312.95499.6f
   Reeve J., 2002, HDB SELF DETERMINATI, P183
   Reeve J., 2006, HDB CLASSROOM MANAGE, P1346
   Reeve J, 2009, THEORY RES EDUC, V7, P145, DOI 10.1177/1477878509104319
   Reyes MR, 2012, J EDUC PSYCHOL, V104, P700, DOI 10.1037/a0027268
   Sheldon KM, 2006, J PERS SOC PSYCHOL, V91, P331, DOI 10.1037/0022-3514.91.2.331
   Shernoff DJ, 2013, ADV RESPONS ADOL DEV, P1, DOI 10.1007/978-1-4614-7089-2
   Sierens E, 2009, BRIT J EDUC PSYCHOL, V79, P57, DOI 10.1348/000709908X304398
   Skinner E. A., 2009, HDB MOTIVATION SCH, P686
   SKINNER EA, 1993, J EDUC PSYCHOL, V85, P571, DOI 10.1037/0022-0663.85.4.571
   Skinner E, 2008, J EDUC PSYCHOL, V100, P765, DOI 10.1037/a0012840
   SNIJDERS TAB, 1994, SOCIOL METHOD RES, V22, P342, DOI 10.1177/0049124194022003004
   Stroet K, 2013, EDUC RES REV-NETH, V9, P65, DOI 10.1016/j.edurev.2012.11.003
   Tucker CM, 2002, PSYCHOL SCHOOLS, V39, P477, DOI 10.1002/pits.10038
   Vansteenkiste M, 2004, J PERS SOC PSYCHOL, V87, P246, DOI 10.1037/0022-3514.87.2.246
   Vansteenkiste M, 2012, LEARN INSTR, V22, P431, DOI 10.1016/j.learninstruc.2012.04.002
   Vezeau C, 2010, REV SCI EDUC, V36, P445, DOI 10.7202/044485ar
   Wang MT, 2013, LEARN INSTR, V28, P12, DOI 10.1016/j.learninstruc.2013.04.002
   West SG, 2014, HANDBOOK OF RESEARCH METHODS IN SOCIAL AND PERSONALITY PSYCHOLOGY, SECOND EDITION, P49
NR 48
TC 143
Z9 158
U1 13
U2 146
PU PERGAMON-ELSEVIER SCIENCE LTD
PI OXFORD
PA THE BOULEVARD, LANGFORD LANE, KIDLINGTON, OXFORD OX5 1GB, ENGLAND
SN 0959-4752
EI 1873-3263
J9 LEARN INSTR
JI Learn Instr.
PD FEB
PY 2016
VL 41
BP 1
EP 10
DI 10.1016/j.learninstruc.2015.09.001
PG 10
WC Education & Educational Research; Psychology, Educational
WE Social Science Citation Index (SSCI)
SC Education & Educational Research; Psychology
GA CY3WZ
UT WOS:000366341900001
DA 2024-07-15
ER

PT J
AU Ashburner, JK
   Rodger, SA
   Ziviani, JM
   Hinder, EA
AF Ashburner, Jill K.
   Rodger, Sylvia A.
   Ziviani, Jenny M.
   Hinder, Elizabeth A.
TI Optimizing participation of children with autism spectrum disorder
   experiencing sensory challenges: A clinical reasoning framework
SO CANADIAN JOURNAL OF OCCUPATIONAL THERAPY-REVUE CANADIENNE D ERGOTHERAPIE
LA English
DT Article
DE Asperger syndrome; Autistic disorder; Client-centred enablement;
   Clinical reasoning; Sensation
ID WEIGHTED VESTS; ACADEMIC ENGAGEMENT; PRESCHOOL-CHILDREN; SOCIAL
   ATTENTION; PROBLEM BEHAVIOR; YOUNG-CHILDREN; INDIVIDUALS; STUDENTS;
   INTEGRATION; EXERCISE
AB Background. Remedial sensory interventions currently lack supportive evidence and can be challenging to implement for families and clinicians. It may be timely to shift the focus to optimizing participation of children with autism spectrum disorders (ASD) through accommodation and self-regulation of their sensory differences. Purpose. A framework to guide practitioners in selecting strategies is proposed based on clinical reasoning considerations, including (a) research evidence, (b) client-and family-centredness, (c) practice contexts, (d) occupation-centredness, and (e) risks. Key issues. Information-sharing with families and coaching constitute the basis for intervention. Specific strategies are identified where sensory aversions or seeking behaviours, challenges with modulation of arousal, or sensory-related behaviours interfere with participation. Self-regulatory strategies are advocated. The application of universal design principles to shared environments is also recommended. Implications. The implications of this framework for future research, education, and practice are discussed. The clinical utility of the framework now needs to be tested.
C1 [Ashburner, Jill K.] Autism Queensland, Res & Dev, Sunnybank, Qld 4109, Australia.
   [Ashburner, Jill K.; Ziviani, Jenny M.] Univ Queensland, Sch Hlth & Rehabil Sci, Brisbane, Qld 4072, Australia.
   [Rodger, Sylvia A.] Univ Queensland, Sch Hlth & Rehabil Sci, Div Occupat Therapy, Brisbane, Qld 4072, Australia.
   [Ziviani, Jenny M.] Queensland Hlth, Childrens Allied Hlth Res, Brisbane, Qld, Australia.
   [Hinder, Elizabeth A.] Darling Downs South West Queensland Reg Off, Dept Educ Training & Employment, Toowoomba, Qld 4350, Australia.
C3 University of Queensland; University of Queensland; Queensland Health
RP Ashburner, JK (corresponding author), Autism Queensland, POB 354, Sunnybank, Qld 4109, Australia.
EM jill.ashburner@autismqld.com.au
RI Rodger, Sylvia A/F-8738-2010; Ziviani, Jenny M/C-1708-2010
CR Alcántara JI, 2004, J CHILD PSYCHOL PSYC, V45, P1107, DOI 10.1111/j.1469-7610.2004.t01-1-00303.x
   American Psychiatric Association, 2022, DIAGN STAT MAN MENT
   Anderson J.M., 1998, Sensory Motor Issues in Autism, Therapy Skill Builders
   [Anonymous], NAT STAND REP NAT ST
   Ashburner J, 2008, AM J OCCUP THER, V62, P564, DOI 10.5014/ajot.62.5.564
   Ashburner J, 2014, AUST OCCUP THER J, V61, P110, DOI 10.1111/1440-1630.12083
   Autism Society Canada, 2008, WARN WEIGHT BLANK ME
   Ayres A., 1972, Sensory integration and learning disorders
   Bagatell N, 2010, AM J OCCUP THER, V64, P895, DOI 10.5014/ajot.2010.09149
   Ben-Sasson A, 2009, J AUTISM DEV DISORD, V39, P1, DOI 10.1007/s10803-008-0593-3
   Center for Applied Special Technology, 2012, AB UDL
   Cidav Z, 2012, PEDIATRICS, V129, P617, DOI 10.1542/peds.2011-2700
   Clark F., 2012, ESSAY CURRENT STATUS
   Cox AL, 2009, FOCUS AUTISM DEV DIS, V24, P17, DOI 10.1177/1088357608330753
   Crane L, 2009, AUTISM, V13, P215, DOI 10.1177/1362361309103794
   Davis TN, 2013, DEV NEUROREHABIL, V16, P210, DOI 10.3109/17518423.2012.753955
   Dickie VA, 2009, AM J OCCUP THER, V63, P172, DOI 10.5014/ajot.63.2.172
   Dunn W, 2001, AM J OCCUP THER, V55, P608, DOI 10.5014/ajot.55.6.608
   Dunn W., 2009, OCCUPATIONAL THERAPY, V11, P3
   Dunn W, 2012, AM J OCCUP THER, V66, P520, DOI 10.5014/ajot.2012.004119
   Ellis EM, 2006, RES DEV DISABIL, V27, P585, DOI 10.1016/j.ridd.2005.05.009
   Foster SL, 1999, J CONSULT CLIN PSYCH, V67, P308, DOI 10.1037/0022-006X.67.3.308
   Gal E, 2002, BEHAV CHANGE, V19, P207, DOI 10.1375/bech.19.4.207
   Graham F, 2010, PHYS OCCUP THER PEDI, V30, P4, DOI 10.3109/01942630903337536
   Gray C., 2004, JENISON AUTISM J, V15, P2
   Hagopian LP, 2011, RES DEV DISABIL, V32, P2114, DOI 10.1016/j.ridd.2011.07.042
   Hodgetts S, 2011, J AUTISM DEV DISORD, V41, P805, DOI 10.1007/s10803-010-1104-x
   Hodgetts S, 2011, RES AUTISM SPECT DIS, V5, P495, DOI 10.1016/j.rasd.2010.06.015
   Hoffman T., 2013, EVIDENCE BASED PRACT
   Joosten AV, 2009, J AUTISM DEV DISORD, V39, P521, DOI 10.1007/s10803-008-0654-7
   Kasner M, 2012, RES AUTISM SPECT DIS, V6, P1418, DOI 10.1016/j.rasd.2012.02.001
   Kinnealey M, 2012, AM J OCCUP THER, V66, P511, DOI 10.5014/ajot.2012.004010
   Koegel RL, 2004, RES PRACT PERS SEV D, V29, P122, DOI 10.2511/rpsd.29.2.122
   Lang R, 2010, RES AUTISM SPECT DIS, V4, P565, DOI 10.1016/j.rasd.2010.01.006
   Leew SV, 2010, CAN J OCCUP THER, V77, P113, DOI 10.2182/cjot.2010.77.2.7
   Marr Deborah, 2007, Phys Occup Ther Pediatr, V27, P63, DOI 10.1300/J006v27n01_05
   McCord BE, 2001, J APPL BEHAV ANAL, V34, P447, DOI 10.1901/jaba.2001.34-447
   Miller LJ, 2007, AM J OCCUP THER, V61, P135, DOI 10.5014/ajot.61.2.135
   Mostafa M, 2008, ARCHNET-IJAR, V2, P189
   Nadon G, 2011, AUTISM, V15, P98, DOI 10.1177/1362361309348943
   Nelson PB, 2000, LANG SPEECH HEAR SER, V31, P356, DOI 10.1044/0161-1461.3104.356
   Nicholson H, 2011, PSYCHOL SCHOOLS, V48, P198, DOI 10.1002/pits.20537
   O'Donnell S, 2012, AM J OCCUP THER, V66, P586, DOI 10.5014/ajot.2012.004168
   OCEBM Levels of Evidence Working Group, 2013, OXF 2011 LEV EV
   Oriel KN, 2011, PEDIATR PHYS THER, V23, P187, DOI 10.1097/PEP.0b013e318218f149
   Petrus Christopher, 2008, Physiother Can, V60, P134, DOI 10.3138/physio.60.2.134
   Prior M., 2011, A review of the research to identify the most effective models of practice in early intervention of children with autism spectrum disorders
   Prizant B., 2012, AUTISM SPECTRUM  SPR, P37
   Prizant BM, 2003, INFANT YOUNG CHILD, V16, P296, DOI 10.1097/00001163-200310000-00004
   Quigley SP, 2011, RES AUTISM SPECT DIS, V5, P529, DOI 10.1016/j.rasd.2010.06.019
   Reichow B, 2010, FOCUS AUTISM DEV DIS, V25, P3, DOI 10.1177/1088357609353751
   Rowe C, 2011, J OCC THER SCH EARLY, V4, P229, DOI 10.1080/19411243.2011.629551
   Rutter M., 2003, Autism diagnostic interviewrevised, DOI DOI 10.1007/978-1-4419-1698-3_894
   Saggers B, 2011, AUSTRALAS J SPEC EDU, V35, P173, DOI 10.1375/ajse.35.2.173
   Schaaf RC, 2005, MENT RETARD DEV D R, V11, P143, DOI 10.1002/mrdd.20067
   Schafer EC, 2013, J COMMUN DISORD, V46, P30, DOI 10.1016/j.jcomdis.2012.09.002
   Schilling DL, 2004, J AUTISM DEV DISORD, V34, P423, DOI 10.1023/B:JADD.0000037418.48587.f4
   Sect Complementary Integrative Med, 2012, PEDIATRICS, V129, P1186, DOI 10.1542/peds.2012-0876
   Segal R, 2006, AM J OCCUP THER, V60, P500, DOI 10.5014/ajot.60.5.500
   Sinha Y., 2011, Cochrane Library, V1, P1, DOI [DOI 10.1002/14651858.CD003681.PUB3, 10.1002/14651858.CD003681.pub3]
   Stephenson J, 2009, J AUTISM DEV DISORD, V39, P105, DOI 10.1007/s10803-008-0605-3
   Thompson RM, 2013, PHYS OCCUP THER PEDI, V33, P271, DOI 10.3109/01942638.2013.768322
   Umeda C, 2011, AM J OCCUP THER, V65, P152, DOI 10.5014/ajot.2011.000760
   Van Rie GL, 2009, RES AUTISM SPECT DIS, V3, P783, DOI 10.1016/j.rasd.2009.03.001
   Weeks S, 2012, PEDIATR HEALTH MED T, V3, P79, DOI 10.2147/PHMT.S37173
   Wilbarger P., 1991, SENSORY DEFENSIVENES
   Williams M.S., 1996, DOES YOUR ENGINE RUN
NR 67
TC 32
Z9 37
U1 3
U2 48
PU SAGE PUBLICATIONS INC
PI THOUSAND OAKS
PA 2455 TELLER RD, THOUSAND OAKS, CA 91320 USA
SN 0008-4174
EI 1911-9828
J9 CAN J OCCUP THER
JI Can. J. Occup. Ther.
PD FEB
PY 2014
VL 81
IS 1
BP 29
EP 38
DI 10.1177/0008417413520440
PG 10
WC Rehabilitation
WE Science Citation Index Expanded (SCI-EXPANDED); Social Science Citation Index (SSCI)
SC Rehabilitation
GA AC2DU
UT WOS:000332309100005
PM 24783486
DA 2024-07-15
ER

PT J
AU Fernández-García, CM
   Inda-Caro, M
   Maulana, R
   Torío-López, S
AF Fernandez-Garcia, Carmen-Maria
   Inda-Caro, Mercedes
   Maulana, Ridwan
   Torio-Lopez, Susana
TI Teaching behaviours under observation: an instrument for assessing
   teaching quality In Spain (<i>La observacion del comportamiento del
   profesorado: un instrumento para evaluar la calidad docente En
   Espana</i>)
SO CULTURE AND EDUCATION
LA English
DT Article
DE observation; teaching quality; teaching effectiveness; assessment
ID STUDENT ENGAGEMENT; CLASSROOM MANAGEMENT; ACADEMIC MOTIVATION; SCHOOL
   ENGAGEMENT; TEACHERS; GROWTH; CONCEPTUALIZATION; IMPLEMENTATION;
   DISAFFECTION; FEEDBACK
AB Teachers constitute a key point in the educational process. Therefore, having information about their behaviours inside the classroom can give us very useful data when the intention is to improve teaching effectiveness. This study aims to describe teaching behaviours observed in 344 teachers in 56 public and private schools in Asturias (Spain). Descriptive analyses and analysis of variance have been run in order to answer the research questions. A stepwise regression has been performed too, to identify which teaching skill domains are more important in promoting student engagement. Results have shown positive, significant relationships between all the domains and student academic engagement. Activating teaching, efficient classroom management and teaching-learning strategies seem to be the main teaching skills for increasing student engagement. Interesting differences have also been found in student engagement depending on the standard of teachers' teaching behaviour.
C1 [Fernandez-Garcia, Carmen-Maria; Inda-Caro, Mercedes; Torio-Lopez, Susana] Univ Oviedo, Oviedo, Spain.
   [Maulana, Ridwan] Univ Groningen, Groningen, Netherlands.
C3 University of Oviedo; University of Groningen
RP Fernández-García, CM (corresponding author), Fac Formac Profesorado & Educ, C Aniceto Sela S-N,Room 213, Oviedo 33005, Asturias, Spain.
EM fernandezcarmen@uniovi.es
RI Inda-Caro, Mercedes/K-9818-2014; López, Susana Torio/L-5738-2014;
   Fernández-García, Carmen - María/K-9863-2014
OI Inda-Caro, Mercedes/0000-0003-4752-3258; López, Susana
   Torio/0000-0001-5004-2338; Fernández-García, Carmen -
   María/0000-0001-6314-355X; Maulana, Ridwan/0000-0002-0652-7888
FU Dutch scientific funding agency (NRO) [405-15-732]; Institute of
   Educational Research and Innovation of the University of Oviedo (INIE)
   [INIE-19- MOD C-1]; mediante la ayuda [INIE-19- MOD C-1]
FX This work was supported by the Dutch scientific funding agency (NRO,
   under grant 405-15-732) and the Institute of Educational Research and
   Innovation of the University of Oviedo (INIE, under grant INIE-19- MOD
   C-1). / Este estudio ha recibido fondos del organismo para la
   financiacion cientifica en los Paises Bajos (NRO), mediante la ayuda
   405-15-732 y del Instituto de Investigacion e Innovacion Educativa de la
   Universidad de Oviedo (INIE), mediante la ayuda INIE-19- MOD C-1.
CR Andric S, 2020, FRONT MICROBIOL, V11, DOI 10.3389/fmicb.2020.01350
   [Anonymous], 2007, INVESTIGACION ESCUEL, DOI DOI 10.12795/IE.2007.I62.01
   [Anonymous], 1993, School engagement and students at risk
   Benitez Manuelde Puelles., 2008, CEE Participacion Educativa, V7, P7
   Blaich C., 2016, Change: The Magazine of Higher Learning, V48, P6, DOI DOI 10.1080/00091383.2016.1198142
   Bonwell Charles C., 1991, Active Learning: Creating Excitement in the Classroom, V1st ed, DOI DOI 10.1016/J.ECNS.2009.07.003
   Briole S., 2019, IZA DISCUSSION PAPER, P1, DOI https://dx.doi.org/10.13140/RG.2.2.15662.33604
   Cardwell M.E., 2011, ED DOCTORAL, V49, P1
   Carriedo N., 1995, COMUNICACION LENGUAJ, V28, P123, DOI [https://doi.org/10.1174/021470395763771918, DOI 10.1174/021470395763771918]
   Christensen H., 2009, ACTIVATING TEACHING
   Coe R., 2003, Rev Psicol PUCP, V21, P147, DOI [10.18800/psico.200301.006, DOI 10.18800/PSICO.200301.006]
   Cole M., 1984, INFANC APRENDIZ, V7, P3, DOI [https://doi.org/10.1080/02103702.1984.10822018, DOI 10.1080/02103702.1984.10822018]
   COLL C., 1984, INFANC APRENDIZ, V27-28, P119, DOI https://doi.org/10.1080/02103702.1984.10822047
   Coll C., 1988, Infancia y Aprendizaje, V41, P131
   Connell J. P., 1991, MINN SYM CHILD PSYCH, P43
   Consejo Escolar de Estado & Ministerio de Educacion y Formacion Profesional, 2018, INF 2018 EST SIST ED
   Danielson C., 2007, ENHANCING PROFESSION, V2nd
   Danielson C., 2013, Rubrics from the Framework for Teaching
   Danielson C, 2012, EDUC LEADERSHIP, V70, P32
   de Jager T, 2017, EDUC STUD-UK, V43, P410, DOI 10.1080/03055698.2017.1292457
   de Jager T, 2013, INT J INCLUSIVE EDUC, V17, P80, DOI 10.1080/13603116.2011.580465
   De Jong R., 2001, LEARNING ENVIRON RES, V4, P51, DOI DOI 10.1023/A:1011402608575
   Edelen MO, 2007, QUAL LIFE RES, V16, P5, DOI 10.1007/s11136-007-9198-0
   Emmer ET, 2001, EDUC PSYCHOL-US, V36, P103, DOI 10.1207/S15326985EP3602_5
   Fernández-García CM, 2019, FRONT PSYCHOL, V10, DOI 10.3389/fpsyg.2019.00533
   Fredricks JA, 2004, REV EDUC RES, V74, P59, DOI 10.3102/00346543074001059
   Fritz MS, 2007, PSYCHOL SCI, V18, P233, DOI 10.1111/j.1467-9280.2007.01882.x
   FULLER FF, 1969, AM EDUC RES J, V6, P207
   Furrer C, 2003, J EDUC PSYCHOL, V95, P148, DOI 10.1037/0022-0663.95.1.148
   Gage NA, 2018, BEHAV DISORDERS, V43, P302, DOI 10.1177/0198742917714809
   Garcuia-Garrido J.L., 2002, REV EDUC-MADRID, V329, P23
   López BG, 2020, EDUC XX1, V23, P19, DOI 10.5944/educXX1.23367
   Gispert I., 1997, CULT EDUC, V9, P105, DOI [https://doi.org/10.1174/113564097761403526, DOI 10.1174/113564097761403526]
   Goodnow J., 1996, The handbook of education and human development: New models of learning, teaching and schooling, P345
   Hambleton RK, 2005, ADAPTING EDUCATIONAL AND PSYCHOLOGICAL TESTS FOR CROSS- CULTURAL ASSESSMENT, P3
   Hamre BK, 2013, ELEM SCHOOL J, V113, P461, DOI 10.1086/669616
   Hanushek E.A., 2016, Education Next, V16, P19
   Hattie J., 2003, AUSTR COUNCIL ED RES, P1
   Hospel V, 2016, LEARN INSTR, V41, P1, DOI 10.1016/j.learninstruc.2015.09.001
   Howe C, 2019, J LEARN SCI, V28, P462, DOI 10.1080/10508406.2019.1573730
   Hoyt D., 1999, Idea Paper, V36, P1
   Inda-Caro M., 2021, REV EDUC-MADRID, V391, P181, DOI [10.4438/1988-592X-RE-2021-391-474, DOI 10.4438/1988-592X-RE-2021-391-474]
   Jensen B, 2019, ED POLICY ANAL ARCH, V27, DOI 10.14507/epaa.27.3923
   Jensen B, 2018, EDUC ASSESS, V23, P250, DOI 10.1080/10627197.2018.1515010
   JohnSteiner V, 1996, EDUC PSYCHOL, V31, P191, DOI 10.1207/s15326985ep3103&4_4
   Kelly S, 2020, ED POLICY ANAL ARCH, V28, DOI 10.14507/epaa.28.5012
   Klem AM, 2004, J SCHOOL HEALTH, V74, P262, DOI 10.1111/j.1746-1561.2004.tb08283.x
   KUGEL P, 1993, STUD HIGH EDUC, V18, P315, DOI 10.1080/03075079312331382241
   Kyriakides L, 2009, TEACH TEACH EDUC, V25, P12, DOI 10.1016/j.tate.2008.06.001
   Kyriakides L, 2013, TEACH TEACH EDUC, V36, P143, DOI 10.1016/j.tate.2013.07.010
   Martuinez-Usarralde M.J., 2015, ED SYSTEMS EUROPE 2, P759
   Maulana R, 2017, TEACH TEACH, V23, P471, DOI 10.1080/13540602.2016.1211102
   Maulana R, 2015, TEACH TEACH EDUC, V51, P225, DOI 10.1016/j.tate.2015.07.003
   Maulana R, 2015, SCH EFF SCH IMPROV, V26, P169, DOI 10.1080/09243453.2014.939198
   Maulana R, 2014, ASIA-PAC EDUC RES, V23, P591, DOI 10.1007/s40299-013-0132-7
   Maulana R, 2014, BRIT J EDUC PSYCHOL, V84, P459, DOI 10.1111/bjep.12031
   Maulana R, 2012, TEACH TEACH EDUC, V28, P835, DOI 10.1016/j.tate.2012.03.005
   Mercado R., 1991, Infanciay aprendizaje, P59, DOI 10.1080/02103702.1991.10822305
   Ministerio de EducaciuEn Cultura y Deporte de Espaua, 2016, PISA 2015 PROGRAMA E
   Muijs D, 2000, SCH EFF SCH IMPROV, V11, P273, DOI 10.1076/0924-3453(200009)11:3;1-G;FT273
   Noben I, 2021, LEARNING ENVIRON RES, V24, P87, DOI 10.1007/s10984-020-09319-w
   Oliver R.M., 2007, Effective classroom management: teacher preparation and professional development
   Opdenakker MC, 2011, PSYCHOL REP, V109, P259, DOI 10.2466/09.10.11.PR0.109.4.259-284
   Organization for Economic Co-operation and Development, 2018, PISA 2015 PISA RES F
   Perez M., 2013, REV CURRICULUM FORMA, V17, P57
   Pianta RC, 2009, EDUC RESEARCHER, V38, P109, DOI 10.3102/0013189X09332374
   Prados M, 2013, CULT EDUC, V25, P273, DOI 10.1174/113564013807749696
   Reddy LA., 2014, INT J SCH ED PSYCHOL, V2, P71, DOI https://doi.org/10.1080/21683603.2013.876951
   Reddy LA, 2013, SCHOOL PSYCHOL QUART, V28, P317, DOI 10.1037/spq0000043
   Reyes MR, 2012, J EDUC PSYCHOL, V104, P700, DOI 10.1037/a0027268
   Sammons P, 2011, PROFESORADO, V15, P9
   SKINNER EA, 1993, J EDUC PSYCHOL, V85, P571, DOI 10.1037/0022-0663.85.4.571
   Skinner E, 2008, J EDUC PSYCHOL, V100, P765, DOI 10.1037/a0012840
   Skinner EA, 2009, EDUC PSYCHOL MEAS, V69, P493, DOI 10.1177/0013164408323233
   Tuytens M, 2014, SCH EFF SCH IMPROV, V25, P509, DOI 10.1080/09243453.2013.842601
   Van de Grift W., 1998, Tijdschrift voor Onderwijsresearch, V23, P224
   van de Grift W, 2007, EDUC RES-UK, V49, P127, DOI 10.1080/00131880701369651
   van de Grift W, 2014, STUD EDUC EVAL, V43, P150, DOI 10.1016/j.stueduc.2014.09.003
   van de Grift WJCM, 2014, SCH EFF SCH IMPROV, V25, P295, DOI 10.1080/09243453.2013.794845
   van der Lans RM, 2021, SAGE OPEN, V11, DOI 10.1177/21582440211040121
   van der Lans RM, 2016, STUD EDUC EVAL, V50, P88, DOI 10.1016/j.stueduc.2016.08.001
   van der Lans RM, 2015, EDUC MEAS-ISSUES PRA, V34, P18, DOI 10.1111/emip.12078
   Vinao A., 2016, Historia y Memoria de la Educacion, P137
   Vygotsky L.S., 1979, PENSAMIENTO LENGUAJE
   VYGOTSKY L.V., 1984, INFANC APRENDIZ, V27-28, P105, DOI DOI 10.1080/02103702.1984.10822045
   WANG MC, 1993, REV EDUC RES, V63, P249, DOI 10.2307/1170546
   White MC, 2018, EDUC RESEARCHER, V47, P492, DOI 10.3102/0013189X18785623
   Woolley ME, 2007, FAM RELAT, V56, P92, DOI 10.1111/j.1741-3729.2007.00442.x
NR 88
TC 1
Z9 1
U1 4
U2 29
PU ROUTLEDGE JOURNALS, TAYLOR & FRANCIS LTD
PI ABINGDON
PA 2-4 PARK SQUARE, MILTON PARK, ABINGDON OX14 4RN, OXON, ENGLAND
SN 1135-6405
EI 1578-4118
J9 CULT EDUC-UK
JI Cult. Educ.
PD APR 3
PY 2022
VL 34
IS 2
BP 466
EP 513
DI 10.1080/11356405.2022.2039537
EA APR 2022
PG 48
WC Education & Educational Research
WE Social Science Citation Index (SSCI)
SC Education & Educational Research
GA 1N1DA
UT WOS:000787698300001
DA 2024-07-15
ER

PT J
AU Bostwick, KCP
   Collie, RJ
   Martin, AJ
   Durksen, TL
AF Bostwick, Keiko C. P.
   Collie, Rebecca J.
   Martin, Andrew J.
   Durksen, Tracy L.
TI Students' Growth Mindsets, Goals, and Academic Outcomes in Mathematics
SO ZEITSCHRIFT FUR PSYCHOLOGIE-JOURNAL OF PSYCHOLOGY
LA English
DT Article
DE growth mindset; growth goals; academic engagement; academic achievement;
   mathematics
ID OF-FIT INDEXES; ACHIEVEMENT GOALS; IMPLICIT THEORIES; ENGAGEMENT;
   INTELLIGENCE; MOTIVATION; PB; MEDIATION; PREDICT; MODEL
AB The majority of educational research on the associations between growth constructs and academic outcomes has adopted a somewhat piecemeal approach, focusing on either growth mindset (implicit beliefs about intelligence) or growth goals. We explore an integrative approach to analyzing the impact of well-established and emerging growth constructs (viz. growth mindset, self-based growth goals, task-based growth goals) on academic outcomes in mathematics. Our participants were secondary school students (n = 4,411) in grades 7-9 from 19 schools in Australia. We used confirmatory factor analysis (CFA) and structural equation modeling (SEM) to test the measurement and substantive hypotheses in our study. We found that growth mindset, self-based growth goals, and task-based growth goals were well represented by an underlying growth orientation factor. Additionally, after controlling for five student background factors (e.g., sex, socioeconomic status [SES]), students' growth orientation positively predicted mathematics engagement and achievement. These results contribute to the growing literature on educational growth constructs and academic success.
C1 [Bostwick, Keiko C. P.; Collie, Rebecca J.; Martin, Andrew J.; Durksen, Tracy L.] Univ New South Wales, Sch Educ, Sydney, NSW 2052, Australia.
C3 University of New South Wales Sydney
RP Martin, AJ (corresponding author), Univ New South Wales, Sch Educ, Sydney, NSW 2052, Australia.
EM andrew.martin@unsw.edu.au
RI Durksen, Tracy/AAK-5161-2021
OI Bostwick, Keiko/0000-0003-0631-6738
FU Australian Research Council [DP140104294]
FX The authors thank the Australian Research Council (Discovery Grant
   DP140104294) for funding for this research and Emma Burns for assistance
   with data collection.
CR [Anonymous], 2006, MINDSET
   [Anonymous], 2013, Self-theories: Their role in motivation, personality, and development, DOI DOI 10.1017/S0021963099316413
   [Anonymous], 2016, Education
   Australian Bureau of Statistics (ABS), 2011, CENS QUICKSTATS
   Blackwell LS, 2007, CHILD DEV, V78, P246, DOI 10.1111/j.1467-8624.2007.00995.x
   Bryne B.M., 2012, STRUCTURAL EQUATION
   Chen FF, 2007, STRUCT EQU MODELING, V14, P464, DOI 10.1080/10705510701301834
   Cheung GW, 2002, STRUCT EQU MODELING, V9, P233, DOI 10.1207/S15328007SEM0902_5
   Chouinard R, 2008, BRIT J EDUC PSYCHOL, V78, P31, DOI 10.1348/000709907X197993
   Collie RJ, 2016, LEARN INDIVID DIFFER, V45, P65, DOI 10.1016/j.lindif.2015.12.002
   Dunn TJ, 2014, BRIT J PSYCHOL, V105, P399, DOI 10.1111/bjop.12046
   DWECK CS, 1988, PSYCHOL REV, V95, P256, DOI 10.1037/0033-295X.95.2.256
   Elliot AJ, 2001, J PERS SOC PSYCHOL, V80, P501, DOI 10.1037//0022-3514.80.3.501
   Elliot A, 2015, BRIT J EDUC PSYCHOL, V85, P192, DOI 10.1111/bjep.12051
   Elliot AJ, 2011, J EDUC PSYCHOL, V103, P632, DOI 10.1037/a0023952
   Fredricks JA, 2004, REV EDUC RES, V74, P59, DOI 10.3102/00346543074001059
   Hattie JAC, 2009, VISIBLE LEARNING: A SYNTHESIS OF OVER 800 META-ANALYSES RELATING TO ACHIEVEMENT, P1
   Hong YY, 1999, J PERS SOC PSYCHOL, V77, P588, DOI 10.1037/0022-3514.77.3.588
   Huang CJ, 2012, J EDUC PSYCHOL, V104, P48, DOI 10.1037/a0026223
   Lazarides R, 2015, CONTEMP EDUC PSYCHOL, V41, P51, DOI 10.1016/j.cedpsych.2014.11.005
   MacKinnon DP, 2002, PSYCHOL METHODS, V7, P83, DOI 10.1037/1082-989X.7.1.83
   Martin AJ, 2001, J EDUC PSYCHOL, V93, P87, DOI 10.1037//0022-0663.93.1.87
   Martin AJ, 2016, EDUC PSYCHOL-UK, V36, P1285, DOI 10.1080/01443410.2015.1093606
   Martin AJ, 2016, LEARN INDIVID DIFFER, V45, P222, DOI 10.1016/j.lindif.2015.12.014
   Martin AJ, 2015, BRIT J EDUC PSYCHOL, V85, P133, DOI 10.1111/bjep.12071
   Martin AJ, 2015, BRIT J EDUC PSYCHOL, V85, P207, DOI 10.1111/bjep.12038
   Martin AJ, 2015, J EARLY ADOLESCENCE, V35, P199, DOI 10.1177/0272431614529365
   Martin AJ, 2013, J EDUC PSYCHOL, V105, P728, DOI 10.1037/a0032794
   Martin AJ, 2006, BRIT J EDUC PSYCHOL, V76, P803, DOI 10.1348/000709905X55389
   Martin AJ, 2012, J EDUC PSYCHOL, V104, P1, DOI 10.1037/a0025988
   MCDONALD RP, 1990, PSYCHOL BULL, V107, P247, DOI 10.1037/0033-2909.107.2.247
   Muthen L.K., 2016, MPLUS USERS GUIDE, VSeventh
   Organisation of Economic Co- operation and Development [ OECD], 2013, ED GLANC 2013 OECD I, DOI [DOI 10.1787/EAG-2018-EN, 10.1787/eag-2013-en, DOI 10.1787/EAG-2013-EN]
   Raykov T, 2010, STRUCT EQU MODELING, V17, P265, DOI 10.1080/10705511003659417
   Schumacker R.E., 2010, BEGINNERS GUIDE STRU, V3rd
   Senko C, 2016, EDUC PSYCHOL HANDB, P75
   Shrout PE, 2002, PSYCHOL METHODS, V7, P422, DOI 10.1037//1082-989X.7.4.422
   Sinatra GM, 2015, EDUC PSYCHOL-US, V50, P1, DOI 10.1080/00461520.2014.1002924
   Tarbetsky AL, 2016, CONTEMP EDUC PSYCHOL, V47, P61, DOI 10.1016/j.cedpsych.2016.01.002
   Yu K, 2014, EDUC PSYCHOL-UK, V34, P635, DOI 10.1080/01443410.2014.895297
NR 40
TC 32
Z9 41
U1 12
U2 120
PU HOGREFE & HUBER PUBLISHERS
PI GOTTINGEN
PA MERKELSTR 3, D-37085 GOTTINGEN, GERMANY
SN 2190-8370
EI 2151-2604
J9 Z PSYCHOL
JI Z. Psychol.-J. Psychol.
PD APR
PY 2017
VL 225
IS 2
BP 107
EP 116
DI 10.1027/2151-2604/a000287
PG 10
WC Psychology, Multidisciplinary
WE Social Science Citation Index (SSCI)
SC Psychology
GA FE2PM
UT WOS:000408058200003
DA 2024-07-15
ER

PT J
AU Fantuzzo, J
   LeBoeuf, W
   Brumley, B
   Perlman, S
AF Fantuzzo, John
   LeBoeuf, Whitney
   Brumley, Benjamin
   Perlman, Staci
TI A population-based inquiry of homeless episode characteristics and early
   educational well-being
SO CHILDREN AND YOUTH SERVICES REVIEW
LA English
DT Article
DE Homelessness; Early childhood; Academic achievement; Classroom
   engagement; Truancy
ID ACADEMIC-ACHIEVEMENT; CHILD MALTREATMENT; EFFORTFUL CONTROL;
   SELF-REGULATION; RISKS; ABILITY; IMPACT; UNIQUE
AB Child homelessness and educational well-being is an area of national research that requires more precise investigation to address mixed findings. The aim of this study was to extend the investigation of the relations between homelessness and educational well-being by determining if timing and frequency of homeless episodes are differentially associated with children's academic and classroom engagement outcomes. This investigation used a comprehensive research model to study the effects of these homeless episode characteristics within a large urban student cohort. Additionally, this study accounted for co-occurring early risk factors. Findings indicated that having a first homeless episode in early childhood was associated with non-proficiency in mathematics and academic engagement problems. Also more frequent homeless episodes were related to truancy in third grade. These results stress the importance of early intervention for homeless children and underscore the need to further understand the variation in young children's homeless experiences. (C) 2013 Elsevier Ltd. All rights reserved.
C1 [Fantuzzo, John; LeBoeuf, Whitney; Brumley, Benjamin] Univ Penn, Grad Sch Educ, Philadelphia, PA 19104 USA.
   [Perlman, Staci] Kutztown Univ Penn, Dept Social Work, Kutztown, PA 19530 USA.
C3 University of Pennsylvania; Pennsylvania State System of Higher
   Education (PASSHE); Kutztown University - Pennsylvania
RP Brumley, B (corresponding author), Univ Penn, Grad Sch Educ, 3700 Walnut St, Philadelphia, PA 19104 USA.
EM brumley@upenn.edu
FU NICHD NIH HHS [R03 HD064837] Funding Source: Medline
CR [Anonymous], 2008, SAS/STAT 9.2 user's guide
   [Anonymous], 2010 ANN HOM ASS REP
   Bassuk EL, 1997, PEDIATRICS, V100, P92, DOI 10.1542/peds.100.1.92
   Blair C, 2007, CHILD DEV, V78, P647, DOI 10.1111/j.1467-8624.2007.01019.x
   Blair C, 2012, DEV PSYCHOL, V48, P647, DOI 10.1037/a0026472
   Brock LL, 2009, EARLY CHILD RES Q, V24, P337, DOI 10.1016/j.ecresq.2009.06.001
   Bronfenbrenner U., 2005, Making Human Beings Human: Bioecological Perspectives on Human Development
   Buckner JC, 2001, J SCHOOL PSYCHOL, V39, P45, DOI 10.1016/S0022-4405(00)00059-5
   Buckner JC, 2008, AM BEHAV SCI, V51, P721, DOI 10.1177/0002764207311984
   Buckner JC, 2012, EDUC RESEARCHER, V41, P403, DOI 10.3102/0013189X12466588
   Cavanagh SE, 2006, SOC FORCES, V85, P551, DOI 10.1353/sof.2006.0120
   Culhane D.P., 2004, DEP PAP SPP
   Culhane D.P., 2010, CONNECTING DOTS PROM
   Duran F., 2005, PUTTING ADM DATA WOR
   Eisenberg N, 2010, ANNU REV CLIN PSYCHO, V6, P495, DOI 10.1146/annurev.clinpsy.121208.131208
   Fantuzzo J., PROBLEMS CLASS UNPUB
   Fantuzzo J, 2007, CHILD YOUTH SERV REV, V29, P941, DOI 10.1016/j.childyouth.2006.11.003
   Fantuzzo J, 2012, J SCHOOL PSYCHOL, V50, P559, DOI 10.1016/j.jsp.2012.04.004
   Fantuzzo JW, 2012, EDUC RESEARCHER, V41, P393, DOI 10.3102/0013189X12468210
   Fantuzzo JW, 2011, CHILD YOUTH SERV REV, V33, P1404, DOI 10.1016/j.childyouth.2011.04.010
   Fredricks JA, 2004, REV EDUC RES, V74, P59, DOI 10.3102/00346543074001059
   Hots V. J., 1998, ADM DATA POLICY RELE
   Huston AC, 2010, ANNU REV PSYCHOL, V61, P411, DOI 10.1146/annurev.psych.093008.100442
   Liew J, 2012, CHILD DEV PERSPECT, V6, P105, DOI 10.1111/j.1750-8606.2011.00196.x
   MASTEN AS, 1993, J CONSULT CLIN PSYCH, V61, P335, DOI 10.1037/0022-006X.61.2.335
   Masten AS, 1997, J SCHOOL PSYCHOL, V35, P27, DOI 10.1016/S0022-4405(96)00032-5
   Menke E M, 1997, Issues Compr Pediatr Nurs, V20, P153
   Miller PM, 2011, REV EDUC RES, V81, P308, DOI 10.3102/0034654311415120
   National Center for Homeless Education, 2012, ED HOM CHILDR YOUTHS
   Nigg JT, 2006, J CHILD PSYCHOL PSYC, V47, P395, DOI 10.1111/j.1469-7610.2006.01612.x
   Obradovic J, 2009, DEV PSYCHOPATHOL, V21, P493, DOI 10.1017/S0954579409000273
   Pennsylvania Department of Education, 2012, 2006 GRAD 3 READ MAT
   Perlman S, 2010, CHILD YOUTH SERV REV, V32, P874, DOI 10.1016/j.childyouth.2010.02.007
   Rafferty Y, 2004, J SCHOOL PSYCHOL, V42, P179, DOI 10.1016/j.jsp.2004.02.002
   Raver CC., 2002, READY ENTER WHAT RES
   RESCORLA L, 1991, AM J ORTHOPSYCHIAT, V61, P210, DOI 10.1037/h0079236
   Rimm-Kaufman SE, 2009, DEV PSYCHOL, V45, P958, DOI 10.1037/a0015861
   Rog D.J., 2007, CHARACTERISTICS DYNA
   Rouse HL, 2011, CHILD YOUTH CARE FOR, V40, P281, DOI 10.1007/s10566-010-9138-y
   Rouse HL, 2009, EARLY CHILD RES Q, V24, P1, DOI 10.1016/j.ecresq.2008.12.001
   Rubin DH, 1996, PEDIATRICS, V97, P289
   SCHTEINGART JS, 1995, J CLIN CHILD PSYCHOL, V24, P320, DOI 10.1207/s15374424jccp2403_9
   U.S. Department of Education, 2011, SY 2009 10 SUMM
   Walker K.E., 2012, USING DATA MULTIAGEN
   Welsh JA, 2010, J EDUC PSYCHOL, V102, P43, DOI 10.1037/a0016738
   Willard J., 2012, 5 ANN EARL CHILDH ED
   ZIESEMER C, 1994, SOC WORK, V39, P658
   ZIMA BT, 1994, AM J PUBLIC HEALTH, V84, P260, DOI 10.2105/AJPH.84.2.260
NR 48
TC 36
Z9 60
U1 0
U2 24
PU PERGAMON-ELSEVIER SCIENCE LTD
PI OXFORD
PA THE BOULEVARD, LANGFORD LANE, KIDLINGTON, OXFORD OX5 1GB, ENGLAND
SN 0190-7409
EI 1873-7765
J9 CHILD YOUTH SERV REV
JI Child. Youth Serv. Rev.
PD JUN
PY 2013
VL 35
IS 6
BP 966
EP 972
DI 10.1016/j.childyouth.2013.02.016
PG 7
WC Family Studies; Social Work
WE Social Science Citation Index (SSCI)
SC Family Studies; Social Work
GA 148LC
UT WOS:000319245100006
PM 24072948
OA Green Accepted
DA 2024-07-15
ER

PT J
AU Hoang, N
   Holopainen, L
   Siekkinen, M
AF Hoang, Nhi
   Holopainen, Leena
   Siekkinen, Martti
TI Children's classroom engagement and disaffection in Vietnamese
   kindergartens
SO EDUCATIONAL PSYCHOLOGY
LA English
DT Article
DE Age difference; classroom engagement; classroom disaffection; class
   size; gender differences; kindergarten
ID STUDENT ENGAGEMENT; SCHOOL ENGAGEMENT; ACADEMIC ENGAGEMENT; ACHIEVEMENT
   GOALS; PUPILS BEHAVIOR; CLASS SIZE; MOTIVATION; EDUCATION; TEACHERS;
   GENDER
AB In this study, we investigated children's classroom engagement and disaffection and their relationships with class size, child gender, child age and school type in Vietnamese kindergartens. Children's classroom engagement and disaffection were examined among 1315 kindergarteners (mean age = 5.49; SD = 0.87) and 33 teachers from 31 classrooms in 8 kindergartens. The results of confirmatory factor analyses indicated that children's classroom engagement and disaffection included four dimensions: behavioural engagement, emotional engagement, behavioural disaffection and emotional disaffection. The results also showed that both behavioural and emotional dimensions of classroom engagement were higher than those of disaffection. Girls had higher emotional and behavioural classroom engagement and lower emotional disaffection than boys. Class size had a negative relationship with both dimensions of children's disaffection. The findings also indicated that children in the older age group showed greater emotional disaffection and lower emotional engagement compared to children in the younger age group.
C1 [Hoang, Nhi; Holopainen, Leena; Siekkinen, Martti] Univ Eastern Finland, Sch Educ Sci & Psychol, Philosoph Fac, Joensuu Campus,Borealis Bldg,Room 201B, Joensuu 80101, Finland.
C3 Borealis AG; University of Eastern Finland
RP Hoang, N (corresponding author), Univ Eastern Finland, Sch Educ Sci & Psychol, Philosoph Fac, Joensuu Campus,Borealis Bldg,Room 201B, Joensuu 80101, Finland.
EM nhi.hoang@uef.fi
OI Hoang, Nhi/0000-0002-4114-1868
FU University of Eastern Finland
FX This work was supported by University of Eastern Finland.
CR Alford BL, 2016, EARLY CHILD EDUC J, V44, P623, DOI 10.1007/s10643-015-0748-8
   Anderson L.W., 2000, How small classes help teachers do their best, P3
   Bao XH, 2008, CHILD DEV, V79, P269, DOI 10.1111/j.1467-8624.2007.01125.x
   Barnes JS, 2013, PSYCHOL SCHOOLS, V50, P1060, DOI 10.1002/pits.21726
   BENTLER PM, 1990, PSYCHOL BULL, V107, P238, DOI 10.1037/0033-2909.88.3.588
   Blatchford P, 2005, J EDUC PSYCHOL, V97, P454, DOI 10.1037/0022-0663.97.3.454
   Blatchford P, 2003, LEARN INSTR, V13, P569, DOI 10.1016/S0959-4752(02)00043-9
   Blatchford P, 2011, LEARN INSTR, V21, P715, DOI 10.1016/j.learninstruc.2011.04.001
   Brock LL, 2009, EARLY CHILD RES Q, V24, P337, DOI 10.1016/j.ecresq.2009.06.001
   Chien NC, 2010, CHILD DEV, V81, P1534, DOI 10.1111/j.1467-8624.2010.01490.x
   Coley RL, 2016, EARLY CHILD RES Q, V36, P91, DOI 10.1016/j.ecresq.2015.11.002
   Connell J.P., 1994, ENGAGEMENT VERSUS DI
   FAGOT BI, 1985, J AM ACAD CHILD PSY, V24, P684, DOI 10.1016/S0002-7138(10)60110-0
   Finn JD, 2003, REV EDUC RES, V73, P321, DOI 10.3102/00346543073003321
   FINN JD, 1995, ELEM SCHOOL J, V95, P421, DOI 10.1086/461853
   Fredricks JA, 2004, REV EDUC RES, V74, P59, DOI 10.3102/00346543074001059
   Furrer C, 2003, J EDUC PSYCHOL, V95, P148, DOI 10.1037/0022-0663.95.1.148
   General Statistics Office of Vietnam, 2016, VIETN GEN STAT REP
   Hoang N, 2018, INT J EARLY YEARS ED, V26, P387, DOI 10.1080/09669760.2018.1478281
   Hu LT, 1999, STRUCT EQU MODELING, V6, P1, DOI 10.1080/10705519909540118
   Jimerson S.R., 2003, CALIFORNIA SCH PSYCH, V8, P7, DOI [DOI 10.1007/BF03340893, 10.1007/BF03340893, 10.1007/bf03340893]
   Kessels U, 2014, EDUC RES-UK, V56, P220, DOI 10.1080/00131881.2014.898916
   King RB, 2015, PERS INDIV DIFFER, V86, P243, DOI 10.1016/j.paid.2015.06.027
   King RB, 2014, EUR J PSYCHOL EDUC, V29, P81, DOI 10.1007/s10212-013-0188-z
   Ladd GW, 2009, J EDUC PSYCHOL, V101, P190, DOI 10.1037/a0013153
   Loeb S, 2007, ECON EDUC REV, V26, P52, DOI 10.1016/j.econedurev.2005.11.005
   Mac an Ghaill M., 1994, MAKING MEN MASCULINI
   Maccoby E.E., 1998, The two sexes: Growing up apart, coming together
   Magnuson KA, 2004, AM EDUC RES J, V41, P115, DOI 10.3102/00028312041001115
   Mahatmya D., 2013, ENGAGEMENT DEV PERIO
   Miller RG, 2015, EARLY CHILD EDUC J, V43, P317, DOI 10.1007/s10643-014-0656-3
   Ministry of Education and Training, 2001, STUD KNOWL ATT PRACT
   Muthen L. K., 1998, Mplus User's Guide, V8th
   Pekrun R, 2006, J EDUC PSYCHOL, V98, P583, DOI 10.1037/0022-0663.98.3.583
   Pianta R., 2012, CLASSROOM ASSESSMENT
   Pietarinen J, 2014, INT J EDUC RES, V67, P40, DOI 10.1016/j.ijer.2014.05.001
   Ponitz CC, 2009, SCHOOL PSYCHOL REV, V38, P102
   Reyes MR, 2012, J EDUC PSYCHOL, V104, P700, DOI 10.1037/a0027268
   Roeser RW, 2002, ANXIETY STRESS COPIN, V15, P345, DOI 10.1080/1061580021000056519
   Searle AK, 2014, ELEM SCHOOL J, V114, P380, DOI 10.1086/674421
   Shim SS, 2008, J EDUC PSYCHOL, V100, P655, DOI 10.1037/0022-0663.100.3.655
   SKINNER EA, 1993, J EDUC PSYCHOL, V85, P571, DOI 10.1037/0022-0663.85.4.571
   Skinner E, 2008, J EDUC PSYCHOL, V100, P765, DOI 10.1037/a0012840
   Skinner EA, 2009, EDUC PSYCHOL MEAS, V69, P493, DOI 10.1177/0013164408323233
   Thao DP, 2014, INT J EARLY YEARS ED, V22, P184, DOI 10.1080/09669760.2014.909306
   Vaage Aina Basilier, 2009, Child Adolesc Psychiatry Ment Health, V3, P34, DOI 10.1186/1753-2000-3-34
   Votruba-Drzal E, 2013, J EDUC PSYCHOL, V105, P821, DOI 10.1037/a0032951
   Wang MT, 2011, J SCHOOL PSYCHOL, V49, P465, DOI 10.1016/j.jsp.2011.04.001
   Zhou N, 2012, J EDUC PSYCHOL, V104, P1162, DOI 10.1037/a0027609
NR 49
TC 2
Z9 3
U1 4
U2 20
PU ROUTLEDGE JOURNALS, TAYLOR & FRANCIS LTD
PI ABINGDON
PA 2-4 PARK SQUARE, MILTON PARK, ABINGDON OX14 4RN, OXON, ENGLAND
SN 0144-3410
EI 1469-5820
J9 EDUC PSYCHOL-UK
JI Educ. Psychol.
PD FEB 7
PY 2019
VL 39
IS 2
BP 254
EP 270
DI 10.1080/01443410.2018.1524854
PG 17
WC Education & Educational Research; Psychology, Educational
WE Social Science Citation Index (SSCI)
SC Education & Educational Research; Psychology
GA HN9KW
UT WOS:000460519300008
DA 2024-07-15
ER

PT J
AU Wang, MT
   Degol, J
AF Wang, Ming-Te
   Degol, Jessica
TI Staying Engaged: Knowledge and Research Needs in Student Engagement
SO CHILD DEVELOPMENT PERSPECTIVES
LA English
DT Article
DE student engagement; school engagement; malleability;
   multidimensionality; intervention
ID SCHOOL ENGAGEMENT; PARENTAL INVOLVEMENT; COGNITIVE ENGAGEMENT; ACADEMIC
   ENGAGEMENT; MENTAL-HEALTH; ACHIEVEMENT; EMOTIONS; SUPPORT; TRAJECTORIES;
   ADOLESCENCE
AB In this article, we review knowledge about student engagement and look ahead to the future of study in this area. We begin by describing how researchers in the field define and study student engagement. In particular, we describe the levels, contexts, and dimensions that constitute the measurement of engagement, summarize the contexts that shape engagement and the outcomes that result from it, and articulate person-centered approaches for analyzing engagement. We conclude by addressing limitations to the research and providing recommendations for study. Specifically, we point to the importance of incorporating more work on how learning-related emotions, personality characteristics, prior learning experiences, shared values across contexts, and engagement in nonacademic activities influence individual differences in student engagement. We also stress the need to improve our understanding of the nuances involved in developing engagement over time by incorporating more extensive longitudinal analyses, intervention trials, research on affective neuroscience, and interactions among levels and dimensions of engagement.
C1 [Wang, Ming-Te] Univ Pittsburgh, Dept Psychol, Sch Educ, Learning Res & Dev Ctr, Pittsburgh, PA 15260 USA.
   [Degol, Jessica] Univ Pittsburgh, Sch Educ, Pittsburgh, PA 15260 USA.
C3 Pennsylvania Commonwealth System of Higher Education (PCSHE); University
   of Pittsburgh; Pennsylvania Commonwealth System of Higher Education
   (PCSHE); University of Pittsburgh
RP Wang, MT (corresponding author), Univ Pittsburgh, Dept Psychol, 230 South Bouquet St, Pittsburgh, PA 15260 USA.
EM mtwang@pitt.edu
RI Wang, Ming-Te/HCH-2285-2022
FU Direct For Education and Human Resources; Division Of Research On
   Learning [1315943] Funding Source: National Science Foundation
CR [Anonymous], 2008, BEST PRACTICES SCH P
   [Anonymous], CALIFORNIA SCH PSYCH
   Appleton JJ, 2008, PSYCHOL SCHOOLS, V45, P369, DOI 10.1002/pits.20303
   Archambault I, 2009, J SCHOOL HEALTH, V79, P408, DOI 10.1111/j.1746-1561.2009.00428.x
   Benner AD, 2008, DEV PSYCHOL, V44, P840, DOI 10.1037/0012-1649.44.3.840
   Christenson S.L., 2010, HDB YOUTH PREVENTION, P327
   Connell J. P., 1991, MINN SYM CHILD PSYCH, P43
   Duckworth AL, 2007, J PERS SOC PSYCHOL, V92, P1087, DOI 10.1037/0022-3514.92.6.1087
   Duckworth AL, 2011, SOC PSYCHOL PERS SCI, V2, P174, DOI 10.1177/1948550610385872
   Eccles J, 2012, HANDBOOK OF RESEARCH ON STUDENT ENGAGEMENT, P133, DOI 10.1007/978-1-4614-2018-7_6
   ECCLES JS, 1993, AM PSYCHOL, V48, P90, DOI 10.1037/0003-066X.48.2.90
   FINN JD, 1989, REV EDUC RES, V59, P117, DOI 10.3102/00346543059002117
   Fredricks JA, 2004, REV EDUC RES, V74, P59, DOI 10.3102/00346543074001059
   Henry KL, 2012, J YOUTH ADOLESCENCE, V41, P156, DOI 10.1007/s10964-011-9665-3
   Horner RH, 2009, J POSIT BEHAV INTERV, V11, P133, DOI 10.1177/1098300709332067
   Hughes JN, 2008, J EDUC PSYCHOL, V100, P1, DOI 10.1037/0022-0663.100.1.1
   Jang H, 2010, J EDUC PSYCHOL, V102, P588, DOI 10.1037/a0019682
   Janosz M, 2008, J SOC ISSUES, V64, P21, DOI 10.1111/j.1540-4560.2008.00546.x
   Li YB, 2011, DEV PSYCHOL, V47, P233, DOI 10.1037/a0021307
   Linnenbrink-Garcia L, 2011, CONTEMP EDUC PSYCHOL, V36, P1, DOI 10.1016/j.cedpsych.2010.11.004
   Marks HM, 2000, AM EDUC RES J, V37, P153, DOI 10.2307/1163475
   Pekrun R, 2002, EDUC PSYCHOL-US, V37, P91, DOI 10.1207/S15326985EP3702_4
   Pekrun R, 2006, EDUC PSYCHOL REV, V18, P315, DOI 10.1007/s10648-006-9029-9
   Poropat AE, 2009, PSYCHOL BULL, V135, P322, DOI 10.1037/a0014996
   Reeve J, 2011, CONTEMP EDUC PSYCHOL, V36, P257, DOI 10.1016/j.cedpsych.2011.05.002
   Reschly AL, 2008, PSYCHOL SCHOOLS, V45, P419, DOI 10.1002/pits.20306
   Reschly AL, 2012, HANDBOOK OF RESEARCH ON STUDENT ENGAGEMENT, P3, DOI 10.1007/978-1-4614-2018-7_1
   Schwabe L, 2012, J NEUROSCI, V32, P11042, DOI 10.1523/JNEUROSCI.1484-12.2012
   Skinner E.A., 2009, Handbook of motivation at school, P223, DOI DOI 10.1037/0003-066X.55.1.68
   Skinner E, 2008, J EDUC PSYCHOL, V100, P765, DOI 10.1037/a0012840
   Skinner EA, 2012, HANDBOOK OF RESEARCH ON STUDENT ENGAGEMENT, P21, DOI 10.1007/978-1-4614-2018-7_2
   Spera C, 2005, EDUC PSYCHOL REV, V17, P120, DOI 10.1007/s10648-005-3950-1
   Stewart EB, 2008, EDUC URBAN SOC, V40, P179, DOI 10.1177/0013124507304167
   Wang MT, 2014, CHILD DEV, V85, P610, DOI 10.1111/cdev.12153
   Wang MT, 2014, CHILD DEV, V85, P722, DOI 10.1111/cdev.12138
   Wang MT, 2013, LEARN INSTR, V28, P12, DOI 10.1016/j.learninstruc.2013.04.002
   Wang MT, 2013, DEV PSYCHOL, V49, P1266, DOI 10.1037/a0030028
   Wang MT, 2012, CHILD DEV, V83, P877, DOI 10.1111/j.1467-8624.2012.01745.x
   Wang MT, 2012, J RES ADOLESCENCE, V22, P31, DOI 10.1111/j.1532-7795.2011.00753.x
   Wang MT, 2011, J SCHOOL PSYCHOL, V49, P465, DOI 10.1016/j.jsp.2011.04.001
   Wang MT, 2010, AM EDUC RES J, V47, P633, DOI 10.3102/0002831209361209
   Ward B, 2013, SCHOOL PSYCHOL REV, V42, P317
NR 42
TC 187
Z9 252
U1 5
U2 91
PU WILEY
PI HOBOKEN
PA 111 RIVER ST, HOBOKEN 07030-5774, NJ USA
SN 1750-8592
EI 1750-8606
J9 CHILD DEV PERSPECT
JI Child Develop. Perspect.
PD SEP
PY 2014
VL 8
IS 3
BP 137
EP 143
DI 10.1111/cdep.12073
PG 7
WC Psychology, Developmental
WE Social Science Citation Index (SSCI)
SC Psychology
GA AT2RI
UT WOS:000344781700004
PM 27087833
OA Green Accepted
DA 2024-07-15
ER

PT J
AU Serdiouk, M
   Wilson, TM
   Gest, SD
AF Serdiouk, Marina
   Wilson, Travis M.
   Gest, Scott D.
TI Cross-ethnic and same-ethnic friendships in elementary classrooms:
   Unique associations with school adjustment
SO JOURNAL OF APPLIED DEVELOPMENTAL PSYCHOLOGY
LA English
DT Article
DE Cross-ethnic friendships; Same-ethnic friendships; School adjustment;
   Elementary school
ID PEER VICTIMIZATION; MIDDLE SCHOOL; RACIAL/ETHNIC FRIENDSHIPS; ADOLESCENT
   FRIENDSHIPS; INTERGROUP ATTITUDES; ACADEMIC ENGAGEMENT; RACE;
   LONELINESS; PREDICTORS; CONCURRENT
AB Using a multi-cohort, 5-month longitudinal design, this study examined prospective links between stable crossethnic (CEF) and same-ethnic friendships (SEF) and psychosocial and academic indicators of school adjustment in elementary classrooms in the Midwest and Mid-Atlantic regions of the United States. The sample included 1960 1st (M-age = 6.9), 3rd (M-age = 9.0), and 5th (M-age = 10.9) grade students followed from the middle to the end of the school year. Results showed that 64% and 66% of all children had at least 1 stable CEF and SEF, respectively; the frequency of each friendship type was higher across ascending grades. Stable CEF uniquely predicted residualized change in 4 indicators of school adjustment (lower loneliness and peer victimization, greater sense of peer community and academic effort); stable SEF uniquely predicted 2 indicators of school adjustment (lower loneliness and peer victimization). Classroom ethnic diversity moderated the link between CEF and peer victimization.
C1 [Serdiouk, Marina; Gest, Scott D.] Univ Virginia, Sch Educ & Human Dev, Dept Human Serv, Charlottesville, VA USA.
   [Wilson, Travis M.] Oberlin Coll, Dept Psychol, Oberlin, OH USA.
   [Wilson, Travis M.] Severance Hall,120 West Lorain St, Oberlin, OH 44074 USA.
C3 University of Virginia; University System of Ohio; Oberlin College
RP Wilson, TM (corresponding author), Severance Hall,120 West Lorain St, Oberlin, OH 44074 USA.
EM twilson@oberlin.edu
FU William T. Grant [200900174]; Spencer Foundations [R305A100344];
   Institute of Education Sciences
FX This research was supported by grants from the William T. Grant and
   Spencer Foundations (#200900174) and from the Institute of Education
   Sciences (#R305A100344) awarded to co-PI?s Philip Rodkin and Scott Gest.
   We express our deepest appreciation to Philip Rodkin (deceased) for his
   lasting contributions to this project and to the peer relations field.
   We are also grateful to the children, teachers, and school principals
   who participated in this research.
CR Abbott WS, 1925, J ECON ENTOMOL, V18, P265, DOI 10.1093/jee/18.2.265a
   Aboud F.E., 1988, CHILDREN PREJUDICE
   Aboud FE, 2003, INT J BEHAV DEV, V27, P165, DOI 10.1080/01650250244000164
   Abrams D., 2008, INTERGROUP ATTITUDES, P47, DOI DOI 10.1002/9781444390841.CH8
   Abrams D, 2009, CHILD DEV, V80, P224, DOI 10.1111/j.1467-8624.2008.01256.x
   [Anonymous], 1996, CAMBRIDGE STUDIES SO
   Azmitia M., 1993, Social Development, V59, P202, DOI DOI 10.1111/J.1467-9507.1993.TB00014.X
   Bagwell C.L., 2011, FRIENDSHIPS CHILDHOO
   BATTISTICH V, 1995, AM EDUC RES J, V32, P627, DOI 10.3102/00028312032003627
   BAUMEISTER RF, 1995, PSYCHOL BULL, V117, P497, DOI 10.1037/0033-2909.117.3.497
   Benner AD, 2017, CHILD DEV, V88, P493, DOI 10.1111/cdev.12606
   Birch S., 1996, Social motivation: Understanding children's school adjustment, P199
   Blau Peter., 1977, INEQUALITY HETEROGEN
   Boulton MJ, 1999, J ADOLESCENCE, V22, P461, DOI 10.1006/jado.1999.0240
   Bowker JCW, 2006, MERRILL PALMER QUART, V52, P671, DOI 10.1353/mpq.2006.0000
   Cameron JA, 2001, PERS SOC PSYCHOL REV, V5, P118, DOI 10.1207/S15327957PSPR0502_3
   Cameron L, 2006, CHILD DEV, V77, P1208, DOI 10.1111/j.1467-8624.2006.00929.x
   Cappella E, 2017, J EARLY ADOLESCENCE, V37, P1093, DOI 10.1177/0272431616648454
   COLEMAN JS, 1988, AM J SOCIOL, V94, pS95, DOI 10.1086/228943
   Crosnoe R, 2003, SOCIOL PERSPECT, V46, P331, DOI 10.1525/sop.2003.46.3.331
   Davies K, 2011, PERS SOC PSYCHOL REV, V15, P332, DOI 10.1177/1088868311411103
   Eccles JS, 1999, FUTURE CHILD, V9, P30, DOI 10.2307/1602703
   EDELBROCK C, 1984, J CONSULT CLIN PSYCH, V52, P207, DOI 10.1037/0022-006X.52.2.207
   Erath SA, 2008, SOC DEV, V17, P853, DOI 10.1111/j.1467-9507.2008.00458.x
   Feddes AR, 2009, CHILD DEV, V80, P377, DOI 10.1111/j.1467-8624.2009.01266.x
   Ferrari SLP, 2004, J APPL STAT, V31, P799, DOI 10.1080/0266476042000214501
   Garcia-Coll C., 2009, Immigrant stories: Ethnicity and academics in middle childhood
   Graham S., 2009, Handbook of Peer Interactions, Relationships, and Groups, P394, DOI DOI 10.5860/CHOICE.46-6491
   Graham S, 2014, CHILD DEV, V85, P469, DOI 10.1111/cdev.12159
   Gremmen MC, 2017, DEV PSYCHOL, V53, P1356, DOI 10.1037/dev0000314
   Grusec J.E., 2013, Handbook of Psychology, Volume 6: Developmental Psychology, V6, P243
   Guevara M. R., 2016, DIVERSE DIVERSITY ME
   HALLINAN MT, 1990, SOCIOL EDUC, V63, P122, DOI 10.2307/2112858
   Hamm JV, 2005, NEW DIR CHILD ADOLES, V107, P61, DOI 10.1002/cd.121
   Hamm JV, 2005, J RES ADOLESCENCE, V15, P21, DOI 10.1111/j.1532-7795.2005.00085.x
   Hodges EVE, 1999, J PERS SOC PSYCHOL, V76, P677, DOI 10.1037/0022-3514.76.4.677
   Hodges EVE, 1997, DEV PSYCHOL, V33, P1032, DOI 10.1037//0012-1649.33.6.1032
   Hunter L, 1999, J APPL DEV PSYCHOL, V20, P551, DOI 10.1016/S0193-3973(99)00028-3
   Johnson MK, 2001, SOCIOL EDUC, V74, P318, DOI 10.2307/2673138
   Juvonen J, 2006, PSYCHOL SCI, V17, P393, DOI 10.1111/j.1467-9280.2006.01718.x
   Juvonen J, 2018, HANDBOOK OF PEER INTERACTIONS, RELATIONSHIPS, AND GROUPS, P491
   Juvonen Jaana., 1996, SOCIAL MOTIVATION
   Kawabata Y, 2008, DEV PSYCHOL, V44, P1177, DOI 10.1037/0012-1649.44.4.1177
   Kawabata Y, 2015, CULT DIVERS ETHN MIN, V21, P191, DOI 10.1037/a0038451
   Kawabata Y, 2011, DEV PSYCHOL, V47, P1763, DOI 10.1037/a0025399
   Kelleghan A, 2019, J YOUTH ADOLESCENCE, V48, P2165, DOI 10.1007/s10964-019-01143-7
   Kingery JN, 2011, MERRILL PALMER QUART, V57, P215
   LADD GW, 1990, CHILD DEV, V61, P1081, DOI 10.1111/j.1467-8624.1990.tb02843.x
   Ladd GW, 2003, CHILD DEV, V74, P1344, DOI 10.1111/1467-8624.00611
   Lease AM, 2005, SOC DEV, V14, P20, DOI 10.1111/j.1467-9507.2005.00289.x
   Lee L, 2007, MERRILL PALMER QUART, V53, P325, DOI 10.1353/mpq.2007.0016
   MARSH A, 1970, RACE, V11, P289, DOI 10.1177/030639687001100302
   McFarland DA, 2014, AM SOCIOL REV, V79, P1088, DOI 10.1177/0003122414554001
   Moody J, 2001, AM J SOCIOL, V107, P679, DOI 10.1086/338954
   Munniksma A, 2012, MERRILL PALMER QUART, V58, P489, DOI 10.1353/mpq.2012.0023
   Murray C, 2000, J SCHOOL PSYCHOL, V38, P423, DOI 10.1016/S0022-4405(00)00034-0
   Nesdale D, 2004, DEVELOPMENT OF THE SOCIAL SELF, P219, DOI 10.4324/9780203391099_chapter_8
   NEWCOMB AF, 1995, PSYCHOL BULL, V117, P306, DOI 10.1037/0033-2909.117.2.306
   Nye B, 2000, AM EDUC RES J, V37, P123, DOI 10.2307/1163474
   PARKER JG, 1993, DEV PSYCHOL, V29, P611, DOI 10.1037/0012-1649.29.4.611
   Pettigrew TF, 2011, INT J INTERCULT REL, V35, P271, DOI 10.1016/j.ijintrel.2011.03.001
   Putnam R., 1999, BOWLING ALONE
   Quillian L, 2003, AM SOCIOL REV, V68, P540, DOI 10.2307/1519738
   Quintana M.S., 2008, HDB RACE RACISM DEV, P313, DOI 10.1002/9781118269930.ch13
   Reavis RD, 2010, MERRILL PALMER QUART, V56, P303, DOI 10.1353/mpq.0.0055
   RENSHAW PD, 1993, CHILD DEV, V64, P1271, DOI 10.2307/1131339
   Ronka AR, 2014, J YOUTH STUD, V17, P183, DOI 10.1080/13676261.2013.805876
   Ryan A. M., 1998, THESIS U MICHIGAN
   Ryan AM, 2012, ADOLESC EDUC, P1
   Salmivalli C, 2005, CHILD DEV, V76, P1161, DOI 10.1111/j.1467-8624.2005.00841.x-i1
   Schäfer M, 2005, INT J BEHAV DEV, V29, P323, DOI 10.1080/01650250544000107
   Shin HY, 2014, DEV PSYCHOL, V50, P2462, DOI 10.1037/a0037922
   Singer D., 2003, APPL LONGITUDINAL DA
   Smithson M, 2006, PSYCHOL METHODS, V11, P54, DOI 10.1037/1082-989X.11.1.54
   Stephan WG, 2014, PERS SOC PSYCHOL REV, V18, P239, DOI 10.1177/1088868314530518
   Sullivan H.S., 1953, INTERPERSONAL THEORY
   Tropp L.R., 2018, RES BRIEF NO 13
   Tsaousis I, 2016, AGGRESS VIOLENT BEH, V31, P186, DOI 10.1016/j.avb.2016.09.005
   Tumer RN, 2007, J PERS SOC PSYCHOL, V93, P369, DOI 10.1037/0022-3514.93.3.369
   Wang J, 2009, J ADOLESCENT HEALTH, V45, P368, DOI 10.1016/j.jadohealth.2009.03.021
   Wentzel KR, 2004, J EDUC PSYCHOL, V96, P195, DOI 10.1037/0022-0663.96.2.195
   Wilson T. M., 2011, LATINO CHILD PSYCHOL, P117
   Wilson TM, 2013, CHILD DEV, V84, P1081, DOI 10.1111/cdev.12020
NR 83
TC 3
Z9 4
U1 2
U2 7
PU ELSEVIER SCIENCE INC
PI NEW YORK
PA STE 800, 230 PARK AVE, NEW YORK, NY 10169 USA
SN 0193-3973
EI 1873-7900
J9 J APPL DEV PSYCHOL
JI J. Appl. Dev. Psychol.
PD JUL-AUG
PY 2022
VL 81
AR 101433
DI 10.1016/j.appdev.2022.101433
EA MAY 2022
PG 11
WC Psychology, Developmental
WE Social Science Citation Index (SSCI)
SC Psychology
GA 2A8CR
UT WOS:000809724000001
DA 2024-07-15
ER

PT J
AU Motti-Stefanidi, F
   Pavlopoulos, V
   Asendorpf, J
AF Motti-Stefanidi, Frosso
   Pavlopoulos, Vassilis
   Asendorpf, Jens
TI Cascades linking school achievement and engagement to the acculturation
   of immigrant-origin youth
SO EUROPEAN JOURNAL OF DEVELOPMENTAL PSYCHOLOGY
LA English
DT Article
DE Acculturation; immigrant-origin youth; school achievement; school
   engagement; developmental cascades
ID ADOLESCENT IMMIGRANTS; ACADEMIC ENGAGEMENT; ADJUSTMENT; ADAPTATION;
   DISCRIMINATION; RESILIENCE; CHILDREN; MIDDLE; GREEK
AB Low academic achievement has been shown to lead to higher disengagement from school, the main acculturative arena for immigrant-origin youth. Therefore, we tested the hypothesis that their disengagement from school will lead over time to lower involvement with the national culture and higher involvement with the ethnic culture. To test this hypothesis, we examined developmental cascades linking academic achievement to school engagement and spreading to national and ethnic acculturation, in a three-wave longitudinal study of immigrant adolescents in Greece. Cross-lagged analyses revealed that lower academic achievement cascaded over time to decreases in school engagement, which in turn cascaded to decreases in national, and increases in ethnic, involvement. School engagement fully longitudinally mediated the effects of academic achievement on both national and ethnic involvement. All cross-lagged effects in the reverse direction were non-significant. The results highlight the importance of schools in immigrant-origin youth's involvement with the national culture.
C1 [Motti-Stefanidi, Frosso; Pavlopoulos, Vassilis] Natl & Kapodistrian Univ Athens, Dept Psychol, Athens, Greece.
   [Asendorpf, Jens] Humboldt Univ, Berlin, Germany.
   [Motti-Stefanidi, Frosso] Natl & Kapodistrian Univ Athens, Sch Philosophy, Dept Psychol, Zografos Univ Campus, Athens 15772, Greece.
C3 National & Kapodistrian University of Athens; Humboldt University of
   Berlin; National & Kapodistrian University of Athens
RP Motti-Stefanidi, F (corresponding author), Natl & Kapodistrian Univ Athens, Sch Philosophy, Dept Psychol, Zografos Univ Campus, Athens 15772, Greece.
EM frmotti@psych.uoa.gr
RI Pavlopoulos, Vassilis G/H-7271-2019
OI Pavlopoulos, Vassilis G/0000-0002-6465-6725; Motti,
   Frosso/0000-0003-4290-4895
FU Hellenic Foundation for Research and Innovation [HFRI_FM17_TDE_1188];
   research projects of Faculty members and Researchers working in Greek
   Universities and Research Centers
FX Work on the present paper was supported by a research grant to the first
   author funded by the Hellenic Foundation for Research and Innovation
   (HFRI_FM17_TDE_1188). The grant supports research projects of Faculty
   members and Researchers working in Greek Universities and Research
   Centers
CR Valdivia IMA, 2016, J ADOLESCENT RES, V31, P750, DOI 10.1177/0743558415592179
   [Anonymous], 2015, INDICATORS IMMIGRANT, DOI [DOI 10.1787/9789264234024-EN, 10.1787/9789264234024-EN]
   [Anonymous], 2016, International Migration Outlook 2016, DOI DOI 10.1787/MIGR_OUTLOOK-2016-EN
   Arends-Tóth J, 2006, MON PARENT, P33
   Asendorpf JB, 2017, CULT DIVERS ETHN MIN, V23, P486, DOI 10.1037/cdp0000155
   Berry JW, 2006, APPL PSYCHOL-INT REV, V55, P303, DOI 10.1111/j.1464-0597.2006.00256.x
   Branscombe NR, 1999, J PERS SOC PSYCHOL, V77, P135, DOI 10.1037/0022-3514.77.1.135
   Cole DA, 2003, J ABNORM PSYCHOL, V112, P558, DOI 10.1037/0021-843X.112.4.558
   Coll C.G., 2012, IMMIGRANT PARADOX CH, DOI [10.1037/13094-000, DOI 10.1037/13094-000]
   Crocker J., 1998, HDB SOCIAL PSYCHOL, V4th, DOI DOI 10.1002/9780470561119
   Dimitrova R, 2016, EUR PSYCHOL, V21, P150, DOI 10.1027/1016-9040/a000246
   Dimitrova R, 2015, SOC PSYCHOL-GERMANY, V46, P93, DOI 10.1027/1864-9335/a000230
   Eccles J., 2004, Handbook of adolescent psychology, DOI [DOI 10.1002/9780470479193.ADLPSY001013, 10.1002/9780470479193.adlpsy001013]
   Fredricks JA, 2004, REV EDUC RES, V74, P59, DOI 10.3102/00346543074001059
   Horenczyk G., 2012, Realizing the potential of immigrant youth, P359
   Jasinskaja-Lahti I, 2009, APPL PSYCHOL-INT REV, V58, P105, DOI 10.1111/j.1464-0597.2008.00384.x
   Kao Grace., 1999, CHILDREN IMMIGRANTS, P410
   Kline R., 2015, Principles and Practice of Structural EquationModeling, DOI DOI 10.1126/SCITRANSLMED.3002085
   Little T. D., 2013, Longitudinal structural equation modeling, DOI DOI 10.1007/978-94-007-0753-5_1701
   Makarova E, 2016, INTERCULT EDUC, V27, P1, DOI 10.1080/14675986.2016.1144382
   Marsh HW, 1996, J EXP EDUC, V64, P364, DOI 10.1080/00220973.1996.10806604
   Motti-Stefanidi F., 2020, Contextualizing immigrant and refugee resilience, P11, DOI [DOI 10.1007/978-3-030-42303-2_2, 10.1007/978-3-030-42303-2_2]
   Motti-Stefanidi F, 2018, J APPL DEV PSYCHOL, V59, P36, DOI 10.1016/j.appdev.2018.03.001
   Motti-Stefanidi F, 2018, DEV REV, V50, P99, DOI 10.1016/j.dr.2018.04.002
   Motti-Stefanidi F, 2017, CHILD DEV, V88, P1139, DOI 10.1111/cdev.12878
   Motti-Stefanidi F, 2015, INT J BEHAV DEV, V39, P32, DOI 10.1177/0165025414533428
   Motti-Stefanidi F, 2013, EUR PSYCHOL, V18, P126, DOI 10.1027/1016-9040/a000139
   Motti-Stefanidi F, 2012, DEV PSYCHOPATHOL, V24, P451, DOI 10.1017/S0954579412000090
   Muthen L. K., 2017, Mplus user's guide., V8th
   Nguyen AMD, 2013, J CROSS CULT PSYCHOL, V44, P122, DOI 10.1177/0022022111435097
   Nguyen HH, 2002, INT J BEHAV DEV, V26, P202, DOI 10.1080/01650250042000672
   Pavlopoulos V, 2017, CULT PSYCHOL-SER, P187
   Reitz AK, 2016, J PERS SOC PSYCHOL, V110, P908, DOI 10.1037/pspp0000073
   Roeser RW, 1998, DEV PSYCHOPATHOL, V10, P321, DOI 10.1017/S0954579498001631
   Schachner MK, 2016, CHILD DEV, V87, P1175, DOI 10.1111/cdev.12536
   Suarez-Orozco C., 2008, Learning a new land, DOI DOI 10.4159/9780674044111
   Suárez-Orozco C, 2018, AM PSYCHOL, V73, P781, DOI 10.1037/amp0000265
   Suárez-Orozco C, 2009, YOUTH SOC, V41, P151, DOI 10.1177/0044118X09333647
   Suárez-Orozco C, 2009, TEACH COLL REC, V111, P712
   Triandafyllidou A, 2000, J COMMUNITY APPL SOC, V10, P373, DOI 10.1002/1099-1298(200009/10)10:5<373::AID-CASP595>3.0.CO;2-R
   Wang MT, 2012, CHILD DEV, V83, P877, DOI 10.1111/j.1467-8624.2012.01745.x
NR 41
TC 1
Z9 1
U1 0
U2 6
PU ROUTLEDGE JOURNALS, TAYLOR & FRANCIS LTD
PI ABINGDON
PA 2-4 PARK SQUARE, MILTON PARK, ABINGDON OX14 4RN, OXON, ENGLAND
SN 1740-5629
EI 1740-5610
J9 EUR J DEV PSYCHOL
JI Eur. J. Dev. Psychol.
PD NOV 2
PY 2023
VL 20
IS 6
SI SI
BP 1021
EP 1041
DI 10.1080/17405629.2023.2184338
EA MAR 2023
PG 21
WC Psychology, Developmental
WE Social Science Citation Index (SSCI)
SC Psychology
GA FL5R3
UT WOS:000943754300001
DA 2024-07-15
ER

PT J
AU Galea, S
AF Galea, Sandro
TI Moving Beyond the Social Determinants of Health
SO INTERNATIONAL JOURNAL OF HEALTH SERVICES
LA English
DT Article
DE social deteminants; public health; scholarship
ID PUBLIC-HEALTH
AB Academic interest in the social determinants of health has grown substantially in the past quarter century. In the past decade this academic engagement has been followed by greater public engagement with the conditions where we live, work, and play and how they affect our health. This moment of greater engagement with social determinants presents an opportunity for us to think about the determination of health more broadly, to look to a future beyond the social determinants. This would mean recognizing the full set of determinants of health across the lifecourse, spanning levels of influence, and including medical determinants to cure disease as much as we include the social forces that can prevent, or can cause that disease to begin with. Such a conception would have us see the determination of health as our central concern, and within that to recognize that health is produced throughout the lifecourse, by forces proximal and distal. The scholarship and practice of health can then usefully array itself around a conceptual framing that encompasses the full range of determinants of health.
C1 [Galea, Sandro] Boston Univ, Sch Publ Hlth, Talbot 3C, Boston, MA 02215 USA.
C3 Boston University
RP Galea, S (corresponding author), Boston Univ, Sch Publ Hlth, Talbot 3C, Boston, MA 02215 USA.
EM sgalea@bu.edu
RI Galea, Sandro/GLR-6066-2022
CR [Anonymous], 2013, US HLTH INT PERSP SH
   [Anonymous], SOCIAL DETERMINANTS
   Fee E, 2005, B WORLD HEALTH ORGAN, V83, P866
   Galea S, 2018, AM J PUBLIC HEALTH, V108, P1444, DOI 10.2105/AJPH.2018.304723
   Kaplan GA, 1999, ANN NY ACAD SCI, V896, P116, DOI 10.1111/j.1749-6632.1999.tb08109.x
   Karabatos Iraklis, 2021, Infez Med, V29, P488, DOI 10.53854/liim-2903-21
   Krieger Nancy., 2021, Ecosocial Theory, Embodied Truths, and the People's Health, DOI DOI 10.1093/ACPROF:OSO/9780195383874.001.0001
   Lynch J, 2005, ANNU REV PUBL HEALTH, V26, P1, DOI 10.1146/annurev.publhealth.26.021304.144505
   Maani N, 2020, MILBANK Q, V98, P250, DOI 10.1111/1468-0009.12463
   Shultz JM., 2019, Public Health: An Introduction to the Science and Practice of Population Health, DOI [10.1891/9780826177544, DOI 10.1891/9780826177544]
   Social Determinants of Health, HLTH PEOPL 2030
   U.S. Department of Health and Human Services, 2021, COMM HLTH EC PROSP E
NR 12
TC 1
Z9 1
U1 0
U2 3
PU SAGE PUBLICATIONS LTD
PI LONDON
PA 1 OLIVERS YARD, 55 CITY ROAD, LONDON EC1Y 1SP, ENGLAND
SN 0020-7314
EI 1541-4469
J9 INT J HEALTH SERV
JI Int. J. Health Serv.
PD OCT
PY 2022
VL 52
IS 4
BP 423
EP 427
DI 10.1177/00207314221119425
EA AUG 2022
PG 5
WC Health Care Sciences & Services; Health Policy & Services
WE Science Citation Index Expanded (SCI-EXPANDED); Social Science Citation Index (SSCI)
SC Health Care Sciences & Services
GA 4I0EW
UT WOS:000835907000001
PM 35924384
DA 2024-07-15
ER

PT J
AU Cappella, E
   Hwang, SHJ
   Kieffer, MJ
   Yates, M
AF Cappella, Elise
   Hwang, Sophia H. J.
   Kieffer, Michael J.
   Yates, Miranda
TI Classroom Practices and Academic Outcomes in Urban Afterschool Programs:
   Alleviating Social-Behavioral Risk
SO JOURNAL OF EMOTIONAL AND BEHAVIORAL DISORDERS
LA English
DT Article
DE afterschool classrooms; social-behavioral risk; academic outcomes;
   multilevel models
ID SCHOOL; ENGAGEMENT; CHILDREN; METAANALYSIS; VALIDATION; NETWORKS;
   LEARNERS
AB Given the potential of afterschool programs to support youth in urban, low-income communities, we examined the role of afterschool classroom ecology in the academic outcomes of Latino and African American youth with and without social-behavioral risk. Using multireporter methods and multilevel analysis, we find that positive classroom ecology (i.e., social dynamics, responsive instruction, and organized management) positively predicted academic skills and self-concept across 1 year. For academic skills, the association was magnified for students with social-behavioral difficulties; for academic self-concept, the association was magnified for students without social-behavioral difficulties. No significant relation was found between fall classroom ecology and spring academic engagement; yet in classrooms with more positive ecology, youth with initial social-behavioral risk were more academically engaged. Results suggest the need to consider the role of afterschool classrooms and instructors in promoting supportive interactions and advancing academic outcomes for youth facing distal and proximal risk at the transition to adolescence.
C1 [Cappella, Elise; Hwang, Sophia H. J.; Kieffer, Michael J.] NYU, New York, NY USA.
   [Yates, Miranda] Good Shepherd Serv, New York, NY USA.
C3 New York University
RP Cappella, E (corresponding author), NYU, Dept Appl Psychol, 246 Greene St,8th Floor, New York, NY 10003 USA.
EM elise.cappella@nyu.edu
OI Kieffer, Michael/0000-0001-8000-7832
FU New York University's Institute of Human Development and Social Change;
   Steinhardt School of Culture, Education, and Human Development
FX The authors disclosed receipt of the following financial support for the
   research, authorship, and/or publication of this article: Financial
   support was received from New York University's Institute of Human
   Development and Social Change and Steinhardt School of Culture,
   Education, and Human Development.
CR Alliance A., 2014, AM 3PM AFTERSCHOOL P
   Alonzo J., 2009, 0906 U OR BEH RES TE
   Alonzo J., 2006, EASYCBM ONLINE PROGR
   Anderson D., 2014, Technical manual: EasyCBM
   Broc MA, 2014, PSYCHOL REP, V115, P444, DOI 10.2466/08.07.PR0.115c22z5
   [Anonymous], 2011, MPLUS USERS GUIDE
   [Anonymous], 2009, HDB ADOLESCENT PSYCH
   [Anonymous], 2012, MANUAL SELF PERCEPTI
   Becker BE, 2002, EDUC PSYCHOL-US, V37, P197, DOI 10.1207/S15326985EP3704_1
   Borgatti Stephen P., 2002, UCINET for Windows
   Cairns R.B., 1989, Biology of adolescent behavior and development, P275
   Cappella E, 2013, AM J COMMUN PSYCHOL, V52, P367, DOI 10.1007/s10464-013-9603-5
   Cappella E, 2012, SCH MENT HEALTH, V4, P81, DOI 10.1007/s12310-012-9072-2
   Cappella E, 2012, J CONSULT CLIN PSYCH, V80, P597, DOI 10.1037/a0027725
   DiPerna JC, 1999, J PSYCHOEDUC ASSESS, V17, P207, DOI 10.1177/073428299901700302
   Downer JT, 2007, SCHOOL PSYCHOL REV, V36, P413
   Downer JT, 2012, EARLY CHILD RES Q, V27, P21, DOI 10.1016/j.ecresq.2011.07.005
   Duesbery L., 2012, Studies in Educational Evaluation, V38, P121, DOI DOI 10.1016/J.STUEDUC.2012.09.002
   Durlak JA, 2010, AM J COMMUN PSYCHOL, V45, P294, DOI 10.1007/s10464-010-9300-6
   Enders CK, 2001, STRUCT EQU MODELING, V8, P128, DOI 10.1207/S15328007SEM0801_7
   Farmer T.W., 2016, Handbook of Social Influences in School Contexts: Social-Emotional, Motivation, and Cognitive Outcomes, P423
   Farmer TW, 2011, J APPL DEV PSYCHOL, V32, P247, DOI 10.1016/j.appdev.2011.04.006
   Farmer TW, 2010, SCHOOL PSYCHOL QUART, V25, P94, DOI 10.1037/a0020147
   Fredricks JA, 2004, REV EDUC RES, V74, P59, DOI 10.3102/00346543074001059
   FREEMAN LC, 1979, SOC NETWORKS, V1, P215, DOI 10.1016/0378-8733(78)90021-7
   Gandara P., 2003, Education Policy Analysis Archives, V11
   Gest SD, 2014, J EMOT BEHAV DISORD, V22, P107, DOI 10.1177/1063426613512677
   Grant KE, 2004, J ADOLESCENT RES, V19, P613, DOI 10.1177/0743558403260014
   Grossman J.B., 2007, Quality time after school: What instructors can do to enhance learning
   Hamre BK, 2005, CHILD DEV, V76, P949, DOI 10.1111/j.1467-8624.2005.00889.x
   Hamre BK, 2013, ELEM SCHOOL J, V113, P461, DOI 10.1086/669616
   Hemphill F. C., 2011, HISPANIC WHITE STUDE, P95
   Kieffer MJ, 2008, J EDUC PSYCHOL, V100, P851, DOI 10.1037/0022-0663.100.4.851
   Kim HY, 2016, AM J COMMUN PSYCHOL, V57, P20, DOI 10.1002/ajcp.12022
   Lauer PA, 2006, REV EDUC RES, V76, P275, DOI 10.3102/00346543076002275
   Lerner RM, 2005, J EARLY ADOLESCENCE, V25, P17, DOI 10.1177/0272431604272461
   Magnuson K, 2006, CAMB ST SOC, P150, DOI 10.1017/CBO9780511499760.009
   Mulkey L.M., 2005, SOC PSYCHOL EDUC, V8, P137, DOI [10.1007/s11218-005-4014-6, DOI 10.1007/S11218-005-4014-6]
   Neal JW, 2008, SOCIOL EDUC, V81, P140, DOI 10.1177/003804070808100202
   Reschly AL, 2009, J SCHOOL PSYCHOL, V47, P427, DOI 10.1016/j.jsp.2009.07.001
   Reyes MR, 2012, J EDUC PSYCHOL, V104, P700, DOI 10.1037/a0027268
   RUBIN DB, 1976, BIOMETRIKA, V63, P581, DOI 10.2307/2335739
   Schmader T, 2001, J SOC ISSUES, V57, P93, DOI 10.1111/0022-4537.00203
   Tseng V, 2007, AM J COMMUN PSYCHOL, V39, P217, DOI 10.1007/s10464-007-9101-8
   Vandell D., 2007, Outcomes linked to high-quality afterschool programs: longitudinal findings form the study of promising afterschool programs
   Vandell D.L., 2004, STUDY PROMISING AFTE
   Vandell D.L., 2012, Study of promising afterschool programs
   Wigfield A., 2005, HDB COMPETENCE MOTIV, P222
   Yohalem N., 2006, GROWING NEXT GENERAT
NR 49
TC 8
Z9 20
U1 0
U2 15
PU SAGE PUBLICATIONS INC
PI THOUSAND OAKS
PA 2455 TELLER RD, THOUSAND OAKS, CA 91320 USA
SN 1063-4266
EI 1538-4799
J9 J EMOT BEHAV DISORD
JI J. Emot. Behav. Disord.
PD MAR
PY 2018
VL 26
IS 1
BP 42
EP 51
DI 10.1177/1063426617739254
PG 10
WC Education, Special; Psychology, Educational; Psychology,
   Multidisciplinary
WE Social Science Citation Index (SSCI)
SC Education & Educational Research; Psychology
GA FW2TW
UT WOS:000425158400005
DA 2024-07-15
ER

PT J
AU Wray-Lake, L
   Tang, JL
   Victorino, C
AF Wray-Lake, Laura
   Tang, Julia
   Victorino, Christine
TI Are They Political? Examining Asian American College Students' Civic
   Engagement
SO ASIAN AMERICAN JOURNAL OF PSYCHOLOGY
LA English
DT Article
DE political behavior; election; volunteering; college students; college
   climate
ID DIVERSITY EXPERIENCES; PARTICIPATION; EDUCATION; ORGANIZATIONS;
   CONSCIOUSNESS; PREDICTORS; IDENTITY; ACTIVISM; OUTCOMES; CLIMATE
AB Despite some research to the contrary, many hold the "model minority" stereotype that Asian American youth are civically unengaged. To highlight their diverse experiences, we examined profiles of civic engagement in 3,556 Asian American students from the 2008 University of California Undergraduate Experience Survey. Using 7 indicators of political and community participation, latent class analysis revealed 3 subgroups: Highly Involved (11%), Voting Involved (57%), and Uninvolved (32%). Compared to Chinese Americans, Filipino and East Indian/Pakistani American students were most likely to be Voting Involved. First-generation immigrants were least represented, and students with more educated parents most represented, in the Voting Involved group. Campus experiences including climate of respect, freedom of expression, academic engagement, cultural identity development, and religious participation were uniquely associated with civic engagement typologies. Findings advance research on heterogeneity among Asian American youth and offer implications for colleges and universities that aim to promote civic development among Asian American students.
C1 [Wray-Lake, Laura] Univ Calif Los Angeles, Dept Social Welf, Luskin Sch Publ Affairs, Los Angeles, CA USA.
   [Tang, Julia] Mt St Marys Univ Los Angeles, Dept Psychol, Los Angeles, CA USA.
   [Victorino, Christine] Univ Calif Riverside, Off Chancellor, Riverside, CA 92521 USA.
C3 University of California System; University of California Los Angeles;
   University of California System; University of California Riverside
RP Wray-Lake, L (corresponding author), Univ Calif Los Angeles, Luskin 3250 Publ Affairs Bldg, Los Angeles, CA 90095 USA.
EM wraylake@ucla.edu
CR Amnå E, 2012, J ADOLESCENCE, V35, P611, DOI 10.1016/j.adolescence.2012.04.011
   [Anonymous], NBC NEWS
   [Anonymous], YOUTH VOT 2016 PRIM
   [Anonymous], U CAL UND EXP SURV
   [Anonymous], 2011, ASIAN AM POLITICAL P
   [Anonymous], 2009, UNRAVELING MODEL MIN
   [Anonymous], TEACHERS COLL RECORD
   [Anonymous], 2006, The Vietnamese American 1.5 generation: Stories of war, revolution, flight, and new beginnings
   Ballard PJ, 2016, J RES ADOLESCENCE, V26, P723, DOI 10.1111/jora.12221
   Ballard PJ, 2015, RES HUM DEV, V12, P63, DOI 10.1080/15427609.2015.1010348
   Billig ShelleyH., 2014, Studying service-learning: Innovations in education research methodology
   Bowman NA, 2015, RES HIGH EDUC, V56, P127, DOI 10.1007/s11162-014-9353-8
   Bowman NA, 2014, J HIGH EDUC-UK, V85, P660, DOI 10.1353/jhe.2014.0029
   Bowman NA, 2011, REV EDUC RES, V81, P29, DOI 10.3102/0034654310383047
   Campbell DE, 2013, ANNU REV POLIT SCI, V16, P33, DOI 10.1146/annurev-polisci-033011-201728
   Campbell DE, 2009, AM J POLIT SCI, V53, P771, DOI 10.1111/j.1540-5907.2009.00400.x
   Campbell DE, 2008, POLIT BEHAV, V30, P437, DOI 10.1007/s11109-008-9063-z
   Chan WY, 2011, ASIAN AM J PSYCHOL, V2, P197, DOI 10.1037/a0024675
   Chang MitchellJ., 2007, Beyond myths: The growth and diversity of Asian American college freshmen, 1971-2005
   Checkoway B, 2001, J HIGH EDUC-UK, V72, P125, DOI 10.2307/2649319
   Chen K.Y., 2009, ASIAN AM PSYCHOL CUR, P483
   COLEMAN JS, 1988, AM J SOCIOL, V94, pS95, DOI 10.1086/228943
   Coll CG, 1996, CHILD DEV, V67, P1891, DOI 10.2307/1131600
   Diaz MED, 2012, SOCIOL PERSPECT, V55, P141, DOI 10.1525/sop.2012.55.1.141
   Diemer MA, 2016, CHILD DEV, V87, P221, DOI 10.1111/cdev.12446
   Ecklund E., 2005, Journal of Asian American Studies, V8, P1, DOI DOI 10.1353/JAAS.2005.0027
   Ehrlich T., 2000, CIVIC RESPONSIBILITY
   Espiritu YenLe., 2008, ASIAN AM WOMEN MEN L, V2nd
   Finlay A., 2010, Handbook of research on civic engagement in youth, P277, DOI [DOI 10.1002/9780470767603.CH11, 10.1002/9780470767603.ch11]
   Finlay AK, 2011, DEV PSYCHOL, V47, P1728, DOI 10.1037/a0025360
   Flanagan C.A., 2013, TEENAGE CITIZENS POL
   Flanagan C, 2010, FUTURE CHILD, V20, P159
   Ford M, 2007, EVERYDAY POLITICS OF THE WORLD ECONOMY, P63
   Godsay Surbhi., 2010, The Minority Youth Vote in the 2008 Presidential Election
   Haste H, 2006, J MORAL EDUC, V35, P473, DOI 10.1080/03057240601012238
   Hess DE, 2009, CRIT SOC THOUGHT, P1
   Hing BillOng., 1993, MAKING REMAKING ASIA
   Hope EC, 2014, J RES ADOLESCENCE, V24, P460, DOI 10.1111/jora.12117
   Inkelas KK, 2004, J COLL STUDENT DEV, V45, P285, DOI 10.1353/csd.2004.0037
   Jacoby B., 2009, Civic engagement in higher education. Concepts and practices
   Jenkins K., 2005, Gender and civic engagement: Secondary analysis of survey data
   Jensen LeneArnett., 2010, Handbook of Research on Civic Engagement in Youth, P425, DOI DOI 10.1002/9780470767603.CH16
   Junn J., 2007, Du Bois Review, V4, P355, DOI DOI 10.1017/S1742058X07070208
   Junn J, 2008, PERSPECT POLIT, V6, P729, DOI 10.1017/S1537592708081887
   Kawashima-Ginsberg Kei., 2011, Understanding a Diverse Generation
   Kim YK, 2015, RES HIGH EDUC, V56, P57, DOI 10.1007/s11162-014-9337-8
   Kim YK, 2009, J DIVERS HIGH EDUC, V2, P206, DOI 10.1037/a0017890
   Kinder DR, 2006, SCIENCE, V312, P1905, DOI 10.1126/science.1127891
   Kuo Alexander., 2016, SOCIAL EXCLUSION POL
   Kwon SA, 2008, ANTHROPOL EDUC QUART, V39, P59, DOI 10.1111/j.1548-1492.2008.00005.x
   Lerner R.M., 2014, INT J DEV SCI, V8, P69, DOI DOI 10.3233/DEV-14130
   Lien P, 2004, INT MIGR REV, V38, P493
   Lien PT, 2008, ETHNIC RACIAL STUD, V31, P1381, DOI 10.1080/01419870701682253
   Lien Pei-te., 2004, The Politics of Asian America: Diversity and Community
   Lien Pei-te., 2010, Making Of Asian America: Through Political Participation
   Lien Pei-te., 1997, ASIAN AM POLICY REV, V7, P38
   Lopez M.H., 2005, VOTER TURNOUT YOUNG
   Marcelo KarloBarrios., 2007, Civic Engagement Among Young Men and Women
   MCADAM D, 1986, AM J SOCIOL, V92, P64, DOI 10.1086/228463
   Museus S.D., 2009, NEW DIRECTIONS I RES, V142, P95, DOI 10.1002/ir.299
   Museus SD, 2008, J COLL STUDENT DEV, V49, P568, DOI 10.1353/csd.0.0039
   Muthen L. K., 1998, Mplus User's Guide, V8th
   Novak JM, 2007, COMMUN RES REP, V24, P149, DOI 10.1080/08824090701304881
   Nylund KL, 2007, STRUCT EQU MODELING, V14, P535, DOI 10.1080/10705510701575396
   Park J.J., 2008, UNDERSTANDING MINORI, P111
   Park J.J., 2008, STATE ASIAN AM, P75
   Park JJ, 2013, AM EDUC RES J, V50, P466, DOI 10.3102/0002831212468290
   Pascarella ET, 2012, J HIGH EDUC, V83, P467, DOI 10.1080/00221546.2012.11777254
   Perez W., 2010, Journal of Hispanic Higher Education, V9, P245, DOI DOI 10.1177/1538192710371007
   Pew Research Center, 2013, The Rise of Asian Americans
   Putnam R., 1999, BOWLING ALONE
   Sanchez-Jankowski M., 2002, APPL DEV SCI, V6, P237, DOI DOI 10.1207/S1532480XADS0604_11
   Schlozman KayLehman., 2012, The Unheavenly Chorus: Unequal Political Voice and the Broken Promise of American Democracy
   Schwartz SJ, 2005, YOUTH SOC, V37, P201, DOI 10.1177/0044118X05275965
   Spencer M.B., 2008, CHILD ADOLESCENT DEV, P696
   Stepick Alex., 2002, APPL DEV SCI, V6, P246
   Suárez-Orozco C, 2015, RES HUM DEV, V12, P84, DOI 10.1080/15427609.2015.1010350
   SUNDEEN R, 2007, J ASIAN AM STUDIES, V0010
   Uslaner EM, 2003, AM POLIT RES, V31, P331, DOI 10.1177/1532673X03031004001
   van Goethem A, 2014, CHILD DEV, V85, P2114, DOI 10.1111/cdev.12274
   Voight A, 2013, APPL DEV SCI, V17, P198, DOI 10.1080/10888691.2013.836041
   Warren J.L., 2012, Michigan Journal of Community Service Learning Spring, P56
   Watts RJ, 2011, NEW DIR CHILD ADOLES, V134, P43, DOI 10.1002/cd.310
   Weerts DJ, 2014, REV HIGH EDUC, V37, P141, DOI 10.1353/rhe.2014.0008
   Westheimer J, 2004, AM EDUC RES J, V41, P237, DOI 10.3102/00028312041002237
   Wong JanelleS., 2006, Democracy's Promise: Immigrants and American Civic Institutions
   Wong JS, 2005, AM POLIT RES, V33, P545, DOI 10.1177/1532673X04270521
   Wray-Lake L., 2017, APPL DEV SCI, V21, P266, DOI DOI 10.1080/10888691.2016.1205495
   Wray-Lake L., 2014, International Journal of Developmental Science, V8, P95, DOI DOI 10.3233/DEV-14142
   Wray-Lake L, 2016, APPL DEV SCI, V20, P250, DOI 10.1080/10888691.2015.1114888
   Wray-Lake L, 2015, RES HUM DEV, V12, P10, DOI 10.1080/15427609.2015.1010343
   Xu J, 2005, SOC SCI RES, V34, P682, DOI 10.1016/j.ssresearch.2004.11.002
   Yeh CJ, 2015, ASIAN AM J PSYCHOL, V6, P145, DOI 10.1037/a0038545
   Zeldin S, 2013, AM J COMMUN PSYCHOL, V51, P385, DOI 10.1007/s10464-012-9558-y
NR 94
TC 33
Z9 46
U1 1
U2 37
PU EDUCATIONAL PUBLISHING FOUNDATION-AMERICAN PSYCHOLOGICAL ASSOC
PI WASHINGTON
PA 750 FIRST ST, NE, WASHINGTON, DC 20002-4242 USA
SN 1948-1985
EI 1948-1993
J9 ASIAN AM J PSYCHOL
JI Asian Am. J. Psychol.
PD MAR
PY 2017
VL 8
IS 1
BP 31
EP 42
DI 10.1037/aap0000061
PG 12
WC Ethnic Studies; Psychology, Multidisciplinary
WE Social Science Citation Index (SSCI)
SC Ethnic Studies; Psychology
GA ER4QR
UT WOS:000398786200004
DA 2024-07-15
ER

PT J
AU Bowman-Perrott, L
   Burke, MD
   Zhang, N
   Zaini, S
AF Bowman-Perrott, Lisa
   Burke, Mack D.
   Zhang, Nan
   Zaini, Samar
TI Direct and Collateral Effects of Peer Tutoring on Social and Behavioral
   Outcomes: A Meta-Analysis of Single-Case Research
SO SCHOOL PSYCHOLOGY REVIEW
LA English
DT Article
ID ASSISTED LEARNING-STRATEGIES; MIDDLE SCHOOL STUDENTS;
   ACADEMIC-ACHIEVEMENT; DISCIPLINARY EXCLUSION; READING-INSTRUCTION;
   CLASSROOM-BEHAVIOR; SUBJECT RESEARCH; SKILLS; CHILDREN; INTERVENTIONS
AB This meta-analysis examined the direct (primary) and collateral (secondary) effects of peer tutoring on social and behavioral outcomes for 128 participants in prekindergarten through grade 12 across 20 studies using SCR designs. The overall TauU weighted effect size across studies was 0.62 (95% CI [0.58, 0.66]), indicating that a small to moderate effect on behavioral and social outcomes can be attributed to peer tutoring. Moderator analyses indicated that cross-age tutoring, peer tutoring interventions that did not use reward contingencies, and interventions that measured direct effects yielded higher effect sizes. The direct effect of peer tutoring on behavioral and social outcomes was moderately large (ES = 0.75), whereas the collateral effect was relatively small (ES = 0.43). Furthermore, peer tutoring had a greater effect on improving social skills and social interactions (ES = 0.69) and reducing disruptive and off-task behaviors (ES = 0.60) than academic engagement (ES = 0.38).
C1 [Bowman-Perrott, Lisa; Burke, Mack D.] Texas A&M Univ, Dept Educ Psychol, Special Educ Program, College Stn, TX 77843 USA.
   [Zhang, Nan; Zaini, Samar] Texas A&M Univ, Special Educ Program, College Stn, TX 77843 USA.
C3 Texas A&M University System; Texas A&M University College Station; Texas
   A&M University System; Texas A&M University College Station
RP Bowman-Perrott, L (corresponding author), Texas A&M Univ, Dept Educ Psychol, 4225 TAMU, College Stn, TX 77843 USA.
EM lbperrott@tamu.edu
RI Bowman-Perrott, Lisa/ABA-5813-2021
OI Bowman-Perrott, Lisa/0000-0001-5881-3192
CR Abramson J.H., 2012, WinPepi programs Compare 2 manual
   Achilles GM, 2007, J EMOT BEHAV DISORD, V15, P33, DOI 10.1177/10634266070150010401
   Acion L, 2006, STAT MED, V25, P591, DOI 10.1002/sim.2256
   Agran M, 2002, REM SPEC EDUC, V23, P279, DOI 10.1177/07419325020230050301
   Algozzine B, 2011, J POSIT BEHAV INTERV, V13, P3, DOI 10.1177/1098300709359084
   ALLISON DB, 1993, BEHAV RES THER, V31, P621, DOI 10.1016/0005-7967(93)90115-B
   American Psychological Association, 2009, PUBL MAN AM PSYCH AS
   [Anonymous], EPIDEMIOLOGIC PERSPE
   [Anonymous], 1994, HDB RES SYNTHESIS
   [Anonymous], PREV MENT EM BEH DIS
   [Anonymous], 2011, Understanding the New Statistics: Effect Sizes, Confidence Intervals, and Meta-Analysis
   [Anonymous], CLASS STAT EV SPEC E
   [Anonymous], ADV LEARNING BEHAV D
   Barriga AQ, 2002, J EMOT BEHAV DISORD, V10, P233, DOI 10.1177/10634266020100040501
   Barton-Arwood SM, 2005, EXCEPT CHILDREN, V72, P7, DOI 10.1177/001440290507200101
   Becker BE, 2002, EDUC PSYCHOL-US, V37, P197, DOI 10.1207/S15326985EP3704_1
   Benner G.J., 2005, Education Treatment of Children, V28, P250
   Blackorby J., 2007, SEELS: What makes a difference?
   Blake C, 2000, BEHAV DISORDERS, V25, P280
   Bowman-Perrott L.J., 2007, EDUC TREAT CHILD, V30, P65
   Bowman-Perrott L, 2013, J EMOT BEHAV DISORD, V21, P83, DOI 10.1177/1063426611407501
   Bowman-Perrott L, 2013, SCHOOL PSYCHOL REV, V42, P39
   Bowman-Perrott L, 2009, INTERV SCH CLIN, V44, P259, DOI 10.1177/1053451208330898
   Brady N.C., 1997, Education and Treatment of Children, V20, P123
   Burke MD, 2003, LEARN DISABILITY Q, V26, P15, DOI 10.2307/1593681
   Burns MK, 2012, J BEHAV EDUC, V21, P185, DOI 10.1007/s10864-012-9160-2
   Christensen L., 2007, Education Treatment of Children, V30, P81, DOI DOI 10.1353/ETC.2007.0022
   Cleary TJ, 2004, PSYCHOL SCHOOLS, V41, P537, DOI 10.1002/pits.10177
   CLOWARD RD, 1967, J EXP EDUC, V36, P14, DOI 10.1080/00220973.1967.11011022
   Cohen J., 1988, STAT POWER ANAL BEHA
   COHEN PA, 1982, AM EDUC RES J, V19, P237, DOI 10.3102/00028312019002237
   Cook CR, 2012, BEHAV DISORDERS, V38, P38
   COOK SB, 1985, J SPEC EDUC, V19, P483, DOI 10.1177/002246698501900410
   Cooper H., 2011, Reporting research in psychology, how to meet journal article reporting standards
   Darney D, 2013, J SCHOOL PSYCHOL, V51, P117, DOI 10.1016/j.jsp.2012.09.005
   Delquadri J., 1983, Education and Treatment of Children, V6, P225
   DuPaul GJ, 1998, J APPL BEHAV ANAL, V31, P579, DOI 10.1901/jaba.1998.31-579
   Egger M, 1997, BMJ-BRIT MED J, V315, P629, DOI 10.1136/bmj.315.7109.629
   FANTUZZO JW, 1992, J EDUC PSYCHOL, V84, P331, DOI 10.1037/0022-0663.84.3.331
   Franca V.M., 1990, EDUC TREAT CHILD, V13, P109
   Fuchs D, 2005, J SPEC EDUC, V39, P34, DOI 10.1177/00224669050390010401
   Fuchs LS, 2001, ELEM SCHOOL J, V101, P495, DOI 10.1086/499684
   Fuchs LS, 1995, SCHOOL PSYCHOL REV, V24, P604
   GARCIAVAZQUEZ E, 1992, PSYCHOL SCHOOLS, V29, P256, DOI 10.1002/1520-6807(199207)29:3<256::AID-PITS2310290308>3.0.CO;2-N
   Ginsburg-Block MD, 2006, J EDUC PSYCHOL, V98, P732, DOI 10.1037/0022-0663.98.4.732
   GinsburgBlock M, 1997, SCHOOL PSYCHOL QUART, V12, P134, DOI 10.1037/h0088955
   Gooding LF, 2011, J MUSIC THER, V48, P440, DOI 10.1093/jmt/48.4.440
   Greenhouse J.B., 2009, HDB RES SYNTHESIS ME, V2nd, P417
   GREENWOOD CR, 1989, J EDUC PSYCHOL, V81, P371, DOI 10.1037/0022-0663.81.3.371
   GREENWOOD CR, 1991, EXCEPT CHILDREN, V57, P521, DOI 10.1177/001440299105700606
   Gumpel TP, 1999, J APPL BEHAV ANAL, V32, P115, DOI 10.1901/jaba.1999.32-115
   Hawkins RO, 2009, J BEHAV EDUC, V18, P300, DOI 10.1007/s10864-009-9093-6
   Hedges L.V., 2014, STAT METHODS META AN, DOI DOI 10.1016/C2009-0-03396-0
   Hedges LV, 1998, PSYCHOL METHODS, V3, P486, DOI 10.1037/1082-989X.3.4.486
   Higgins JPT, 2002, STAT MED, V21, P1539, DOI 10.1002/sim.1186
   Horner RH, 2005, EXCEPT CHILDREN, V71, P165, DOI 10.1177/001440290507100203
   Horner RH, 2012, J BEHAV EDUC, V21, P266, DOI 10.1007/s10864-012-9152-2
   Horner RH, 2012, EDUC TREAT CHILD, V35, P269, DOI 10.1353/etc.2012.0011
   HOUSE AE, 1981, J BEHAV ASSESS, V3, P37, DOI 10.1007/BF01321350
   Jun SW, 2010, MCGILL J EDUC, V45, P219, DOI 10.7202/045605ar
   Kamps D.M., 1999, Journal of Behavioral Education, V9, P97, DOI DOI 10.1023/A:1022836900290
   KOEGEL LK, 1992, J APPL BEHAV ANAL, V25, P341, DOI 10.1901/jaba.1992.25-341
   Kratochwill T. R., 2010, WHAT WORKS CLEARINGH, DOI DOI 10.1037/E578392011-004
   Lassen SR, 2006, PSYCHOL SCHOOLS, V43, P701, DOI 10.1002/pits.20177
   Lo Y., 2004, ED TREATMENT EXCEPTI, V27, P235
   LOCKE WR, 1995, J EMOT BEHAV DISORD, V3, P92, DOI 10.1177/106342669500300204
   LOEBER R, 1995, J AM ACAD CHILD PSY, V34, P499, DOI 10.1097/00004583-199504000-00017
   Loeber R., 1994, Development through life: A handbook for clinicians, P448
   Maheady L., 1988, J RES DEV ED, V21, P76
   Maheady L., 1985, EDUC TREAT CHILD, V8, P51
   Malecki K, 2002, SCHOOL PSYCHOL QUART, V17, P1, DOI 10.1521/scpq.17.1.1.19902
   McDonnell J., 2001, EDUC TREAT CHILD, V24, P141
   McEvoy A, 2000, J EMOT BEHAV DISORD, V8, P130, DOI 10.1177/106342660000800301
   MCGEE GG, 1992, J APPL BEHAV ANAL, V25, P117, DOI 10.1901/jaba.1992.25-117
   McIntosh K, 2008, J SPEC EDUC, V42, P131, DOI 10.1177/0022466907313253
   Methe SA, 2012, J BEHAV EDUC, V21, P230, DOI 10.1007/s10864-012-9161-1
   Miles SB, 2006, CHILD DEV, V77, P103, DOI 10.1111/j.1467-8624.2006.00859.x
   National Association of School Psychologists, 2010, MOD COMPR INT SCH PS
   Nelson JR, 2004, EXCEPT CHILDREN, V71, P59, DOI 10.1177/001440290407100104
   Nunnally J., 1978, Psychometric Theory
   Parker R.I., 2011, Behavior Therapy, V35, P202
   Parker RI, 2009, BEHAV THER, V40, P357, DOI 10.1016/j.beth.2008.10.006
   Petursdottir AL, 2007, J APPL BEHAV ANAL, V40, P353, DOI 10.1901/jaba.2007.160-05
   Prater M.A., 1999, Education and Treatment of Children, V22, P19
   Reinke WM, 2008, J ABNORM CHILD PSYCH, V36, P759, DOI 10.1007/s10802-007-9208-2
   Rohrbeck CA, 2003, J EDUC PSYCHOL, V95, P240, DOI 10.1037/0022-0663.95.2.240
   Rosenthal R, 2001, ANNU REV PSYCHOL, V52, P59, DOI 10.1146/annurev.psych.52.1.59
   SCRUGGS TE, 1987, REM SPEC EDUC, V8, P24, DOI 10.1177/074193258700800206
   Sideridis G.D., 1997, J BEHAV EDUC, V7, P435, DOI [DOI 10.1023/A:1022855218347, 10.1023/A:1022855218347]
   Skiba R.J., 1997, Education and Treatment of Children, V20, P1
   STAINBACK WC, 1972, EDUC TRAIN MENT RETA, V7, P169
   Sutherland KS, 2007, J EMOT BEHAV DISORD, V15, P103, DOI 10.1177/10634266070150020101
   Topping K.J., 2004, Educational Psychology, V24, P57, DOI [10.1080/0144341032000146449, DOI 10.1080/0144341032000146449]
   Utley CA, 1997, FOCUS EXCEPT CHILD, V29, P1
   Vannest K. J., 2011, Single Case Research: Web based calculators for SCR analysis
   Vannest KJ, 2010, SCHOOL PSYCHOL REV, V39, P654
   Wehby JH, 2003, J EMOT BEHAV DISORD, V11, P194, DOI 10.1177/10634266030110040101
   Wilkinson L, 1999, AM PSYCHOL, V54, P594, DOI 10.1037/0003-066X.54.8.594
NR 98
TC 38
Z9 60
U1 1
U2 42
PU TAYLOR & FRANCIS INC
PI PHILADELPHIA
PA 530 WALNUT STREET, STE 850, PHILADELPHIA, PA 19106 USA
EI 2372-966X
J9 SCHOOL PSYCHOL REV
JI Sch. Psychol. Rev.
PD SEP
PY 2014
VL 43
IS 3
BP 260
EP 285
PG 26
WC Psychology, Educational
WE Social Science Citation Index (SSCI)
SC Psychology
GA AQ1FE
UT WOS:000342526500002
DA 2024-07-15
ER

PT J
AU Kain, VJ
   Hepworth, J
   Bogossian, F
   McTaggart, L
AF Kain, Victoria J.
   Hepworth, Julie
   Bogossian, Fiona
   McTaggart, Lya
TI Inside the research incubator: A case study of an intensive
   undergraduate research experience for nursing & midwifery students
SO COLLEGIAN
LA English
DT Article
DE Undergraduate research experience; Nursing; Midwifery; Baccalaureate
   education; Nursing education
AB Undergraduate research experiences are an increasing component of nursing and midwifery degrees. The Summer Research Scholarship Programme (SRSP) is a tertiary education initiative in Australia to provide an intensive undergraduate research experience. Between 2009 and 2010, six students and four academic faculty mentors in School of Nursing and Midwifery participated in an inaugural SRSP.
   This study explores the experiences of both students and faculty mentors to determine how this undergraduate research experience impacted student learning and interest in research. A qualitative case study approach was used to explore the research experiences of undergraduate student and faculty participants in an inaugural undergraduate research programme.
   Based on the results of two surveys four main themes were identified: (1) acquisition of research skills, (2) expectations, (3) academic engagement, and (4) continued interest in research.
   An intensive undergraduate research experience is a valuable component of student learning that has the capacity to contribute to immediate and longer-term learning and research outcomes. (C) 2013 Australian College of Nursing Ltd. Published by Elsevier Ltd.
C1 [Kain, Victoria J.; Hepworth, Julie; Bogossian, Fiona; McTaggart, Lya] Univ Queensland, Fac Hlth Sci, Sch Nursing & Midwifery, Brisbane, Qld 4072, Australia.
C3 University of Queensland
RP Kain, VJ (corresponding author), Univ Queensland, Fac Hlth Sci, Sch Nursing & Midwifery, Brisbane, Qld 4072, Australia.
EM v.kain@uq.edu.au
RI Kain, Victoria/B-5148-2014; Hepworth, Julie/C-2366-2017; Bogossian,
   Fiona/F-2273-2010
OI Kain, Victoria/0000-0001-8801-0040; Hepworth, Julie/0000-0002-6611-6386;
   Bogossian, Fiona/0000-0001-9909-5852
FU University of Queensland, Office of Undergraduate Education; University
   of Queensland, School of Nursing and Midwifery
FX The authors gratefully acknowledge the University of Queensland, Office
   of Undergraduate Education and the School of Nursing and Midwifery for
   the provision of SRSP funding. We also thank Allison Peacock for
   assistance with administration of the program.
CR Barab SA, 2001, J RES SCI TEACH, V38, P70, DOI 10.1002/1098-2736(200101)38:1<70::AID-TEA5>3.0.CO;2-L
   Conn VS, 2005, NURS OUTLOOK, V53, P224, DOI 10.1016/j.outlook.2005.02.005
   Franz K.J., 2006, Life Sciences Education, V5, P175, DOI 10.1187/cbe.05-09-0119
   Harman K., 2004, STUDIES CONTINUING E, V263, P387
   Healey M, 2005, J GEOGR HIGHER EDUC, V29, P183, DOI 10.1080/03098260500130387
   Holbrook N., 2005, Higher Education Research and Development, V24, P201, DOI DOI 10.1080/07294360500153844
   HUGO G, 2010, INVESTIGATING AGING
   Jewell E., 2010, NATL TEACHING FELLOW
   Kain V. J., 2012, RICA PRACTICAL STRAT
   Lopatto David, 2004, Cell Biol Educ, V3, P270, DOI 10.1187/cbe.04-07-0045
   Morgan D L, 1993, Qual Health Res, V3, P112, DOI 10.1177/104973239300300107
   Morrow S, 2011, ASSESS EVAL HIGH EDU, P1
   Regassa L.B., 2007, Journal of College Science Teaching, V36, P36
   Ruddy E., 2007, EV BAS PRACT NURS HO
   Seymour E, 2004, SCI EDUC, V88, P493, DOI 10.1002/sce.10131
   Van Selm M, 2006, QUAL QUANT, V40, P435, DOI 10.1007/s11135-005-8081-8
   Wheeler EC, 2008, NURS OUTLOOK, V56, P9, DOI 10.1016/j.outlook.2007.09.001
   Yin R.K., 2014, Applications of case study research, V2nd
NR 18
TC 11
Z9 13
U1 0
U2 10
PU ELSEVIER SCIENCE BV
PI AMSTERDAM
PA PO BOX 211, 1000 AE AMSTERDAM, NETHERLANDS
SN 1322-7696
EI 1876-7575
J9 COLLEGIAN
JI Collegian
PY 2014
VL 21
IS 3
BP 217
EP 223
DI 10.1016/j.colegn.2013.04.004
PG 7
WC Nursing
WE Science Citation Index Expanded (SCI-EXPANDED); Social Science Citation Index (SSCI)
SC Nursing
GA AR3ZN
UT WOS:000343527900008
PM 25632716
DA 2024-07-15
ER

PT J
AU Rudaz, M
   Fincham, FD
   Ledermann, T
AF Rudaz, Myriam
   Fincham, Frank D.
   Ledermann, Thomas
TI Presence of meaning in life mediates the effects of gratitude and caring
   for bliss on flourishing in college students: a three-wave longitudinal
   study
SO JOURNAL OF POSITIVE PSYCHOLOGY
LA English
DT Article; Early Access
DE Gratitude; caring for bliss; meaning in life; mediation; longitudinal
ID POSITIVE EMOTIONS; DISPOSITIONAL GRATITUDE; BURNOUT; QUESTIONNAIRE;
   UNDERGRADUATE; SATISFACTION; ACHIEVEMENT; VALIDATION; DEPRESSION;
   PSYCHOLOGY
AB The well-being of college students is critical to their academic engagement and achievement. This study therefore investigated a mechanism - presence of meaning in life - that might account for the associations between gratitude and caring for bliss and an indicator of well-being, flourishing, using a longitudinal design. Participants were 402 students from the United States who completed questionnaires at three time points over the course of approximately 12 weeks. Gratitude and caring for bliss at time 1 predicted the presence of meaning in life at time 2, which, in turn, predicted flourishing at time 3 controlling for the presence of meaning in life at time 1 and flourishing at time 2. In addition, the presence of meaning in life at time 2 mediated the associations between gratitude and caring for bliss at time 1 and flourishing at time 3. These findings can help refine positive psychology programs to promote students' well-being.
C1 [Rudaz, Myriam; Fincham, Frank D.; Ledermann, Thomas] Florida State Univ, Dept Human Dev & Family Sci, Tallahassee, FL USA.
   [Rudaz, Myriam] Florida State Univ, Dept Human Dev & Family Sci, 120 Convocat Way, Tallahassee, FL 32306 USA.
C3 State University System of Florida; Florida State University; State
   University System of Florida; Florida State University
RP Rudaz, M (corresponding author), Florida State Univ, Dept Human Dev & Family Sci, 120 Convocat Way, Tallahassee, FL 32306 USA.
EM mrudaz@fsu.edu
RI Fincham, Frank/A-2357-2008
OI Fincham, Frank/0000-0001-5081-2283; Rudaz, Myriam/0000-0003-0550-3558;
   Ledermann, Thomas "Tom"/0000-0002-4976-6942
FU We would like to thank the participants in this study.
FX We would like to thank the participants in this study.
CR Ashby FG, 1999, PSYCHOL REV, V106, P529, DOI 10.1037/0033-295X.106.3.529
   Bali M., 2022, Trends in Psychology, V30, P670, DOI [https://doi.org/10.1007/s43076-022-00153-y, DOI 10.1007/S43076-022-00153-Y]
   Cohen J., 1988, STAT POWER ANAL BEHA
   Cohn MA, 2009, EMOTION, V9, P361, DOI 10.1037/a0015952
   Cole DA, 2003, J ABNORM PSYCHOL, V112, P558, DOI 10.1037/0021-843X.112.4.558
   Dambrun M, 2017, PEERJ, V5, DOI 10.7717/peerj.3306
   Datu JAD, 2024, J AM COLL HEALTH, V72, P1394, DOI 10.1080/07448481.2022.2076562
   Datu JAD, 2020, J HAPPINESS STUD, V21, P1171, DOI 10.1007/s10902-019-00122-w
   Datu JAD, 2018, J HAPPINESS STUD, V19, P27, DOI 10.1007/s10902-016-9805-2
   Datu JAD, 2015, INT J ADV COUNS, V37, P198, DOI 10.1007/s10447-015-9238-3
   Diener E, 2010, SOC INDIC RES, V97, P143, DOI 10.1007/s11205-009-9493-y
   Disabato DJ, 2017, COGNITIVE THER RES, V41, P444, DOI 10.1007/s10608-016-9785-x
   Edwards MJ, 2001, J CLIN PSYCHOL, V57, P1517, DOI 10.1002/jclp.1114
   Ekman P, 2005, CURR DIR PSYCHOL SCI, V14, P59, DOI 10.1111/j.0963-7214.2005.00335.x
   Emmons R. A., 2011, DESIGNING POSITIVE P, P248, DOI [10.1093/acprof:oso/9780195373585.003, DOI 10.1093/ACPROF:OSO/9780195373585.003.0016]
   Erschens R, 2019, MED TEACH, V41, P172, DOI 10.1080/0142159X.2018.1457213
   Fitzke RE, 2021, J CLIN PSYCHOL, V77, P2878, DOI 10.1002/jclp.23272
   Fredrickson BL, 2008, J PERS SOC PSYCHOL, V95, P1045, DOI 10.1037/a0013262
   Fredrickson Barbara L, 1998, Rev Gen Psychol, V2, P300
   Fredrickson BL, 2013, ADV EXP SOC PSYCHOL, V47, P1, DOI 10.1016/B978-0-12-407236-7.00001-2
   Fredrickson BL, 2001, AM PSYCHOL, V56, P218, DOI 10.1037/0003-066X.56.3.218
   Froh JJ, 2011, PSYCHOL ASSESSMENT, V23, P311, DOI 10.1037/a0021590
   Garland EL, 2010, CLIN PSYCHOL REV, V30, P849, DOI 10.1016/j.cpr.2010.03.002
   George LS, 2017, J POSIT PSYCHOL, V12, P613, DOI 10.1080/17439760.2016.1209546
   George LS, 2016, REV GEN PSYCHOL, V20, P205, DOI 10.1037/gpr0000077
   Heffner AL, 2016, J HAPPINESS STUD, V17, P1681, DOI 10.1007/s10902-015-9665-1
   Heintzelman SJ, 2014, AM PSYCHOL, V69, P561, DOI 10.1037/a0035049
   Howell AJ, 2015, SOC INDIC RES, V121, P903, DOI 10.1007/s11205-014-0663-1
   King LA, 2006, J PERS SOC PSYCHOL, V90, P179, DOI 10.1037/0022-3514.90.1.179
   KINNER RT, 1994, J ALCOHOL DRUG EDUC, V39, P101
   Kleiman EM, 2013, J RES PERS, V47, P539, DOI 10.1016/j.jrp.2013.04.007
   Kong F, 2021, J HAPPINESS STUD, V22, P1611, DOI 10.1007/s10902-020-00286-w
   Kong F, 2015, J HAPPINESS STUD, V16, P477, DOI 10.1007/s10902-014-9519-2
   Kumar M., 2019, IAHRW International Journal of Social Sciences Review, V7, P2074
   Ledermann T., 2015, Structural Equation Modeling (SEM): Concepts, applications and misconceptions, P69
   Li JB, 2021, J HAPPINESS STUD, V22, P467, DOI 10.1007/s10902-020-00230-y
   Lin CC, 2015, PERS INDIV DIFFER, V85, P145, DOI 10.1016/j.paid.2015.04.045
   Martela F, 2016, J POSIT PSYCHOL, V11, P531, DOI 10.1080/17439760.2015.1137623
   May RW, 2020, LEARN INDIVID DIFFER, V78, DOI 10.1016/j.lindif.2020.101821
   May RW, 2015, LEARN INDIVID DIFFER, V42, P126, DOI 10.1016/j.lindif.2015.07.015
   McCullough ME, 2004, J PERS SOC PSYCHOL, V86, P295, DOI 10.1037/0022-3514.86.2.295
   McCullough ME, 2002, J PERS SOC PSYCHOL, V82, P112, DOI 10.1037//0022-3514.82.1.112
   Meriläinen M, 2014, QUAL HIGH EDUC, V20, P309, DOI 10.1080/13538322.2014.978136
   Nickerson C, 2011, J HAPPINESS STUD, V12, P717, DOI 10.1007/s10902-010-9224-8
   Park CL, 2010, PSYCHOL BULL, V136, P257, DOI 10.1037/a0018301
   Parks AC, 2015, POSITIVE PSYCHIATRY: A CLINICAL HANDBOOK, P147
   Peterson C., 2004, Character strengths and virtues: A handbook and classification
   Pournelle G. H., 1953, Journal of Mammalogy, V34, P133, DOI 10.1890/0012-9658(2002)083[1421:SDEOLC]2.0.CO;2
   Rashid T, 2015, J POSIT PSYCHOL, V10, P25, DOI 10.1080/17439760.2014.920411
   Rosseel Y, 2012, J STAT SOFTW, V48, P1, DOI 10.18637/jss.v048.i02
   Rudaz M., 2019, OBM INTEGR COMPLEMEN, V4, P1, DOI [10.21926/obm.icm.1904059, DOI 10.21926/OBM.ICM.1904059]
   Rudaz M, 2023, J RELIG HEALTH, V62, P2163, DOI 10.1007/s10943-022-01659-6
   Rudaz M, 2023, J POSIT PSYCHOL, V18, P411, DOI 10.1080/17439760.2022.2036795
   Rudaz M, 2024, J AM COLL HEALTH, V72, P188, DOI 10.1080/07448481.2021.2024549
   Rudaz M, 2020, MINDFULNESS, V11, P615, DOI 10.1007/s12671-019-01267-8
   Schutte L, 2023, APPL RES QUAL LIFE, V18, P1491, DOI 10.1007/s11482-023-10150-7
   Seligman MEP, 2006, AM PSYCHOL, V61, P774, DOI 10.1037/0003-066X.61.8.774
   Seligman MEP, 2005, AM PSYCHOL, V60, P410, DOI 10.1037/0003-066X.60.5.410
   Sheldon E, 2021, J AFFECT DISORDERS, V287, P282, DOI 10.1016/j.jad.2021.03.054
   Steger MF, 2006, J COUNS PSYCHOL, V53, P80, DOI 10.1037/0022-0167.53.1.80
   Stegmaier MJ, 2012, HENRY ADAMS IN THE SECESSION CRISIS: DISPATCHES TO THE BOSTON DAILY ADVERTISER, DECEMBER 1860-MARCH 1861, P165
   Temane L, 2014, J PSYCHOL AFR, V24, P51, DOI 10.1080/14330237.2014.904088
   Tlili MA, 2021, PSYCHOL HEALTH MED, V26, P212, DOI 10.1080/13548506.2020.1802050
   Valdez J. P. M., 2021, Multidisciplinary perspectives on grit. Contemporary theories, assessments, P1
   Valikhani A, 2019, PERS INDIV DIFFER, V141, P40, DOI 10.1016/j.paid.2018.12.014
   Wallace B.A., 2005, Genuine happiness: Meditation as the path to fulfillment
   Watkins PC, 2015, J POSIT PSYCHOL, V10, P91, DOI 10.1080/17439760.2014.927909
   Wei H, 2021, J NURS EDUC, V60, P369, DOI 10.3928/01484834-20210616-02
   Wood AM, 2010, CLIN PSYCHOL REV, V30, P890, DOI 10.1016/j.cpr.2010.03.005
NR 69
TC 0
Z9 0
U1 16
U2 20
PU ROUTLEDGE JOURNALS, TAYLOR & FRANCIS LTD
PI ABINGDON
PA 2-4 PARK SQUARE, MILTON PARK, ABINGDON OX14 4RN, OXON, ENGLAND
SN 1743-9760
EI 1743-9779
J9 J POSIT PSYCHOL
JI J. Posit. Psychol.
PD 2023 NOV 16
PY 2023
DI 10.1080/17439760.2023.2282776
EA NOV 2023
PG 12
WC Psychology, Multidisciplinary
WE Social Science Citation Index (SSCI)
SC Psychology
GA X9MX7
UT WOS:001101620800001
DA 2024-07-15
ER

PT J
AU Gulbrandsen, M
   Thune, T
AF Gulbrandsen, Magnus
   Thune, Taran
TI The effects of non-academic work experience on external interaction and
   research performance
SO JOURNAL OF TECHNOLOGY TRANSFER
LA English
DT Article
DE Academic engagement; Non-academic work experience; Scientific and
   technical human capital; Academic entrepreneurship; University-industry
   relations
ID INDUSTRY; ENTREPRENEURSHIP; UNIVERSITIES; KNOWLEDGE; CAPACITY
AB We ask whether academic employees with non-academic work experience differ from their colleagues with respect to interaction with external stakeholders and research performance. We use a science and technical human capital perspective and address the question through an analysis of 4400 survey responses from academic employees in Norwegian universities and colleges. Non-academic work experience is common in all academic fields; it characterises more than half of the tenured academic staff members in Norway. Our analysis indicates that, in general, external interaction is positively influenced by non-academic work experience, in line with prior research. Contrary to expectations, we find few signs of a trade-off or a "punishment'' effect of non-academic work experience on scientific productivity. Non-academic work experience is neither significantly related to publication productivity nor share of publications in highly ranked journals, but there are important differences based on the type of previous work experience.
C1 [Gulbrandsen, Magnus; Thune, Taran] Univ Oslo, TIK Ctr Technol Innovat & Culture, POB 1108, N-0317 Oslo, Norway.
C3 University of Oslo
RP Gulbrandsen, M (corresponding author), Univ Oslo, TIK Ctr Technol Innovat & Culture, POB 1108, N-0317 Oslo, Norway.
EM magnus.gulbrandsen@tik.uio.no
RI Gulbrandsen, Magnus/ABA-7438-2020
FU Ministry of Science and Education in Norway through a strategic research
   programme
FX The data used in this article was collected by the Nordic Institute for
   Studies of Innovation, Research and Education (NIFU). Funding was
   provided by the Ministry of Science and Education in Norway through a
   strategic research programme granted to NIFU. The support from the
   Ministry, staff at NIFU (Nicoline Frolich, Per Olaf Aamodt, Ingvild
   Reymert), Fulvio Castellacci at TIK and the special issue editors and
   reviewers is gratefully acknowledged. Mistakes and omissions remain our
   responsibilities.
CR Abreu M, 2013, RES POLICY, V42, P408, DOI 10.1016/j.respol.2012.10.005
   [Anonymous], 2013, J TECHNOL TRANSFER, DOI [DOI 10.1007/s10961-012-9281-8, DOI 10.1007/S10961-012-9281-8]
   [Anonymous], LEI BRICK WORKING PA
   Bekkers R, 2008, RES POLICY, V37, P1837, DOI 10.1016/j.respol.2008.07.007
   Boardman PC, 2009, TECHNOVATION, V29, P142, DOI 10.1016/j.technovation.2008.03.008
   Bozeman B, 2001, INT J TECHNOL MANAGE, V22, P716, DOI 10.1504/IJTM.2001.002988
   Brown J D., 2009, JALT Test Eval SIG Newsl, V13, P26
   Cañibano C, 2009, RES EVALUAT, V18, P86, DOI 10.3152/095820209X441754
   Clarysse B, 2011, RES POLICY, V40, P1084, DOI 10.1016/j.respol.2011.05.010
   D'Este P, 2007, RES EVALUAT, V16, P257, DOI 10.3152/095820207X254448
   D'Este P, 2011, J TECHNOL TRANSFER, V36, P316, DOI 10.1007/s10961-010-9153-z
   Dietz JS, 2005, RES POLICY, V34, P349, DOI 10.1016/j.respol.2005.01.008
   Geuna A, 2015, RES POLICY, V44, P1645, DOI 10.1016/j.respol.2015.01.017
   Gibbons M., 1997, The New Production of Knowledge: The Dynamics of Science and Research in Contemporary Societies
   Gulbrandsen M, 2005, RES POLICY, V34, P932, DOI 10.1016/j.respol.2005.05.004
   Gulbrandsen M, 2011, RES POLICY, V40, P1, DOI 10.1016/j.respol.2010.09.007
   Jensen MB, 2007, RES POLICY, V36, P680, DOI 10.1016/j.respol.2007.01.006
   Larsen MT, 2011, RES POLICY, V40, P6, DOI 10.1016/j.respol.2010.09.013
   Lin M.-W., 2006, Journal of Technology Transfer, V31, P269
   Linder F, 2003, CONTEMP SOCIOL, V32, P255, DOI 10.2307/3089636
   Lubango LM, 2007, TECHNOVATION, V27, P788, DOI 10.1016/j.technovation.2007.05.013
   Olmos-Peñuela J, 2015, MINERVA, V53, P381, DOI 10.1007/s11024-015-9283-4
   Perkmann M, 2013, RES POLICY, V42, P423, DOI 10.1016/j.respol.2012.09.007
   Roach M, 2010, RES POLICY, V39, P422, DOI 10.1016/j.respol.2010.01.004
   ROSENBERG N, 1994, RES POLICY, V23, P323, DOI 10.1016/0048-7333(94)90042-6
   Rothaermel FT, 2007, IND CORP CHANGE, V16, P691, DOI 10.1093/icc/dtm023
   Stokes D. E., 1997, Pasteur's Quadrant: Basic Science and Technological Innovation
   van Rijnsoever FJ, 2008, RES POLICY, V37, P1255, DOI 10.1016/j.respol.2008.04.020
NR 28
TC 32
Z9 35
U1 5
U2 55
PU SPRINGER
PI NEW YORK
PA ONE NEW YORK PLAZA, SUITE 4600, NEW YORK, NY, UNITED STATES
SN 0892-9912
EI 1573-7047
J9 J TECHNOL TRANSFER
JI J. Technol. Transf.
PD AUG
PY 2017
VL 42
IS 4
BP 795
EP 813
DI 10.1007/s10961-017-9556-1
PG 19
WC Engineering, Industrial; Management
WE Social Science Citation Index (SSCI)
SC Engineering; Business & Economics
GA FA6DK
UT WOS:000405533300004
DA 2024-07-15
ER

PT J
AU Shim, SS
   Finch, WH
AF Shim, Sungok Serena
   Finch, W. Holmes
TI Academic and social achievement goals and early adolescents' adjustment:
   A latent class approach
SO LEARNING AND INDIVIDUAL DIFFERENCES
LA English
DT Article
DE Achievement goal orientations; Social achievement goals; Early
   adolescence; Academic adjustment; Social adjustment; Middle school
ID PERFORMANCE-APPROACH GOALS; HELP-SEEKING TENDENCIES; SELF-EFFICACY;
   STUDENTS MOTIVATION; TASK-VALUE; ORIENTATIONS; SCHOOL; CONSEQUENCES;
   PERCEPTIONS; PERSPECTIVE
AB Middle school students pursue both academic and social goals. How to coordinate those strivings has important implications for students academic and social adjustment at school. Confirmatory factor latent class analysis including both academic and social goals was conducted on the data from 440 middle school students. Analyses identified 3 latent classes based on academic goal orientation, and 2 social goal classes, resulting in a total of 6 (3 x 2) distinct latent groups. Subsequent analysis found that these 6 groups showed difference in academic adjustment (academic engagement, help seeking behaviors, learning strategies, academic self-efficacy, academic worry), and social adjustment (perceived peer support, social satisfaction, social self-efficacy, and social worry). The results indicate that middle school adjustment can be better understood when both academic and social achievement goals were taken into account. The implications of these results for researchers and practitioners are discussed. (C) 2013 Elsevier Inc. All rights reserved.
C1 [Shim, Sungok Serena; Finch, W. Holmes] Ball State Univ, Teachers Coll, Muncie, IN 47306 USA.
C3 Ball State University
RP Shim, SS (corresponding author), Ball State Univ, Teachers Coll, 2000 W Univ Ave, Muncie, IN 47306 USA.
EM sshim@bsu.edu; whfinch@bsu.edu
RI Shim, Sungok Serena/JMQ-6998-2023
CR Anderman L.H., 1999, Journal of Research and Development in Education, V32, P89, DOI DOI 10.1006/CEPS.1998.0978
   Anderman LH, 1999, CONTEMP EDUC PSYCHOL, V24, P21, DOI 10.1006/ceps.1998.0978
   ASHER SR, 1985, J CONSULT CLIN PSYCH, V53, P500, DOI 10.1037/0022-006X.53.4.500
   BENJAMINI Y, 1995, J R STAT SOC B, V57, P289, DOI 10.1111/j.2517-6161.1995.tb02031.x
   Berger JL, 2012, EDUC PSYCHOL-UK, V32, P405, DOI 10.1080/01443410.2012.674663
   Bong M, 2001, J EDUC PSYCHOL, V93, P23, DOI 10.1037//0022-0663.93.1.23
   CUSICK PA, 1973, SCHOOL REV, V82, P116, DOI 10.1086/443120
   Daniels LM, 2008, CONTEMP EDUC PSYCHOL, V33, P584, DOI 10.1016/j.cedpsych.2007.08.002
   Dowson M, 2003, CONTEMP EDUC PSYCHOL, V28, P91, DOI 10.1016/S0361-476X(02)00010-3
   DWECK CS, 1988, PSYCHOL REV, V95, P256, DOI 10.1037/0033-295X.95.2.256
   Eccles J, 1983, ACHIEVEMENT ACHIEVEM, P75, DOI DOI 10.1006/CEPS.1999.1015
   Elliot A.J., 2005, Handbook of competence and motivation, P52
   Elliot AJ, 2001, J PERS SOC PSYCHOL, V80, P501, DOI 10.1037//0022-3514.80.3.501
   Elliot AJ, 1997, J PERS SOC PSYCHOL, V72, P218, DOI 10.1037/0022-3514.72.1.218
   Elliot AJ, 2001, EDUC PSYCHOL REV, V13, P73, DOI 10.1023/A:1009009018235
   Elliot AJ, 2008, J EDUC PSYCHOL, V100, P613, DOI 10.1037/0022-0663.100.3.613
   Hagenaars J.A., 2002, APPL LATENT CLASS AN, V1st, DOI 10.1017/CBO9780511499531
   Harackiewicz JM, 2002, J EDUC PSYCHOL, V94, P638, DOI 10.1037//0022-0663.94.3.638
   Harackiewicz JM, 1998, EDUC PSYCHOL, V33, P1, DOI 10.1207/s15326985ep3301_1
   Harackiewicz JM, 2010, SOC PERSONAL PSYCHOL, V4, P42, DOI 10.1111/j.1751-9004.2009.00207.x
   Horst SJ, 2007, CONTEMP EDUC PSYCHOL, V32, P667, DOI 10.1016/j.cedpsych.2006.10.011
   JOHNSON DW, 1985, J PSYCHOL, V119, P405, DOI 10.1080/00223980.1985.10542911
   Juvonen J., 1997, CHILDRENS NEEDS, V2nd, P65
   Juvonen J., 2004, FOCUS WONDER YEARS C
   Kaplan A, 1999, LEARN INDIVID DIFFER, V11, P187, DOI 10.1016/S1041-6080(00)80005-9
   Karabenick SA, 2003, CONTEMP EDUC PSYCHOL, V28, P37, DOI 10.1016/S0361-476X(02)00012-7
   Kuroda Y, 2011, J EARLY ADOLESCENCE, V31, P300, DOI 10.1177/0272431610363158
   Levy-Tossman I, 2007, CONTEMP EDUC PSYCHOL, V32, P231, DOI 10.1016/j.cedpsych.2006.06.001
   Liem AD, 2008, CONTEMP EDUC PSYCHOL, V33, P486, DOI 10.1016/j.cedpsych.2007.08.001
   Linnenbrink EA, 2005, J EDUC PSYCHOL, V97, P197, DOI 10.1037/0022-0663.97.2.197
   Liu WC, 2009, LEARN INDIVID DIFFER, V19, P139, DOI 10.1016/j.lindif.2008.07.002
   Luo WS, 2011, CONTEMP EDUC PSYCHOL, V36, P165, DOI 10.1016/j.cedpsych.2011.02.003
   MacCallum RC, 2002, PSYCHOL METHODS, V7, P19, DOI 10.1037//1082-989X.7.1.19
   Maehr M.L., 2009, HDB MOTIVATION SCH, P77, DOI DOI 10.4324/9781315773384-11
   Marchand G, 2007, J EDUC PSYCHOL, V99, P65, DOI 10.1037/0022-0663.99.1.65
   Meece JL, 2006, ANNU REV PSYCHOL, V57, P487, DOI 10.1146/annurev.psych.56.091103.070258
   Midgley C, 2001, J EDUC PSYCHOL, V93, P77, DOI 10.1037//0022-0663.93.1.77
   Midgley C., 2000, MANUAL PATTERNS ADAP
   Midgley C., 1993, Manual for the patterns of adaptive learning survey
   MILLIGAN GW, 1985, PSYCHOMETRIKA, V50, P159, DOI 10.1007/BF02294245
   Mouratidis AA, 2009, J EXP EDUC, V77, P285, DOI 10.3200/JEXE.77.3.285-308
   Muthen L. K., 1998, Mplus User's Guide, V8th
   NICHOLLS JG, 1984, PSYCHOL REV, V91, P328, DOI 10.1037/0033-295X.91.3.328
   Nylund KL, 2007, STRUCT EQU MODELING, V14, P535, DOI 10.1080/10705510701575396
   Pastor DA, 2007, CONTEMP EDUC PSYCHOL, V32, P8, DOI 10.1016/j.cedpsych.2006.10.003
   Patrick H, 1997, J EARLY ADOLESCENCE, V17, P109, DOI 10.1177/0272431697017002001
   Pintrich PR, 2000, J EDUC PSYCHOL, V92, P544, DOI 10.1037/0022-0663.92.3.544
   Pomerantz EM, 2007, REV EDUC RES, V77, P373, DOI 10.3102/003465430305567
   Roseth CJ, 2008, PSYCHOL BULL, V134, P223, DOI 10.1037/0033-2909.134.2.223
   Ryan AM, 2006, PERS SOC PSYCHOL B, V32, P1246, DOI 10.1177/0146167206289345
   Ryan AM, 2008, J EDUC PSYCHOL, V100, P672, DOI 10.1037/0022-0663.100.3.672
   Ryan AM, 2011, LEARN INSTR, V21, P247, DOI 10.1016/j.learninstruc.2010.07.003
   Ryan AM, 2005, J EDUC PSYCHOL, V97, P275, DOI 10.1037/0022-0663.97.2.275
   Senko C, 2011, EDUC PSYCHOL-US, V46, P26, DOI 10.1080/00461520.2011.538646
   Shim S. S., 2012, MOTIVATION EMOTION
   Shim SS, 2008, J EDUC PSYCHOL, V100, P655, DOI 10.1037/0022-0663.100.3.655
   Shim SS, 2013, J EDUC RES, V106, P290, DOI 10.1080/00220671.2012.692733
   Shim SS, 2013, LEARN INSTR, V23, P69, DOI 10.1016/j.learninstruc.2012.05.008
   Skinner EA, 2009, EDUC PSYCHOL MEAS, V69, P493, DOI 10.1177/0013164408323233
   Tabachnick B. G., 2014, Using multivariate statistics, V6th
   Tuominen-Soini H, 2012, LEARN INDIVID DIFFER, V22, P290, DOI 10.1016/j.lindif.2012.01.002
   URDAN TC, 1995, REV EDUC RES, V65, P213, DOI 10.3102/00346543065003213
   Wang CKJ, 2007, PSYCHOL SPORT EXERC, V8, P147, DOI 10.1016/j.psychsport.2005.08.012
   Wentzel KR, 2000, CONTEMP EDUC PSYCHOL, V25, P105, DOI 10.1006/ceps.1999.1021
   Wentzel KR, 1999, J EDUC PSYCHOL, V91, P76, DOI 10.1037/0022-0663.91.1.76
   Wigfield A, 1994, EDUC PSYCHOL REV, V6, P49, DOI 10.1007/BF02209024
NR 66
TC 55
Z9 70
U1 1
U2 57
PU ELSEVIER
PI AMSTERDAM
PA RADARWEG 29, 1043 NX AMSTERDAM, NETHERLANDS
SN 1041-6080
EI 1873-3425
J9 LEARN INDIVID DIFFER
JI Learn. Individ. Differ.
PD FEB
PY 2014
VL 30
BP 98
EP 105
DI 10.1016/j.lindif.2013.10.015
PG 8
WC Psychology, Educational
WE Social Science Citation Index (SSCI)
SC Psychology
GA AG6PU
UT WOS:000335541700011
DA 2024-07-15
ER

PT J
AU Blagden, D
AF Blagden, David
TI Politics, Policy, and the UK Impact Agenda: The Promise and Pitfalls of
   Academic Engagement with Government
SO INTERNATIONAL STUDIES PERSPECTIVES
LA English
DT Article
DE policy; impact; Britain; influence; scholarship
ID RESEARCH EXCELLENCE FRAMEWORK; IVORY TOWER; STATES; GAP
AB The "Impact Agenda" of the UK Research Excellence Framework has major implications for the relationship of international relations scholars, and social scientists more generally, to government policymaking-not just in Britain, but around the world. This article demonstrates that, at its worst, the Impact Agenda may struggle to capture the true contribution of scholarship to the public good, incentivize sub-optimal forms and modes of research, erode academics' property rights, see atomized academics exploited or harmed by powerful institutions, and jeopardize scholars' intellectual integrity and independence. The article also suggests, however, that these vulnerabilities can be managed by the resolution of certain key questions pertaining to scholarly conscience and expectations of reward prior to pursuing "Impact." Given that the pursuit of international peace and societal progress through teaching and research is the reason many of us choose to become professional international relations scholars, the article concludes with some reflective "tips" for achieving policy influence from early in an academic career.
C1 [Blagden, David] Univ Exeter, Exeter, Devon, England.
C3 University of Exeter
RP Blagden, D (corresponding author), Univ Exeter, Exeter, Devon, England.
OI Blagden, David/0000-0001-6923-4946
FU University of Exeter; UK Economic and Social Research Council
   [ES/H015906/1]
FX The author thanks Sergio Catignani, Rob Freathy, Patrick Porter, the
   anonymous reviewers, and especially Helena Mills for invaluable
   comments/discussion. He also thanks the University of Exeter for "Impact
   Accelerator" funding and the UK Economic and Social Research Council
   [Grant Number ES/H015906/1] for its support of an intra-PhD policy
   secondment.
CR ALLEN ANSGAR, 2014, TIMES HIGHER ED SUPP
   ANDREWS LENA, 2015, WARONTHEROCKS   0506
   [Anonymous], 2017, BBC
   [Anonymous], 2016, CONS 2 RES EXC FRAM
   [Anonymous], 2016, PITCH ARTICLE IDEA
   [Anonymous], OXFORD HDB INT RELAT
   [Anonymous], 2016, IMPACT SOCIAL SCI
   [Anonymous], 2014, WHATS IMPACT RES IMP
   [Anonymous], 2013, PARAMETERS
   [Anonymous], 2016, BBC
   [Anonymous], 2015, Telegraph
   [Anonymous], TIMES HIGHER ED SUPP
   [Anonymous], 2016, REF IMP
   [Anonymous], YALE J INT AFFAIRS
   [Anonymous], 1994, The Two Worlds of International Relations: Academics, Practitioners and the Trade in Ideas
   [Anonymous], GUARDIAN
   [Anonymous], 2017, About the TEF
   [Anonymous], 2014, SCIENCE
   [Anonymous], ASS CRIT LEV DEF
   [Anonymous], 2015, Assessing Impact Submissions for REF 2014: An Evaluation
   Arin Kubilay, 2014, E INT RELATIONS
   ARTS ANDHUMANITIES RESEARCH COUNCIL (AHRC), 2015, ENG GOV
   ASHWIN PAUL, 2016, TIMES HIGHER ED SUPP
   Avey P. C., 2013, INT STUDIES Q, V58, P227
   Barma NH, 2016, INT STUD PERSPECT, V17, P117, DOI 10.1093/isp/ekv005
   BASSEY MICHAEL, 2013, CURRENT ENTHUSIASM E
   Bellamy AJ, 2011, INT AFF, V87, P825, DOI 10.1111/j.1468-2346.2011.01006.x
   Blagden D, 2017, INT POLITICS, V54, P1, DOI 10.1057/s41311-017-0015-2
   Blagden D, 2009, RUSI J, V154, P60, DOI 10.1080/03071840903532932
   BRENNAN JOHN, 2015, OPENLEARN       0609
   BRIDGING THE GAP PROJECT, 2015, FUND FELL INF
   Brodie Bernard., 1946, The Absolute Weapon: Atomic Power and World Order
   Bull Hedley., 1977, ANARCHICAL SOC
   Byman D, 2016, SECUR STUD, V25, P289, DOI 10.1080/09636412.2016.1171969
   CABLE VINCE, 2010, COMMUNICATION   1220
   CAREY CAROL, 2014, ACAD IMPACT AGENDA Y
   DAHRENDORF RALF, 1968, ESSAYS THEORY SOC, P232
   Daykin J., 2016, GUARDIAN
   Dorman AM, 2016, POLIT QUART, V87, P46, DOI 10.1111/1467-923X.12226
   Dunleavy P., 2013, PARLIAMENT BOUNCES B
   Dunlop CA, 2018, BRIT POLIT, V13, P270, DOI 10.1057/s41293-018-0084-x
   Dunn J, 2015, POLIT STUD REV, V13, P494, DOI 10.1111/1478-9302.12096
   ECONOMIC AND SOCIAL RESEARCH COUNCIL (ESRC), 2017, AHRC ESRC FCO KNOWL
   ECONOMIC AND SOCIAL RESEARCH COUNCIL (ESRC), 2016, RCUK POL INT SCHEM
   ECONOMIC AND SOCIAL RESEARCH COUNCIL (ESRC), 2017, IMP TOOLK
   EDGERTON BARTON, 2017, EVIDENCE BASED POLIC
   ELSE HOLLY, 2017, TIMES HIGHER ED SUPP
   Farmer Ben., 2014, TELEGRAPH
   Finnemore M, 1998, INT ORGAN, V52, P887, DOI 10.1162/002081898550789
   Flinders M, 2013, POLIT STUD REV, V11, P222, DOI 10.1111/1478-9302.12012
   FLINDERS MATTHEW, 2012, YOU DONT NEED WEATHE
   Francis B., 2011, SCOT EDUC REV, V43, P4
   Freedman L, 2017, J STRATEGIC STUD, V40, P263, DOI 10.1080/01402390.2016.1269982
   Gavin FJ, 2017, J STRATEGIC STUD, V40, P269, DOI 10.1080/01402390.2016.1269983
   Giles C., 2016, FINANCIAL TIMES
   GOLDACRE BEN, 2016, TIMES HIGHER ED SUPP
   GOLDGEIER JAMES, 2015, WARONTHEROCKS   0629
   GOULDEN CHRIS, 2011, WE WOULD NEVER TRY H
   Hallsworth M., 2011, Policy Making in the Real World: Evidence and Analysis
   HEFCE, 2017, FIN HLTH HIGH ED SEC
   HEFCE Scottish Funding Council Higher Education Funding Council for Wales and NI Department for the Economy, 2017, IN DEC RES EXC FRAM
   Hicks D, 2012, RES POLICY, V41, P251, DOI 10.1016/j.respol.2011.09.007
   HIGHER EDUCATION FUNDING COUNCIL FOR ENGLAND (HEFCE), 2017, REF2021 DEC STAFF OU
   HIGHER EDUCATION FUNDING COUNCIL FOR ENGLAND (HEFCE), 2016, WE FUND RES
   HIGHER EDUCATION FUNDING COUNCIL FOR ENGLAND (HEFCE), 2015, REC GRANTS 2015 16
   HIMMRICH JULIA, 2016, BRINGING ACAD CLOSER
   HM GOV, 2016, FAZ
   HM GOV, 2016, FAZ
   HM GOVERNMENT, 2016, GOV ANN NEW CLAUS BE
   HM GOVERNMENT, 2016, RES DFID
   HM GOVERNMENT, 2014, DSTLS WORK PROGR FAC
   HM GOVERNMENT, 2014, ALL SCI RES FUND 201
   HOFFMAN AJ, 2016, CONVERSATION
   Inman Phillip, 2016, GUARDIAN
   Jentleson BW, 2011, INT STUD REV, V13, P6, DOI 10.1111/j.1468-2486.2010.00992.x
   JERVIS ROBERT, 1999, SYSTEM EFFECTS COMPL
   John Peter, 2012, RELEVANT IS UK POLIT
   KLEIN EZRA, 2014, BLOOMBERGVIEW   0228
   KLOTZ A, 1995, INT ORGAN, V49, P451, DOI 10.1017/S0020818300033348
   Krauss LM., 2016, NEW YORKER
   Leahey E, 2017, ADMIN SCI QUART, V62, P105, DOI 10.1177/0001839216665364
   Macilwain C, 2009, CELL, V139, P643, DOI 10.1016/j.cell.2009.10.041
   Maliniak D., 2014, TRIP 2014 Faculty Survey
   Maliniak Daniel., 2012, TRIP Around the World: Teaching, Research, and Policy Views of International Relations Faculty in 20 Countries
   Mance H., 2016, Britain has had enough of experts, says Gove
   Martin BR, 2011, RES EVALUAT, V20, P247, DOI 10.3152/095820211X13118583635693
   MATTHEWS PETER, 2011, ACAD BLOGGING COLLAB
   McMahon M. F., 2007, EMPLOYABILITY TRANSF
   MENDIZABAL ENRIQUE, 2011, DEMANDS PROVING IMPA
   MINISTRY OF DEFENCE (UK), 2015, NIT CONTR EXT 2018
   Molas-Gallart J, 2015, ARTS HUM HIGH EDUC, V14, P111, DOI 10.1177/1474022214534381
   MONBIOT G., 2009, The Guardian
   MOONO HERRYMAN, 2012, OUR RES MUST EVANTUA
   Morton S, 2015, RES EVALUAT, V24, P405, DOI 10.1093/reseval/rvv016
   Naughton J., 2017, Guardian
   NEWTON PAUL, 2015, THINKING UNTHINKABLE, P1
   NI MHURCHU AOILEANN, 2016, POLITICAL STUDIES RE, V15, P60
   Nichols Tom., 2017, DEATH EXPERTISE CAMP
   NUTLEY SANDRA M., 2007, FOREIGN POLICY, V80, P153
   Nye J. S., 2008, OXFORD HDB INT RELAT, P648
   NYE JS, 1990, FOREIGN POLICY, P153, DOI 10.2307/1148580
   Oliver K, 2014, BMC HEALTH SERV RES, V14, DOI 10.1186/1472-6963-14-2
   Olmos-Peñuela J, 2015, ARTS HUM HIGH EDUC, V14, P61, DOI 10.1177/1474022214534081
   Phillips R, 2010, T I BRIT GEOGR, V35, P447, DOI 10.1111/j.1475-5661.2010.00393.x
   Porter P, 2010, RUSI J, V155, P6, DOI 10.1080/03071847.2010.514098
   PORTER PATRICK, 2016, WARONTHEROCKS   0330
   Preble C, 2017, J STRATEGIC STUD, V40, P275, DOI 10.1080/01402390.2016.1269984
   Provost C., 2012, the Guardian
   RATCLIFFE REBECCA, 2014, GUARDIAN
   Rayner G., 2011, The Telegraph
   RESEARCH ASSESSMENT EXERCISE (RAE), 2008, CHANG RAE 2001
   RESEARCH COUNCILS UNITED KINGDOM (RCUK), 2014, OPEN ACCESS
   RESEARCH COUNCILS UNITED KINGDOM (RCUK), 2012, PATHW IMP
   RESEARCH COUNCILS UNITED KINGDOM (RCUK), 2014, IMP ACC ACC COMM RES
   RESEARCH COUNCILS UNITED KINGDOM (RCUK), 2012, RCUK REV PATHW IMP S
   RESEARCH EXCELLENCE FRAMEWORK (REF), 2012, REF2014 IMP CAS STUD
   RESEARCH EXCELLENCE FRAMEWORK (REF), 2012, UN ASS REF 2014
   Reus-Smit C, 2012, MILLENNIUM-J INT ST, V40, P525, DOI 10.1177/0305829812442046
   Rogers A, 2014, ACME, V13, P1
   ROYAL SOCIETY, 2016, PAIR SCHEM
   RUTTER JILL, 2011, ITS TIME ACAD HELP S
   Samuel GN, 2015, RES EVALUAT, V24, P229, DOI 10.1093/reseval/rvv007
   Sayer Derek, 2014, GUARDIAN
   Seager A, 2009, GUARDIAN
   Sebba J., 2011, GETTING RES POLICY R
   Smith S, 2011, RES POLICY, V40, P1369, DOI 10.1016/j.respol.2011.05.026
   Stern Nicholas., 2016, Building on success and learning from experience: An independent review of the Research Excellence Framework
   Stoker G, 2016, EVIDENCE-BASED POLICY MAKING IN THE SOCIAL SCIENCES: METHODS THAT MATTER, P1
   Strachan H, 2009, SURVIVAL, V51, P49, DOI 10.1080/00396330903168840
   Talbot C., 2014, HUMPHREY PROFESSORS
   Tannenwald N, 1999, INT ORGAN, V53, P433, DOI 10.1162/002081899550959
   UNIVERSITIES UK, 2015, FUND ENV U 2015 EC R
   Upton S, 2014, RES EVALUAT, V23, P352, DOI 10.1093/reseval/rvu021
   Varian HalR., 2003, INTERMEDIATE MICROEC, V6th
   Vincent A, 2015, POLIT STUD REV, V13, P474, DOI 10.1111/1478-9302.12095
   Walt SM, 2005, ANNU REV POLIT SCI, V8, P23, DOI 10.1146/annurev.polisci.7.012003.104904
   WEISS CH, 1979, PUBLIC ADMIN REV, V39, P426, DOI 10.2307/3109916
   WENDT A, 1992, INT ORGAN, V46, P391, DOI 10.1017/S0020818300027764
   Wiers J, 2017, J STRATEGIC STUD, V40, P283, DOI 10.1080/01402390.2016.1269985
   WILLIAMSON ANDY, 2011, THINK TANK MODEL HAS
   WILSDON J, 2016, GUARDIAN
   WILSON TD, 1987, INT J INFORM MANAGE, V7, P95, DOI 10.1016/0268-4012(87)90047-8
   WINNETT ROBERT, 2015, TELEGRAPH
   WOOD MATT, 2012, INSIDER VIEW RELEVAN
   Zambernardi L, 2016, EUR J INT RELAT, V22, P3, DOI 10.1177/1354066115580137
NR 145
TC 14
Z9 14
U1 1
U2 4
PU OXFORD UNIV PRESS
PI OXFORD
PA GREAT CLARENDON ST, OXFORD OX2 6DP, ENGLAND
SN 1528-3577
EI 1528-3585
J9 INT STUD PERSPECT
JI Int. Stud. Perspect.
PD FEB
PY 2019
VL 20
IS 1
BP 84
EP 111
DI 10.1093/isp/eky007
PG 28
WC International Relations
WE Social Science Citation Index (SSCI)
SC International Relations
GA JH6NK
UT WOS:000492885300004
OA Green Accepted
DA 2024-07-15
ER

PT J
AU Duchesne, S
   Larose, S
   Feng, B
AF Duchesne, Stephane
   Larose, Simon
   Feng, Bei
TI Achievement Goals and Engagement With Academic Work in Early High
   School: Does Seeking Help From Teachers Matter?
SO JOURNAL OF EARLY ADOLESCENCE
LA English
DT Article
DE achievement goals; behavioral engagement; cognitive engagement; seeking
   help; high school
ID HIERARCHICAL MODEL; STUDENT ENGAGEMENT; PARENT GOALS; ORIENTATIONS;
   MOTIVATION; AVOIDANCE; PERFORMANCE; STRATEGIES; TRANSITION; CONSEQUENCES
AB The aim of this longitudinal study was to examine seeking help from teachers as a mechanism mediating the relationship between achievement goals adopted by students early in the school year and their degree of behavioral and cognitive engagement in academic work almost 2 years later. A sample of 456 French Canadian students (215 boys; 240 girls; one unspecified) in Grade 7 (61%) and Grade 8 (39%) participated in the study. Results of structural equation modeling showed that mastery goals (approach and avoidance) were indirect predictors of both behavioral and cognitive engagement through seeking help from teachers. Performance goals (avoidance, but not approach orientation) were associated with cognitive engagement through help-seeking behaviors. Overall, these results suggest that achievement goals are key drivers of changes in academic engagement in early high school and that their contribution is explained by seeking help from teachers. Practical implications, limitations, and future research directions are discussed.
C1 [Duchesne, Stephane; Larose, Simon] Laval Univ, Educ Psychol, Quebec City, PQ, Canada.
   [Feng, Bei] Laval Univ, Quebec City, PQ, Canada.
C3 Laval University; Laval University
RP Duchesne, S (corresponding author), Univ Laval, Fac Sci Educ, Pavillon Sci Educ,2320,Rue Bibliotheques, Quebec City, PQ G1V 0A6, Canada.
EM Stephane.Duchesne@fse.ulaval.ca
OI Larose, Simon/0000-0001-8872-086X
FU Social Sciences and Humanities Research Council of Canada (SSHRCC);
   Fonds de Recherche du Quebec-Societe et Culture (FRQSC)
FX The author(s) disclosed receipt of the following financial support for
   the research, authorship, and/or publication of this article: This study
   was supported by the Social Sciences and Humanities Research Council of
   Canada (SSHRCC) and the Fonds de Recherche du Quebec-Societe et Culture
   (FRQSC).
CR AMES C, 1992, J EDUC PSYCHOL, V84, P261, DOI 10.1037/0022-0663.84.3.261
   Anderman EM, 1997, CONTEMP EDUC PSYCHOL, V22, P269, DOI 10.1006/ceps.1996.0926
   Anderman EM, 2012, HANDBOOK OF RESEARCH ON STUDENT ENGAGEMENT, P173, DOI 10.1007/978-1-4614-2018-7_8
   [Anonymous], 2015, MED TOT INC FAM TYP
   [Anonymous], 1993, The Journal of Early Adolescence, DOI [10.1177/0272431693013001002, DOI 10.1177/0272431693013001002]
   Appleton JJ, 2008, PSYCHOL SCHOOLS, V45, P369, DOI 10.1002/pits.20303
   Ashcraft MH, 2002, CURR DIR PSYCHOL SCI, V11, P181, DOI 10.1111/1467-8721.00196
   Baraldi AN, 2010, J SCHOOL PSYCHOL, V48, P5, DOI 10.1016/j.jsp.2009.10.001
   Birch SH, 1997, J SCHOOL PSYCHOL, V35, P61, DOI 10.1016/S0022-4405(96)00029-5
   Boekaerts M, 2016, LEARN INSTR, V43, P76, DOI 10.1016/j.learninstruc.2016.02.001
   Bong M, 2008, J EXP EDUC, V76, P191, DOI 10.3200/JEXE.76.2.191-217
   Bong M, 2009, J EDUC PSYCHOL, V101, P879, DOI 10.1037/a0015945
   Butler R., 2008, SOC PSYCHOL EDUC, V11, P5
   Butler Ruth., 2006, HELP SEEKING ACAD SE, P15
   Byrne B. M., 2012, STRUCTURAL EQUATION
   Davey A, 2001, J HUM RESOUR, V36, P500, DOI 10.2307/3069628
   Duchesne S, 2007, J APPL SOC PSYCHOL, V37, P1501, DOI 10.1111/j.1559-1816.2007.00224.x
   Duchesne S, 2017, J EARLY ADOLESCENCE, V37, P1280, DOI 10.1177/0272431616659561
   Duchesne S, 2014, J EARLY ADOLESCENCE, V34, P486, DOI 10.1177/0272431613495447
   Duchesne S, 2010, J EDUC PSYCHOL, V102, P497, DOI 10.1037/a0019320
   Dweck C.S., 2009, HDB MOTIVATION SCH, P123
   DWECK CS, 1986, AM PSYCHOL, V41, P1040, DOI 10.1037/0003-066X.41.10.1040
   Eccles JS, 2011, J RES ADOLESCENCE, V21, P225, DOI 10.1111/j.1532-7795.2010.00725.x
   Elliot A.J., 2005, Handbook of competence and motivation, P52
   Elliot AJ, 1999, J EDUC PSYCHOL, V91, P549, DOI 10.1037/0022-0663.91.3.549
   Elliot AJ, 2008, HANDBOOK OF APPROACH AND AVOIDANCE MOTIVATION, P1
   Elliot AJ, 2001, J PERS SOC PSYCHOL, V80, P501, DOI 10.1037//0022-3514.80.3.501
   Elliot AJ, 1997, J PERS SOC PSYCHOL, V72, P218, DOI 10.1037/0022-3514.72.1.218
   Elliot AJ, 2001, EDUC PSYCHOL REV, V13, P73, DOI 10.1023/A:1009009018235
   Elliot AJ, 2008, J EDUC PSYCHOL, V100, P613, DOI 10.1037/0022-0663.100.3.613
   Elliot AJ, 2006, MOTIV EMOTION, V30, P111, DOI 10.1007/s11031-006-9028-7
   EYSENCK MW, 1992, COGNITION EMOTION, V6, P409, DOI 10.1080/02699939208409696
   Federici R.A., 2015, International Education Studies, V8, P146, DOI [10.5539/ies.v8n3p146, DOI 10.5539/IES.V8N3P146]
   Feldlaufer H., 1988, Journal of Early Adolescence, V8, P133, DOI DOI 10.1177/0272431688082003
   Fredricks J.A., 2015, The international encyclopedia of social and behavioral sciences, V2, P31, DOI [10.1016/B978-0-08-097086-8.26085-6, DOI 10.1016/B978-0-08-097086-8.26085-6]
   Fredricks JA, 2004, REV EDUC RES, V74, P59, DOI 10.3102/00346543074001059
   Gonida EN, 2014, LEARN INSTR, V33, P120, DOI 10.1016/j.learninstruc.2014.04.007
   Gonida EN, 2009, LEARN INDIVID DIFFER, V19, P53, DOI 10.1016/j.lindif.2008.04.002
   Graham JM, 2003, STRUCT EQU MODELING, V10, P142, DOI 10.1207/S15328007SEM1001_7
   Grant H, 2003, J PERS SOC PSYCHOL, V85, P541, DOI 10.1037/0022-3514.85.3.541
   Hackel TS, 2016, CONTEMP EDUC PSYCHOL, V46, P73, DOI 10.1016/j.cedpsych.2016.04.005
   Harackiewicz JM, 2002, J EDUC PSYCHOL, V94, P638, DOI 10.1037//0022-0663.94.3.638
   Haughton DMA, 1997, COMMUN STAT-SIMUL C, V26, P1477, DOI 10.1080/03610919708813451
   Hayes A. F., 2018, INTRO MEDIATION MODE, DOI DOI 10.1111/JEDM.12050
   He TH, 2015, LEARN INDIVID DIFFER, V39, P205, DOI 10.1016/j.lindif.2015.03.011
   Howell AJ, 2007, PERS INDIV DIFFER, V43, P167, DOI 10.1016/j.paid.2006.11.017
   Hu LT, 1999, STRUCT EQU MODELING, V6, P1, DOI 10.1080/10705519909540118
   Jowkar Bahram, 2014, J Adv Med Educ Prof, V2, P33
   Kaplan A, 2009, J EDUC PSYCHOL, V101, P51, DOI 10.1037/a0013200
   Karabenick S. A., 2009, CONT MOTIVATION RES, P24
   Karabenick S.A., 2006, Helpseeking in academic settings: Goals, groups, and contexts, P1
   Karabenick SA, 2004, J EDUC PSYCHOL, V96, P569, DOI 10.1037/0022-0663.96.3.569
   Kessels U, 2013, LEARN INDIVID DIFFER, V23, P234, DOI 10.1016/j.lindif.2012.09.013
   King RB, 2016, BRIT J EDUC PSYCHOL, V86, P296, DOI 10.1111/bjep.12107
   Lam SF, 2014, SCHOOL PSYCHOL QUART, V29, P213, DOI 10.1037/spq0000057
   LAROSE S, 1995, J EDUC PSYCHOL, V87, P293, DOI 10.1037/0022-0663.87.2.293
   Liem AD, 2008, CONTEMP EDUC PSYCHOL, V33, P486, DOI 10.1016/j.cedpsych.2007.08.001
   Liem GAD, 2016, BRIT J EDUC PSYCHOL, V86, P37, DOI 10.1111/bjep.12085
   LITTLE RJA, 1988, J AM STAT ASSOC, V83, P1198, DOI 10.2307/2290157
   Maehr M.L., 2009, HDB MOTIVATION SCH, P77, DOI DOI 10.4324/9781315773384-11
   Marcoulides G. A., 2013, Advanced structural equation modeling
   Marsh HW, 2013, DEV PSYCHOL, V49, P1194, DOI 10.1037/a0026913
   Marsh HW, 2009, STRUCT EQU MODELING, V16, P439, DOI 10.1080/10705510903008220
   McCoach DB, 2010, GIFTED CHILD QUART, V54, P152, DOI 10.1177/0016986210363076
   Michou A, 2014, BRIT J EDUC PSYCHOL, V84, P650, DOI 10.1111/bjep.12055
   Middleton MJ, 1997, J EDUC PSYCHOL, V89, P710, DOI 10.1037/0022-0663.89.4.710
   Miller RB, 1996, CONTEMP EDUC PSYCHOL, V21, P388, DOI 10.1006/ceps.1996.0028
   Muthen L. K., 2015, Mplus for Windows 7. 31
   Newman R.S., 1994, Self-regulation of learning and performance: Issues and educational applications, P283
   Newman RS, 2000, DEV REV, V20, P350, DOI 10.1006/drev.1999.0502
   Park D, 2014, J EXP PSYCHOL-APPL, V20, P103, DOI 10.1037/xap0000013
   Peugh JL, 2010, J SCHOOL PSYCHOL, V48, P85, DOI 10.1016/j.jsp.2009.09.002
   Peugh JL, 2004, REV EDUC RES, V74, P525, DOI 10.3102/00346543074004525
   Pintrich PR, 2000, J EDUC PSYCHOL, V92, P544, DOI 10.1037/0022-0663.92.3.544
   Putwain DW, 2010, LEARN INDIVID DIFFER, V20, P8, DOI 10.1016/j.lindif.2009.10.006
   Rolland RG, 2012, REV EDUC RES, V82, P396, DOI 10.3102/0034654312464909
   Roussel P, 2011, LEARN INSTR, V21, P394, DOI 10.1016/j.learninstruc.2010.05.003
   Ruzek EA, 2016, LEARN INSTR, V42, P95, DOI 10.1016/j.learninstruc.2016.01.004
   Ryan AM, 1997, J EDUC PSYCHOL, V89, P329, DOI 10.1037/0022-0663.89.2.329
   Ryan AM, 1998, STRATEGIC HELP SEEKING IMPLICATIONS FOR LEARNING AND TEACHING, P117
   Senko C, 2016, EDUC PSYCHOL HANDB, P75
   Shih SS, 2007, ELEM SCHOOL J, V107, P473, DOI 10.1086/518624
   Sideridis GD, 2016, MOTIV EMOTION, V40, P82, DOI 10.1007/s11031-015-9515-9
   Skinner EA, 2016, EDUC PSYCHOL HANDB, P145
   Skinner EA, 2012, HANDBOOK OF RESEARCH ON STUDENT ENGAGEMENT, P21, DOI 10.1007/978-1-4614-2018-7_2
   Tabachnick B. G., 2014, Using multivariate statistics, V6th
   Tucker CM, 2002, PSYCHOL SCHOOLS, V39, P477, DOI 10.1002/pits.10038
   Urdan T, 2002, GOALS, GOAL STRUCTURES, AND PATTERNS OF ADAPTIVE LEARNING, P55
   Vrugt A, 2008, METACOGN LEARN, V3, P123, DOI 10.1007/s11409-008-9022-4
   Wang MT, 2012, J RES ADOLESCENCE, V22, P31, DOI 10.1111/j.1532-7795.2011.00753.x
   Wentzel KR, 2016, EDUC PSYCHOL HANDB, P211
   Wolters CA, 2004, J EDUC PSYCHOL, V96, P236, DOI 10.1037/0022-0663.96.2.236
   Wolters CA, 1996, LEARN INDIVID DIFFER, V8, P211, DOI 10.1016/S1041-6080(96)90015-1
NR 93
TC 13
Z9 18
U1 3
U2 31
PU SAGE PUBLICATIONS INC
PI THOUSAND OAKS
PA 2455 TELLER RD, THOUSAND OAKS, CA 91320 USA
SN 0272-4316
EI 1552-5449
J9 J EARLY ADOLESCENCE
JI J. Early Adolesc.
PD FEB
PY 2019
VL 39
IS 2
BP 222
EP 252
DI 10.1177/0272431617737626
PG 31
WC Family Studies; Psychology, Developmental
WE Social Science Citation Index (SSCI)
SC Family Studies; Psychology
GA HF9VH
UT WOS:000454590200004
DA 2024-07-15
ER

PT J
AU Messenger, M
   Common, EA
   Lane, KL
   Oakes, WP
   Menzies, HM
   Cantwell, ED
   Ennis, RP
AF Messenger, Mallory
   Common, Eric Alan
   Lane, Kathleen Lynne
   Oakes, Wendy Peia
   Menzies, Holly Mariah
   Cantwell, Emily D.
   Ennis, Robin Parks
TI Increasing Opportunities to Respond for Students With Internalizing
   Behaviors: The Utility of Choral and Mixed Responding
SO BEHAVIORAL DISORDERS
LA English
DT Article
DE low-intensity supports; opportunities to respond; academic engagement;
   null result
ID RISK SCREENING SCALE; INFORMED DECISION-MAKING; PRELIMINARY CUT SCORES;
   TREATMENT INTEGRITY; ELEMENTARY-SCHOOLS; CLASSROOM; SHYNESS; STRATEGIES;
   CARDS; IMPLEMENTATION
AB Increasing students' opportunities to respond (OTR) is a low-intensity strategy effective in increasing engagement. Building on the work of Haydon and colleagues, we compared two types of OTR, choral and mixed (70% choral, 30% individual), to examine the utility of these strategies in increasing active student responding and accuracy during mathematics for two elementary-age students with internalizing behaviors. Results indicated the general education teacher implemented both OTR strategies with high fidelity with limited university support. However, results of this alternating treatment design were unable to distinguish either choral or mixed responding as superior to the other. Results suggested one student showed high active student responding with less than 80% accuracy, whereas the other student was highly accurate but responded less than 75% of the time. In the discussion, we highlight reasons why the two OTR strategies had similar effects on student outcomes, consider implications of these findings, and provide direction for future inquiry.
C1 [Messenger, Mallory] Dublin City Sch, Dublin, OH USA.
   [Common, Eric Alan; Lane, Kathleen Lynne; Cantwell, Emily D.] Univ Kansas, Lawrence, KS 66045 USA.
   [Oakes, Wendy Peia] Arizona State Univ, Mesa, AZ USA.
   [Menzies, Holly Mariah] Calif State Univ Los Angeles, Los Angeles, CA 90032 USA.
   [Ennis, Robin Parks] Univ Alabama Birmingham, Birmingham, AL USA.
C3 University of Kansas; Arizona State University; California State
   University System; California State University Los Angeles; University
   of Alabama System; University of Alabama Birmingham
RP Lane, KL (corresponding author), Univ Kansas, Dept Special Educ SPED, 1122 West Campus Rd,JRP Room 541, Lawrence, KS 66045 USA.
EM Kathleen.Lane@ku.edu
RI Common, Eric Alan/V-5841-2017
OI Common, Eric Alan/0000-0003-3775-9013; Ennis, Robin/0000-0002-8620-4199
CR Achenbach T., 1991, MANUAL CHILD BEHAV C
   [Anonymous], 1994, STUDENT RISK SCREENI
   [Anonymous], 2017265 REL US DEP E
   Buhs ES, 2015, EARLY CHILD RES Q, V30, P12, DOI 10.1016/j.ecresq.2014.07.010
   CARNINE DW, 1976, J APPL BEHAV ANAL, V9, P199, DOI 10.1901/jaba.1976.9-199
   Cook B. G., 2013, Effective practices in special education
   Cooper J. O., 2019, Applied Behavior Analysis, V3rd
   Cooper L., 2007, EDUC TREAT CHILD, V30, P21, DOI DOI 10.1353/ETC.2007.0010
   Council for Exceptional Children, 1987, AC EFF INSTR WORK MI
   Crozier WR, 2003, BRIT J EDUC PSYCHOL, V73, P317, DOI 10.1348/000709903322275858
   Digennaro-Reed FD, 2010, J APPL BEHAV ANAL, V43, P291, DOI 10.1901/jaba.2010.43-291
   Gast D.L., 2014, Single case research methodology: Applications in special education and behavioral sciences, V2nd, DOI DOI 10.4324/9780203521892
   Godfrey S., 2003, EDUC TREAT CHILD, V26, P255
   Gresham F., 2007, Social skills improvement system rating scales, DOI DOI 10.1007/S00586-009-0944-6
   Gresham FM, 2011, SCHOOL PSYCHOL QUART, V26, P27, DOI 10.1037/a0022662
   Haydon T., 2009, Education and Treatment of Children, V32, P267
   Haydon T., 2012, BEYOND BEHAV, V22, P23
   Haydon T., 2011, Education Treatment of Children, V34, P229, DOI DOI 10.1353/ETC/2011/0010
   Haydon T, 2010, J EMOT BEHAV DISORD, V18, P27, DOI 10.1177/1063426609333448
   Heward W.L., 1989, Teaching Exceptional Children, V21, P72, DOI DOI 10.1177/004005998902100321
   Hughes K, 2010, SCHOOL PSYCHOL QUART, V25, P213, DOI 10.1037/a0022070
   Ioannidis JPA, 2005, PLOS MED, V2, P696, DOI 10.1371/journal.pmed.0020124
   Johns BH, 2008, FOCUS EXCEPT CHILD, V41, P1
   Kauchak D.P., 1993, Learning and teaching
   Lambert MC, 2006, J POSIT BEHAV INTERV, V8, P88, DOI 10.1177/10983007060080020701
   Lane K.L., 2015, Supporting Behavior for School Success: A Step-by-Step Guide to Key Strategies
   Lane K. L., 2013, EMPOWERING TEA UNPUB
   Lane KL, 2016, BEHAV DISORDERS, V42, P271
   Lane KL, 2015, EDUC TREAT CHILD, V38, P473, DOI 10.1353/etc.2015.0013
   Lane KL, 2015, BEHAV DISORDERS, V40, P159, DOI 10.17988/0198-7429-40.3.159
   Lane KL, 2012, BEHAV DISORDERS, V37, P244
   Long ACJ, 2016, J SCHOOL PSYCHOL, V55, P1, DOI 10.1016/j.jsp.2015.12.002
   MacSuga-Gage AS, 2015, EDUC TREAT CHILD, V38, P211, DOI 10.1353/etc.2015.0009
   Mastropieri M.A., 2003, LEARN DISABIL RES PR, V18, P52, DOI [10.1111/1540-5826.00057, DOI 10.1111/1540-5826.00057]
   Montague M, 1997, FOCUS EXCEPT CHILD, V29, P1
   Munro DW, 2009, J APPL BEHAV ANAL, V42, P795, DOI 10.1901/jaba.2009.42-795
   NARAYAN JS, 1990, J APPL BEHAV ANAL, V23, P483, DOI 10.1901/jaba.1990.23-483
   National Center for Education Statistics, 2013, COMM COR OF DAT
   Pearson Education, 2012, AIMSWEB TECHN MAN
   Pearson Education, 2014, AIMSWEB CURR BAS MEA
   Reavis H., 1996, BEST PRACTICE BEHAV
   ROSENTHAL R, 1979, PSYCHOL BULL, V86, P638, DOI 10.1037/0033-2909.86.3.638
   Rudasill KM, 2014, LEARN INDIVID DIFFER, V34, P57, DOI 10.1016/j.lindif.2014.05.008
   Sainato D.M., 1987, Journal of the Division for Early Childhood, V12, P23, DOI DOI 10.1177/105381518701200104
   Sanetti LMH, 2011, SCHOOL PSYCHOL REV, V40, P72
   Sidman M., 1960, TACTICS SCI RES
   Simonsen B., 2008, Education and Treatment of Children, V31, P351, DOI [DOI 10.1353/ETC.0.0007, 10.1353/etc.0.0007]
   Stevens R., 1981, Exeptional Education Quarterly, V2, P1
   Stichter JP, 2009, J POSIT BEHAV INTERV, V11, P68, DOI 10.1177/1098300708326597
   Sutherland KS, 2003, J EMOT BEHAV DISORD, V11, P239, DOI 10.1177/10634266030110040501
   Sutherland KS, 2001, REM SPEC EDUC, V22, P113, DOI 10.1177/074193250102200205
   Umbreit J., 2007, FUNCTIONAL BEHAV ASS
   Vaughn S., 2007, SAGE HDB SPECIAL ED, P360
   Witt J.C., 1985, ADV SCH PSYCHOL, V4, P251, DOI [DOI 10.1177/019874298400900211, DOI 10.4324/9781315726045]
   Wood CL, 2009, RURAL SPEC EDUC Q, V28, P39, DOI 10.1177/875687050902800206
NR 55
TC 15
Z9 21
U1 0
U2 10
PU SAGE PUBLICATIONS INC
PI THOUSAND OAKS
PA 2455 TELLER RD, THOUSAND OAKS, CA 91320 USA
SN 0198-7429
EI 2163-5307
J9 BEHAV DISORDERS
JI Behav. Disord.
PD AUG
PY 2017
VL 42
IS 4
BP 170
EP 184
DI 10.1177/0198742917712968
PG 15
WC Psychology, Clinical; Education, Special; Psychology, Educational
WE Social Science Citation Index (SSCI)
SC Psychology; Education & Educational Research
GA FC0VZ
UT WOS:000406558100003
DA 2024-07-15
ER

PT J
AU Collins, TA
   Cook, CR
   Dart, EH
   Socie, DG
   Renshaw, TL
   Long, AC
AF Collins, Tai A.
   Cook, Clayton R.
   Dart, Evan H.
   Socie, Diana G.
   Renshaw, Tyler L.
   Long, Anna C.
TI IMPROVING CLASSROOM ENGAGEMENT AMONG HIGH SCHOOL STUDENTS WITH
   DISRUPTIVE BEHAVIOR: EVALUATION OF THE CLASS PASS INTERVENTION
SO PSYCHOLOGY IN THE SCHOOLS
LA English
DT Article
ID BEDTIME PASS; DISORDERS; SUPPORT; DISABILITIES; PERFORMANCE; RESISTANCE;
   EDUCATION; TRIAL; YOUTH
AB Off-task and disruptive classroom behaviors have a negative impact on the learning environment and present a unique challenge for teachers to address. The aim of this study was to evaluate the Class Pass Intervention (CPI) as a behavior management strategy for secondary students with disruptive classroom behavior. The CPI consists of providing students with passes that they can either (1) use to appropriately request a break to engage in a preferred activity for a preset amount of time or (2) keep and later exchange for a preferred item or activity. Using an ABAB withdrawal design with replication through a concurrent multiple baseline across participants design, the CPI was shown to increase academic engagement, which is incompatible with disruptive behavior, in 4 students who engaged in high levels of disruptive behavior throughout the baseline condition. Results also demonstrated partial support for the durability of intervention effects over time and indicated that both teachers and students perceived the intervention to be socially feasible. Implications of the results and directions for future research are discussed.
C1 [Collins, Tai A.] Univ Cincinnati, Cincinnati, OH 45221 USA.
   [Cook, Clayton R.] Univ Minnesota, Minneapolis, MN 55455 USA.
   [Dart, Evan H.] Univ So Mississippi, Hattiesburg, MS 39406 USA.
   [Socie, Diana G.] Univ Calif Riverside, Riverside, CA 92521 USA.
   [Renshaw, Tyler L.; Long, Anna C.] Louisiana State Univ, Baton Rouge, LA 70803 USA.
C3 University System of Ohio; University of Cincinnati; University of
   Minnesota System; University of Minnesota Twin Cities; University of
   Southern Mississippi; University of California System; University of
   California Riverside; Louisiana State University System; Louisiana State
   University
RP Collins, TA (corresponding author), POB 210068, Cincinnati, OH 45221 USA.
EM tai.collins@uc.edu
RI Renshaw, Tyler/W-2075-2017
OI Renshaw, Tyler/0000-0003-3087-5126
CR [Anonymous], 2007307 NCES US DEP
   Cook C. R., ASSESSMENT IN PRESS
   Cook C.R., 2011, A guide to refining and retooling school psychological practice in the era of RtI
   Cook CR, 2014, PSYCHOL SCHOOLS, V51, P107, DOI 10.1002/pits.21742
   Cook CR, 2012, J SPEC EDUC, V46, P3, DOI 10.1177/0022466910369941
   Cook CR, 2008, J EMOT BEHAV DISORD, V16, P131, DOI 10.1177/1063426608314541
   Cook CR, 2007, J BEHAV EDUC, V16, P191, DOI 10.1007/s10864-006-9024-8
   DeLeon IG, 1996, J APPL BEHAV ANAL, V29, P519, DOI 10.1901/jaba.1996.29-519
   Durlak JA, 2011, CHILD DEV, V82, P405, DOI 10.1111/j.1467-8624.2010.01564.x
   Freeman KA, 2006, J APPL BEHAV ANAL, V39, P423, DOI 10.1901/jaba.2006.34-05
   Friman PC, 1999, ARCH PEDIAT ADOL MED, V153, P1027, DOI 10.1001/archpedi.153.10.1027
   Gresham FM, 2004, RES DEV DISABIL, V25, P19, DOI 10.1016/j.ridd.2003.04.003
   Hagopian LP, 2004, BEHAV MODIF, V28, P668, DOI 10.1177/0145445503259836
   Harris KR, 2005, J SPEC EDUC, V39, P145, DOI 10.1177/00224669050390030201
   Hawken LS, 2008, J EMOT BEHAV DISORD, V16, P213, DOI 10.1177/1063426608316018
   Hawkins RO, 2008, BEHAV MODIF, V32, P840, DOI 10.1177/0145445508318846
   Horner RH, 2005, EXCEPT CHILDREN, V71, P165, DOI 10.1177/001440290507100203
   Horner RH, 2004, J POSIT BEHAV INTERV, V6, P3, DOI 10.1177/10983007040060010201
   Horner RH, 2009, J POSIT BEHAV INTERV, V11, P133, DOI 10.1177/1098300709332067
   Kennedy C.H., 2005, Single-case designs for educational research
   Kratochwill T. R., 2010, WHAT WORKS CLEARINGH, DOI DOI 10.1037/E578392011-004
   Lane KL, 2006, J EMOT BEHAV DISORD, V14, P108, DOI 10.1177/10634266060140020101
   Lane KL, 2009, EXCEPT CHILDREN, V75, P321, DOI 10.1177/001440290907500304
   MARTENS BK, 1985, PROF PSYCHOL-RES PR, V16, P191, DOI 10.1037/0735-7028.16.2.191
   Marzano RJ, 2003, EDUC LEADERSHIP, V61, P6
   MCCAIN AP, 1994, CHILD FAM BEHAV THER, V16, P27, DOI 10.1300/J019v16n02_02
   Mitchell BS, 2011, BEHAV DISORDERS, V36, P241
   Moore BA, 2007, J PEDIATR PSYCHOL, V32, P283, DOI 10.1093/jpepsy/jsl025
   Riley-Tillman T.C., 2009, EVALUATING ED INTERV
   Rose LC, 2007, PHI DELTA KAPPAN, V89, P33, DOI 10.1177/003172170708900107
   Shapiro E.S., 2004, ACAD SKILLS PROBLEMS, V3rd
   Sprague Jeffrey., 2008, RTI and Behavior: A Guide to Integrating Behavioral and Academic Supports
   Sugai G, 2000, J EMOT BEHAV DISORD, V8, P94, DOI 10.1177/106342660000800205
   Sugai G, 2002, CHILD FAM BEHAV THER, V24, P23, DOI 10.1300/J019v24n01_03
   Todd AW, 2008, J POSIT BEHAV INTERV, V10, P46, DOI 10.1177/1098300707311369
   Umbreit J., 2007, FUNCTIONAL BEHAV ASS
   Viera AJ, 2005, FAM MED, V37, P360
   Volpe RJ, 2005, SCHOOL PSYCHOL REV, V34, P454
   Volz JLR, 2009, BEHAV MODIF, V33, P778, DOI 10.1177/0145445509348733
   Walker H., 2004, ANTISOCIAL BEHAV SCH
   Walker HM, 1996, J EMOT BEHAV DISORD, V4, P194, DOI 10.1177/106342669600400401
   Witt J.C., 1985, ADV SCH PSYCHOL, V4, P251, DOI [DOI 10.1177/019874298400900211, DOI 10.4324/9781315726045]
NR 42
TC 12
Z9 44
U1 1
U2 30
PU WILEY
PI HOBOKEN
PA 111 RIVER ST, HOBOKEN 07030-5774, NJ USA
SN 0033-3085
EI 1520-6807
J9 PSYCHOL SCHOOLS
JI Psychol. Schools
PD FEB
PY 2016
VL 53
IS 2
BP 204
EP 219
DI 10.1002/pits.21893
PG 16
WC Psychology, Educational
WE Social Science Citation Index (SSCI)
SC Psychology
GA DA7XV
UT WOS:000368019800007
DA 2024-07-15
ER

PT J
AU Snyder, A
   LeBoeuf, L
   Lillard, AS
AF Snyder, Allyson
   LeBoeuf, Lee
   Lillard, Angeline S.
TI "My Name Is Sally Brown, and I Hate School!": A retrospective study of
   school liking among conventional and Montessori school alumni
SO PSYCHOLOGY IN THE SCHOOLS
LA English
DT Article
DE academic engagement; emotional engagement; Montessori; school community;
   school liking
ID ACADEMIC ENGAGEMENT; SELF-DETERMINATION; MIDDLE SCHOOL; ACHIEVEMENT;
   STUDENTS; RELATEDNESS; DISCIPLINE; ELEMENTARY; PREDICTORS; MOTIVATION
AB School liking shows clear associations with academic success, yet we know little about how it changes over levels of schooling, what predicts liking school at each level, or how attending alternative schools like Montessori might impact liking. To better understand school liking across time and education settings, we surveyed adults about how much they remember liking elementary, middle, and high school, and identified key school features that predicted higher school liking at each level. Because Montessori schools have many features that other literature suggests predict higher school liking, we purposely sampled Montessori alumni as well, and compared their schools' features for elementary school only (due to sample size). Moreover, we collected open-ended responses about what participants in both conventional and Montessori liked least about school, revealing what features of their school experiences might have led to less overall school liking. The unique contributions of this study are (1) showing how a wide range of school features predict recalled school liking, (2) examining data for all school levels using a single sample of participants, and (3) comparing recalled school liking and its predictors across conventional and Montessori schools. The sample included 630 adults, of whom 436 were conventional school alumni and 187 were Montessori alumni (7 participants did not report school type). Participants' mean age was 35.8 years (SD = 10.53, range = 19-77), and 53% were female. Participants were recruited online, and they responded to Qualtrics surveys about school liking, school features, and their demographics. School liking overall was tepid, and was highest in elementary and lowest in middle school. For all participants, recalling a sense of community and interest in schoolwork were most strongly associated with school liking. Adults who attended schools which emphasized studying topics of personal interest and rewards for positive behavior also liked school more. Montessori school alumni reported higher school liking and that learning was what they liked most about school; by contrast, conventional school alumni most liked seeing friends. Levels of school liking, as recalled by adults, are low overall, but are higher in elementary school and higher amongst those who recall their schools as having stronger community, catering more to student interest, and rewarding positive behavior. In addition, school liking was higher among people who attended Montessori schools. Further research could extend to a cross-sectional study of children currently enrolled in different types of schools.
C1 [Snyder, Allyson] Univ Calif Davis, Dept Commun, Davis, CA 95616 USA.
   [LeBoeuf, Lee; Lillard, Angeline S.] Univ Virginia, Dept Psychol, POB 400400, Charlottesville, VA 22903 USA.
C3 University of California System; University of California Davis;
   University of Virginia
RP Lillard, AS (corresponding author), Univ Virginia, Dept Psychol, POB 400400, Charlottesville, VA 22903 USA.
EM asl2h@virginia.edu
OI Snyder, Allyson/0000-0002-2815-623X; LeBoeuf, Lee/0000-0003-4635-7016;
   Lillard, Angeline S./0000-0001-9697-6611
FU Wildflower Foundation
FX Wildflower Foundation; Wend II
CR [Anonymous], 2019, QUICK FACTS US
   Ansari A, 2022, APPL DEV SCI, V26, P252, DOI 10.1080/10888691.2020.1781632
   Ansari A, 2014, J EDUC PSYCHOL, V106, P1066, DOI 10.1037/a0036799
   Baldwin JR, 2019, JAMA PSYCHIAT, V76, P584, DOI 10.1001/jamapsychiatry.2019.0097
   Bassok D, 2016, AERA OPEN, V2, DOI 10.1177/2332858415616358
   Boulton MJ, 2011, SOC PSYCHOL EDUC, V14, P489, DOI 10.1007/s11218-011-9156-0
   Brown K., 2017, J OFNEGRO ED, V86, P439, DOI [DOI 10.7709/JNEGROEDUCATION.86.4.0439, https://doi.org/10.7709/jnegroeducation.86.4.0439]
   Bryner J., 2007, Most students bored at school
   BURISCH M, 1984, J RES PERS, V18, P81, DOI 10.1016/0092-6566(84)90040-0
   Bustamante J., 2019, K-12 school enrollment student population statistics
   Callahan R.E., 1962, ED CULT EFFICIENCY
   Coker C., 2018, Pathways to belonging: Contemporary perspectives in school belonging, P45, DOI [10.1163/9789004386969_004, DOI 10.1163/9789004386969_004]
   Corso M.J., 2013, American Secondary Education, V41, P50
   Culclasure B., 2018, An evaluation of Montessori education in South Carolina's public schools
   Darling-Hammond L, 2020, APPL DEV SCI, V24, P97, DOI 10.1080/10888691.2018.1537791
   Debs Mira., 2019, Diverse Families, Desirable Schools: Public Montessori in the Era of School Choice
   Deci E. L., 2012, HDB THEORIES SOCIAL, V1, P416, DOI [10.4135/9781446249215.n21, DOI 10.4135/9781446249215.N21, 10.4135/9781446201022]
   Denervaud S, 2020, LEARN INSTR, V69, DOI 10.1016/j.learninstruc.2020.101353
   Denervaud S, 2019, PLOS ONE, V14, DOI 10.1371/journal.pone.0225319
   Dohrmann KR, 2007, J RES CHILD EDUC, V22, P205, DOI 10.1080/02568540709594622
   Eccles J., 2004, Handbook of adolescent psychology, DOI [DOI 10.1002/9780470479193.ADLPSY001013, 10.1002/9780470479193.adlpsy001013]
   Epstein A., 2020, MONTESSORI INCLUSION
   Fan WH, 2011, PSYCHOL SCHOOLS, V48, P632, DOI 10.1002/pits.20579
   FINN JD, 1989, REV EDUC RES, V59, P117, DOI 10.3102/00346543059002117
   Fredricks JA, 2004, REV EDUC RES, V74, P59, DOI 10.3102/00346543074001059
   Furrer C, 2003, J EDUC PSYCHOL, V95, P148, DOI 10.1037/0022-0663.95.1.148
   Gamoran A, 1996, EDUC EVAL POLICY AN, V18, P1, DOI 10.3102/01623737018001001
   Gest SD, 2005, J SCHOOL PSYCHOL, V43, P281, DOI 10.1016/j.jsp.2005.06.002
   Hascher T, 2018, EDUC RES-UK, V60, P171, DOI 10.1080/00131881.2018.1443021
   Heissel JA, 2021, EDUC FINANC POLICY, V16, P183, DOI 10.1162/edfp_a_00306
   Hidi S, 2006, EDUC PSYCHOL-US, V41, P111, DOI 10.1207/s15326985ep4102_4
   Hilty R., 2021, Understanding equitable access to public Montessori pre-K: A case study of Montessori recruitment and enrollment practices
   Iman ED, 2019, EARLY CHILD DEV CARE, V189, P1494, DOI 10.1080/03004430.2017.1392943
   Kokotsaki D, 2016, EDUC STUD-UK, V42, P201, DOI 10.1080/03055698.2016.1160822
   Kraft MA, 2020, EDUC RESEARCHER, V49, P241, DOI 10.3102/0013189X20912798
   Kwon KA, 2011, EARLY CHILD EDUC J, V39, P267, DOI 10.1007/s10643-011-0469-6
   Ladd GW, 2009, J EDUC PSYCHOL, V101, P190, DOI 10.1037/a0013153
   Ladd GW, 2000, MERRILL PALMER QUART, V46, P255
   LeBoeuf L., 2022, MULTILEVEL MODELING
   Lei H, 2018, SOC BEHAV PERSONAL, V46, P517, DOI 10.2224/sbp.7054
   Lillard A.S., 2019, Journal of Montessori Research, V5, P1
   Lillard A.S., 2021, FRONT PSYCHOL, V12, P5351
   Lillard A.S., 2019, The Journal of Montessori Research, V5, P19
   Lillard A, 2006, SCIENCE, V313, P1893, DOI 10.1126/science.1132362
   Lillard AS, 2019, EDUC PSYCHOL REV, V31, P939, DOI 10.1007/s10648-019-09483-3
   Lillard AS, 2017, FRONT PSYCHOL, V8, DOI 10.3389/fpsyg.2017.01783
   Magnuson K, 2016, AM EDUC RES J, V53, P1198, DOI 10.3102/0002831216634658
   Mallett J.D., 2015, J ELEMENTARY ED, V25, P39
   Maxwell SE, 1990, DESIGNING EXPT ANAL
   Moeller J, 2020, LEARN INSTR, V66, DOI 10.1016/j.learninstruc.2019.101301
   Morris T., 2019, SOCARXIVPAPER
   *NICHD EARL CHILD, 2004, HARVARD ED REV, V0074
   Nivison MD, 2021, PSYCHOL SCI, V32, P721, DOI 10.1177/0956797620975775
   Park S, 2012, J YOUTH ADOLESCENCE, V41, P390, DOI 10.1007/s10964-011-9738-3
   Patall EA, 2010, J EDUC PSYCHOL, V102, P896, DOI 10.1037/a0019545
   Pietarinen J, 2014, INT J EDUC RES, V67, P40, DOI 10.1016/j.ijer.2014.05.001
   Ramey SL, 1998, ELEM SCHOOL J, V98, P311, DOI 10.1086/461898
   Rathunde K, 2005, ELEM SCHOOL J, V106, P59, DOI 10.1086/496907
   Rathunde K, 2005, AM J EDUC, V111, P341, DOI 10.1086/428885
   RUSSELL JA, 1989, J PERS SOC PSYCHOL, V57, P493, DOI 10.1037/0022-3514.57.3.493
   Ryan RM, 2000, AM PSYCHOL, V55, P68, DOI 10.1037/0003-066X.55.1.68
   Simons LG, 2020, J YOUTH ADOLESCENCE, V49, P973, DOI 10.1007/s10964-020-01210-4
   Skiba RJ, 2014, EQUITY EXCELL EDUC, V47, P546, DOI 10.1080/10665684.2014.958965
   Skinner E, 2008, J EDUC PSYCHOL, V100, P765, DOI 10.1037/a0012840
   Snyder A.L., 2021, J SCH CHOICE, P1
   TYACK D, 1994, AM EDUC RES J, V31, P453, DOI 10.3102/00028312031003453
   Vincent CG, 2012, EDUC TREAT CHILD, V35, P431, DOI 10.1353/etc.2012.0018
   Wigfield A., 2005, PROFESSIONAL SCH COU, V9, P112, DOI DOI 10.5330/PRSC.9.2.2484N0J255VPM302
   Willingham D.T., 2009, Why don't students like school: A cognitive scientist answers questions about how the mind works and what it means for the classroom
   Yazzie-Mintz E., 2009, ENGAGING VOICES STUD
   Yeager DS, 2017, CHILD DEV, V88, P658, DOI 10.1111/cdev.12697
NR 71
TC 3
Z9 3
U1 3
U2 19
PU WILEY
PI HOBOKEN
PA 111 RIVER ST, HOBOKEN 07030-5774, NJ USA
SN 0033-3085
EI 1520-6807
J9 PSYCHOL SCHOOLS
JI Psychol. Schools
PD MAR
PY 2023
VL 60
IS 3
BP 541
EP 565
DI 10.1002/pits.22777
EA JUL 2022
PG 25
WC Psychology, Educational
WE Social Science Citation Index (SSCI)
SC Psychology
GA 8S7CZ
UT WOS:000830066200001
OA hybrid
DA 2024-07-15
ER

PT J
AU Li, LX
   Ismail, SM
   Patra, I
   Lami, D
AF Li, Lingxi
   Ismail, Sayed M.
   Patra, Indrajit
   Lami, Desta
TI Not a passive learner but an active one: a focus on the efficacy of
   philosophy-based language instruction and its consequences on EFL
   learners' critical thinking, engagement, and academic achievement
SO BMC PSYCHOLOGY
LA English
DT Article
DE Academic achievement; Critical thinking; Engagement; Philosophy-based
   Language Teaching
ID CLASSROOM ENGAGEMENT; STUDENT ENGAGEMENT; SCHOOL; MOTIVATION
AB This study investigates the impact of Philosophy-Based Language Teaching (PBLT) on the critical thinking skills and learner engagement of English as a Foreign Language (EFL) students. A concurrent mixed-methods approach, including semi-structured interviews, document analysis, and academic achievement tests, was employed with an experimental group (EG) exposed to PBLT and a control group (CG) receiving traditional instruction. The results reveal a substantial positive effect of PBLT on the critical thinking abilities of EFL learners, as evidenced by thematic analyses of interviews and document content. Themes include heightened critical thinking awareness, collaborative knowledge construction, and increased learner engagement. Academic achievement tests further demonstrate significant improvement in the experimental group's performance. A comparison with existing literature underscores the novelty of our mixed-methods approach. Implications for language teachers, materials developers, syllabus designers, and policy-makers are discussed, highlighting the potential of PBLT in cultivating critical thinking and learner engagement.
C1 [Li, Lingxi] Guangdong Univ Technol, Sch Maxism, Guangzhou 510520, Peoples R China.
   [Ismail, Sayed M.] Prince Sattam Bin Abdulaziz Univ, Coll Sci & Humanities, Dept English Language, Al Kharj, Saudi Arabia.
   [Patra, Indrajit] Mediterranea Univ Reggio Calabria, Mediterranea Int Ctr Human Rights Res, Reggio Di Calabria, Italy.
   [Lami, Desta] Univ Dhaka, Dept English, Dhaka, Bangladesh.
C3 Guangdong University of Technology; Prince Sattam Bin Abdulaziz
   University; Universita Mediterranea di Reggio Calabria; University of
   Dhaka
RP Ismail, SM (corresponding author), Prince Sattam Bin Abdulaziz Univ, Coll Sci & Humanities, Dept English Language, Al Kharj, Saudi Arabia.; Lami, D (corresponding author), Univ Dhaka, Dept English, Dhaka, Bangladesh.
EM elsayedism80@gmail.com; desta.lami2008@gmail.com
OI Patra, Indrajit/0000-0001-6704-2676
FU Prince Sattam bin Abdulaziz University
FX Not Applicable.
CR Acar F, 2023, INT J ASSESS TOOLS E, V10, P345, DOI 10.21449/ijate.1267223
   Al-Obaydi LH, 2023, FRONT PSYCHOL, V13, DOI 10.3389/fpsyg.2022.1083673
   Alamer A, 2023, APPL LINGUIST, V44, P148, DOI 10.1093/applin/amac035
   Appleton JJ, 2008, PSYCHOL SCHOOLS, V45, P369, DOI 10.1002/pits.20303
   Ary D., 2002, INTRO RES ED, V6th
   Ayçiçek B, 2018, INT J INSTR, V11, P385, DOI 10.12973/iji.2018.11226a
   BARNES D., 1976, COMMUNICATION CURRIC
   Bloom BS., 1956, Handbook I: Cognitive domain
   Bond M, 2020, INT J EDUC TECHNOL H, V17, DOI 10.1186/s41239-019-0176-8
   Cam P., 1995, Thinking together: philosophical inquiry for the classroom
   Costa A.L., 1985, Developing minds: A resource book for teaching thinking
   Dabbagh A., 2016, Journal of Language Teaching and Research, V7, P1022, DOI DOI 10.17507/JLTR.0705.25
   Darmuki A, 2023, INT J INSTR, V16, P247, DOI 10.29333/iji.2023.16215a
   Dewey John., 1933, WE THINK LEXINGTON
   Ennis R.H., 1987, Teaching Thinking Skills, P9
   Fang WCE, 2021, RECALL, V33, P71, DOI 10.1017/S0958344020000208
   Farrell P, 2010, EDUC REV, V62, P435, DOI 10.1080/00131911.2010.486476
   FINN JD, 1989, REV EDUC RES, V59, P117, DOI 10.3102/00346543059002117
   Fredricks JA, 2004, REV EDUC RES, V74, P59, DOI 10.3102/00346543074001059
   Gardner S., 1995, Critical and Creative Thinking, V3, P38
   Gholamhossein S, 2010, PROCD SOC BEHV, V5, P716, DOI 10.1016/j.sbspro.2010.07.171
   Graves K, 2017, LANG TEACHING, V50, P441, DOI 10.1017/S0261444817000155
   Haynes J, 2008, Children as philosophers: learning through enquiry and dialogue in the primary classroom, P13
   Hemmati F., 2014, J Social Issues Humanit, V2, P240
   Ivancu O, 2023, EDUC SCI, V13, DOI 10.3390/educsci13020208
   Kargar Behbahani H., 2023, (Formerly J Teach Lang Skills), V42, P117
   Kennedy D, 2004, METAPHILOSOPHY, V35, P744, DOI 10.1111/j.1467-9973.2004.00348.x
   Lipman M, 2003, Thinking in education, P20
   Ma LH, 2023, J EDUC TEACHING, V49, P137, DOI 10.1080/02607476.2022.2044267
   Ma LH, 2020, PORTA LINGUARUM, P129
   Ma YY, 2022, FRONT PSYCHOL, V13, DOI 10.3389/fpsyg.2022.872147
   Mahoney JL, 2003, J EDUC PSYCHOL, V95, P409, DOI 10.1037/0022-0663.95.2.409
   Ntakarutimana J, 2022, East Afr J Educ Stud, V5
   Oscanyan FS, 1980, Philosophy in the Classroom
   Pallant J. F., 2007, SPSS survival manual: a step by step guide to data analysis using the IBM SPSS
   Paul R., 2006, J DEV ED, V30, P34
   Reschly AL, 2012, HANDBOOK OF RESEARCH ON STUDENT ENGAGEMENT, P3, DOI 10.1007/978-1-4614-2018-7_1
   Richards JC., 2015, APPROACHES METHODS L
   Rotgans JI, 2011, ADV HEALTH SCI EDUC, V16, P465, DOI 10.1007/s10459-011-9272-9
   Schunk DH, 2012, HANDBOOK OF RESEARCH ON STUDENT ENGAGEMENT, P219, DOI 10.1007/978-1-4614-2018-7_10
   Shahini G, 2011, ELT J, V65, P170, DOI 10.1093/elt/ccq045
   Shaw R, 2007, Philosophy in the classroom: Improving your pupils' thinking skills and motivating them to learn
   SKINNER EA, 1993, J EDUC PSYCHOL, V85, P571, DOI 10.1037/0022-0663.85.4.571
   Smith G, 1995, Analytic Teach, V15
   Ulubey O., 2022, Psycho-Educational Res Reviews, V11, P462
   Vygotsky L., 1978, MIND SOC DEV HIGHER, DOI 10.2307/j.ctvjf9vz4
   Wang Z, 2014, SCHOOL PSYCHOL QUART, V29, P517, DOI 10.1037/spq0000050
   Wang ZP, 2022, FRONT PSYCHOL, V12, DOI 10.3389/fpsyg.2021.839452
   Younas M, 2022, FRONT PSYCHOL, V13, DOI 10.3389/fpsyg.2022.948061
   Zhang Z, 2022, ASSESS WRIT, V51, DOI 10.1016/j.asw.2021.100586
NR 50
TC 0
Z9 0
U1 7
U2 7
PU SPRINGERNATURE
PI LONDON
PA CAMPUS, 4 CRINAN ST, LONDON, N1 9XW, ENGLAND
EI 2050-7283
J9 BMC PSYCHOL
JI BMC Psychol.
PD MAR 14
PY 2024
VL 12
IS 1
AR 148
DI 10.1186/s40359-024-01648-2
PG 19
WC Psychology, Multidisciplinary
WE Social Science Citation Index (SSCI)
SC Psychology
GA LG2O0
UT WOS:001185565200002
PM 38486343
OA gold, Green Published
DA 2024-07-15
ER

PT J
AU Tarr, CW
   Rineer-Hershey, A
   Larwin, K
AF Tarr, Christopher W.
   Rineer-Hershey, Ashlea
   Larwin, Karen
TI The Effects of Physical Exercise on Stereotypic Behaviors in Autism:
   Small-n Meta-Analyses
SO FOCUS ON AUTISM AND OTHER DEVELOPMENTAL DISABILITIES
LA English
DT Article
DE autism spectrum disorders; self-stimulatory; behavior; intervention;
   antecedent modifications; positive behavior supports
ID SELF-STIMULATORY-BEHAVIOR; BASAL GANGLIA VOLUME; REPETITIVE BEHAVIORS;
   ANTECEDENT EXERCISE; SPECTRUM DISORDERS; ACADEMIC ENGAGEMENT; AEROBIC
   EXERCISE; YOUNG-CHILDREN; INDIVIDUALS
AB Physical exercise has shown the potential to reduce stereotypic behaviors. The current investigation conducted three meta-analyses on the effects of physical exercise on stereotypic behaviors in individuals with autism. Study 1 produced four aggregate score studies (n = 54) that included nine effect sizes ranging from d = -.85 to .31. Study 1 yielded an overall effect size of d = -.463. Study 2 produced six single subject design studies (n = 13) that included 48 effect sizes ranging from d = -1 to .5156. Study 2 yielded an overall effect size of d = -.456. Study 3 combined all 10 studies (n = 67) that included effect sizes ranging from d = -1 to .5156. The n = 10 articles combined produced an overall effect size of d = -.456. The effect sizes demonstrate that physical exercise does have the potential to decrease stereotypic behaviors in individuals with autism.
C1 [Tarr, Christopher W.; Rineer-Hershey, Ashlea] Slippery Rock Univ Penn, McKay Educ Bldg,105 Maltby Avenu, Slippery Rock, PA 16057 USA.
   [Larwin, Karen] Youngstown State Univ, Youngstown, OH 44555 USA.
C3 Pennsylvania State System of Higher Education (PASSHE); Slippery Rock
   University - Pennsylvania; University System of Ohio; Youngstown State
   University
RP Tarr, CW (corresponding author), Slippery Rock Univ Penn, McKay Educ Bldg,105 Maltby Avenu, Slippery Rock, PA 16057 USA.
EM cwtarr@hotmail.com
OI Tarr, Christopher/0000-0002-7171-7063
CR Anderson-Hanley C, 2011, PSYCHOL RES BEHAV MA, V4, P129, DOI 10.2147/PRBM.S24016
   [Anonymous], THESIS
   Bahrami F, 2012, RES DEV DISABIL, V33, P1183, DOI 10.1016/j.ridd.2012.01.018
   Bodfish JW, 2000, J AUTISM DEV DISORD, V30, P237, DOI 10.1023/A:1005596502855
   Bremer E, 2016, AUTISM, V20, P899, DOI 10.1177/1362361315616002
   Burns B.T., 2009, PSI CHI Journal of Undergraduate Research, V14, P43, DOI [10.24839/1089-4136.JN14.2.43, DOI 10.24839/1089-4136.JN14.2.43]
   Burrell T., 2016, PREVENT DIS
   Calderoni S, 2014, EPIDEMIOL PSYCH SCI, V23, P235, DOI 10.1017/S2045796014000171
   Celiberti DA, 1997, RES DEV DISABIL, V18, P139, DOI 10.1016/S0891-4222(96)00032-7
   Chaddock L, 2010, DEV NEUROSCI-BASEL, V32, P249, DOI 10.1159/000316648
   Cook Edwin H. Jr., 1996, Current Opinion in Pediatrics, V8, P348, DOI 10.1097/00008480-199608000-00008
   Cunningham AB, 2008, RES AUTISM SPECT DIS, V2, P469, DOI 10.1016/j.rasd.2007.09.006
   Currier T. D. R., 2012, THESIS
   Dillon SR, 2017, FRONT PUBLIC HEALTH, V4, DOI 10.3389/fpubh.2016.00290
   DURAND VM, 1987, J APPL BEHAV ANAL, V20, P119, DOI 10.1901/jaba.1987.20-119
   Foley TE, 2008, NEUROMOL MED, V10, P67, DOI 10.1007/s12017-008-8032-3
   GABLERHALLE D, 1993, RES DEV DISABIL, V14, P359, DOI 10.1016/0891-4222(93)90009-9
   Hollander E, 2005, BIOL PSYCHIAT, V58, P226, DOI 10.1016/j.biopsych.2005.03.040
   Horner RH, 2002, J AUTISM DEV DISORD, V32, P423, DOI 10.1023/A:1020593922901
   JONES RSP, 1990, J MENT DEFIC RES, V34, P261
   Kennedy CH, 2000, J APPL BEHAV ANAL, V33, P559, DOI 10.1901/jaba.2000.33-559
   Kim H, 2016, BEHAV BRAIN FUNCT, V12, DOI 10.1186/s12993-016-0087-y
   KOEGEL RL, 1972, J APPL BEHAV ANAL, V5, P381, DOI 10.1901/jaba.1972.5-381
   KOEGEL RL, 1974, J APPL BEHAV ANAL, V7, P521, DOI 10.1901/jaba.1974.7-521
   Lang R, 2010, RES AUTISM SPECT DIS, V4, P565, DOI 10.1016/j.rasd.2010.01.006
   Lee J., 2013, DISS ABSTR INT A, V76
   Lee S, 2007, J POSIT BEHAV INTERV, V9, P67, DOI 10.1177/10983007070090020401
   Liu T, 2016, ADV SCI, V3, DOI 10.1002/advs.201600117
   LOVAAS I, 1987, J APPL BEHAV ANAL, V20, P45, DOI 10.1901/jaba.1987.20-45
   LOVAAS OI, 1971, BEHAV RES THER, V9, P39, DOI 10.1016/0005-7967(71)90035-0
   Ma Qiang, 2008, Neurosci Bull, V24, P265, DOI 10.1007/s12264-008-0402-1
   Magnusson J.E., 2012, Journal of the American Society of Exercise Physiologists, V15, P71
   Mays M. N. M., 2013, THESIS
   MEEUSEN R, 1995, SPORTS MED, V20, P160, DOI 10.2165/00007256-199520030-00004
   Militerni R, 2002, EUR CHILD ADOLES PSY, V11, P210, DOI 10.1007/s00787-002-0279-x
   Minshawi NF, 2014, PSYCHOL RES BEHAV MA, V7, P125, DOI 10.2147/PRBM.S44635
   Miyahara M, 2013, FRONT INTEGR NEUROSC, V7, DOI 10.3389/fnint.2013.00016
   Morrison H, 2011, J APPL BEHAV ANAL, V44, P523, DOI 10.1901/jaba.2011.44-523
   Morrison K, 1997, RES DEV DISABIL, V18, P127, DOI 10.1016/S0891-4222(96)00046-7
   Nazemzadegan G.H., 2016, Iranian Rehabilitation Journal, V14, P121, DOI DOI 10.18869/NRIP.IRJ.14.2.121
   Neely L, 2015, BEHAV MODIF, V39, P98, DOI 10.1177/0145445514552891
   Niemann C, 2014, NEUROSCIENCE, V281, P147, DOI 10.1016/j.neuroscience.2014.09.033
   Northey JM, 2018, BRIT J SPORT MED, V52, P154, DOI 10.1136/bjsports-2016-096587
   Oliver C, 2012, J AUTISM DEV DISORD, V42, P910, DOI 10.1007/s10803-011-1320-z
   Oriel KN, 2011, PEDIATR PHYS THER, V23, P187, DOI 10.1097/PEP.0b013e318218f149
   Patterson SY, 2010, DEV MED CHILD NEUROL, V52, P318, DOI 10.1111/j.1469-8749.2009.03597.x
   Petrus C., 2008, Physiotherapy Canada, V60, P134, DOI DOI 10.3138/PHYSI0.60.2.134
   Petzinger G M, 2015, Brain Plast, V1, P29
   Pierce K, 2001, BIOL PSYCHIAT, V49, P655, DOI 10.1016/S0006-3223(00)01008-8
   Rapp JT, 2005, RES DEV DISABIL, V26, P527, DOI 10.1016/j.ridd.2004.11.005
   Rapp JT, 2005, RES DEV DISABIL, V26, P548, DOI 10.1016/j.ridd.2004.11.006
   Reichow B, 2008, J AUTISM DEV DISORD, V38, P1311, DOI 10.1007/s10803-007-0517-7
   RIDLEY RM, 1994, PROG NEUROBIOL, V44, P221, DOI 10.1016/0301-0082(94)90039-6
   RUNCO MA, 1986, J AUTISM DEV DISORD, V16, P31, DOI 10.1007/BF01531576
   Sorensen C, 2014, REV J AUTISM DEV DIS, V1, P344, DOI 10.1007/s40489-014-0027-4
   Sowa M, 2012, RES AUTISM SPECT DIS, V6, P46, DOI 10.1016/j.rasd.2011.09.001
   Zehr P., 2012, PSYCHOL TODAY
NR 57
TC 19
Z9 22
U1 2
U2 26
PU SAGE PUBLICATIONS INC
PI THOUSAND OAKS
PA 2455 TELLER RD, THOUSAND OAKS, CA 91320 USA
SN 1088-3576
EI 1538-4829
J9 FOCUS AUTISM DEV DIS
JI Focus Autism Dev. Disabil.
PD MAR
PY 2020
VL 35
IS 1
BP 26
EP 35
AR 1088357619881220
DI 10.1177/1088357619881220
EA OCT 2019
PG 10
WC Education, Special; Psychology, Developmental; Rehabilitation
WE Social Science Citation Index (SSCI)
SC Education & Educational Research; Psychology; Rehabilitation
GA KH0JX
UT WOS:000491542000001
DA 2024-07-15
ER

PT J
AU Patall, EA
   Pituch, KA
   Steingut, RR
   Vasquez, AC
   Yates, N
   Kennedy, AAU
AF Patall, Erika A.
   Pituch, Keenan A.
   Steingut, Rebecca R.
   Vasquez, Ariana C.
   Yates, Nicole
   Kennedy, Alana A. U.
TI Agency and high school science students' motivation, engagement, and
   classroom support experiences
SO JOURNAL OF APPLIED DEVELOPMENTAL PSYCHOLOGY
LA English
DT Article
DE Agentic engagement; Autonomy support; Teacher practice; Motivation;
   Adolescence; Science
ID SELF-DETERMINATION THEORY; INTRINSIC MOTIVATION; AUTONOMY SUPPORT;
   ACADEMIC ENGAGEMENT; TEACHER BEHAVIORS; UNITED-STATES; ACHIEVEMENT;
   ADOLESCENTS; PREDICTORS; MODEL
AB Agentic engagement is a potential gateway to improving the classroom climate and adolescent students' motivation. The current investigation provided the first test of daily and short-term longitudinal relations between U.S. high school science students' agentic engagement during class and their psychological need satisfaction, other forms of engagement (behavioral, cognitive, emotional), and perceptions of teachers' autonomy relevant practices. Analyses were based on a six-week diary study with 208 urban and suburban U.S. high school students from 41 science classes. Multilevel modeling analyses suggested that agentic engagement predicted an increase in concurrent and longitudinal perceived teacher autonomy support, need satisfaction, and other forms of engagement. Mediational analyses supported theoretical depictions of agentic engagement as emerging out of an autonomy supportive context and dynamically shaping that context and students' motivational experiences over the course of an instructional unit. The implications and fit of the findings with theory are discussed.
C1 [Patall, Erika A.; Yates, Nicole; Kennedy, Alana A. U.] Univ Southern Calif, Rossier Sch, Rossier Sch Educ, Los Angeles, CA 90089 USA.
   [Pituch, Keenan A.; Steingut, Rebecca R.; Vasquez, Ariana C.] Univ Texas Austin, Dept Educ Psychol, Austin, TX 78712 USA.
C3 University of Southern California; University of Texas System;
   University of Texas Austin
RP Patall, EA (corresponding author), Univ Southern Calif, Rossier Sch Educ, 3470 Trousdale Pkwy,Waite Phillips Hall, Los Angeles, CA 90089 USA.
EM patall@rossier.usc.edu
RI Patall, Erika/AAM-5679-2020; Steingut, Rebecca/P-7119-2017
FU William T. Grant Foundation [180042]
FX This research was supported by a grant from the William T. Grant
   Foundation (Project #180042).
CR Assor A, 2002, BRIT J EDUC PSYCHOL, V72, P261, DOI 10.1348/000709902158883
   Assor A, 2005, LEARN INSTR, V15, P397, DOI 10.1016/j.learninstruc.2005.07.008
   Assor A., 2018, The meaning and the role of autonomy in adolescent development: Toward conceptual clarity, P119, DOI [10.4324/9781315636511-6, DOI 10.4324/9781315636511-6]
   Bandura, 1997, SELF EFFICACY EXERCI, DOI 10.5860/choice.35-1826
   Bandura A, 2006, PERSPECT PSYCHOL SCI, V1, P164, DOI 10.1111/j.1745-6916.2006.00011.x
   Belmont M., 1992, TEACHER AS SOCIAL CO
   Blos P., 1979, PRESS
   Bolger N., 2013, INTENSIVE LONGITUDIN
   Chen P, 2015, PERS SOC PSYCHOL B, V41, P1411, DOI 10.1177/0146167215596988
   Cheon SH, 2012, J SPORT EXERCISE PSY, V34, P365, DOI 10.1123/jsep.34.3.365
   Christenson SL, 2012, HANDBOOK OF RESEARCH ON STUDENT ENGAGEMENT, P813, DOI 10.1007/978-1-4614-2018-7
   Clotfelter CT, 2010, J HUM RESOUR, V45, P655, DOI 10.1353/jhr.2010.0023
   Cohen J., 2003, APPL MULTIPLE REGRES, DOI DOI 10.1002/0471264385.WEI0219
   Collins W. A., 2008, Child and Adolescent Development: An Advanced Course, P551, DOI DOI 10.1002/9780470147658.CHPSY0316
   Connell J.P., 1990, The self in transition: Infancy to childhood, P61
   deCharms R., 1976, AMERICAN
   Eccles J. S., 1993, AM PSYCHOL, V48, P90, DOI 10.1037/0003-066X.48.2.90
   Erikson E. H., 1968, IDENTITY P YOUTH AND
   Fredricks JA, 2004, REV EDUC RES, V74, P59, DOI 10.3102/00346543074001059
   FULIGNI AJ, 1993, DEV PSYCHOL, V29, P622, DOI 10.1037/0012-1649.29.4.622
   Furrer C, 2003, J EDUC PSYCHOL, V95, P148, DOI 10.1037/0022-0663.95.1.148
   Gasiewski JA, 2012, RES HIGH EDUC, V53, P229, DOI 10.1007/s11162-011-9247-y
   Gottfried AE, 2009, J EDUC PSYCHOL, V101, P729, DOI 10.1037/a0015084
   Graham MJ, 2013, SCIENCE, V341, P1455, DOI 10.1126/science.1240487
   Gregory A, 2010, EDUC RESEARCHER, V39, P59, DOI 10.3102/0013189X09357621
   Hasebe Y, 2004, CHILD DEV, V75, P815, DOI 10.1111/j.1467-8624.2004.00708.x
   HELGESON VS, 1994, PSYCHOL BULL, V116, P412, DOI 10.1037/0033-2909.116.3.412
   Hidi S, 2006, EDUC PSYCHOL-US, V41, P111, DOI 10.1207/s15326985ep4102_4
   Hill J.P., 1986, Annals of child development, VVol.3, P145, DOI DOI 10.1002/9780470479193.ADLPSY001012
   Jang H, 2016, LEARN INSTR, V43, P27, DOI 10.1016/j.learninstruc.2016.01.002
   Jang H, 2012, J EDUC PSYCHOL, V104, P1175, DOI 10.1037/a0028089
   Katz I, 2010, J EXP EDUC, V78, P246, DOI 10.1080/00220970903292868
   Ladd GW, 2009, J EDUC PSYCHOL, V101, P190, DOI 10.1037/a0013153
   Marcia J.E., 1988, SELF EGO IDENTITY, P211, DOI DOI 10.1007/978-1-4615-7834-5
   Murdock TB, 1999, J EDUC PSYCHOL, V91, P62, DOI 10.1037/0022-0663.91.1.62
   National Science Foundation, 2017, Special Report NSF 17-310
   O'Keefe P A., 2017, The Science of Interest, P49, DOI DOI 10.1007/978-3-319-55509-6_3
   Patall EA, 2018, LEARN INSTR, V58, P220, DOI 10.1016/j.learninstruc.2018.07.004
   Patall EA, 2018, SCI EDUC, V102, P951, DOI 10.1002/sce.21461
   Patall EA, 2018, J EDUC PSYCHOL, V110, P269, DOI 10.1037/edu0000214
   Patall EA, 2017, COGNITION INSTRUCT, V35, P337, DOI 10.1080/07370008.2017.1358722
   Patall EA, 2016, CONTEMP EDUC PSYCHOL, V46, P180, DOI 10.1016/j.cedpsych.2016.06.002
   Patall EA, 2013, MOTIV EMOTION, V37, P14, DOI 10.1007/s11031-012-9305-6
   Pelletier LG, 2002, J EDUC PSYCHOL, V94, P186, DOI 10.1037//0022-0663.94.1.186
   Qin LL, 2009, CHILD DEV, V80, P1705, DOI 10.1111/j.1467-8624.2009.01363.x
   Reardon SF, 2013, EDUC LEADERSHIP, V70, P10
   Reeve J, 2006, J EDUC PSYCHOL, V98, P209, DOI 10.1037/0022-0663.98.1.209
   Reeve J, 2004, MOTIV EMOTION, V28, P147, DOI 10.1023/B:MOEM.0000032312.95499.6f
   REEVE J, 1994, EDUC PSYCHOL MEAS, V54, P506, DOI 10.1177/0013164494054002025
   Reeve J, 2003, J EDUC PSYCHOL, V95, P375, DOI 10.1037/0022-0663.95.2.375
   Reeve J, 2015, SOC PERSONAL PSYCHOL, V9, P406, DOI 10.1111/spc3.12189
   Reeve J, 2014, J EDUC PSYCHOL, V106, P527, DOI 10.1037/a0034934
   Reeve J, 2013, J EDUC PSYCHOL, V105, P579, DOI 10.1037/a0032690
   Reeve J, 2011, CONTEMP EDUC PSYCHOL, V36, P257, DOI 10.1016/j.cedpsych.2011.05.002
   Reeve J, 2009, EDUC PSYCHOL-US, V44, P159, DOI 10.1080/00461520903028990
   Reis HT, 2000, PERS SOC PSYCHOL B, V26, P419, DOI 10.1177/0146167200266002
   Renninger K. A., 2016, THE POWER OF INTERES
   Ryan R.M., 2006, DEV PSYCHOPATHOL, V1, DOI DOI 10.1002/9780470939383.CH20
   Ryan RM, 2000, AM PSYCHOL, V55, P68, DOI 10.1037/0003-066X.55.1.68
   Sessa F.M., 1991, The Journal of early adolescence, V11, P38, DOI [10.1177/0272431691111003, DOI 10.1177/0272431691111003]
   Sinatra GM, 2015, EDUC PSYCHOL-US, V50, P1, DOI 10.1080/00461520.2014.1002924
   Skinner E.A., 2009, Handbook of motivation at school, P223, DOI DOI 10.1037/0003-066X.55.1.68
   SKINNER EA, 1993, J EDUC PSYCHOL, V85, P571, DOI 10.1037/0022-0663.85.4.571
   Smetana JG, 2006, ANNU REV PSYCHOL, V57, P255, DOI 10.1146/annurev.psych.57.102904.190124
   Smetana JG, 2004, CHILD DEV, V75, P1418, DOI 10.1111/j.1467-8624.2004.00749.x
   SMETANA JG, 1988, CHILD DEV, V59, P321, DOI 10.2307/1130313
   Solomon D, 1996, J EXP EDUC, V64, P327, DOI 10.1080/00220973.1996.10806602
   Steinberg L., 1990, At the threshold: The developing adolescent, P255
   Steinberg L., 2002, HILL
   Su YL, 2011, EDUC PSYCHOL REV, V23, P159, DOI 10.1007/s10648-010-9142-7
   Thoman D.B., 2017, The Science of Interest, DOI [DOI 10.1007/978-3-319-55509-6_2, 10.1007/978-3-319-55509-6_2]
   Van Petegem S, 2012, DEV PSYCHOL, V48, P76, DOI 10.1037/a0025307
   Vansteenkiste M, 2010, ADV MOTIV A, V16, P105, DOI 10.1108/S0749-7423(2010)000016A007
   Vedder-Weiss D, 2011, J RES SCI TEACH, V48, P199, DOI 10.1002/tea.20398
   Wellborn J. G., 1987, MANUAL FOR THE ROCHE
   Williams GC, 1996, J PERS SOC PSYCHOL, V70, P767, DOI 10.1037/0022-3514.70.4.767
   Wolters CA, 2004, J EDUC PSYCHOL, V96, P236, DOI 10.1037/0022-0663.96.2.236
   Yeager DS, 2012, EDUC PSYCHOL-US, V47, P302, DOI 10.1080/00461520.2012.722805
   Zimmer-Gembeck M. J., 2003, BLACKWELL HDB ADOLES, P176
NR 79
TC 40
Z9 62
U1 7
U2 50
PU ELSEVIER SCIENCE INC
PI NEW YORK
PA STE 800, 230 PARK AVE, NEW YORK, NY 10169 USA
SN 0193-3973
EI 1873-7900
J9 J APPL DEV PSYCHOL
JI J. Appl. Dev. Psychol.
PD MAY-JUN
PY 2019
VL 62
BP 77
EP 92
DI 10.1016/j.appdev.2019.01.004
PG 16
WC Psychology, Developmental
WE Social Science Citation Index (SSCI)
SC Psychology
GA IC4RV
UT WOS:000470953900008
DA 2024-07-15
ER

PT J
AU Kang, X
   Wuid, Y
AF Kang, Xia
   Wuid, Yajun
TI Academic enjoyment, behavioral engagement, self-concept, organizational
   strategy and achievement in EFL setting: A multiple mediation analysis
SO PLOS ONE
LA English
DT Article
ID LEARNING-STRATEGIES; STUDENT ENGAGEMENT; DOMAIN SPECIFICITY; POSITIVE
   EMOTIONS; FIT INDEXES; ANTECEDENTS; BOREDOM; ANXIETY; MODEL; GOALS
AB Motivated by the positive psychology movement in the English as Foreign Language (EFL), existing studies have demonstrated that subject-related enjoyment has a positive correlation with academic achievement. However, quite a few studieshave examined why academic enjoyment can predict positive academic achievement. This study aimed to investigate whether behavioral engagement, self-concept, and organizational strategy mediated relations between academic enjoyment and achievement in EFL setting. 528 Chinese secondary school students (Male: N = 280; Female: N = 248) participated in the survey and completed the questionnaires on EFL-related enjoyment, behavioral engagement, self-concept, organizational strategy, and academic performance. Structural equation model (SEM) analyses showed that students' academic enjoyment positively predicted their English achievement. Academic engagement, self-concept, and organizational strategy had parallel multiple mediating effects between academic enjoyment and English achievement. Multi-group SEM analysis demonstrated that the model had invariance across genders, indicating that the model is applicable to both male and female students. Limitations and implications are discussed.
C1 [Kang, Xia] Yunnan Normal Univ, Sch Math, Kunming, Peoples R China.
   [Kang, Xia] Univ Hong Kong, Teacher Educ & Learning Leadership Unit, Fac Educ, Hong Kong, Peoples R China.
   [Wuid, Yajun] Yunnan Normal Univ, Sch Foreign Languages & Literature, Kunming, Yunnan, Peoples R China.
C3 Yunnan Normal University; University of Hong Kong; Yunnan Normal
   University
RP Wuid, Y (corresponding author), Yunnan Normal Univ, Sch Foreign Languages & Literature, Kunming, Yunnan, Peoples R China.
EM wuyajun1225@163.com
CR Ahmadi-Azad S, 2020, SYSTEM, V95, DOI 10.1016/j.system.2020.102369
   ALEXANDER PA, 1988, REV EDUC RES, V58, P375, DOI 10.3102/00346543058004375
   [Anonymous], 2002, Language, Culture and Curriculum, DOI DOI 10.1080/07908310208666636
   [Anonymous], 2016, PISA 2015 RESULTS EX, V1
   Arens AK, 2011, J EDUC PSYCHOL, V103, P970, DOI 10.1037/a0025047
   Asikainen H, 2018, J FURTH HIGHER EDUC, V42, P439, DOI 10.1080/0309877X.2017.1281889
   Biggs J., 1996, The Chinese learner: Cultural, psychological and contextual influences, P45
   Bolton K, 2015, WORLD ENGLISH, V34, P169, DOI 10.1111/weng.12131
   Carmona-Halty M, 2021, CURR PSYCHOL, V40, P2938, DOI 10.1007/s12144-019-00227-8
   Carmona-Halty M, 2019, FRONT PSYCHOL, V10, DOI 10.3389/fpsyg.2019.00306
   Carmona-Halty M, 2019, J HAPPINESS STUD, V20, P605, DOI 10.1007/s10902-018-9963-5
   Chang YF, 2021, LEARN INDIVID DIFFER, V92, DOI 10.1016/j.lindif.2021.102084
   Cheng LY, 2008, LANG TEST, V25, P15, DOI 10.1177/0265532207083743
   Cheung GW, 2002, STRUCT EQU MODELING, V9, P233, DOI 10.1207/S15328007SEM0902_5
   Clem AL, 2021, CONTEMP EDUC PSYCHOL, V65, DOI 10.1016/j.cedpsych.2021.101964
   Dewaele JM, 2018, STUD SECOND LANG LE, V8, P21, DOI 10.14746/ssllt.2018.8.1.2
   Dewaele JM, 2018, LANG TEACH RES, V22, P676, DOI 10.1177/1362168817692161
   Dewaele JM, 2014, STUD SECOND LANG LE, V4, P237, DOI 10.14746/ssllt.2014.4.2.5
   Dowson M, 2004, EDUC PSYCHOL MEAS, V64, P290, DOI 10.1177/0013164403251335
   Fallah N, 2017, EDUC PSYCHOL-UK, V37, P745, DOI 10.1080/01443410.2016.1149549
   Fredricks JA, 2004, REV EDUC RES, V74, P59, DOI 10.3102/00346543074001059
   Goetz T, 2008, CONTEMP EDUC PSYCHOL, V33, P9, DOI 10.1016/j.cedpsych.2006.12.002
   Goetz T, 2006, LEARN INSTR, V16, P323, DOI 10.1016/j.learninstruc.2006.07.004
   Goetz T, 2006, BRIT J EDUC PSYCHOL, V76, P289, DOI 10.1348/000709905X42860
   Goetz T, 2014, FRONT PSYCHOL, V5, DOI 10.3389/fpsyg.2014.01153
   Goetz T, 2012, LEARN INDIVID DIFFER, V22, P225, DOI 10.1016/j.lindif.2011.04.006
   GREEN JM, 1995, TESOL QUART, V29, P261, DOI 10.2307/3587625
   Griffiths C, 2014, SYSTEM, V43, P50, DOI 10.1016/j.system.2013.12.013
   Gunderson EA, 2018, DEV PSYCHOL, V54, P397, DOI 10.1037/dev0000444
   Guz E, 2016, SECOND LANG LEARN, P133, DOI 10.1007/978-3-319-32954-3_8
   Hospel V, 2016, INT J EDUC RES, V77, P37, DOI 10.1016/j.ijer.2016.02.007
   Hu LT, 1999, STRUCT EQU MODELING, V6, P1, DOI 10.1080/10705519909540118
   King RB, 2014, J PAC RIM PSYCHOL, V8, P18, DOI 10.1017/prp.2014.3
   King RB, 2014, EUR J PSYCHOL EDUC, V29, P81, DOI 10.1007/s10212-013-0188-z
   Klem AM, 2004, J SCHOOL HEALTH, V74, P262, DOI 10.1111/j.1746-1561.2004.tb08283.x
   Lee JS, 2014, J EDUC RES, V107, P177, DOI 10.1080/00220671.2013.807491
   Li CC, 2020, J MULTILING MULTICUL, V41, P246, DOI 10.1080/01434632.2019.1614187
   Li CC, 2020, APPL LINGUIST REV, V11, P485, DOI 10.1515/applirev-2018-0043
   Little TD, 1997, MULTIVAR BEHAV RES, V32, P53, DOI 10.1207/s15327906mbr3201_3
   MacCann C, 2011, CONTEMP EDUC PSYCHOL, V36, P60, DOI 10.1016/j.cedpsych.2010.11.002
   Magidson JF, 2014, DEV PSYCHOL, V50, P1442, DOI 10.1037/a0030583
   Marsh HW, 2011, BRIT J EDUC PSYCHOL, V81, P59, DOI 10.1348/000709910X503501
   Mega C, 2014, J EDUC PSYCHOL, V106, P121, DOI 10.1037/a0033546
   Muthen LK, 2013, MPLUS VERSION 8 3 US
   Peixoto F, 2015, EUR J DEV PSYCHOL, V12, P472, DOI 10.1080/17405629.2015.1040757
   Pekrun R., 2007, Emotion in education, P13, DOI DOI 10.1016/B978-012372545-5/50003-4
   Pekrun R, 2006, EDUC PSYCHOL REV, V18, P315, DOI 10.1007/s10648-006-9029-9
   Pekrun R, 2006, J EDUC PSYCHOL, V98, P583, DOI 10.1037/0022-0663.98.3.583
   Pekrun R, 2017, CHILD DEV, V88, P1653, DOI 10.1111/cdev.12704
   Pekrun R, 2014, J EDUC PSYCHOL, V106, P696, DOI 10.1037/a0036006
   Pekrun R, 2014, EDUC PSYCHOL HANDB, P120
   Pekrun R, 2012, HANDBOOK OF RESEARCH ON STUDENT ENGAGEMENT, P259, DOI 10.1007/978-1-4614-2018-7_12
   Pekrun R, 2011, CONTEMP EDUC PSYCHOL, V36, P36, DOI 10.1016/j.cedpsych.2010.10.002
   Pekrun R, 2010, J EDUC PSYCHOL, V102, P531, DOI 10.1037/a0019243
   Pekrun R, 2009, J EDUC PSYCHOL, V101, P115, DOI 10.1037/a0013383
   Piniel K, 2018, STUD SECOND LANG LE, V8, P127, DOI 10.14746/ssllt.2018.8.1.6
   Pinxten M, 2014, BRIT J EDUC PSYCHOL, V84, P152, DOI 10.1111/bjep.12028
   Plante I, 2013, MOTIV EMOTION, V37, P65, DOI 10.1007/s11031-012-9282-9
   Podsakoff PM, 2003, J APPL PSYCHOL, V88, P879, DOI 10.1037/0021-9010.88.5.879
   Pomerantz EM, 2013, DEV PSYCHOL, V49, P2040, DOI 10.1037/a0031840
   Putwain DW, 2019, LEARN INSTR, V60, P117, DOI 10.1016/j.learninstruc.2018.11.005
   Putwain DW, 2018, AM EDUC RES J, V55, P1339, DOI 10.3102/0002831218786689
   Putwain DW, 2018, LEARN INSTR, V54, P73, DOI 10.1016/j.learninstruc.2017.08.004
   Qi G., 2016, MULTILINGUAL ED, V6, P1, DOI [DOI 10.1186/S13616-016-0026-0, 10.1186/s13616-016-0026-0]
   Sadoughi M, 2021, STUD EDUC EVAL, V70, DOI 10.1016/j.stueduc.2021.101060
   Shao KQ, 2020, LEARN INSTR, V69, DOI 10.1016/j.learninstruc.2020.101356
   Shao KQ, 2019, SYSTEM, V86, DOI 10.1016/j.system.2019.102121
   Shao KQ, 2013, MOD LANG J, V97, P917, DOI 10.1111/j.1540-4781.2013.12042.x
   SHAVELSON RJ, 1976, REV EDUC RES, V46, P407, DOI 10.2307/1170010
   Shi L.J., 2006, Language, Culture and Curriculum, V19, P122, DOI DOI 10.1080/07908310608668758
   Skinner EA, 2009, EDUC PSYCHOL MEAS, V69, P493, DOI 10.1177/0013164408323233
   Teimouri Y, 2019, STUD SECOND LANG ACQ, V41, P363, DOI 10.1017/S0272263118000311
   Nguyen TD, 2018, J EDUC RES, V111, P163, DOI 10.1080/00220671.2016.1220359
   Van der Beek JPJ, 2017, BRIT J EDUC PSYCHOL, V87, P478, DOI 10.1111/bjep.12160
   Vandenberg RJ, 2000, ORGAN RES METHODS, V3, P4, DOI 10.1177/109442810031002
   Wen Q.F., 2012, English as an international language in Asia: implications for language education, P79
   WIGFIELD A, 1991, EDUC PSYCHOL-US, V26, P233, DOI 10.1207/s15326985ep2603&4_3
   Wolters CA, 1998, J EDUC PSYCHOL, V90, P224, DOI 10.1037/0022-0663.90.2.224
NR 78
TC 6
Z9 7
U1 20
U2 70
PU PUBLIC LIBRARY SCIENCE
PI SAN FRANCISCO
PA 1160 BATTERY STREET, STE 100, SAN FRANCISCO, CA 94111 USA
SN 1932-6203
J9 PLOS ONE
JI PLoS One
PD APR 29
PY 2022
VL 17
IS 4
AR e0267405
DI 10.1371/journal.pone.0267405
PG 15
WC Multidisciplinary Sciences
WE Science Citation Index Expanded (SCI-EXPANDED)
SC Science & Technology - Other Topics
GA 5Y5ED
UT WOS:000879304100001
PM 35486654
OA Green Published, gold
DA 2024-07-15
ER

PT J
AU Hoffman, AJ
   Kurtz-Costes, B
   Dumas, F
   Loose, F
   Smeding, A
   Régner, I
AF Hoffman, Adam J.
   Kurtz-Costes, Beth
   Dumas, Florence
   Loose, Florence
   Smeding, Annique
   Regner, Isabelle
TI The Development of Gender Stereotypes about Academic Aptitude among
   European French and North African French Boys
SO EUROPEAN JOURNAL OF DEVELOPMENTAL PSYCHOLOGY
LA English
DT Article
DE Development of gender beliefs; gender stereotypes about academics;
   European French boys; North African French boys; adolescence
ID SCHOOL; ACHIEVEMENT; CHILDHOOD; STUDENTS; SOCIALIZATION; ADOLESCENCE;
   TRANSITION; ADULTHOOD; CHILDREN; IDENTITY
AB In most Western countries, girls outperform boys in academic engagement, scholastic achievement, and school completion. In the current study, researchers assessed the developmental trajectories of European French and North African French boys' (N = 549; M-age = 11.9 years) perceptions of girls' and boys' ability to succeed in school. Boys reported their perceptions of the academic aptitude of boys and girls annually across the four years of French middle school. Results indicated that both ethnic groups perceived girls to have greater school aptitude than boys in Grade 6, with a larger difference among European French than North African French boys. Boys' perceptions of the school aptitude of boys declined over the four years among both groups, with no ethnic differences in the size of pro-female bias by Grade 9. Implications are considered for developmental theory, including the importance of cultural beliefs that youth experience in the home and school settings.
C1 [Hoffman, Adam J.] Cornell Univ, Dept Psychol, T229 Martha Van Rensselaer Hall,116 Reservoir Ave, Ithaca, NY USA.
   [Kurtz-Costes, Beth] Univ N Carolina, Dept Psychol & Neurosci, Chapel Hill, NC 27515 USA.
   [Dumas, Florence] Univ Nimes, APSY V, UNIMES, F-30021 Nimes, France.
   [Loose, Florence] Univ Montpellier, MRM, Montipellier, France.
   [Smeding, Annique] Univ Savoie Mt Blanc, Univ Grenoble Alpes, LIP PC2S, F-73000 Chambery, France.
   [Regner, Isabelle] Aix Marseille Univ, LPC, CNRS, Marseille, France.
C3 Cornell University; University of North Carolina; University of North
   Carolina Chapel Hill; Universite de Nimes; Universite de Montpellier;
   Universite Savoie Mont Blanc; Communaute Universite Grenoble Alpes;
   Universite Grenoble Alpes (UGA); Centre National de la Recherche
   Scientifique (CNRS); Aix-Marseille Universite
RP Hoffman, AJ (corresponding author), Cornell Univ, Dept Psychol, T229 Martha Van Rensselaer Hall,116 Reservoir Ave, Ithaca, NY USA.
EM ajh324@cornell.edu
FU Centre National de la Recherche Scientifique (CNRS); National Science
   Foundation (NSF)
FX We thank the youth who participated in the study. Also, we thank Gavin
   Huskey for aid with data organization and Dr. Brianna M. Byllesby for
   consultation with analyses. Data collection was supported by Inspection
   Academique de la Haute Garonne (France). Establishment of this
   collaboration, including travel and living expenses, were supported by
   the Centre National de la Recherche Scientifique (CNRS) and The National
   Science Foundation (NSF) through the NSF Graduate Research Opportunities
   Worldwide programand the NSF Graduate Research Fellowship program. Any
   opinions, findings, and conclusions or recommendations expressed in this
   material are those of the authors and do not necessarily reflect the
   views of the CNRS or NSF. The larger study that the data for the current
   study were drawn from was entitled, `Analysis of the effects of gender
   identity and ethnic identity on school adaptation of students in
   priority education areas' and was approved by Inspection Academique de
   la Haute-Garonne. Research data are not shared. Correspondence
   concerning this article should be addressed to Adam J. Hoffman,
   Department of Psychology, Cornell University, T229 Martha Van Rensselaer
   Hall, 116 Reservoir Ave, Ithaca, Ny 48109-1043. email:
   ajh324@cornell.edu
CR Aelenei C, 2017, J SOC PSYCHOL, V157, P556, DOI 10.1080/00224545.2016.1243514
   [Anonymous], 2012, Closing the gender gap: Act now, DOI [DOI 10.1787/9789264179370-EN, 10.1787/9789264179370-en]
   Auduc J.L., 2011, HOMMES MIGRATIONS, V1294, P30, DOI [https://doi.org/10.4000/hommesmigrations.562, DOI 10.4000/HOMMESMIGRATIONS.562]
   Beauchemin C., 2018, OECD CATCHING UP COU
   Bian L, 2017, SCIENCE, V355, P389, DOI 10.1126/science.aah6524
   Bollen KA, 2006, WILEY SER PROBAB ST, P1
   Brinbaum Y, 2009, POPULATION, V64, P561, DOI 10.3917/popu.903.0561
   Buchmann C, 2008, ANNU REV SOCIOL, V34, P319, DOI 10.1146/annurev.soc.34.040507.134719
   Burholt V, 2018, AGEING SOC, V38, P1453, DOI 10.1017/S0144686X17000034
   Carrito Manuela., 2013, Educacao, Sociedade e Culturas, P139
   Castro-Schilo L, 2021, PRINCIPAL COMPONENTS
   Catalyst, 2020, WOM S P 500 CO
   Cavaco C, 2021, EDUC RES POLICY PRAC, V20, P29, DOI 10.1007/s10671-020-09265-7
   Centre Hubertine Auclert, 2014, MAN SCOL GENR EG
   Chateignier C, 2009, EUR J PSYCHOL EDUC, V24, P219, DOI 10.1007/BF03173013
   CNESCO (Conseil National d'Evaluation du Systeme Scolaire), 2016, IN SOC MIGR COMM EC
   Collet B., 2015, COUPLES ICI PARENTS
   Devine PG, 2002, J PERS SOC PSYCHOL, V82, P835, DOI 10.1037//0022-3514.82.5.835
   Diallo TMO, 2014, BEHAV RES METHODS, V46, P357, DOI 10.3758/s13428-013-0395-1
   Dufault S., 2017, ENFANCES FAMILLES GE, V26, DOI [https://doi.org/10.7202/1054413ar, DOI 10.7202/1054413AR]
   Duroy Q, 2011, REV SOC ECON, V69, P307, DOI 10.1080/00346764.2010.502834
   Else-Quest NM, 2010, PSYCHOL BULL, V136, P103, DOI 10.1037/a0018053
   Ferrari G, 2017, ADV LIFE COURSE RES, V31, P34, DOI 10.1016/j.alcr.2016.10.001
   French Ministry of Families Children and Women's Rights, 2014, PARL DEF AD PROJ LOI
   Frickey A., 2010, FORMATION EMPLOI, V112, P21, DOI [https://doi.org/10.4000/formationemploi.3156, DOI 10.4000/FORMATIONEMPLOI.3156]
   Galland O., 2006, Economie et Statistique, V393, P151
   Ghavami N, 2013, PSYCHOL WOMEN QUART, V37, P113, DOI 10.1177/0361684312464203
   Gniewosz B, 2012, SOC DEV, V21, P537, DOI 10.1111/j.1467-9507.2011.00635.x
   Goff PA, 2008, SEX ROLES, V59, P392, DOI 10.1007/s11199-008-9505-4
   Gotlieb MR, 2015, J APPL DEV PSYCHOL, V41, P60, DOI 10.1016/j.appdev.2015.06.004
   Gottfried AE, 2007, INT J BEHAV DEV, V31, P317, DOI 10.1177/0165025407077752
   Graham S, 1998, J EDUC PSYCHOL, V90, P606, DOI 10.1037/0022-0663.90.4.606
   Guenif-Souilamas Nacira., 2006, French Politics, Culture and Society, V24, P23, DOI DOI 10.3167/153763706780586792
   Hadjar A, 2014, EDUC RES-UK, V56, P117, DOI 10.1080/00131881.2014.898908
   Hartley BL, 2013, CHILD DEV, V84, P1716, DOI 10.1111/cdev.12079
   Heyder A, 2017, SEX ROLES, V77, P72, DOI 10.1007/s11199-016-0683-1
   Heyder A, 2015, SOC PSYCHOL EDUC, V18, P467, DOI 10.1007/s11218-015-9303-0
   Heyder A, 2013, SEX ROLES, V69, P605, DOI 10.1007/s11199-013-0309-9
   Hoffman AJ, 2019, CHILD DEV, V90, pE306, DOI 10.1111/cdev.12959
   Hu LT, 1999, STRUCT EQU MODELING, V6, P1, DOI 10.1080/10705519909540118
   Jones S, 2004, BRIT J SOCIOL EDUC, V25, P547, DOI 10.1080/0142569042000252044
   Kågesten A, 2016, PLOS ONE, V11, DOI 10.1371/journal.pone.0157805
   Kessels U, 2013, LEARN INDIVID DIFFER, V23, P234, DOI 10.1016/j.lindif.2012.09.013
   Killian Caitlin., 2006, North African Women in France: Gender, Culture and Identity
   Kurtz-Costes B., 2014, APA handbook of multicultural psychology, V1, P231, DOI DOI 10.1037/14189-012
   Kurtz-Costes B, 2014, EUR J PSYCHOL EDUC, V29, P603, DOI 10.1007/s10212-014-0216-7
   Kurtz-Costes BE, 2017, HANDBOOK OF COMPETENCE AND MOTIVATION, 2 EDITION, P529
   Leaper C, 2018, CHILD DEV PERSPECT, V12, P10, DOI 10.1111/cdep.12247
   Lobel TE, 2004, J YOUTH ADOLESCENCE, V33, P535, DOI 10.1023/B:JOYO.0000048067.83738.e6
   Main JB, 2022, RES HIGH EDUC, V63, P400, DOI 10.1007/s11162-021-09655-7
   Martinot D, 2012, SEX ROLES, V66, P210, DOI 10.1007/s11199-011-0032-3
   Moatassime A., 1978, REV TIERS MONDE, V19, P186
   OECD, 2018, OUTP ED I IMP LEARN
   Olsen JE, 2016, GROUP ORGAN MANAGE, V41, P271, DOI 10.1177/1059601115583579
   Orr AJ, 2011, SEX ROLES, V65, P271, DOI 10.1007/s11199-011-0016-3
   Pansu P, 2016, J EXP SOC PSYCHOL, V65, P26, DOI 10.1016/j.jesp.2016.02.008
   Rogers AA, 2017, PSYCHOL MEN MASCULIN, V18, P50, DOI 10.1037/men0000041
   Skinner OD, 2021, CULT DIVERS ETHN MIN, V27, P537, DOI 10.1037/cdp0000384
   Sovic A, 2015, PROCD SOC BEHV, V186, P495, DOI 10.1016/j.sbspro.2015.04.080
   Steffens MC, 2010, J EDUC PSYCHOL, V102, P947, DOI 10.1037/a0019920
   Vasquez UriasM., 2015, Culture, Society and Masculinities, V7, P22, DOI DOI 10.3149/CSM.0701.22
   Voyer D, 2014, PSYCHOL BULL, V140, P1174, DOI 10.1037/a0036620
   Wood D, 2010, J EDUC PSYCHOL, V102, P521, DOI 10.1037/a0018481
   Wouters S, 2012, J EDUC PSYCHOL, V104, P793, DOI 10.1037/a0027732
   Zehraoui A, 1998, ELEVE MAGHREBIN ECOL
NR 65
TC 0
Z9 0
U1 1
U2 3
PU ROUTLEDGE JOURNALS, TAYLOR & FRANCIS LTD
PI ABINGDON
PA 2-4 PARK SQUARE, MILTON PARK, ABINGDON OX14 4RN, OXON, ENGLAND
SN 1740-5629
EI 1740-5610
J9 EUR J DEV PSYCHOL
JI Eur. J. Dev. Psychol.
PD JAN 2
PY 2023
VL 20
IS 1
BP 24
EP 49
DI 10.1080/17405629.2021.2012144
EA DEC 2021
PG 26
WC Psychology, Developmental
WE Social Science Citation Index (SSCI)
SC Psychology
GA 7H2EC
UT WOS:000729691500001
DA 2024-07-15
ER

PT J
AU Gillen-O'Neel, C
   Roebuck, EC
   Ostrove, JM
AF Gillen-O'Neel, Cari
   Roebuck, Emily C.
   Ostrove, Joan M.
TI Class and the Classroom: The Role of Individual- and School-Level
   Socioeconomic Factors in Predicting College Students' Academic Behaviors
SO EMERGING ADULTHOOD
LA English
DT Article
DE emerging adulthood; socioeconomic status; high school context; college
   students; academic engagement
AB This study examines how, for emerging adults attending residential colleges, family incomes and the socioeconomic status (SES) composition of high schools are jointly associated with academic behaviors in college. Using a one-time survey, daily surveys, and additional data collection on high school SES composition, this study measured 221 college students' (17-25 years old) SES backgrounds and academic behaviors. Findings indicated that three academic behaviors (study time, in-class engagement, and help-seeking) were predicted by an interaction between family income and high school context. Among students who attended high schools that serve many low-income students, higher family income was significantly associated with more beneficial academic behaviors in college; among students who attended high schools that serve few low-income students, there was no association between family income and academic behaviors. Results indicate that colleges may need to be especially prepared to support students from lower income families who matriculated from lower SES high schools.
C1 [Gillen-O'Neel, Cari; Roebuck, Emily C.; Ostrove, Joan M.] Macalester Coll, 1600 Grand Ave, St Paul, MN 55105 USA.
C3 Macalester College
RP Gillen-O'Neel, C (corresponding author), Macalester Coll, 1600 Grand Ave, St Paul, MN 55105 USA.
EM cgilleno@macalester.edu
OI Ostrove, Joan/0000-0001-9178-1217
CR Adelman C., 2006, The toolbox revisited: Paths to degree completion from high school through college
   Ambady N, 2004, J EXP SOC PSYCHOL, V40, P401, DOI 10.1016/j.jesp.2003.08.003
   Aries E., 2012, SPEAKING RACE CLASS
   Astin AW, 1999, J COLL STUDENT DEV, V40, P518
   Belasco AS, 2013, RES HIGH EDUC, V54, P781, DOI 10.1007/s11162-013-9297-4
   Benjamin AS, 2010, COGNITIVE PSYCHOL, V61, P228, DOI 10.1016/j.cogpsych.2010.05.004
   Benner AD, 2007, J RES ADOLESCENCE, V17, P207, DOI 10.1111/j.1532-7795.2007.00519.x
   Benner AD, 2009, CHILD DEV, V80, P356, DOI 10.1111/j.1467-8624.2009.01265.x
   Bolger N, 2003, ANNU REV PSYCHOL, V54, P579, DOI 10.1146/annurev.psych.54.101601.145030
   Bozick R, 2007, SOCIOL EDUC, V80, P261, DOI 10.1177/003804070708000304
   Bridgeland J., 2011, 2011 National Survey of School Counselors: Counseling at a crossroads
   BRITTON BK, 1991, J EDUC PSYCHOL, V83, P405, DOI 10.1037/0022-0663.83.3.405
   Brown D., 2005, Professional School Counseling, V9, P1
   Bruce M., 2012, 2012 NATL SURVEY SCH
   Bryk AnthonyS, 2002, HIERARCHICAL LINEAR, V1
   Choi N, 2005, PSYCHOL SCHOOLS, V42, P197, DOI 10.1002/pits.20048
   Coleman S., 1966, Equality of Educational Opportunity
   Conley CS, 2014, EMERG ADULTHOOD, V2, P195, DOI 10.1177/2167696814521808
   Credé M, 2010, REV EDUC RES, V80, P272, DOI 10.3102/0034654310362998
   Croizet JC, 1998, PERS SOC PSYCHOL B, V24, P588, DOI 10.1177/0146167298246003
   Diemer MA, 2013, ANAL SOC ISS PUB POL, V13, P77, DOI 10.1111/asap.12001
   Engberg ME, 2010, RES HIGH EDUC, V51, P132, DOI 10.1007/s11162-009-9150-y
   Fredricks JA, 2004, REV EDUC RES, V74, P59, DOI 10.3102/00346543074001059
   GOODENOW C, 1993, PSYCHOL SCHOOLS, V30, P79, DOI 10.1002/1520-6807(199301)30:1<79::AID-PITS2310300113>3.0.CO;2-X
   Hagborg WJ, 1998, ADOLESCENCE, V33, P461
   Harwell M, 2010, EDUC RESEARCHER, V39, P120, DOI 10.3102/0013189X10362578
   Hayes AF, 2009, COMMUN MONOGR, V76, P408, DOI 10.1080/03637750903310360
   Hochschild JL, 2003, J SOC ISSUES, V59, P821, DOI 10.1046/j.0022-4537.2003.00092.x
   Jack AA, 2016, SOCIOL EDUC, V89, P1, DOI 10.1177/0038040715614913
   Johnson SE, 2011, J PERS SOC PSYCHOL, V100, P838, DOI 10.1037/a0021956
   Jury M, 2017, J SOC ISSUES, V73, P23, DOI 10.1111/josi.12202
   Kraus MW, 2012, SOC PERSONAL PSYCHOL, V6, P642, DOI 10.1111/j.1751-9004.2012.00453.x
   Krieger N, 1997, ANNU REV PUBL HEALTH, V18, P341, DOI 10.1146/annurev.publhealth.18.1.341
   Kuh GD, 2009, J COLL STUDENT DEV, V50, P683, DOI 10.1353/csd.0.0099
   Lareau A, 2003, Unequal childhoods: Class, race, and family life
   MacKinnon DP, 2007, ANNU REV PSYCHOL, V58, P593, DOI 10.1146/annurev.psych.58.110405.085542
   Mahatmya D, 2017, EMERG ADULTHOOD, V5, P164, DOI 10.1177/2167696816663833
   Martinez GF, 2015, TEACH COLL REC, V117
   McDonough PM, 1997, REV HIGH EDUC, V20, P297, DOI 10.1353/rhe.1997.0004
   Mendoza-Denton R, 2006, CLAR SYMP, P151
   Ostrove JM, 2007, REV HIGH EDUC, V30, P363
   Radmacher K, 2013, EMERG ADULTHOOD, V1, P314, DOI 10.1177/2167696813502478
   Ratelle CF, 2004, J EDUC PSYCHOL, V96, P743, DOI 10.1037/0022-0663.96.4.743
   Roediger HL, 2011, PSYCHOL LEARN MOTIV, V55, P1, DOI 10.1016/B978-0-12-387691-1.00001-6
   Schwartz SEO, 2018, AM J COMMUN PSYCHOL, V61, P166, DOI 10.1002/ajcp.12206
   Silva JM, 2016, EMERG ADULTHOOD, V4, P239, DOI 10.1177/2167696815620965
   Sirin SR, 2005, REV EDUC RES, V75, P417, DOI 10.3102/00346543075003417
   Snibbe AC, 2005, J PERS SOC PSYCHOL, V88, P703, DOI 10.1037/0022-3514.88.4.703
   Sobel M.E., 1982, SOCIOLOGICAL METHODO, P290, DOI DOI 10.2307/270723
   SOLBERG VS, 1993, HISPANIC J BEHAV SCI, V15, P80, DOI 10.1177/07399863930151004
   Soria KM, 2013, J COLL STUD RETENT-R, V15, P215, DOI 10.2190/CS.15.2.e
   Soria KM, 2012, TEACH HIGH EDUC, V17, P673, DOI 10.1080/13562517.2012.666735
   Stephens NM, 2015, SOC ISS POLICY REV, V9, P1, DOI 10.1111/sipr.12008
   Stephens NM, 2014, PSYCHOL SCI, V25, P943, DOI 10.1177/0956797613518349
   Stephens NM, 2014, ANNU REV PSYCHOL, V65, P611, DOI 10.1146/annurev-psych-010213-115143
   Stephens NM, 2012, J PERS SOC PSYCHOL, V102, P1178, DOI 10.1037/a0027143
   Terriquez V, 2015, EMERG ADULTHOOD, V3, P204, DOI 10.1177/2167696814550684
   The College Board, 2016, CONC TABL INSTR CONC
   The Executive Office of the President, 2014, INCREASING COLL OPPO
   van Ewijk R, 2010, SCH EFF SCH IMPROV, V21, P237, DOI 10.1080/09243451003612671
   Walpole M, 2003, REV HIGH EDUC, V27, P45, DOI 10.1353/rhe.2003.0044
   Walton GM, 2007, J PERS SOC PSYCHOL, V92, P82, DOI 10.1037/0022-3514.92.1.82
NR 62
TC 3
Z9 3
U1 2
U2 19
PU SAGE PUBLICATIONS INC
PI THOUSAND OAKS
PA 2455 TELLER RD, THOUSAND OAKS, CA 91320 USA
SN 2167-6968
EI 2167-6984
J9 EMERG ADULTHOOD
JI Emerg. Adulthood
PD FEB
PY 2021
VL 9
IS 1
BP 53
EP 65
DI 10.1177/2167696818815359
PG 13
WC Family Studies; Psychology, Developmental; Psychology, Social
WE Social Science Citation Index (SSCI)
SC Family Studies; Psychology
GA PR9JK
UT WOS:000607546700005
OA Bronze, Green Submitted
DA 2024-07-15
ER

PT J
AU Hyland, K
   Jiang, F
AF Hyland, Ken
   Jiang, Feng (Kevin)
TI "We must conclude that...": A diachronic study of academic engagement
SO JOURNAL OF ENGLISH FOR ACADEMIC PURPOSES
LA English
DT Article
DE Academic writing; Engagement; Corpus research; Directives; Questions;
   Shared knowledge
ID WRITERS; READER; STANCE
AB Engagement is the way that writers explicitly acknowledge the presence of their readers in a text, drawing them in through readermention, personal asides, appeals to shared knowledge, questions and directives. This is a key rhetorical feature of academic writing and has been a topic of interest to applied linguists for over 20 years. Despite this interest, however, very little is known of how it has changed in recent years and whether such changes have occurred across different disciplines. Are academic texts becoming more interactional and if so in what ways and in what fields? Drawing on a corpus of 2.2 million words taken from the top five journals in each of four disciplines at three distinct time periods, we look for answers to these questions to determine whether reader engagement has changed in academic writing over the past 50 years. Our paper presents, and attempts to account for, some surprising variations and an overall decline in explicit engagement during this period. (C) 2016 Elsevier Ltd. All rights reserved.
C1 [Hyland, Ken; Jiang, Feng (Kevin)] Univ Hong Kong, Ctr Appl English Studies, Ru Run Shaw Tower,Pok Fu Lam Rd, Hong Kong, Hong Kong, Peoples R China.
C3 University of Hong Kong
RP Hyland, K (corresponding author), Univ Hong Kong, Ctr Appl English Studies, Ru Run Shaw Tower,Pok Fu Lam Rd, Hong Kong, Hong Kong, Peoples R China.
EM Khyland@hku.hk
RI Jiang, Kevin/AAT-5052-2021; Hyland, Ken/ABH-8176-2020
OI Hyland, Ken/0000-0002-4727-8355; Jiang, Kevin/0000-0001-7369-9498
CR Adel A., 2006, Metadiscourse in L1 and L2 English, V24
   [Anonymous], 2004, RES GENRES
   [Anonymous], 1982, DIALOGIC IMAGINATION
   Anthony L., 2011, ANTCONC 3 4 3
   Bazerman C., 1988, SHAPING WRITTEN KNOW
   Becher T., 1989, ACAD TRIBES TERRITOR
   Biber D., 2006, University language, DOI DOI 10.1075/SCL.23
   Brown Penelope., 1978, Politeness: Some Universals in Language Usage
   Brown R., 1960, Politeness: Some universals in language usage, P253, DOI DOI 10.1017/CBO9780511813085
   Chang PC, 2011, J ENGL ACAD PURP, V10, P140, DOI 10.1016/j.jeap.2011.05.005
   Dan Sperbery Deirdre Wilson., 1995, RELEVANCE COMMUNICAT
   Hu GW, 2015, ENGL SPECIF PURP, V39, P12, DOI 10.1016/j.esp.2015.03.002
   Hyland K, 2005, DISCOURSE STUD, V7, P173, DOI 10.1177/146144560505050365
   Hyland K, 2001, WRIT COMMUN, V18, P549, DOI 10.1177/0741088301018004005
   Hyland K, 2002, APPL LINGUIST, V23, P215, DOI 10.1093/applin/23.2.215
   Hyland K., 2009, Academic writing: At the interface of corpus and discourse, P110
   Hyland K., 2002, Text, V22, P529, DOI DOI 10.1515/TEXT.2002.021
   Hyland K., 2004, ANAL ACAD WRITING CO, P5
   Hyland K, 2016, WRIT COMMUN, V33, P251, DOI 10.1177/0741088316650399
   Hyland K, 2010, J ENGL ACAD PURP, V9, P116, DOI 10.1016/j.jeap.2010.02.003
   Koutsantoni D., 2004, J ENGL ACAD PURP, V3, P163
   Lafuente-Millán E, 2014, INT J APPL LINGUIST, V24, P201, DOI 10.1111/ijal.12019
   Lim JMH, 2012, J ENGL ACAD PURP, V11, P229, DOI 10.1016/j.jeap.2012.05.002
   Martin J. R., LANGUAGE EVALUATION
   McGrath L, 2012, ENGL SPECIF PURP, V31, P161, DOI 10.1016/j.esp.2011.11.002
   MYERS G, 1989, APPL LINGUIST, V10, P1, DOI 10.1093/applin/10.1.1
   Myers Greg., 1990, WRITING BIOL TEXTS S
   SACKS H, 1974, LANGUAGE, V50, P696, DOI 10.2307/412243
   Thompson G, 2001, APPL LINGUIST, V22, P58, DOI 10.1093/applin/22.1.58
   Webber P., 1994, ENGL SPECIF PURP, V13, P257
NR 30
TC 57
Z9 61
U1 13
U2 81
PU ELSEVIER
PI AMSTERDAM
PA RADARWEG 29, 1043 NX AMSTERDAM, NETHERLANDS
SN 1475-1585
EI 1878-1497
J9 J ENGL ACAD PURP
JI J. Engl. Acad. Purp.
PD DEC
PY 2016
VL 24
BP 29
EP 42
DI 10.1016/j.jeap.2016.09.003
PG 14
WC Education & Educational Research; Linguistics; Language & Linguistics
WE Social Science Citation Index (SSCI); Arts &amp; Humanities Citation Index (A&amp;HCI)
SC Education & Educational Research; Linguistics
GA ED8FP
UT WOS:000389107700005
OA Green Accepted
DA 2024-07-15
ER

PT J
AU Chetty, R
AF Chetty, Rajendra
TI Class dismissed? Youth resistance and the politics of race and class in
   South African education
SO CRITICAL ARTS-SOUTH-NORTH CULTURAL AND MEDIA STUDIES
LA English
DT Article
DE education; working class; class; power; youth resistance; race
AB Informed by the writings of the Frankfurt school and critical pedagogy, this article is a reflective piece on the engagement with the race and class debate in South African education. The article opens with the recent stampede to gain access to a university as a backdrop for an interrogation of the notions of race and class in both higher and basic education. Thereafter, the article highlights how universities and schools reproduce social and economic power systems to the detriment of the advancement of poor and working-class youth (the overwhelming majority of whom are black). The objective here is to encourage a deeper engagement with theoretical constructs of marginalisation, and racial and class inequalities. Over the past year there has been student unrest at 11 universities, and when one reflects on the youth resistance of the 1980s, it is evident that an academic engagement with discourses of power beyond polemic is needed to ensure that the youth take on the power brokers on equal terms.
C1 Cape Peninsula Univ Technol, Fac Educ & Social Sci, Dept Res & Postgrad Studies, Cape Town, South Africa.
C3 Cape Peninsula University of Technology
RP Chetty, R (corresponding author), Cape Peninsula Univ Technol, Fac Educ & Social Sci, Dept Res & Postgrad Studies, Cape Town, South Africa.
EM chettyr@cput.ac.za
OI chetty, rajendra/0000-0002-4219-6932
CR Alexander N., 1994, S AFRICA WHICH ROAD
   [Anonymous], RELATIVE DEPRIVATION
   [Anonymous], REIMAGINING SOCIAL S
   Aronowitz S., 2008, WAY CLASS WORKS READ, P77
   Aronowitz Stanley., 1992, False Promises: The Shaping of American Working Class Consciousness
   Bernstein Basil, 1996, Pedagogy, Symbolic Control and Identity: Theory, Research, Critique
   Biccum AR, 2005, THIRD WORLD Q, V26, P1005, DOI 10.1080/01436590500139656
   Bonilla-Silva E., 2005, Critical pedagory and race, P1
   Bourdieu Pierre., 1990, OTHER WORDS
   Bronfenbrenner U., 1981, ECOLOGY HUMAN DEV EX, DOI DOI 10.2307/J.CTV26071R6
   Bundy C., 2006, GLOBAL PATTERNS LOCA, P1
   Delgado Richard., 2012, CRITICAL RACE THEORY
   Equal Education, 2011, WE CANT AFF NOT
   Fine M., 2008, WAY CLASS WORKS READ, P225
   Fleisch B., 2008, PRIMARY ED CRISIS WH
   Giroux H.A., 1981, IDEOLOGY CULTURE PRO
   Hartley MS, 2006, SCI ED INT, V17, P13
   Kellner Douglas, 1995, MEDIA CULTURE CULTUR, DOI DOI 10.4324/9780429244230
   McDaniel C. A., 2006, CRITICAL LIT WAY THI
   Motala E, 2010, CLASS IN EDUCATION: KNOWLEDGE, PEDAGOGY, SUBJECTIVITY, P87
   PETTIGREW TF, 1987, J SOC ISSUES, V43, P41, DOI 10.1111/j.1540-4560.1987.tb02330.x
   Schuman Howard., 1985, RACIAL ATTITUDES AM
   Soudien C., 2008, Report of the Ministerial Committee on Transformation and Social Cohesion and the Elimination of Discrimination in Public Higher Education Institutions
   Soudien C., 2006, A Review of the State of Education in South Africa Ten Years After 1994, final report
   Spivak GC, 2004, S ATL Q, V103, P523, DOI 10.1215/00382876-103-2-3-523
   Walkerdine V., 2001, GROWING GIRL
   Weis L., 2008, The way class works: Readings on school, family, and the economy
NR 27
TC 9
Z9 13
U1 0
U2 0
PU ROUTLEDGE JOURNALS, TAYLOR & FRANCIS LTD
PI ABINGDON
PA 4 PARK SQUARE, MILTON PARK, ABINGDON OX14 4RN, OXFORDSHIRE, ENGLAND
SN 0256-0046
EI 1992-6049
J9 CRIT ARTS
JI Crit. Arts
PD JAN 2
PY 2014
VL 28
IS 1
BP 88
EP 102
DI 10.1080/02560046.2014.883692
PG 15
WC Cultural Studies
WE Social Science Citation Index (SSCI); Arts &amp; Humanities Citation Index (A&amp;HCI)
SC Cultural Studies
GA AB5YE
UT WOS:000331863800008
DA 2024-07-15
ER

PT J
AU Maluenda-Albornoz, J
   Berríos-Riquelme, J
   Infante-Villagrán, V
   Lobos-Peña, K
AF Maluenda-Albornoz, Jorge
   Berrios-Riquelme, Jose
   Infante-Villagran, Valeria
   Lobos-Pena, Karla
TI Perceived Social Support and Engagement in First-Year Students: The
   Mediating Role of Belonging during COVID-19
SO SUSTAINABILITY
LA English
DT Article
DE engagement; sense of belonging; social support; freshmen; university
ID HIGHER-EDUCATION; BURNOUT; STRESS; SENSE; 1ST
AB Academic engagement and the conditions that favor it have become relevant in recent decades due to their relationship with academic performance, well-being, and university permanence. Variables such as perceived social support and sense of belonging are relevant aspects of social integration to promote engagement. Evidence shows both variables predicting engagement. In addition, the available evidence suggests this possible mediating role, which requires further analysis in freshmen in the emergency teaching context due to the COVID-19. The present study aims to evaluate the mediating role of sense of belonging in the relationship between perceived social support and engagement in university students. Results showed significant predictive relationships between social integration variables and engagement and showed the mediating role of sense of belonging in the relation between perceived social support and the three types of engagement. These results suggest the relevance for degree programs to consider these social integration variables as a key element for university freshmen.
C1 [Maluenda-Albornoz, Jorge] Univ San Sebastian, Fac Psicol & Humanidades, Concepcion 4080871, Chile.
   [Berrios-Riquelme, Jose] Univ Tarapaca, Dept Ciencias Sociales, Iquique 1113749, Chile.
   [Infante-Villagran, Valeria] Univ Concepcion, Fac Ciencias Sociales, Dept Psicol, Concepcion 4070386, Chile.
   [Infante-Villagran, Valeria] Univ Catolica Temuco, Fac Ciencias Salud, Dept Psicol, Temuco 4813302, Chile.
   [Lobos-Pena, Karla] Univ Andres Bello, Fac Educ & Ciencias Sociales, Escuela Psicol, Concepcion 4300004, Chile.
C3 Universidad San Sebastian; Universidad de Tarapaca; Universidad de
   Concepcion; Universidad Catolica de Temuco; Universidad Andres Bello
RP Maluenda-Albornoz, J (corresponding author), Univ San Sebastian, Fac Psicol & Humanidades, Concepcion 4080871, Chile.
EM jorge.maluenda@uss.cl
RI Berríos-Riquelme, José/P-9217-2018
OI Berríos-Riquelme, José/0000-0003-2947-4739
FU Universidad San Sebastian;  [VRID_DocI22/01u]
FX This publication received funding from Universidad San Sebastian through
   project VRID_DocI22/01u.
CR Al SMA, 2021, INTERDISCIPLINARIA A, V14, P20, DOI [DOI 10.24916/IANSA.2017.1.1, 10.18203/2394-6040.ijcmph20205205, 10.5539/cis.v14n4p20]
   Albornoz J., 2020, Revista Iberoamericana de Diagnostico y Evaluacion Psicologica, V4, P77, DOI [DOI 10.21865/RIDEP57.4.06, 10.21865/RIDEP57.4.06]
   Anistranski JA, 2023, J COLL STUD RETENT-R, V25, P305, DOI 10.1177/1521025120985107
   [Anonymous], 2001, B WORLD HEALTH ORGAN, V79, P373, DOI 10.1001/jama.2013.281053
   Antunez A., 2017, FACTORS AFFECTING AC, P25
   BARON RM, 1986, J PERS SOC PSYCHOL, V51, P1173, DOI 10.1037/0022-3514.51.6.1173
   Bernardo A, 2019, FRONT PSYCHOL, V10, DOI 10.3389/fpsyg.2019.02284
   Bernardo AB, 2020, COMUNICAR, V28, P63, DOI 10.3916/C64-2020-06
   Biasi V., 2018, Journal of Educational and Social Research, V8, P79, DOI [10.2478/jesr-2018-0019, DOI 10.2478/JESR-2018-0019]
   Cox DW, 2016, CAREER DEV Q, V64, P169, DOI 10.1002/cdq.12049
   Di Battista S, 2014, SOC PSYCHOL EDUC, V17, P471, DOI 10.1007/s11218-014-9255-9
   Díaz Peralta Christian, 2008, Estud. pedagóg., V34, P65
   Dueñas M, 2020, HISPANIC J BEHAV SCI, V42, P95, DOI 10.1177/0739986319899734
   ENSEL WM, 1991, J HEALTH SOC BEHAV, V32, P321, DOI 10.2307/2137101
   Fernández-Lasarte O, 2019, EDUC XX1, V22, P165, DOI 10.5944/educXX1.22526
   Fredricks J. A., 2019, Handbook of student engagement interventions, P1, DOI [DOI 10.1016/B978-0-12-813413-9.00001-2, 10.1016/B978-0-12-813413-9.00001-2]
   Fredricks JA, 2004, REV EDUC RES, V74, P59, DOI 10.3102/00346543074001059
   Fredricks JA, 2012, HANDBOOK OF RESEARCH ON STUDENT ENGAGEMENT, P763, DOI 10.1007/978-1-4614-2018-7_37
   Garza T, 2021, COMMUNITY COLL REV, V49, P30, DOI 10.1177/0091552120964873
   Gillen-O'Neel C, 2021, RES HIGH EDUC, V62, P45, DOI 10.1007/s11162-019-09570-y
   Gómez H Paula, 2015, Rev. méd. Chile, V143, P930
   Hodson P, 2003, HIGH EDUC, V45, P375, DOI 10.1023/A:1022665818216
   Itzhaki Y, 2019, YOUTH SOC, V51, P981, DOI 10.1177/0044118X18803260
   Kahu ER, 2022, STUD SUCCESS, V13, P10, DOI 10.5204/ssj.2264
   Kahu ER, 2013, STUD HIGH EDUC, V38, P758, DOI 10.1080/03075079.2011.598505
   Korhonen V, 2019, FRONT PSYCHOL, V10, DOI 10.3389/fpsyg.2019.01056
   Kuh G.D., 2005, CHALLENGING SUPPORTI, P86
   Maluenda Albornoz J., 2021, ESTUD PEDAGOG, V47, P235, DOI [10.4067/S0718-07052021000100235, DOI 10.4067/S0718-07052021000100235]
   Maluenda J., 2019, WIMBLU, V14, P81, DOI DOI 10.15517/WL.V14I1.35876
   Maluenda-Albornoz J., 2022, CUAD PEDAGOG U, V19, P144, DOI [10.29197/cpu.v19i37.455, DOI 10.29197/CPU.V19I37.455]
   Maluenda-Albornoz J., 2022, Revista E-Psi, V11, P46
   Maluenda-Albornoz J, 2022, SUSTAINABILITY-BASEL, V14, DOI 10.3390/su14020831
   Marôco J, 2020, PLOS ONE, V15, DOI 10.1371/journal.pone.0239816
   Maroco J, 2016, PSICOL-REFLEX CRIT, V29, DOI 10.1186/s41155-016-0042-8
   Mercado Maldonado Asael, 2010, Convergencia, V17, P229
   Orcasita Pineda Linda Teresa, 2010, Psychol. av. discip., V4, P69
   Perets EA, 2020, J CHEM EDUC, V97, P2439, DOI 10.1021/acs.jchemed.0c00879
   Salas-Pilco SZ, 2022, BRIT J EDUC TECHNOL, V53, P593, DOI 10.1111/bjet.13190
   Schaufeli WB, 2002, J CROSS CULT PSYCHOL, V33, P464, DOI 10.1177/0022022102033005003
   Tinajero C, 2020, AN PSICOL-SPAIN, V36, P134, DOI [10.6018/analesps.344141, 10.6018/analesps.36.1.344141]
   Tinto V, 2017, J COLL STUD RETENT-R, V19, P254, DOI 10.1177/1521025115621917
   Torres JB, 2001, J VOCAT BEHAV, V59, P53, DOI 10.1006/jvbe.2000.1785
   Veiga F., 2014, Students' engagement in school: International perspectives of psychology and education, P38
   Versteeg M, 2022, FRONT PUBLIC HEALTH, V10, DOI 10.3389/fpubh.2022.849594
   Wilkins S, 2016, STUD HIGH EDUC, V41, P2232, DOI 10.1080/03075079.2015.1034258
   Yanez R., 2006, PAIDEIA, V41, P65
   Yaranay Lopez-Angulo Y., 2021, Formacion Univ, V14, P139, DOI [10.4067/S0718-50062021000300139, DOI 10.4067/S0718-50062021000300139]
   Zaccoletti S, 2020, FRONT PSYCHOL, V11, DOI 10.3389/fpsyg.2020.592670
   Zhang W., 2022, IND TRUJILLO 0829, V127, pe2022JF006640, DOI 10.1353/sgo.1973.0004
   Zhao CM, 2004, RES HIGH EDUC, V45, P115, DOI 10.1023/B:RIHE.0000015692.88534.de
NR 50
TC 5
Z9 6
U1 6
U2 16
PU MDPI
PI BASEL
PA ST ALBAN-ANLAGE 66, CH-4052 BASEL, SWITZERLAND
EI 2071-1050
J9 SUSTAINABILITY-BASEL
JI Sustainability
PD JAN
PY 2023
VL 15
IS 1
AR 597
DI 10.3390/su15010597
PG 10
WC Green & Sustainable Science & Technology; Environmental Sciences;
   Environmental Studies
WE Science Citation Index Expanded (SCI-EXPANDED); Social Science Citation Index (SSCI)
SC Science & Technology - Other Topics; Environmental Sciences & Ecology
GA 7P2GP
UT WOS:000908530800001
OA gold
DA 2024-07-15
ER

PT J
AU Cook, CR
   Fiat, A
   Larson, M
   Daikos, C
   Slemrod, T
   Holland, EA
   Thayer, AJ
   Renshaw, T
AF Cook, Clayton R.
   Fiat, Aria
   Larson, Madeline
   Daikos, Christopher
   Slemrod, Tal
   Holland, Elizabeth A.
   Thayer, Andrew J.
   Renshaw, Tyler
TI Positive Greetings at the Door: Evaluation of a Low-Cost, High-Yield
   Proactive Classroom Management Strategy
SO JOURNAL OF POSITIVE BEHAVIOR INTERVENTIONS
LA English
DT Article
DE classroom intervention; challenging behavior; social relationships;
   interactions
ID BEHAVIOR SUPPORT; TREATMENT-INTEGRITY; TEACHER GREETINGS; CONDUCT
   PROBLEMS; SCHOOL; ELEMENTARY; IMPLEMENTATION; INTERVENTION; COMPETENCE;
   PSYCHOLOGY
AB Externalizing behavior is a significant concern among teachers. Teachers could benefit from incorporating proactive strategies to prevent problem behaviors and promote academic engagement as students transition into the classroom learning environment. The purpose of this study was to conduct an experimental investigation of the Positive Greetings at the Door (PGD) strategy to improve middle school students' classroom behavior. Teachers were nominated by their principals for participation and then randomly assigned to the PGD or attention control condition. Observational data on academic engaged time and disruptive behavior were collected pre- and post-implementation. Results revealed that the PGD strategy produced significant improvements in academic engaged time and reductions in disruptive behavior. Moreover, results from a social validity questionnaire indicated that teachers found the PGD strategy to be feasible, reasonable, and acceptable. The limitations of this study and implications of these findings for teacher pre- and in-service trainings are discussed.
C1 [Cook, Clayton R.; Fiat, Aria; Larson, Madeline; Thayer, Andrew J.] Univ Minnesota, 56 East River Rd, Minneapolis, MN 55455 USA.
   [Daikos, Christopher] Univ Washington, Seattle, WA 98195 USA.
   [Slemrod, Tal] Calif State Univ Chico, Chico, CA 95929 USA.
   [Holland, Elizabeth A.] Florida State Univ, Tallahassee, FL 32306 USA.
   [Renshaw, Tyler] Utah State Univ, Logan, UT 84322 USA.
C3 University of Minnesota System; University of Minnesota Twin Cities;
   University of Washington; University of Washington Seattle; California
   State University System; California State University Chico; State
   University System of Florida; Florida State University; Utah System of
   Higher Education; Utah State University
RP Cook, CR (corresponding author), Univ Minnesota, 56 East River Rd, Minneapolis, MN 55455 USA.
EM crcook@umn.edu
RI Renshaw, Tyler/W-2075-2017
OI Renshaw, Tyler/0000-0003-3087-5126
CR Allday RA, 2007, J APPL BEHAV ANAL, V40, P317, DOI 10.1901/jaba.2007.86-06
   Allday RA, 2011, J APPL BEHAV ANAL, V44, P393, DOI 10.1901/jaba.2011.44-393
   American Psychological Association Coalition for Psychology in Schools and Education, 2006, REP TEACH NEEDS SURV
   [Anonymous], 2007307 NCES US DEP
   Bailey J.S., 2002, Research methods in applied behavior analysis
   Bambara L.M., 2005, INDIVIDUALIZED SUPPO
   Bierman KL, 1999, J CONSULT CLIN PSYCH, V67, P648
   Broidy LM, 2003, DEV PSYCHOL, V39, P222, DOI 10.1037/0012-1649.39.2.222
   Bromfield C, 2006, SUPPORT LEARN, V21, P188, DOI 10.1111/j.1467-9604.2006.00430.x
   BROPHY J, 1992, ELEM SCHOOL J, V93, P3, DOI 10.1086/461712
   BYRNE BM, 1994, AM EDUC RES J, V31, P645, DOI 10.3102/00028312031003645
   Christofferson M, 2015, PSYCHOL SCHOOLS, V52, P248, DOI 10.1002/pits.21819
   Codding RS, 2008, J EDUC PSYCHOL CONS, V18, P325, DOI 10.1080/10474410802463312
   Cohen J., 1988, STAT POWER ANAL BEHA
   Colvin G, 1997, SCHOOL PSYCHOL QUART, V12, P344, DOI 10.1037/h0088967
   De Pry R.L., 2002, J BEHAV EDUC, V11, P255, DOI [10.1023/A:1021162906622, DOI 10.1023/A:1021162906622]
   Doll B., 2008, TRANSFORMING SCH MEN
   Emmer ET, 2001, EDUC PSYCHOL-US, V36, P103, DOI 10.1207/S15326985EP3602_5
   Forman SG, 2013, SCHOOL PSYCHOL QUART, V28, P77, DOI 10.1037/spq0000019
   GETTINGER M, 1988, SCHOOL PSYCHOL REV, V17, P227
   Gilliam W.S., 2005, Prekindergarteners left behind: Expulsion rates in state prekindergarten systems
   HARWELL MR, 1992, J EDUC STAT, V17, P315, DOI 10.2307/1165127
   KAZDIN AE, 1973, J APPL BEHAV ANAL, V6, P71, DOI 10.1901/jaba.1973.6-71
   Kern L, 2007, PSYCHOL SCHOOLS, V44, P65, DOI 10.1002/pits.20206
   Lane KL, 2009, SCHOOL PSYCHOL REV, V38, P135
   Little E, 1998, BEHAV CHANGE, V15, P213, DOI 10.1017/S0813483900004708
   Little E., 2003, Kids behaving badly: Teacher strategies for classroom behaviour
   Little SG, 2008, PSYCHOL SCHOOLS, V45, P227, DOI 10.1002/pits.20293
   Low S, 2015, J SCHOOL PSYCHOL, V53, P463, DOI 10.1016/j.jsp.2015.09.002
   MARTENS BK, 1985, PROF PSYCHOL-RES PR, V16, P191, DOI 10.1037/0735-7028.16.2.191
   Mayer GR, 1995, J APPL BEHAV ANAL, V28, P467, DOI 10.1901/jaba.1995.28-467
   McComas JJ, 2003, J APPL BEHAV ANAL, V36, P297, DOI 10.1901/jaba.2003.36-297
   McIntosh K, 2010, PSYCHOL SCHOOLS, V47, P5, DOI 10.1002/pits.20448
   Melnick S.A., 2008, EDUC RES QUART, V31, P39
   Morris SB, 2008, ORGAN RES METHODS, V11, P364, DOI 10.1177/1094428106291059
   Morrissey KL, 2010, TEACH EXCEPT CHILD, V42, P26, DOI 10.1177/004005991004200503
   Nuzzo R, 2014, NATURE, V506, P150, DOI 10.1038/506150a
   Oliver R.M., 2007, Effective classroom management: teacher preparation and professional development
   Rathvon N., 2008, EFFECTIVE SCH INTERV
   Raudenbush S. W., 2002, Hierarchical Linear Models. Applications and Data Analysis Methods, V2nd
   Rock ML, 2007, J BEHAV EDUC, V16, P389, DOI 10.1007/s10864-007-9049-7
   Sanetti LMH, 2011, J EDUC PSYCHOL CONS, V21, P284, DOI 10.1080/10474412.2011.620927
   Shapiro E.S., 2004, ACAD SKILLS PROBLEMS, V3rd
   Simonsen B., 2008, Education and Treatment of Children, V31, P351, DOI [DOI 10.1353/ETC.0.0007, 10.1353/etc.0.0007]
   Simonsen B., 2014, CLASSWIDE POSITIVE B
   Sprick R., 2010, INTERVENTIONS ACHIEV, P435
   Sprick R., 2006, COACHING CLASSROOM M
   Stormont M, 2011, J BEHAV EDUC, V20, P138, DOI 10.1007/s10864-011-9122-0
   Sutherland KS, 2001, REM SPEC EDUC, V22, P113, DOI 10.1177/074193250102200205
   Tabachnick B. G., 2014, Using multivariate statistics, V6th
   Walker H., 2004, ANTISOCIAL BEHAV SCH
   Walton GM, 2012, J PERS SOC PSYCHOL, V102, P513, DOI 10.1037/a0025731
   Webster-Stratton C, 2001, J CLIN CHILD PSYCHOL, V30, P283, DOI 10.1207/S15374424JCCP3003_2
   Wickstrom KF, 1998, SCHOOL PSYCHOL QUART, V13, P141, DOI 10.1037/h0088978
   WOLERY M, 1995, EDUC TRAIN MENT RET, V30, P15
NR 55
TC 29
Z9 55
U1 1
U2 20
PU SAGE PUBLICATIONS INC
PI THOUSAND OAKS
PA 2455 TELLER RD, THOUSAND OAKS, CA 91320 USA
SN 1098-3007
EI 1538-4772
J9 J POSIT BEHAV INTERV
JI J. Posit. Behav. Interv.
PD JUL
PY 2018
VL 20
IS 3
BP 149
EP 159
DI 10.1177/1098300717753831
PG 11
WC Psychology, Clinical; Education, Special
WE Social Science Citation Index (SSCI)
SC Psychology; Education & Educational Research
GA GK1VY
UT WOS:000435912000003
DA 2024-07-15
ER

PT J
AU Cornell, D
   Shukla, K
   Konold, TR
AF Cornell, Dewey
   Shukla, Kathan
   Konold, Timothy R.
TI Authoritative School Climate and Student Academic Engagement, Grades,
   and Aspirations in Middle and High Schools
SO AERA OPEN
LA English
DT Article
DE school climate
ID ZERO TOLERANCE POLICIES; SOCIOECONOMIC-STATUS; CULTURAL-PLURALISM;
   ACHIEVEMENT; VALIDITY; SAFETY; BEHAVIOR; VIOLENCE; FAMILY; PARENT
AB This study tested the theory that an authoritative school climate characterized by disciplinary structure and student support is conducive to positive academic outcomes for middle and high school students. Multilevel multivariate modeling at student and school levels was conducted using school surveys completed by statewide samples of 39,364 students in Grades 7 and 8 in 423 middle schools and 48,027 students in Grades 9 through 12 in 323 high schools. Consistent with authoritative school climate theory, both higher disciplinary structure and student support were associated with higher student engagement in school, higher course grades, and higher educational aspirations at the student level in both samples. At the school level, higher disciplinary structure was associated with higher engagement, and higher student support was associated with higher engagement and grades in both samples. Overall, these findings add new evidence that an authoritative school climate is conducive to student academic success in middle and high schools.
C1 [Cornell, Dewey] Univ Virginia, Curry Sch Educ, Educ, Charlottesville, VA 22903 USA.
   [Shukla, Kathan] Univ Virginia, Educ Stat, Charlottesville, VA 22903 USA.
   [Konold, Timothy R.] Univ Virginia, Curry Sch Educ, Quantitat Methods, Charlottesville, VA 22903 USA.
C3 University of Virginia; University of Virginia; University of Virginia
RP Cornell, D (corresponding author), Univ Virginia, Curry Sch Educ, Educ, Charlottesville, VA 22903 USA.
RI Shukla, Kathan/ABA-9178-2020
OI Shukla, Kathan Dushyant/0000-0002-9236-9707
FU Office of Juvenile Justice and Delinquency Prevention, Office of Justice
   Programs, U.S. Department of Justice [2012-JF-FX-0062]
FX We thank Donna Michaelis and Jessica Smith of the Virginia Department of
   Criminal Justice Services and Cynthia Cave of the Virginia Department of
   Education for their support of the Virginia Secondary School Climate
   Study. We thank members of the project research team, including Juliette
   Berg, Pooja Datta, Anna Heilbrun, Francis Huang, Marisa Malone, Patrick
   Meyer, Xiaoxin Wei, and Joy Yuane Jia. This project was supported by
   Grant No. 2012-JF-FX-0062 awarded by the Office of Juvenile Justice and
   Delinquency Prevention, Office of Justice Programs, U.S. Department of
   Justice. The opinions, findings, and conclusions or recommendations
   expressed in this publication are those of the authors and do not
   necessarily reflect those of the Department of Justice.
CR Aarts AA, 2015, SCIENCE, V349, DOI 10.1126/science.aac4716
   Appleton JJ, 2008, PSYCHOL SCHOOLS, V45, P369, DOI 10.1002/pits.20303
   Archambault I, 2009, J SCHOOL HEALTH, V79, P408, DOI 10.1111/j.1746-1561.2009.00428.x
   Archambault I, 2009, J ADOLESCENCE, V32, P651, DOI 10.1016/j.adolescence.2008.06.007
   Austin G., 2005, GUIDEBOOK CALIFORN 3
   Bandyopadhyay S, 2009, SCHOOL PSYCHOL REV, V38, P338
   Barber BK, 2004, J ADOLESCENT RES, V19, P3, DOI 10.1177/0743558403258113
   BAUMRIND D, 1968, ADOLESCENCE, V3, P255
   Bear GG, 2011, J SCHOOL PSYCHOL, V49, P157, DOI 10.1016/j.jsp.2011.01.001
   Berg J., SCH PSYCHOL Q
   Bradshaw CP, 2014, J SCHOOL HEALTH, V84, P593, DOI 10.1111/josh.12186
   Bradshaw CP, 2013, THEOR PRACT, V52, P288, DOI 10.1080/00405841.2013.829732
   Brand S, 2003, J EDUC PSYCHOL, V95, P570, DOI 10.1037/0022-0663.95.3.570
   Brand S, 2008, J SCHOOL PSYCHOL, V46, P507, DOI 10.1016/j.jsp.2007.12.001
   Brault MC, 2014, TEACH TEACH EDUC, V44, P148, DOI 10.1016/j.tate.2014.08.008
   Casillas A, 2012, J EDUC PSYCHOL, V104, P407, DOI 10.1037/a0027180
   Cohen J., 2003, APPL MULTIPLE REGRES, DOI DOI 10.4324/9780203774441
   Cohen J, 2009, TEACH COLL REC, V111, P180
   Cornell D., 2013, TECHNICAL REPORT VIR
   Cornell D., 2014, TECHNICAL REPORT VIR
   Cornell D, 2015, J EDUC PSYCHOL, V107, P1186, DOI 10.1037/edu0000038
   Cornell D, 2012, PSYCHOL ASSESSMENT, V24, P21, DOI 10.1037/a0024824
   Cornell DG, 2014, PSYCHOL ASSESSMENT, V26, P277, DOI 10.1037/a0034808
   Cornell DG, 2010, EDUC RESEARCHER, V39, P7, DOI 10.3102/0013189X09357616
   Dary T., 2013, School climate: Practices for implementation and sustainability
   Dedrick RF, 2011, J EMOT BEHAV DISORD, V19, P27, DOI 10.1177/1063426610365879
   Duncan A., 2011, NEW CONSENSUS MIDDLE
   Duncan GJ, 2005, FUTURE CHILD, V15, P35, DOI 10.1353/foc.2005.0004
   Eccles J., 2004, Handbook of adolescent psychology, DOI [DOI 10.1002/9780470479193.ADLPSY001013, 10.1002/9780470479193.adlpsy001013]
   Eccles J.S., 2008, CAN MIDDLE SCH REFOR
   ECCLES JS, 1993, ELEM SCHOOL J, V93, P553, DOI 10.1086/461740
   Fowler CH, 2014, J DISABIL POLICY STU, V25, P19, DOI 10.1177/1044207313518072
   Fraser M., 2012, ENCY ADOLESCENCE, P807
   Fredricks J., 2011, Measuring student engagement in upper elementary through high school: A description of 21 instruments
   Garg R, 2007, J YOUTH ADOLESCENCE, V36, P1010, DOI 10.1007/s10964-006-9137-3
   Gill MG, 2004, CONTEMP EDUC PSYCHOL, V29, P389, DOI 10.1016/j.cedpsych.2003.10.002
   Goddard RD, 2000, EDUC ADMIN QUART, V36, P683, DOI 10.1177/00131610021969164
   GOODENOW C, 1993, PSYCHOL SCHOOLS, V30, P79, DOI 10.1002/1520-6807(199301)30:1<79::AID-PITS2310300113>3.0.CO;2-X
   Gottfredson GD, 2005, J RES CRIME DELINQ, V42, P412, DOI 10.1177/0022427804271931
   Gregory A, 2004, J ADOLESCENT RES, V19, P405, DOI 10.1177/0743558403258859
   Gregory A, 2014, PSYCHOL SCHOOLS, V51, P143, DOI 10.1002/pits.21741
   Gregory A, 2012, AM J EDUC, V118, P401, DOI 10.1086/666362
   Gregory A, 2011, AM EDUC RES J, V48, P904, DOI 10.3102/0002831211398531
   Gregory A, 2010, J EDUC PSYCHOL, V102, P483, DOI 10.1037/a0018562
   Gregory A, 2009, THEOR PRACT, V48, P106, DOI 10.1080/00405840902776327
   Hanson T.L., 2003, Student health risks, resilience, and academic performance in California: Year 2 report, longitudinal analyses
   Hazel CE, 2014, PSYCHOL ASSESSMENT, V26, P806, DOI 10.1037/a0036277
   Henrich CC, 2005, J ADOLESCENT HEALTH, V37, P306, DOI 10.1016/j.jadohealth.2005.03.022
   Hill NE, 2004, CHILD DEV, V75, P1491, DOI 10.1111/j.1467-8624.2004.00753.x
   Horner RH, 2010, FOCUS EXCEPT CHILD, V42, P1
   Jessor R, 2003, J RES ADOLESCENCE, V13, P329, DOI 10.1111/1532-7795.1303004
   Jia YN, 2016, SCHOOL PSYCHOL QUART, V31, P289, DOI 10.1037/spq0000139
   Johnson SL, 2009, J SCHOOL HEALTH, V79, P451, DOI 10.1111/j.1746-1561.2009.00435.x
   KewalRamani A., 2007, Status and trends in the education of racial and ethnic minorities (NCES 2007-039)
   Kline R., 2015, Principles and Practice of Structural EquationModeling, DOI DOI 10.1126/SCITRANSLMED.3002085
   Konold T., J SCH PSYCHOL
   Konold T, 2014, SCHOOL PSYCHOL QUART, V29, P238, DOI 10.1037/spq0000062
   Lacey A., J EARLY ADOLESCENCE
   Ladd HF, 2012, J POLICY ANAL MANAG, V31, P203, DOI 10.1002/pam.21615
   Larzelere RobertE., 2013, Authoritative Parenting: Synthesizing Nurturance and Discipline for Optimal Child Development
   Lawson MA, 2015, J SCHOOL PSYCHOL, V53, P63, DOI 10.1016/j.jsp.2014.11.004
   Lee J.-S., 2012, INT J EDUC RES, V53, P330, DOI DOI 10.1016/J.IJER.2012.04.006
   Lee V.E., 2001, RESTRUCTURING HIGH S
   Li YB, 2011, DEV PSYCHOL, V47, P233, DOI 10.1037/a0021307
   Maehr M., 1996, TRANSFORMING SCH CUL
   Malecki CK, 2006, SCHOOL PSYCHOL QUART, V21, P375, DOI 10.1037/h0084129
   Mehta SB, 2013, J SCHOOL HEALTH, V83, P45, DOI 10.1111/j.1746-1561.2012.00746.x
   *NAT CTR ED STAT, 2005, SCH CRIM SUPPL NAT C
   Nickerson AB, 2008, SCHOOL PSYCHOL REV, V37, P228
   O'Malley M, 2015, SCHOOL PSYCHOL QUART, V30, P142, DOI 10.1037/spq0000076
   Pellerin LA, 2005, SOC SCI RES, V34, P283, DOI 10.1016/j.ssresearch.2004.02.003
   Peugh JL, 2010, J SCHOOL PSYCHOL, V48, P85, DOI 10.1016/j.jsp.2009.09.002
   Raudenbush S. W., 2002, Hierarchical Linear Models. Applications and Data Analysis Methods, V2nd
   Reynolds CR, 2008, AM PSYCHOL, V63, P852, DOI 10.1037/0003-066X.63.9.852
   Robinson JP, 2011, AM EDUC RES J, V48, P268, DOI 10.3102/0002831210372249
   Rourke J.R., 2006, BREAKING RANKS MIDDL
   Schumacker R., 2010, BEGINNERS GUIDE STRU, DOI DOI 10.4324/9781410610904
   Sirin SR, 2005, REV EDUC RES, V75, P417, DOI 10.3102/00346543075003417
   Skiba R. J., 2007, ANNU M AM EDUC RES
   Spera C, 2009, J YOUTH ADOLESCENCE, V38, P1140, DOI 10.1007/s10964-008-9314-7
   Thapa A, 2013, REV EDUC RES, V83, P357, DOI 10.3102/0034654313483907
   THORNBERRY TP, 1991, J CRIM LAW CRIM, V82, P3
   Tyler TR, 2006, ANNU REV PSYCHOL, V57, P375, DOI 10.1146/annurev.psych.57.102904.190038
   U.S. Department of Justice & U.S. Department of Education, 2014, DEAR COLL LETT NAND
   Virginia Department of Education, 2010, VIRG STAND LEARN COM
   Virginia Department of Education, 2007, VIRG SOL ASS TECHN R
   Wang M. T., 2015, ED PSYCHOL REV
   Wang MT, 2014, CHILD DEV, V85, P722, DOI 10.1111/cdev.12138
   Wang MT, 2013, LEARN INSTR, V28, P12, DOI 10.1016/j.learninstruc.2013.04.002
   Wigfield A., 2002, IMPROVING ACAD ACHIE, P159, DOI DOI 10.1016/B978-012064455-1/50011-7
NR 90
TC 82
Z9 117
U1 2
U2 21
PU SAGE PUBLICATIONS INC
PI THOUSAND OAKS
PA 2455 TELLER RD, THOUSAND OAKS, CA 91320 USA
EI 2332-8584
J9 AERA OPEN
JI AERA Open
PD APR-JUN
PY 2016
VL 2
IS 2
DI 10.1177/2332858416633184
PG 18
WC Education & Educational Research
WE Social Science Citation Index (SSCI)
SC Education & Educational Research
GA VI6ZO
UT WOS:000509660000001
OA gold
DA 2024-07-15
ER

PT J
AU Jang, H
   Reeve, J
   Deci, EL
AF Jang, Hyungshim
   Reeve, Johnmarshall
   Deci, Edward L.
TI Engaging Students in Learning Activities: It Is Not Autonomy Support or
   Structure but Autonomy Support and Structure
SO JOURNAL OF EDUCATIONAL PSYCHOLOGY
LA English
DT Article
DE autonomy support; structure; engagement; self-determination theory;
   teacher behavior
ID SELF-DETERMINATION THEORY; INTRINSIC MOTIVATION; ACADEMIC ENGAGEMENT;
   TEACHER-BEHAVIOR; MEDIATING ROLE; CLASSROOM; SCHOOL; PERCEPTIONS;
   ACHIEVEMENT; ORIENTATIONS
AB We investigated 2 engagement-fostering aspects of teachers' instructional styles-autonomy support and structure and hypothesized that students' engagement would be highest when teachers provided high levels of both. Trained observers rated teachers' instructional styles and students' behavioral engagement in 133 public high school classrooms in the Midwest, and 1,584 students in Grades 9-11 reported their subjective engagement. Correlational and hierarchical linear modeling analyses showed 3 results: (a) Autonomy support and structure were positively correlated, (b) autonomy support and structure both predicted students' behavioral engagement, and (c) only autonomy support was a unique predictor of students' self-reported engagement. We discuss, first, how these findings help illuminate the relations between autonomy support and structure as 2 complementary, rather than antagonistic or curvilinear, engagement-fostering aspects of teachers' instructional styles and, second, the somewhat different results obtained for the behavioral versus self-report measures of students' classroom engagement.
C1 [Jang, Hyungshim] Univ Wisconsin, Dept Educ Psychol, Milwaukee, WI 53201 USA.
   [Reeve, Johnmarshall] Korea Univ, Dept Educ, World Class Univ Project Grp, Seoul, South Korea.
   [Deci, Edward L.] Univ Rochester, Dept Psychol, Rochester, NY 14627 USA.
C3 University of Wisconsin System; University of Wisconsin Milwaukee; Korea
   University; University of Rochester
RP Jang, H (corresponding author), Inha Univ, Dept Educ, 325 West Bldg, Inchon 402751, South Korea.
EM hjang@inha.ac.kr
RI Deci, Edward L./Y-4790-2019; Reeve, Johnmarshall/M-2650-2019
OI Deci, Edward L./0000-0001-8246-8536; Reeve,
   Johnmarshall/0000-0002-6827-293X
CR ANDERMAN EM, 1994, REV EDUC RES, V64, P287, DOI 10.3102/00346543064002287
   [Anonymous], 1995, PERCEIVED CONTROL MO, DOI DOI 10.4135/9781483327198
   Assor A, 2002, BRIT J EDUC PSYCHOL, V72, P261, DOI 10.1348/000709902158883
   Brekelmans M., 2000, New Learning, P227
   Brekelmans M., 1989, INTERPERSONAL TEACHE
   Brooks D.M., 1985, THEOR PRACT, V24, P63, DOI DOI 10.1080/00405848509543148
   BROPHY J, 1986, AM PSYCHOL, V41, P1069, DOI 10.1037/0003-066X.41.10.1069
   Brophy J., 1986, HDB RES TEACHING, V3rd
   Brophy J.E., 2006, HDB ED PSYCHOL, V2nd, P755
   Bryk AnthonyS, 2002, HIERARCHICAL LINEAR, V1
   Carter K, 2006, HANDBOOK OF CLASSROOM MANAGEMENT: RESEARCH, PRACTICE, AND CONTEMPORARY ISSUES, P373
   Church MA, 2001, J EDUC PSYCHOL, V93, P43, DOI 10.1037//0022-0663.93.1.43
   Connell J.P., 1991, Self processes in development: Minnesota symposium on child psychology, V23, P167
   Daniels H., 1998, METHODS MATTER 6 STR
   de Charms R., 1976, Enhancing motivation: Change in the classroom
   de Charms R., 1984, RES MOTIVATION ED, V1, P275
   Deci E.L., 2002, Handbook of self-determination research
   DECI EL, 1981, J EDUC PSYCHOL, V73, P642, DOI 10.1037/0022-0663.73.5.642
   Deci EL, 1999, PSYCHOL BULL, V125, P627, DOI 10.1037/0033-2909.125.6.627
   DECI EL, 1994, J PERS, V62, P119, DOI 10.1111/j.1467-6494.1994.tb00797.x
   den Brok P, 2004, SCH EFF SCH IMPROV, V15, P407, DOI 10.1080/09243450512331383262
   DOYLE W, 1986, HDB RES TEACHING, P432
   Doyle W, 2006, HANDBOOK OF CLASSROOM MANAGEMENT: RESEARCH, PRACTICE, AND CONTEMPORARY ISSUES, P97
   EMMER ET, 1980, ELEM SCHOOL J, V80, P219, DOI 10.1086/461192
   EVERTSON CM, 1982, J EDUC PSYCHOL, V74, P485, DOI 10.1037/0022-0663.74.4.485
   EVERTSON CM, 2006, HDB CLASSROOM TNANAG
   Finn JD, 1997, J APPL PSYCHOL, V82, P221, DOI 10.1037/0021-9010.82.2.221
   Fraser B.J., 1994, Handbook of research on science teaching and learning, P493
   Fredricks JA, 2004, REV EDUC RES, V74, P59, DOI 10.3102/00346543074001059
   Furrer C, 2003, J EDUC PSYCHOL, V95, P148, DOI 10.1037/0022-0663.95.1.148
   Goh SC, 1996, PSYCHOL REP, V79, P515, DOI 10.2466/pr0.1996.79.2.515
   Gottfried AE, 2001, J EDUC PSYCHOL, V93, P3, DOI 10.1037/0022-0663.93.1.3
   GROLNICK WS, 1987, J PERS SOC PSYCHOL, V52, P890, DOI 10.1037/0022-3514.52.5.890
   Hu LT, 1999, STRUCT EQU MODELING, V6, P1, DOI 10.1080/10705519909540118
   HUSTONSTEIN A, 1977, CHILD DEV, V48, P908, DOI 10.2307/1128340
   JANG H, 2009, PRESERVING ENHANCING
   Jang HS, 2008, J EDUC PSYCHOL, V100, P798, DOI 10.1037/a0012841
   Joreskog K.G., 1993, Sage Focus Editions
   Jreskog K. G., 1993, Lisrel 8: Structural EquationModelling with the SIMPLIS Command Language
   Kaplan A, 1999, LEARN INDIVID DIFFER, V11, P187, DOI 10.1016/S1041-6080(00)80005-9
   KOENIGS SS, 1977, J APPL SOC PSYCHOL, V7, P95, DOI 10.1111/j.1559-1816.1977.tb01332.x
   KOESTNER R, 1984, J PERS, V52, P233, DOI 10.1111/j.1467-6494.1984.tb00879.x
   Mageau GA, 2003, J SPORT SCI, V21, P883, DOI 10.1080/0264041031000140374
   Martinez-Pons M, 2002, THEOR PRACT, V41, P126, DOI 10.1207/s15430421tip4102_9
   O'Donnell A.M., 2006, Handbook of educational psychology, V2nd, P781, DOI [DOI 10.4324/9780203874790, http://www.loc.gov/catdir/toc/ecip064/2005035459.html]
   Perlmuter L.C., 1979, CHOICE PERCEIVED CON
   Raudenbush S., 2004, HLM 6: Linear and nonlinear modeling
   Reeve J, 2006, J EDUC PSYCHOL, V98, P209, DOI 10.1037/0022-0663.98.1.209
   Reeve J, 2004, MOTIV EMOTION, V28, P147, DOI 10.1023/B:MOEM.0000032312.95499.6f
   Reeve J, 2002, MOTIV EMOTION, V26, P183, DOI 10.1023/A:1021711629417
   Reeve J, 2004, RES SOCIOCULT INFLUE, P31
   Reeve J, 2009, EDUC PSYCHOL-US, V44, P159, DOI 10.1080/00461520903028990
   Roeser RW, 1996, J EDUC PSYCHOL, V88, P408, DOI 10.1037/0022-0663.88.3.408
   ROSENHOLTZ SJ, 1984, ELEM SCHOOL J, V85, P21, DOI 10.1086/461389
   Ryan RM, 1999, ADV MOTIV A, V11, P45
   Ryan RM, 2000, AM PSYCHOL, V55, P68, DOI 10.1037/0003-066X.55.1.68
   RYAN RM, 1983, J PERS SOC PSYCHOL, V45, P736, DOI 10.1037/0022-3514.45.4.736
   Schuh KL, 2004, TEACH TEACH EDUC, V20, P833, DOI 10.1016/j.tate.2004.09.008
   SCHULTZ RA, 1982, ALBERTA J EDUC RES, V28, P9
   Sierens E, 2009, BRIT J EDUC PSYCHOL, V79, P57, DOI 10.1348/000709908X304398
   Skinner E.A., 1998, Monographs of the Society for Research in Child Development, Serial No. 254, V63
   SKINNER EA, 1993, J EDUC PSYCHOL, V85, P571, DOI 10.1037/0022-0663.85.4.571
   SKINNER EA, 1990, J EDUC PSYCHOL, V82, P22, DOI 10.1037/0022-0663.82.1.22
   Skinner E, 2008, J EDUC PSYCHOL, V100, P765, DOI 10.1037/a0012840
   Tucker CM, 2002, PSYCHOL SCHOOLS, V39, P477, DOI 10.1002/pits.10038
   Van Tartwijk J, 1998, TEACH TEACH EDUC, V14, P607, DOI 10.1016/S0742-051X(98)00011-0
   Wellborn J. G., 1991, Engaged and dissaffected action: The conceptualization and measurement of motivation in the academic domain
   Wolters CA, 2004, J EDUC PSYCHOL, V96, P236, DOI 10.1037/0022-0663.96.2.236
   WUBBELS T, 1991, INT J INTERCULT REL, V15, P1, DOI 10.1016/0147-1767(91)90070-W
   Wubbels T., 1993, Do you know what you look like? Interpersonal relationships in education, P13
   Wubbels T, 2006, HANDBOOK OF CLASSROOM MANAGEMENT: RESEARCH, PRACTICE, AND CONTEMPORARY ISSUES, P1161
NR 71
TC 842
Z9 1120
U1 12
U2 309
PU AMER PSYCHOLOGICAL ASSOC
PI WASHINGTON
PA 750 FIRST ST NE, WASHINGTON, DC 20002-4242 USA
SN 0022-0663
EI 1939-2176
J9 J EDUC PSYCHOL
JI J. Educ. Psychol.
PD AUG
PY 2010
VL 102
IS 3
BP 588
EP 600
DI 10.1037/a0019682
PG 13
WC Psychology, Educational
WE Social Science Citation Index (SSCI)
SC Psychology
GA 640JB
UT WOS:000281046400005
DA 2024-07-15
ER

PT J
AU Sharkey, JD
   You, S
   Schnoebelen, K
AF Sharkey, Jill D.
   You, Sukkyung
   Schnoebelen, Katrina
TI Relations among school assets, individual resilience, and student
   engagement for youth grouped by level of family functioning
SO PSYCHOLOGY IN THE SCHOOLS
LA English
DT Article
ID ACADEMIC ENGAGEMENT; MIDDLE SCHOOL; ADOLESCENTS; CONNECTEDNESS; RISK;
   ACHIEVEMENT; OUTCOMES; CONTEXT; TEACHER; INVOLVEMENT
AB Given the importance of student engagement for healthy outcomes, research needs to investigate whether school-based assets promote student engagement beyond individual and family influences, Unfortunately, such research has been limited by a lack of valid instrumentation. After examining the psychometrics of the California Healthy Kids Survey Resilience Youth Development Module, we used this risk and resilience instrument with a randomly selected sample, of 10,000 diverse 7th, 9th-, and 11th-grade students to test a model of relations between school assets, individual resilience, and student engagement for students grouped by level of family assets. Although youth in the low family asset group reported lower student engagement, contrary to hypothesis, multigroup structural equation modeling revealed that school assets did not have a differential relation for low family asset youth compared to their high family asset peers. School assets were associated with student engagement for all groups, even accounting for individual resilience. Implications and future directions are provided. (c) 2008 Wiley Periodicals, Inc.
C1 [Sharkey, Jill D.; You, Sukkyung; Schnoebelen, Katrina] Univ Calif Santa Barbara, Gevirtz Grad Sch Educ, Dept Counseling Clin & Sch Psychol, Santa Barbara, CA 93106 USA.
C3 University of California System; University of California Santa Barbara
RP Sharkey, JD (corresponding author), Univ Calif Santa Barbara, Gevirtz Grad Sch Educ, Dept Counseling Clin & Sch Psychol, Santa Barbara, CA 93106 USA.
EM jsharkey@education.ucsb.edu
CR Annunziata D, 2006, J YOUTH ADOLESCENCE, V35, P105, DOI 10.1007/s10964-005-9016-3
   [Anonymous], 1980, ANN M PSYCH SOC IOW
   Arbuckle J., 1999, AMOS user's guide
   Arbuckle J.L., 1996, ADV STRUCTURAL EQUAT, P243, DOI DOI 10.4324/9781315827414
   Benard B., 2004, RESILIENCY WHAT WE H
   BENTLER PM, 1980, PSYCHOL BULL, V88, P588, DOI 10.1037/0033-2909.107.2.238
   BENTLER PM, 1990, PSYCHOL BULL, V107, P238, DOI 10.1037/0033-2909.88.3.588
   Blum RW, 2004, J SCHOOL HEALTH, V74, P231, DOI 10.1111/j.1746-1561.2004.tb08278.x
   Bohnert AM, 2007, J RES ADOLESCENCE, V17, P221, DOI 10.1111/j.1532-7795.2007.00520.x
   Bond L., 2007, J ADOLESCENT HEALTH, V40, pe9, DOI [10.1016/j.jadohealth.2006.10.013, DOI 10.1016/J.JADOHEALTH.2006.10.013, DOI 10.1016/J.JADOHEALTH.2006.10.013,357.E359-318]
   Brewster A., 2004, CHILD ADOLESC SOC WO, V21, P47, DOI DOI 10.1023/B:CASW.0000012348.83939.6B
   Caraway K, 2003, PSYCHOL SCHOOLS, V40, P417, DOI 10.1002/pits.10092
   Christenson S.L., 2000, PREVENTING SCH PROBL, P211, DOI DOI 10.1521/SCPQ.16.4.468.19898
   CONNELL JP, 1994, CHILD DEV, V65, P493, DOI 10.1111/j.1467-8624.1994.tb00765.x
   Cooper H, 1999, J EDUC PSYCHOL, V91, P369, DOI 10.1037/0022-0663.91.2.369
   Curran PJ, 1996, PSYCHOL METHODS, V1, P16, DOI 10.1037//1082-989X.1.1.16
   Finn JD, 1997, J APPL PSYCHOL, V82, P221, DOI 10.1037/0021-9010.82.2.221
   FINN JD, 1989, REV EDUC RES, V59, P117, DOI 10.3102/00346543059002117
   Fredricks JA, 2004, REV EDUC RES, V74, P59, DOI 10.3102/00346543074001059
   Furlong M., 2006, HDB SCH VIOLENCE SCH, P235
   Furrer C, 2003, J EDUC PSYCHOL, V95, P148, DOI 10.1037/0022-0663.95.1.148
   GARMEZY N, 1993, PSYCHIATRY, V56, P127
   Glasgow KL, 1997, CHILD DEV, V68, P507, DOI 10.2307/1131675
   Gore S., 1994, Stress, risk, and resilience in children and adolescents: Processes, mechanisms, and Interventions, P19
   Hanson T.L., 2002, Health risks, resilience, and the Academic Performance Index (California Healthy Kids Survey Factsheet 1)
   Hu LT, 1999, STRUCT EQU MODELING, V6, P1, DOI 10.1080/10705519909540118
   Hughes J, 2007, J EDUC PSYCHOL, V99, P39, DOI 10.1037/0022-0663.99.1.39
   Jessor R., 1998, Applied Developmental Science, V2, P194
   Jiménez-González C, 2004, INT J LIFE CYCLE ASS, V9, P114, DOI 10.1007/BF02978570
   Jimerson S.R., 2003, CALIFORNIA SCH PSYCH, V8, P7, DOI [DOI 10.1007/BF03340893, 10.1007/BF03340893, 10.1007/bf03340893]
   Jimerson S.R., 2004, CALIFORNIA SCH PSYCH, V9, P9, DOI [DOI 10.1007/BF03340903, 10.1007/BF03340903]
   Kenny ME, 2006, J COUNS PSYCHOL, V53, P272, DOI 10.1037/0022-0167.53.2.272
   Kenny ME, 2003, J COUNS PSYCHOL, V50, P142, DOI 10.1037/0022-0167.50.2.142
   Kirby L., 1997, RISK RESILIENCE CHIL, DOI 10.1080/00377317.2018.1478485
   Klem AM, 2004, J SCHOOL HEALTH, V74, P262, DOI 10.1111/j.1746-1561.2004.tb08283.x
   Leffert N., 1998, APPL DEV SCI, V2, P209
   Libbey HP, 2004, J SCHOOL HEALTH, V74, P274, DOI 10.1111/j.1746-1561.2004.tb08284.x
   Maddox SJ, 2003, CLIN CHILD FAM PSYCH, V6, P31, DOI 10.1023/A:1022214022478
   Mahoney JL, 1997, DEV PSYCHOL, V33, P241, DOI 10.1037/0012-1649.33.2.241
   Masten AS, 1999, DEV PSYCHOPATHOL, V11, P143, DOI 10.1017/S0954579499001996
   McNeely Clea A, 2002, J Sch Health, V72, P138
   O'Farrell S.L., 2003, CALIFORNIA SCH PSYCH, V8, P53, DOI DOI 10.1007/BF03340896
   Patrick H, 2007, J EDUC PSYCHOL, V99, P83, DOI 10.1037/0022-0663.99.1.83
   Patterson G.R., 1992, Antisocial boys
   Reschly AL, 2006, REM SPEC EDUC, V27, P276, DOI 10.1177/07419325060270050301
   Sameroff AJ, 2000, DEV PSYCHOPATHOL, V12, P297, DOI 10.1017/S0954579400003035
   SAMEROFF AJ, 2000, EARLY INTERVENTION H, P159
   Sampson R. J., 1995, Crime in the making: Pathways and turning points through life
   Seaton EK, 2003, J FAM ISSUES, V24, P627, DOI 10.1177/0192513X03252572
   Shochet IM, 2006, J CLIN CHILD ADOLESC, V35, P170, DOI 10.1207/s15374424jccp3502_1
   Sinclair M.F., 2003, J CALIFORNIA ASS SCH, V8, P29, DOI [10.1007/bf03340894, DOI 10.1007/BF03340894, 10.1007/BF03340894]
   Sirin S.R., 2005, APPL DEV SCI, V9, P5, DOI DOI 10.1207/S1532480XADS0901_2
   Sirin SR, 2004, YOUTH SOC, V35, P323, DOI 10.1177/0044118X03255006
   Steenkamp JBEM, 1998, J CONSUM RES, V25, P78, DOI 10.1086/209528
   STEINBERG L, 1992, CHILD DEV, V63, P1266, DOI 10.1111/j.1467-8624.1992.tb01694.x
   Taylor RD, 2005, J APPL DEV PSYCHOL, V26, P39, DOI 10.1016/j.appdev.2004.10.003
   Tran O., 2004, California School Psychologist, V9, P63
   Tucker CM, 2002, PSYCHOL SCHOOLS, V39, P477, DOI 10.1002/pits.10038
   Wentzel KR, 1998, J EDUC PSYCHOL, V90, P202, DOI 10.1037/0022-0663.90.2.202
   West S.G., 1995, Structural equation modeling: Concepts, issues, and applications, P56, DOI DOI 10.1037/0008-400X.26.2.210
   Wettersten KB, 2005, J COUNS PSYCHOL, V52, P658, DOI 10.1037/0022-0167.52.4.658
   Woolley ME, 2007, FAM RELAT, V56, P92, DOI 10.1111/j.1741-3729.2007.00442.x
   You S., 2005, THESIS U CALIFORNIA
NR 63
TC 67
Z9 121
U1 2
U2 27
PU WILEY
PI HOBOKEN
PA 111 RIVER ST, HOBOKEN 07030-5774, NJ USA
SN 0033-3085
EI 1520-6807
J9 PSYCHOL SCHOOLS
JI Psychol. Schools
PD MAY
PY 2008
VL 45
IS 5
BP 402
EP 418
DI 10.1002/pits.20305
PG 17
WC Psychology, Educational
WE Social Science Citation Index (SSCI)
SC Psychology
GA 290TE
UT WOS:000255144300004
DA 2024-07-15
ER

PT J
AU Bauer, CA
   Boemelburg, R
   Walton, GM
AF Bauer, Christina A.
   Boemelburg, Raphael
   Walton, Gregory M.
TI Resourceful Actors, Not Weak Victims: Reframing Refugees' Stigmatized
   Identity Enhances Long-Term Academic Engagement
SO PSYCHOLOGICAL SCIENCE
LA English
DT Article
DE stigma; refugees; intervention; stereotype threat; open data; open
   materials
ID STEREOTYPE THREAT; ACHIEVEMENT GAP; SELF; INTERVENTIONS; PERFORMANCE;
   SCHOOL
AB Refugees suffer from a stigmatized identity portraying them as weak, unskilled victims. We developed a brief (10-min) intervention that reframed refugees' identity as being, by its very nature, a source of strength and skills. Reading and writing exercises, provided by a university, highlighted how refugees' experiences helped them acquire skills such as perseverance and the ability to cope with adversity, which could help them succeed in a new country. In Experiment 1 (N = 93), the intervention boosted refugees' (a) confidence in their ability to succeed at an imagined university and (b) challenge seeking: Participants were 70% more likely to take on an academic exercise labeled as difficult. In Experiment 2, the intervention, delivered to refugees entering an online university (N = 533), increased engagement in the online-learning environment by 23% over the subsequent year. There was also evidence of greater course completion. It is possible to reframe stigmatized individuals' identity as inherently strong and resourceful, helping them put their strengths to use.
C1 [Bauer, Christina A.] Free Univ Berlin, Dept Educ & Psychol, Berlin, Germany.
   [Boemelburg, Raphael] Univ St Gallen, Inst Technol Management, St Gallen, Switzerland.
   [Walton, Gregory M.] Stanford Univ, Dept Psychol, Stanford, CA USA.
C3 Free University of Berlin; University of St Gallen; Stanford University
RP Bauer, CA (corresponding author), Free Univ Berlin, Dept Educ & Psychol, Berlin, Germany.
EM christina.bauer@univie.ac.at
RI Hannover, Bettina/CAH-6542-2022
OI Hannover, Bettina/0000-0003-1916-8455; Boemelburg,
   Raphael/0000-0002-6314-8286; Bauer, Christina/0000-0002-9042-2965
CR [Anonymous], 2019, GLOB TRENDS FORC DIS
   Bauer CA, 2020, EUR J SOC PSYCHOL, V50, P810, DOI 10.1002/ejsp.2666
   Brannon TN, 2015, J PERS SOC PSYCHOL, V108, P586, DOI 10.1037/a0038992
   Bryan CJ, 2014, CHILD DEV, V85, P1836, DOI 10.1111/cdev.12244
   Cohen GL, 2006, SCIENCE, V313, P1307, DOI 10.1126/science.1128317
   Davis D, 2017, SEVENTH INTERNATIONAL LEARNING ANALYTICS & KNOWLEDGE CONFERENCE (LAK'17), P454, DOI 10.1145/3027385.3027411
   Dee TS, 2017, AM EDUC RES J, V54, P127, DOI 10.3102/0002831216677002
   Dekker R, 2018, SOC MEDIA SOC, V4, DOI 10.1177/2056305118764439
   Dumont J.C., 2016, COMMUNICATION 0825
   European Commission, 2016, 033 LUX PUBL OFF EUR
   Goyer JP, 2019, J PERS SOC PSYCHOL, V117, P229, DOI 10.1037/pspa0000152
   Jansen EPWA, 2010, EDUC STUD-UK, V36, P569, DOI 10.1080/03055691003729070
   Johnson HL, 2011, THIRD WORLD Q, V32, P1015, DOI 10.1080/01436597.2011.586235
   KELLEY HH, 1980, ANNU REV PSYCHOL, V31, P457, DOI 10.1146/annurev.ps.31.020180.002325
   Kessler T, 2002, J PERS SOC PSYCHOL, V82, P75, DOI 10.1037//0022-3514.82.1.75
   Kizilcec R. F., 2013, P 3 INT C LEARN AN K, P170, DOI 10.1145/2460296.2460330
   Kizilcec RF, 2017, SCIENCE, V355, P251, DOI 10.1126/science.aag2063
   Kraft MA, 2020, EDUC RESEARCHER, V49, P241, DOI 10.3102/0013189X20912798
   Nosek B., 2021, FUTURE OPEN SCI NEED
   O'Hara RB, 2010, METHODS ECOL EVOL, V1, P118, DOI 10.1111/j.2041-210X.2010.00021.x
   Oyserman D, 2002, J ADOLESCENCE, V25, P313, DOI 10.1006/jado.2002.0474
   Paunesku D, 2015, PSYCHOL SCI, V26, P784, DOI 10.1177/0956797615571017
   Pronin E, 2004, J EXP SOC PSYCHOL, V40, P152, DOI 10.1016/S0022-1031(03)00088-X
   Purdie-Vaughns V, 2008, SEX ROLES, V59, P377, DOI 10.1007/s11199-008-9424-4
   Scheible, 2018, ALPHABETISIERUNG DEU
   Schmader T, 2002, J EXP SOC PSYCHOL, V38, P194, DOI 10.1006/jesp.2001.1500
   Shapiro S, 2017, J LANG IDENTITY EDUC, V16, P80, DOI 10.1080/15348458.2016.1277725
   STEELE CM, 1995, J PERS SOC PSYCHOL, V69, P797, DOI 10.1037/0022-3514.69.5.797
   Stephens NM, 2014, PSYCHOL SCI, V25, P943, DOI 10.1177/0956797613518349
   Taylor VJ, 2011, PERS SOC PSYCHOL B, V37, P1055, DOI 10.1177/0146167211406506
   Thomas CC, 2020, P NATL ACAD SCI USA, V117, P15546, DOI 10.1073/pnas.1917046117
   Timotijevic L, 2000, J COMMUNITY APPL SOC, V10, P355, DOI 10.1002/1099-1298(200009/10)10:5<355::AID-CASP594>3.0.CO;2-Y
   Tissot A., 2019, Interim report I on the research project Evaluation of the						integration courses (EvIk): main						results
   Walton G M., 2020, Applications of Social Psychology, P58, DOI [10.4324/9780367816407-4, DOI 10.4324/9780367816407-4]
   Walton GM, 2007, J PERS SOC PSYCHOL, V92, P82, DOI 10.1037/0022-3514.92.1.82
   Walton GM, 2020, CURR DIR PSYCHOL SCI, V29, P219, DOI 10.1177/0963721420904453
   Walton GM, 2018, PSYCHOL REV, V125, P617, DOI 10.1037/rev0000115
   WORD CO, 1974, J EXP SOC PSYCHOL, V10, P109, DOI 10.1016/0022-1031(74)90059-6
   Yeager DS, 2019, NATURE, V573, P364, DOI 10.1038/s41586-019-1466-y
   Yeager DS, 2016, P NATL ACAD SCI USA, V113, pE3341, DOI 10.1073/pnas.1524360113
   Yusuf M, 2011, PROCD SOC BEHV, V15, P2623, DOI 10.1016/j.sbspro.2011.04.158
NR 41
TC 21
Z9 21
U1 7
U2 51
PU SAGE PUBLICATIONS INC
PI THOUSAND OAKS
PA 2455 TELLER RD, THOUSAND OAKS, CA 91320 USA
SN 0956-7976
EI 1467-9280
J9 PSYCHOL SCI
JI Psychol. Sci.
PD DEC
PY 2021
VL 32
IS 12
BP 1896
EP 1906
AR 09567976211028978
DI 10.1177/09567976211028978
EA NOV 2021
PG 11
WC Psychology, Multidisciplinary
WE Social Science Citation Index (SSCI)
SC Psychology
GA XN9UF
UT WOS:000721348600001
PM 34793270
OA hybrid, Green Published
DA 2024-07-15
ER

PT J
AU Teuber, Z
   Nussbeck, FW
   Wild, E
AF Teuber, Ziwen
   Nussbeck, Fridtjof W.
   Wild, Elke
TI The Bright Side of Grit in Burnout-Prevention: Exploring Grit in the
   Context of Demands-Resources Model among Chinese High School Students
SO CHILD PSYCHIATRY & HUMAN DEVELOPMENT
LA English
DT Article
DE Personality; Resilience; Life satisfaction; Academic achievement;
   Chinese learners
ID ENGAGEMENT; ACHIEVEMENT; PERFORMANCE; VALIDATION; EDUCATION; IMPACT;
   SIZE
AB This study contributes to understanding students' emotional responses to academic stressors by integrating grit into the well-established Job Demands-Resources Model and by examining the relationship between academic demands, grit (consistency of interests, perseverance of effort), burnout, engagement, academic achievement, depression, and life satisfaction in Chinese students. We conducted a self-report study withN = 1527 Chinese high school students (M-age = 16.38 years,SD = 1.04). The results of structural equation modeling showed that after controlling for gender, socio-economic status, and school types, demands positively related to burnout and negatively related to engagement. Both facets of grit negatively related to exhaustion, whereas only perseverance of effort positively related to engagement. Burnout positively related to depression and negatively related to life satisfaction, whereas engagement positively related to life satisfaction. However, neither burnout nor engagement was related to academic achievement. Our findings indicate that grit may be protective against school burnout.
C1 [Teuber, Ziwen; Wild, Elke] Bielefeld Univ, Dept Psychol, Univ Str 25, D-33615 Bielefeld, Germany.
   [Nussbeck, Fridtjof W.] Univ Konstanz, Dept Psychol, Constance, Germany.
C3 University of Bielefeld; University of Konstanz
RP Teuber, Z (corresponding author), Bielefeld Univ, Dept Psychol, Univ Str 25, D-33615 Bielefeld, Germany.
EM zteuber@uni-bielefeld.de
RI Teuber, Ziwen/ABE-1720-2021; Nussbeck, Fridtjof Wilhelm/I-8938-2016
OI Teuber, Ziwen/0000-0002-3745-9021; Nussbeck, Fridtjof
   Wilhelm/0000-0003-4002-8916
CR Abuhassàn A, 2015, J INDIVID DIFFER, V36, P205, DOI 10.1027/1614-0001/a000175
   [Anonymous], 2006, Maslach Burnout Inventory Manual
   [Anonymous], 2017, PISA 2015 RES, VIII
   [Anonymous], 2013, PISA 2012 RES WHAT M
   Bakker A.B., 2007, Journal of Managerial Psychology, V22, P309, DOI DOI 10.1108/02683940710733115
   Bakker AB, 2000, ANXIETY STRESS COPIN, V13, P247, DOI 10.1080/10615800008549265
   Bakker AB, 2014, RESOURCES THEORY WEL, P1
   Bask M, 2013, EUR J PSYCHOL EDUC, V28, P511, DOI 10.1007/s10212-012-0126-5
   Bowman NA, 2015, SOC PSYCHOL PERS SCI, V6, P639, DOI 10.1177/1948550615574300
   [陈祉妍 CHEN Zhi-yan], 2009, [中国临床心理学杂志, Chinese Journal of Clinical Psychology], V17, P443
   Chiu MM, 2006, SCI STUD READ, V10, P331, DOI 10.1207/s1532799xssr1004_1
   Credé M, 2017, J PERS SOC PSYCHOL, V113, P492, DOI 10.1037/pspp0000102
   Datu JAD, 2019, YOUTH SOC, V51, P865, DOI 10.1177/0044118X18760402
   Datu JAD, 2018, SCHOOL PSYCHOL INT, V39, P510, DOI 10.1177/0143034318793468
   Datu JAD, 2018, SCHOOL PSYCHOL QUART, V33, P428, DOI 10.1037/spq0000234
   Datu JAD, 2016, PSYCHOLOGY OF ASIAN LEARNERS: A FESTSCHRIFT IN HONOR OF DAVID WATKINS, P503, DOI 10.1007/978-981-287-576-1_31
   DIENER E, 1985, J PERS ASSESS, V49, P71, DOI 10.1207/s15327752jpa4901_13
   Disabato DJ, 2019, J PERS, V87, P194, DOI 10.1111/jopy.12382
   Duckworth A, 2014, CURR DIR PSYCHOL SCI, V23, P319, DOI 10.1177/0963721414541462
   Duckworth AL, 2007, J PERS SOC PSYCHOL, V92, P1087, DOI 10.1037/0022-3514.92.6.1087
   Duckworth AL, 2011, SOC PSYCHOL PERS SCI, V2, P174, DOI 10.1177/1948550610385872
   Duckworth AL, 2009, J PERS ASSESS, V91, P166, DOI 10.1080/00223890802634290
   Eskreis-Winkler L, 2014, FRONT PSYCHOL, V5, DOI 10.3389/fpsyg.2014.00036
   Fries S, 2008, CONTEMP EDUC PSYCHOL, V33, P119, DOI 10.1016/j.cedpsych.2007.10.001
   Gusy B, 2016, Z GESUNDHEITSPSYCHOL, V24, P41, DOI 10.1026/0943-8149/a000153
   Hakanen JJ, 2008, WORK STRESS, V22, P224, DOI 10.1080/02678370802379432
   Hansen MH, 2018, SAGE HDB CONT CHINA, V1, P1093
   Henry-Huthmacher C, 2008, ELTERN UNTER DRUCK
   Hill NE, 2009, DEV PSYCHOL, V45, P740, DOI 10.1037/a0015362
   Hobfoll SE, 2002, REV GEN PSYCHOL, V6, P307, DOI 10.1037//1089-2680.6.4.307
   Hodge B, 2018, RES HIGH EDUC, V59, P448, DOI 10.1007/s11162-017-9474-y
   Hu LT, 1999, STRUCT EQU MODELING, V6, P1, DOI 10.1080/10705519909540118
   Hui L, 2005, ISS EDUC RES, V15, P17
   Klein A, 2000, PSYCHOMETRIKA, V65, P457, DOI 10.1007/BF02296338
   Klusmann U, 2008, APPL PSYCHOL-INT REV, V57, P127, DOI 10.1111/j.1464-0597.2008.00358.x
   Lau KL, 2008, BRIT J EDUC PSYCHOL, V78, P331, DOI 10.1111/j.2044-8279.2008.tb00486.x
   LEITER MP, 1988, J ORGAN BEHAV, V9, P297, DOI 10.1002/job.4030090402
   Li J, 2002, J CROSS CULT PSYCHOL, V33, P248, DOI 10.1177/0022022102033003003
   Li JG, 2018, J PSYCHOEDUC ASSESS, V36, P291, DOI 10.1177/0734282916674858
   Lin SH, 2014, ACT LEARN HIGH EDUC, V15, P77, DOI 10.1177/1469787413514651
   Little TD, 2002, STRUCT EQU MODELING, V9, P151, DOI 10.1207/S15328007SEM0902_1
   MacCallum RC, 1999, PSYCHOL METHODS, V4, P84, DOI 10.1037/1082-989x.4.1.84
   Maddi SR, 2012, MIL PSYCHOL, V24, P19, DOI 10.1080/08995605.2012.639672
   Maslach C, 2001, ANNU REV PSYCHOL, V52, P397, DOI 10.1146/annurev.psych.52.1.397
   Musumari PM, 2018, PLOS ONE, V13, DOI 10.1371/journal.pone.0209121
   Muthen L., 2015, MPLUS USERS GUIDE
   Parker PD, 2011, LEARN INDIVID DIFFER, V21, P244, DOI 10.1016/j.lindif.2011.01.005
   Pavot W, 2009, SOC INDIC RES SER, V39, P101, DOI 10.1007/978-90-481-2354-4_5
   RADLOFF L S, 1977, Applied Psychological Measurement, V1, P385, DOI 10.1177/014662167700100306
   Rasmussen Avery., PERCEIVED MENTAL HLT
   RENZULLI JS, 1978, PHI DELTA KAPPAN, V60, P180
   Rimfeld K, 2016, J PERS SOC PSYCHOL, V111, P780, DOI 10.1037/pspp0000089
   Salmela-Aro K, 2014, BRIT J EDUC PSYCHOL, V84, P137, DOI 10.1111/bjep.12018
   Salmela-Aro K, 2012, EUR J PSYCHOL ASSESS, V28, P60, DOI 10.1027/1015-5759/a000091
   Salmela-Aro K, 2009, J YOUTH ADOLESCENCE, V38, P1316, DOI 10.1007/s10964-008-9334-3
   Salmela-Aro K, 2009, EUR J PSYCHOL ASSESS, V25, P48, DOI 10.1027/1015-5759.25.1.48
   Schaufeli W., 2004, UWES: Utrecht Work Engagement Scale: Preliminary Manual
   Schaufeli W.B., 2014, Bridging occupational, organizational and public health, P43, DOI [DOI 10.1007/978-94-007-5640-3_4, 10.1007/978-94-007-5640-3_4]
   Schermelleh-Engel K., 2003, METHODS PSYCHOL RES, V8, P23, DOI DOI 10.1002/0470010940
   Schmidt FTC, 2018, EUR J PERSONALITY, V32, P705, DOI 10.1002/per.2171
   Sellar S, 2013, COMP EDUC, V49, P464, DOI 10.1080/03050068.2013.770943
   Shechtman N., 2013, PROMOTING GRIT TENAC, DOI DOI 10.17226/18314
   Tan C, 2017, COMP EDUC, V53, P209, DOI 10.1080/03050068.2017.1299845
   Taris TW, 2005, WORK STRESS, V19, P238, DOI 10.1080/02678370500270453
   Teuber Z, 2019, SCH BURNOUT CHINESE
   Teuber Z, 2020, PRAVENT GESUNDHEIT, V15, P269, DOI 10.1007/s11553-019-00752-1
   Toppinen-Tanner S, 2009, STRESS HEALTH, V25, P287, DOI 10.1002/smi.1282
   Tremblay Maxime A., 2011, SA j. ind. Psychol., V37, P10
   Tu MW, 2019, CHILD GEOGR, V17, P565, DOI 10.1080/14733285.2017.1393499
   Walburg V, 2014, CHILD YOUTH SERV REV, V42, P28, DOI 10.1016/j.childyouth.2014.03.020
   Wang HX, 2011, FRONT EDUC CHINA, V6, P227, DOI 10.1007/s11516-011-0130-6
   Wolf EJ, 2013, EDUC PSYCHOL MEAS, V73, P913, DOI 10.1177/0013164413495237
   Wu Y, 2010, INTERMETALLICS, V18, P157, DOI 10.1016/j.intermet.2009.07.008
   Xanthopoulou D., 2007, INT J STRESS MANAGE, V14, P121, DOI [10.1037/1072-5245.14.2.121, DOI 10.1037/1072-5245.14.2.121, 10.1037/1072-5245.142.121, DOI 10.1037/1072-5245.142.121]
   You YH, 2007, FRONT EDUC CHINA, V2, P229, DOI 10.1007/s11516-007-0019-6
   Zhao YK, 2018, FRONT PSYCHOL, V9, DOI 10.3389/fpsyg.2018.02007
   Zhou M, 2018, INT J ENV RES PUB HE, V15, DOI 10.3390/ijerph15020283
NR 77
TC 39
Z9 43
U1 2
U2 33
PU SPRINGER
PI NEW YORK
PA ONE NEW YORK PLAZA, SUITE 4600, NEW YORK, NY, UNITED STATES
SN 0009-398X
EI 1573-3327
J9 CHILD PSYCHIAT HUM D
JI Child Psychiat. Hum. Dev.
PD JUN
PY 2021
VL 52
IS 3
BP 464
EP 476
DI 10.1007/s10578-020-01031-3
EA JUL 2020
PG 13
WC Psychology, Developmental; Pediatrics; Psychiatry
WE Social Science Citation Index (SSCI)
SC Psychology; Pediatrics; Psychiatry
GA SA5UR
UT WOS:000555545600003
PM 32725387
OA hybrid, Green Published
DA 2024-07-15
ER

PT J
AU Muscio, A
   Ramaciotti, L
   Rizzo, U
AF Muscio, Alessandro
   Ramaciotti, Laura
   Rizzo, Ugo
TI The complex relationship between academic engagement and research
   output: Evidence from Italy
SO SCIENCE AND PUBLIC POLICY
LA English
DT Article
DE university funding; knowledge transfer; scientific productivity;
   research performance; publications; academic regulation
ID KNOWLEDGE TRANSFER; INDUSTRY SPONSORSHIP; UNIVERSITY; PERFORMANCE;
   ENTREPRENEURIAL; COLLABORATION; PATENTS; SCIENCE; IMPACT
AB The academic systems of several countries are adapting to the consequences of progressive cuts in public research funding and the increasing engagement of academics in commercial contracts with both the private and public sector. While promoting the so-called third mission and encouraging university-industry collaboration agreements, there is the risk that commercial activities may distract academics from their traditional academic missions of teaching and research. This paper focuses on academic research output in several academic disciplines, expressed in terms of publication and citation numbers. First, we investigate whether and how funding from research contracts and consultancies is related to research output. Secondly, we investigate how internal university policies and norms that regulate university-industry collaboration affect university research output. The empirical evidence is based on an original longitudinal dataset for 2006-2012 on scientific output and research funding for 60 Italian public universities and 173 groups of departments classified by OECD scientific area.
C1 [Muscio, Alessandro] Univ Foggia, Dipartimento Sci Agr Alimenti & Ambiente SAFE, Via Napoli 25, I-71100 Foggia, Italy.
   [Ramaciotti, Laura; Rizzo, Ugo] Univ Ferrara, Dept Econ & Management, Via Voltapaletto 11, I-44121 Ferrara, Italy.
C3 University of Foggia; University of Ferrara
RP Rizzo, U (corresponding author), Univ Ferrara, Dept Econ & Management, Via Voltapaletto 11, I-44121 Ferrara, Italy.
EM ugo.rizzo@unife.it
RI Muscio, Alessandro/P-5463-2019; Muscio, Alessandro/A-6720-2015
OI Muscio, Alessandro/0000-0001-5186-2522; Muscio,
   Alessandro/0000-0001-5186-2522; Rizzo, Ugo/0000-0002-4409-9693
CR Agrawal A, 2002, MANAGE SCI, V48, P44, DOI 10.1287/mnsc.48.1.44.14279
   Allison PD, 2002, SOCIOL METHODOL, V32, P247, DOI 10.1111/1467-9531.00117
   [Anonymous], 2002, PRACTICE SURVEYS RES
   [Anonymous], 1973, SOCIOLOGY SCI
   Arora A., 2005, ANN EC STAT, P91, DOI [10.2307/20777571, DOI 10.2307/20777571]
   Auranen O, 2010, RES POLICY, V39, P822, DOI 10.1016/j.respol.2010.03.003
   Banal-Estañol A, 2015, RES POLICY, V44, P1160, DOI 10.1016/j.respol.2015.02.006
   Behrens TR, 2001, RES POLICY, V30, P179, DOI 10.1016/S0048-7333(99)00112-2
   Bekkers R, 2008, RES POLICY, V37, P1837, DOI 10.1016/j.respol.2008.07.007
   Bercovitz J., 2006, J Technol Transf, V31, P175, DOI [10.1007/s10961-005-5029, 10.1007/s10961-005-5029-z, DOI 10.1007/S10961-005-5029-Z]
   Blumenthal D, 1996, NEW ENGL J MED, V334, P368, DOI 10.1056/NEJM199602083340606
   Blumenthal D, 2006, ACAD MED, V81, P137, DOI 10.1097/00001888-200602000-00008
   Blumenthal D, 1997, NAT GENET, V16, P104, DOI 10.1038/ng0597-104
   Bolli T, 2011, RES POLICY, V40, P136, DOI 10.1016/j.respol.2010.10.001
   Breschi S, 2007, ECON INNOV NEW TECH, V16, P101, DOI 10.1080/10438590600982830
   Butera F., 2000, European Journal of Education, V35, P403, DOI DOI 10.1111/1467-3435.00036
   Caldera A, 2010, RES POLICY, V39, P1160, DOI 10.1016/j.respol.2010.05.016
   Cameron AC., 2009, MICROECONOMETRICS US
   CAPANO G., 2000, U ITALIA
   Clark B.R., 1998, CREATING ENTREPRENEU
   Cohen WM, 2002, MANAGE SCI, V48, P1, DOI 10.1287/mnsc.48.1.1.14273
   Czarnitzki D, 2015, IND CORP CHANGE, V24, P251, DOI 10.1093/icc/dtu011
   D'Este P, 2007, RES POLICY, V36, P1295, DOI 10.1016/j.respol.2007.05.002
   DASGUPTA P, 1994, RES POLICY, V23, P487
   Defazio D, 2009, RES POLICY, V38, P293, DOI 10.1016/j.respol.2008.11.008
   Etzkowitz H, 2000, RES POLICY, V29, P313, DOI 10.1016/S0048-7333(99)00069-4
   Geuna A, 2009, MINERVA, V47, P93, DOI 10.1007/s11024-009-9118-2
   Godin B, 2003, IMPACT RES GRANTS PR
   Greene W., 2007, 15473651 ISSN NEW U
   Gulbrandsen M, 2005, RES POLICY, V34, P932, DOI 10.1016/j.respol.2005.05.004
   HAUSMAN J, 1984, ECONOMETRICA, V52, P909, DOI 10.2307/1911191
   Hottenrott H, 2014, ECON INNOV NEW TECH, V23, P109, DOI 10.1080/10438599.2013.814425
   Hottenrott H, 2011, KYKLOS, V64, P534, DOI 10.1111/j.1467-6435.2011.00519.x
   Kelchtermans S, 2011, IND CORP CHANGE, V20, P295, DOI 10.1093/icc/dtq074
   Larsen MT, 2011, RES POLICY, V40, P6, DOI 10.1016/j.respol.2010.09.013
   Lee S, 2005, SOC STUD SCI, V35, P673, DOI 10.1177/0306312705052359
   Lee Y.S., 2000, Journal of Technology Transfer, V25, P111, DOI DOI 10.1023/A:1007895322042
   Manjarrés-Henríquez L, 2009, RES HIGH EDUC, V50, P795, DOI 10.1007/s11162-009-9142-y
   MANSFIELD E, 1995, REV ECON STAT, V77, P55, DOI 10.2307/2109992
   MERTON RK, 1968, SCIENCE, V159, P56, DOI 10.1126/science.159.3810.56
   Meyer-Krahmer F, 1998, RES POLICY, V27, P835, DOI 10.1016/S0048-7333(98)00094-8
   MITCHELL JE, 1995, SOCIO ECON PLAN SCI, V29, P47, DOI 10.1016/0038-0121(95)98606-V
   Muscio A, 2015, IND CORP CHANGE, V24, P1047, DOI 10.1093/icc/dtu022
   Muscio A, 2013, RES POLICY, V42, P63, DOI 10.1016/j.respol.2012.04.010
   Muscio A, 2010, J TECHNOL TRANSFER, V35, P181, DOI 10.1007/s10961-009-9121-7
   OECD, 2010, Performance-based funding for public research in tertiary education institutions: Workshop Proceedings, V1. Aufl.
   OECD, 2007, Revised field of science and technology (FOS) classification in the Frascati Manual
   Owen-Smith J., 2001, J TECHNOL TRANSF, V26, P99, DOI [10.1023/A:1007892413701, DOI 10.1023/A:1007892413701]
   Perkmann M, 2013, RES POLICY, V42, P423, DOI 10.1016/j.respol.2012.09.007
   Perkmann M, 2011, RES POLICY, V40, P539, DOI 10.1016/j.respol.2011.01.007
   Pozzah A., 2013, J TECHNOLOGY TRANSFE, V38, P486
   QUAGLIONE D., 2014, IND INNOV, V21, P410
   Ramaciotti L, 2015, R&D MANAGE, V45, P501, DOI 10.1111/radm.12105
   Rentocchini F, 2014, INT J IND ORGAN, V32, P70, DOI 10.1016/j.ijindorg.2013.11.001
   Rizzo U, 2015, J TECHNOL TRANSFER, V40, P198, DOI 10.1007/s10961-014-9334-2
   Schneider JW, 2009, EUR POLIT SCI, V8, P364, DOI 10.1057/eps.2009.19
   Siegel DS, 2007, IND CORP CHANGE, V16, P489, DOI 10.1093/icc/dtm015
   Tartari V, 2012, IND CORP CHANGE, V21, P1117, DOI 10.1093/icc/dts004
   the individual level, ORG SCI, V19, P69
   van Eck NJ, 2013, PLOS ONE, V8, DOI 10.1371/journal.pone.0062395
   Van Looy B, 2004, RES POLICY, V33, P425, DOI 10.1016/j.respol.2003.09.004
NR 61
TC 18
Z9 19
U1 3
U2 59
PU OXFORD UNIV PRESS
PI OXFORD
PA GREAT CLARENDON ST, OXFORD OX2 6DP, ENGLAND
SN 0302-3427
EI 1471-5430
J9 SCI PUBL POLICY
JI Sci. Public Policy
PD APR
PY 2017
VL 44
IS 2
BP 235
EP 245
DI 10.1093/scipol/scw057
PG 11
WC Environmental Studies; Management; Public Administration
WE Social Science Citation Index (SSCI)
SC Environmental Sciences & Ecology; Business & Economics; Public
   Administration
GA EV4QJ
UT WOS:000401745500008
DA 2024-07-15
ER

PT J
AU Capawana, MR
AF Capawana, Michael R.
TI Psychosocial and Educational Vulnerability of Overweight Children from
   Urban Schools
SO EDUCATION AND URBAN SOCIETY
LA English
DT Article; Early Access
DE obesity; risk factors; urban education; educational reform; social
   justice
ID BODY-MASS INDEX; CHILDHOOD OBESITY; ACADEMIC-PERFORMANCE; UNITED-STATES;
   WEIGHT; COVID-19; PERCEPTIONS; PREVENTION; BEHAVIOR; HEALTHY
AB Childhood obesity is a pervasive health issue, with multifaceted implications for developmental trajectory. Participants included 5,573 K-5 students enrolled in a high-poverty urban public-school setting. Through an informal yet holistic assessment process, students identified as exhibiting overweight issues were compared to peers not designated as overweight across several relevant categories. Overweight students were more likely to be from lower socioeconomic backgrounds; have a high association with special education service needs; represent a more intensive overall risk level as perceived by student support staff; and mostly exhibit decreased performance in report card grades, standardized test scores, and academic engagement. Results confirm previously documented disparities in school functioning and consideration for at-risk status; this is especially relevant in an underserved context, in which regular access to services may be limited. Therefore, reliance on initial screening measures becomes necessary as a preventative mechanism to better assist children in need and to facilitate intervention planning.
C1 [Capawana, Michael R.] Harvard Med Sch, Massachusetts Gen Hosp, Dept Psychiat, 1 Bowdoin Sq,7th Floor, Boston, MA 02114 USA.
C3 Harvard University; Harvard Medical School; Massachusetts General
   Hospital
RP Capawana, MR (corresponding author), Harvard Med Sch, Massachusetts Gen Hosp, Dept Psychiat, 1 Bowdoin Sq,7th Floor, Boston, MA 02114 USA.
EM mcapawana@mgh.harvard.edu
CR [Anonymous], 2012, HLTH US 2011 SPEC FE
   [Anonymous], 2007, Truth in labeling: Disproportionality in special education
   [Anonymous], 2022, Childhood obesity facts
   [Anonymous], 2015, Disability and Health
   Barajas R.G., 2007, HDB FAMILIES POVERTY
   Berliner D.C., 2009, POVERTY POTENTIAL OU
   Bhattacharya S., 2018, Nature or nurture: How do we end child obesity?
   Blom-Hoffman J, 2004, J SCHOOL PSYCHOL, V42, P45, DOI 10.1016/j.jsp.2003.08.004
   Browne NT, 2021, J PEDIATR NURS, V56, P90, DOI 10.1016/j.pedn.2020.11.004
   Centers for Disease Control and Prevention, 2021, Children, obesity, and COVID-19
   Clark D, 2009, ANAL SOC ISS PUB POL, V9, P185, DOI 10.1111/j.1530-2415.2009.01186.x
   Crouch E, 2023, PREV CHRONIC DIS, V20, DOI 10.5888/pcd20.230136
   Cruse C., 2006, ESTIMATING SCH DISTR
   Daniels DY, 2008, J SCH NURS, V24, P379, DOI 10.1177/1059840508324246
   Decker DM, 2007, J SCHOOL PSYCHOL, V45, P83, DOI 10.1016/j.jsp.2006.09.004
   Delva J, 2007, AM J PREV MED, V33, pS178, DOI 10.1016/j.amepre.2007.07.008
   Dickerson A., 2012, Persistent poverty and children's cognitive development: Evidence from the UK Millennium Cohort Study
   Duncan GJ, 2011, WHITHER OPPORTUNITY?: RISING INEQUALITY, SCHOOLS, AND CHILDREN'S LIFE CHANCES, P3
   Engle PL, 2008, ANN NY ACAD SCI, V1136, P243, DOI 10.1196/annals.1425.023
   Evans GW, 2004, AM PSYCHOL, V59, P77, DOI 10.1037/0003-066X.59.2.77
   Gable S, 2012, CHILD DEV, V83, P1822, DOI 10.1111/j.1467-8624.2012.01803.x
   Gao M, 2021, LANCET DIABETES ENDO, V9, P350, DOI 10.1016/S2213-8587(21)00089-9
   Gearhardt AN, 2012, ANNU REV CLIN PSYCHO, V8, P405, DOI 10.1146/annurev-clinpsy-032511-143129
   Goodman E, 2011, J ADOLESCENT HEALTH, V49, P64, DOI 10.1016/j.jadohealth.2010.10.015
   Hackman DA, 2009, TRENDS COGN SCI, V13, P65, DOI 10.1016/j.tics.2008.11.003
   Harriger JA, 2012, INT REV PSYCHIATR, V24, P247, DOI 10.3109/09540261.2012.678817
   Heshmat R, 2014, J DIABETES METAB DIS, V13, DOI 10.1186/s40200-014-0087-0
   Hughes JN, 2005, J SCHOOL PSYCHOL, V43, P303, DOI 10.1016/j.jsp.2005.07.001
   Jones S, 2014, CHILD OBES, V10, P501, DOI 10.1089/chi.2014.0097
   Kansra AR, 2021, FRONT PEDIATR, V8, DOI 10.3389/fped.2020.581461
   Kennedy MS, 2007, AM J NURS, V107, P22
   Kinch C., 2001, Education and Treatment of Children, V24, P480
   Koletzko B, 2020, J PEDIATR GASTR NUTR, V70, P702, DOI 10.1097/MPG.0000000000002708
   Kumar S, 2017, MAYO CLIN PROC, V92, P251, DOI 10.1016/j.mayocp.2016.09.017
   Lange SJ, 2021, MMWR-MORBID MORTAL W, V70, P1278, DOI 10.15585/mmwr.mm7037a3
   Lawman HG, 2012, OBESITY, V20, P1142, DOI 10.1038/oby.2011.376
   MacLellan D, 2008, CAN J DIET PRACT RES, V69, P145, DOI 10.3148/69.3.2008.141
   McElroy SL, 2004, J CLIN PSYCHIAT, V65, P634
   Murray C, 2011, J EMOT BEHAV DISORD, V19, P41, DOI 10.1177/1063426609353607
   Must A., 2010, Clinical obesity in adults and children, V3rd, P375
   Ogden CL, 2020, JAMA-J AM MED ASSOC, V324, P1208, DOI 10.1001/jama.2020.14590
   Ogden Cynthia L, 2010, NCHS Data Brief, P1
   Ogden CL, 2014, JAMA-J AM MED ASSOC, V311, P806, DOI 10.1001/jama.2014.732
   Ogden Cynthia L, 2012, NCHS Data Brief, P1
   Pennsylvania State University, 2018, Small changes can go far in preventing childhood obesity
   Plantinga AJ, 2007, J REGIONAL SCI, V47, P857, DOI 10.1111/j.1467-9787.2007.00533.x
   Puder JJ, 2010, INT J OBESITY, V34, pS37, DOI 10.1038/ijo.2010.238
   Reig S., 2007, J INSTR PSYCHOL, V34, P214
   Ringham R. M., 2009, Obesity in youth: causes, consequences and cures, P115, DOI 10.1037/11868-006
   Romanelli R, 2020, ITAL J PEDIATR, V46, DOI 10.1186/s13052-020-00868-7
   Rupp K, 2019, CHILD OBES, V15, P323, DOI 10.1089/chi.2018.0233
   Sanyaolu Adekunle, 2019, Glob Pediatr Health, V6, p2333794X19891305, DOI 10.1177/2333794X19891305
   Satcher D, 2005, EDUC LEADERSHIP, V63, P26
   Satcher D, 2008, AM J PUBLIC HEALTH, V98, P400, DOI 10.2105/AJPH.2007.123919
   Schmeer KK, 2012, SOC SCI RES, V41, P820, DOI 10.1016/j.ssresearch.2012.01.007
   Schoon I, 2012, J EPIDEMIOL COMMUN H, V66, P716, DOI 10.1136/jech.2010.121228
   Seidler AL, 2022, FRONT ENDOCRINOL, V12, DOI 10.3389/fendo.2021.803545
   Taylor L., 2006, State Education Standards, V7, P38
   Telfer R.J., 2010, Yearbook of the American Reading Forum, P41
   Vanderwall C, 2017, BMC PEDIATR, V17, DOI 10.1186/s12887-017-0891-z
   Ward ZJ, 2017, NEW ENGL J MED, V377, P2145, DOI [10.1056/NEJMoa1703860, 10.1056/nejmoa1703860]
   Weihrauch-Blüher S, 2018, OBESITY FACTS, V11, P263, DOI 10.1159/000486512
   Woolford SJ, 2021, JAMA-J AM MED ASSOC, V326, P1434, DOI 10.1001/jama.2021.15036
   Wu N, 2017, FRONT PSYCHOL, V8, DOI 10.3389/fpsyg.2017.00611
   Yau PL, 2012, PEDIATRICS, V130, pE856, DOI 10.1542/peds.2012-0324
   Yu B, 2021, FRONT PSYCHOL, V12, DOI 10.3389/fpsyg.2021.640474
   Zenzen W, 2009, J PEDIATR HEALTH CAR, V23, P242, DOI 10.1016/j.pedhc.2008.04.008
   Zhang Y., 2011, Gansu Survey of Children and Families Papers
NR 68
TC 0
Z9 0
U1 0
U2 0
PU SAGE PUBLICATIONS INC
PI THOUSAND OAKS
PA 2455 TELLER RD, THOUSAND OAKS, CA 91320 USA
SN 0013-1245
EI 1552-3535
J9 EDUC URBAN SOC
JI Educ. Urban Soc.
PD 2024 MAY 7
PY 2024
DI 10.1177/00131245241249987
EA MAY 2024
PG 22
WC Education & Educational Research; Urban Studies
WE Social Science Citation Index (SSCI)
SC Education & Educational Research; Urban Studies
GA PU2M6
UT WOS:001216531600001
DA 2024-07-15
ER

PT J
AU Tang, H
   Zhou, SJ
   Du, XQ
   Mo, QY
   Xing, Q
AF Tang, Hui
   Zhou, Shujing
   Du, Xiaoqing
   Mo, Qiyun
   Xing, Qiang
TI Validating the Chinese Version of the Academic Grit Scale in Selected
   Adolescents
SO JOURNAL OF PSYCHOEDUCATIONAL ASSESSMENT
LA English
DT Article
DE grit; academic grit; Chinese adolescents; academic achievement; student
   engagement
ID OF-FIT INDEXES; PSYCHOMETRIC PROPERTIES; SCHOOL PERFORMANCE; ENGAGEMENT;
   SELF; ACHIEVEMENT; DISAFFECTION; PERSEVERANCE; PERSONALITY; MOTIVATION
AB This study evaluated the factor structure, measurement invariance, criterion-related and incremental validity of the Chinese version of the Academic Grit Scale (AGS) among 723 adolescents from mainland China. Results of exploratory and confirmatory factor analyses supported the single-factor model, exhibiting scalar invariance across gender and partial scalar invariance across groups (i.e., middle and high school students). The AGS total score showed internal consistency and temporal stability when used one month later. Moreover, academic grit was shown to be positively correlated with academic achievement, general grit, and dimensional student engagement. Academic grit also predicted academic achievement after isolating the effects of the related variables (i.e., general grit and student engagement) and overlapping components of academic grit and the related variables. Overall, the Chinese version of the AGS demonstrated adequate reliability and validity and was shown to be a useful tool for examining academic grit in Chinese adolescents.
C1 [Tang, Hui; Zhou, Shujing; Du, Xiaoqing] Zhaoqing Univ, Zhaoqing, Peoples R China.
   [Mo, Qiyun; Xing, Qiang] Guangzhou Univ, Guangzhou, Peoples R China.
C3 Zhaoqing University; Guangzhou University
RP Xing, Q (corresponding author), Guangzhou Univ, Sch Educ, Guangzhou Higher Educ Mega Ctr, 230 Wai Huan Xi Rd, Guangzhou 510006, Peoples R China.
EM qiang_xingpsy@126.com
RI Tang, Hui/GPX-8815-2022
OI Tang, Hui/0000-0003-2994-8076
FU National Social Science Foundation [BBA180078]
FX The authors disclosed receipt of the following financial support for the
   research, authorship, and/or publication of this article: This study was
   funded by the general topic of pedagogy during the 13<SUP>th</SUP>
   Five-Year planning of National Social Science Foundation "Research on
   the Present Situation, Influencing Mechanism and Coping Strategies of
   Young Students' Academic Frustration Based on Core Literacy" (No.
   BBA180078).
CR Akos P, 2017, REV HIGH EDUC, V40, P163, DOI 10.1353/rhe.2017.0000
   Antonakis J., 2014, The Oxford Handbook of Leadership and Organizations, P93, DOI DOI 10.1093/OXFORDHB/9780199755615.013.007
   Arco-Tirado JL, 2018, FRONT PSYCHOL, V9, DOI 10.3389/fpsyg.2018.00096
   Areepattamannil S, 2018, J PSYCHOEDUC ASSESS, V36, P856, DOI 10.1177/0734282917719976
   Barker C., 1994, RES METHODS CLIN COU
   Bazelais P., 2016, EUROPEAN J SCI MATH, V4, P33, DOI DOI 10.30935/SCIMATH/9451
   Belsley D., 1991, CONDITIONING DIAGNOS
   Chang W., 2000, Journal of Psychology in Chinese Societies, V1, P39
   Chen FF, 2007, STRUCT EQU MODELING, V14, P464, DOI 10.1080/10705510701301834
   Cheung GW, 2012, ORGAN RES METHODS, V15, P167, DOI 10.1177/1094428111421987
   Cheung GW, 2002, STRUCT EQU MODELING, V9, P233, DOI 10.1207/S15328007SEM0902_5
   Cicchetti DV., 1994, PSYCHOL ASSESSMENTS, V6, P284, DOI [10.1037/1040-3590.6.4.284, DOI 10.1037/1040-3590.6.4.284]
   Clark KN, 2019, J SCHOOL PSYCHOL, V72, P49, DOI 10.1016/j.jsp.2018.12.001
   Cormier DL, 2019, PERS INDIV DIFFER, V139, P349, DOI 10.1016/j.paid.2018.11.026
   Credé M, 2017, J PERS SOC PSYCHOL, V113, P492, DOI 10.1037/pspp0000102
   Datu JAD, 2022, J EARLY ADOLESCENCE, V42, P1052, DOI 10.1177/02724316221096082
   Datu JAD, 2021, CURR PSYCHOL, V40, P3958, DOI 10.1007/s12144-019-00358-y
   Datu JAD, 2021, FRONT PSYCHOL, V11, DOI 10.3389/fpsyg.2020.545526
   Datu JAD, 2021, J PSYCHOEDUC ASSESS, V39, P381, DOI 10.1177/0734282920974813
   Datu JAD, 2017, PERS INDIV DIFFER, V114, P198, DOI 10.1016/j.paid.2017.04.012
   Datu JAD, 2017, PERS INDIV DIFFER, V105, P135, DOI 10.1016/j.paid.2016.09.039
   Datu JAD, 2016, CURR PSYCHOL, V35, P121, DOI 10.1007/s12144-015-9374-2
   Disabato DJ, 2019, J PERS, V87, P194, DOI 10.1111/jopy.12382
   Duckworth AL, 2007, J PERS SOC PSYCHOL, V92, P1087, DOI 10.1037/0022-3514.92.6.1087
   Duckworth AL, 2009, J PERS ASSESS, V91, P166, DOI 10.1080/00223890802634290
   Flanagan KM, 2017, CBE-LIFE SCI EDUC, V16, DOI 10.1187/cbe.16-08-0253
   Fredricks JA, 2004, REV EDUC RES, V74, P59, DOI 10.3102/00346543074001059
   Fwu BJ, 2016, PSYCHOLOGY OF ASIAN LEARNERS: A FESTSCHRIFT IN HONOR OF DAVID WATKINS, P337, DOI 10.1007/978-981-287-576-1_21
   Gonzalez O, 2020, EUR J PSYCHOL ASSESS, V36, P646, DOI 10.1027/1015-5759/a000535
   Guerrero LR, 2016, ACAD PEDIATR, V16, P275, DOI 10.1016/j.acap.2015.12.016
   Han K, 2019, PSYCHOL ASSESSMENT, V31, P1481, DOI 10.1037/pas0000731
   Harter S., 1990, CHILDHOOD ADOLESCENC, P205
   Hodge B, 2018, RES HIGH EDUC, V59, P448, DOI 10.1007/s11162-017-9474-y
   Hofstede G., 1980, CULTURAL CONSEQUENCE
   Hu LT, 1999, STRUCT EQU MODELING, V6, P1, DOI 10.1080/10705519909540118
   [胡牡丽 Hu Muli], 2012, [中国临床心理学杂志, Chinese Journal of Clinical Psychology], V20, P155
   Jiang W, 2019, LEARN INDIVID DIFFER, V71, P13, DOI 10.1016/j.lindif.2019.02.004
   Lam KKL, 2022, J EDUC PSYCHOL, V114, P597, DOI 10.1037/edu0000699
   Lan XY, 2019, LEARN INDIVID DIFFER, V69, P129, DOI 10.1016/j.lindif.2018.12.003
   Leys C, 2018, J EXP SOC PSYCHOL, V74, P150, DOI 10.1016/j.jesp.2017.09.011
   Leys C, 2013, J EXP SOC PSYCHOL, V49, P764, DOI 10.1016/j.jesp.2013.03.013
   Li JG, 2018, J PSYCHOEDUC ASSESS, V36, P291, DOI 10.1177/0734282916674858
   Liu J, 2020, EDUC PSYCHOL REV, V32, P49, DOI 10.1007/s10648-019-09494-0
   Lomas T., 2015, International Journal of Wellbeing, V5, P60, DOI [DOI 10.5502/IJW.V5I4.3, 10.5502/ijw.v5i4.437, DOI 10.5502/IJW.V5I4.437, https://doi.org/10.5502/ijw.v5i4.437]
   Marcoulides KM, 2019, EDUC PSYCHOL MEAS, V79, P874, DOI 10.1177/0013164418817803
   Marsh HW, 2005, MULTIVAR APPL SER, P275
   Muenks K, 2017, J EDUC PSYCHOL, V109, P599, DOI 10.1037/edu0000153
   Muthen L. K., 1998, Mplus User's Guide, V8th
   Nimon K., 2010, Multiple Linear Regression Viewpoints, V36, P10, DOI DOI 10.2106/JBJS.M.00521
   Nimon K, 2008, BEHAV RES METHODS, V40, P457, DOI 10.3758/BRM.40.2.457
   Nimon KF, 2013, ORGAN RES METHODS, V16, P650, DOI 10.1177/1094428113493929
   Operario D, 2004, PSYCHOL HEALTH, V19, P237, DOI 10.1080/08870440310001638098
   Oriol X, 2017, FRONT PSYCHOL, V8, DOI 10.3389/fpsyg.2017.01716
   Postigo A, 2021, REV PSICODIDACT, V26, P87, DOI 10.1016/j.psicod.2021.02.002
   Postigo A, 2021, PSICOL EDUC, V27, P77, DOI 10.5093/psed2021a4
   Postigo A, 2021, J PERS ASSESS, V103, P786, DOI 10.1080/00223891.2020.1848853
   Putnick DL, 2016, DEV REV, V41, P71, DOI 10.1016/j.dr.2016.06.004
   Reeve J, 2020, CONTEMP EDUC PSYCHOL, V62, DOI 10.1016/j.cedpsych.2020.101899
   Satorra A., 1994, Latent Variable Analysis: Applications for Developmental Research, P399, DOI DOI 10.2307/2291370
   Schleicher A., 2019, PISA 2018 INSIGHTS I, DOI DOI 10.1016/J.SYSTEM.2019.01.004
   Schmidt FTC, 2019, EUR J PSYCHOL ASSESS, V35, P436, DOI 10.1027/1015-5759/a000407
   Skinner E, 2008, J EDUC PSYCHOL, V100, P765, DOI 10.1037/a0012840
   Skinner EA, 2016, DEV PSYCHOL, V52, P2099, DOI 10.1037/dev0000232
   Skinner EA, 2016, EDUC PSYCHOL HANDB, P145
   Steinmayr R, 2018, CONTEMP EDUC PSYCHOL, V53, P106, DOI 10.1016/j.cedpsych.2018.02.004
   Suh EM, 2007, J PERS, V75, P1321, DOI 10.1111/j.1467-6494.2007.00477.x
   Sun Z., 2016, J BEJING NORMAL U SO, V255, P38
   Tang H, 2023, CURR PSYCHOL, V42, P19526, DOI 10.1007/s12144-022-03057-3
   Tang X, 2021, J YOUTH ADOLESCENCE, V50, P470, DOI 10.1007/s10964-020-01348-1
   Tao V., 2000, J PSYCHOL CHINESE SO, V1, P13
   Teuber Z, 2021, CHILD PSYCHIAT HUM D, V52, P464, DOI 10.1007/s10578-020-01031-3
   Ting L., 2022, PSYCHOL DEV ED, V02, P207, DOI [10.16187/j.cnki.issn1001-4918.2022.02.07, DOI 10.16187/J.CNKI.ISSN1001-4918.2022.02.07]
   Tyumeneva Y, 2019, EUR J PSYCHOL ASSESS, V35, P469, DOI 10.1027/1015-5759/a000424
   Vignoles VL, 2016, J EXP PSYCHOL GEN, V145, DOI 10.1037/xge0000175
   Wang C, 2021, MENTAL HLTH ED PRIMA, V486, P13
   Werner KM, 2019, J RES PERS, V81, P168, DOI 10.1016/j.jrp.2019.06.003
   West MR, 2016, EDUC EVAL POLICY AN, V38, P148, DOI 10.3102/0162373715597298
   Wong AE, 2018, J PERS, V86, P543, DOI 10.1111/jopy.12334
   Xie M, 2023, HIGH EDUC, V85, P669, DOI 10.1007/s10734-022-00860-6
   Xu KM, 2023, COMPARE, V53, P361, DOI 10.1080/03057925.2021.1922270
NR 80
TC 1
Z9 1
U1 12
U2 32
PU SAGE PUBLICATIONS INC
PI THOUSAND OAKS
PA 2455 TELLER RD, THOUSAND OAKS, CA 91320 USA
SN 0734-2829
EI 1557-5144
J9 J PSYCHOEDUC ASSESS
JI J. Psychoeduc. Assess.
PD APR
PY 2023
VL 41
IS 2
BP 153
EP 174
DI 10.1177/07342829221129078
EA SEP 2022
PG 22
WC Psychology, Educational
WE Social Science Citation Index (SSCI)
SC Psychology
GA A1EN9
UT WOS:000920069800001
DA 2024-07-15
ER

PT J
AU Skinner, EA
   Rickert, NP
   Vollet, JW
   Kindermann, TA
AF Skinner, Ellen A.
   Rickert, Nicolette P.
   Vollet, Justin W.
   Kindermann, Thomas A.
TI The complex social ecology of academic development: A bioecological
   framework and illustration examining the collective effects of parents,
   teachers, and peers on student engagement
SO EDUCATIONAL PSYCHOLOGIST
LA English
DT Article
ID SCHOOL ENGAGEMENT; INTERPERSONAL RELATIONSHIPS; AFRICAN-AMERICAN;
   MEDIATING ROLE; MIDDLE SCHOOL; SUPPORT; INVOLVEMENT; MOTIVATION;
   ACHIEVEMENT; PERCEPTIONS
AB In this article, we aimed to contribute to a fuller understanding of the complex social ecologies that shape students' academic development by focusing on richer and more precise conceptualizations of mesosystem effects. First, building on bioecological models, we argued for the importance of collective influences, defined as influences from multiple microsystems that act in concert to shape students' academic functioning and development. We identified three ways collective effects can operate: (1) coactively, (2) contingently, and (3) sequentially. Second, we demonstrated the utility of this framework by using it to organize a narrative review of 32 studies of the effects of parents, teachers, and peers on students' academic engagement. The framework was used to classify studies, integrate findings, identify trends, and suggest directions for future study. Third, we explored next steps in the conceptualization and study of complex social ecologies, by incorporating perspectives that are more developmental, cultural, sociohistorical, and inclusive.
C1 [Skinner, Ellen A.; Kindermann, Thomas A.] Portland State Univ, Dept Psychol, Portland, OR 97207 USA.
   [Rickert, Nicolette P.] Georgia Southern Univ, Dept Psychol, Statesboro, GA USA.
   [Vollet, Justin W.] Univ Texas Permian Basin, Psychol Dept, Odessa, TX 79762 USA.
C3 Portland State University; University System of Georgia; Georgia
   Southern University; University of Texas System
RP Skinner, EA (corresponding author), Portland State Univ, Psychol Dept, POB 751, Portland, OR 97207 USA.
EM ellen.skinner@pdx.edu
RI Vollet, Justin/AAD-1940-2019
OI Vollet, Justin/0000-0001-8508-5602
CR Ansong D, 2017, INT J EDUC DEV, V54, P51, DOI 10.1016/j.ijedudev.2017.03.010
   Azevedo R, 2015, EDUC PSYCHOL-US, V50, P84, DOI 10.1080/00461520.2015.1004069
   Bai S, 2017, SOC DEV, V26, P813, DOI 10.1111/sode.12229
   Barger MM, 2019, PSYCHOL BULL, V145, P855, DOI 10.1037/bul0000201
   Boekaerts M, 2016, LEARN INSTR, V43, P76, DOI 10.1016/j.learninstruc.2016.02.001
   Boonk L, 2018, EDUC RES REV-NETH, V24, P10, DOI 10.1016/j.edurev.2018.02.001
   BRIM OG, 1975, AM J ORTHOPSYCHIAT, V45, P516, DOI 10.1111/j.1939-0025.1975.tb01182.x
   BRONFENBRENNER U, 1977, AM PSYCHOL, V32, P513, DOI 10.1037/0003-066x.32.7.513
   BRONFENBRENNER U, 1976, TEACH COLL REC, V78, P157
   BRONFENBRENNER U, 1986, DEV PSYCHOL, V22, P723, DOI 10.1037/0012-1649.22.6.723
   BRONFENBRENNER U, 1974, CHILD DEV, V45, P1
   Bronfenbrenner U., 2006, Handbook of child psychology, P793, DOI [10.1002/9780470147658.chpsy0114, DOI 10.1002/9780470147658.CHPSY0114]
   Bukowski W M., 2019, Handbook of peer interactions, relationships, and groups, Vsecond
   Burns MK, 2015, SCHOOL PSYCHOL REV, V44, P249, DOI 10.17105/spr-15-0092.1
   Chen JJL, 2005, GENET SOC GEN PSYCH, V131, P77, DOI 10.3200/MONO.131.2.77-127
   Cheung CS, 2019, SCHOOL PSYCHOL, V34, P350, DOI 10.1037/spq0000288
   Chinn CA, 2014, CAMBRIDGE HANDBOOK OF THE LEARNING SCIENCES, 2ND EDITION, P171
   Christenson SL., 2012, HDB RES STUDENT ENGA, DOI [DOI 10.1007/978-1-4614-2018-7, 10.1007/978-1-4614-2018-7]
   Cicchetti D, 2016, ANNU REV PSYCHOL, V67, P187, DOI 10.1146/annurev-psych-122414-033259
   Coll CG, 1996, CHILD DEV, V67, P1891, DOI 10.2307/1131600
   Collie RJ, 2016, LEARN INDIVID DIFFER, V45, P65, DOI 10.1016/j.lindif.2015.12.002
   Connell J. P., 1991, MINN SYM CHILD PSYCH, P43
   Cooper C.R., 2011, Bridging multiple worlds: Cultures, identities, and pathways to college
   Cooper CR, 1998, STUDYING MINORITY ADOLESCENTS, P111
   Copple C., 2009, Developmentally appropriate practice in early childhood programs serving children birth through age 8
   de Wit DJ, 2010, SCH EFF SCH IMPROV, V21, P451, DOI 10.1080/09243453.2010.532010
   Eccles J., 2004, Handbook of adolescent psychology, DOI [DOI 10.1002/9780470479193.ADLPSY001013, 10.1002/9780470479193.adlpsy001013]
   ECCLES JS, 1993, AM PSYCHOL, V48, P90, DOI 10.1037/0003-066X.48.2.90
   Evans GW, 2013, PSYCHOL BULL, V139, P1342, DOI 10.1037/a0031808
   Fairchild AJ, 2010, J SCHOOL PSYCHOL, V48, P53, DOI 10.1016/j.jsp.2009.09.001
   Farmer TW, 2011, J APPL DEV PSYCHOL, V32, P247, DOI 10.1016/j.appdev.2011.04.006
   Fernández-Zabala A, 2016, EUR J EDUC PSYCHOL, V9, P47, DOI 10.1016/j.ejeps.2015.09.001
   Filsecker M, 2014, SIMULAT GAMING, V45, P450, DOI 10.1177/1046878114553569
   Fite PJ, 2014, CHILD YOUTH SERV REV, V44, P25, DOI 10.1016/j.childyouth.2014.05.014
   Frank K.A., 2005, SOCIAL ORG SCH, P200
   Fredricks J.A., 2019, Handbook of student engagement interventions: Working with disengaged students
   Fredricks JA, 2004, REV EDUC RES, V74, P59, DOI 10.3102/00346543074001059
   Fredricks JA, 2016, LEARN INSTR, V43, P1, DOI 10.1016/j.learninstruc.2016.02.002
   FURMAN W, 1985, DEV PSYCHOL, V21, P1016, DOI 10.1037/0012-1649.21.6.1016
   Furrer C, 2003, J EDUC PSYCHOL, V95, P148, DOI 10.1037/0022-0663.95.1.148
   Galand B, 2013, BRIT J EDUC PSYCHOL, V83, P569, DOI 10.1111/j.2044-8279.2012.02077.x
   Grier LK, 2018, J HUM BEHAV SOC ENVI, V28, P798, DOI 10.1080/10911359.2018.1464416
   HARTUP WW, 1989, AM PSYCHOL, V44, P120, DOI 10.1037/0003-066X.44.2.120
   Hilpert JC, 2018, EDUC PSYCHOL-US, V53, P185, DOI 10.1080/00461520.2018.1469411
   Jelas Z.M., 2016, LEARNING ENVIRON RES, V19, P221, DOI [10.1007/s10984-015-9202-5, DOI 10.1007/S10984-015-9202-5]
   Kinderman T.A., 1992, STABILITY CHANGE DEV, P155
   Kindermann T.A., 2016, Handbook of social influences in school contexts: social-emotional, motivation, and cognitive outcomes, P31, DOI DOI 10.4324/9781315769929.CH3
   KINDERMANN TA, 1993, DEV PSYCHOL, V29, P970, DOI 10.1037/0012-1649.29.6.970
   Kindermann TA, 2007, CHILD DEV, V78, P1186, DOI 10.1111/j.1467-8624.2007.01060.x
   Lam SF, 2012, HANDBOOK OF RESEARCH ON STUDENT ENGAGEMENT, P403, DOI 10.1007/978-1-4614-2018-7_19
   Laursen B, 2018, HANDBOOK OF PEER INTERACTIONS, RELATIONSHIPS, AND GROUPS, P447
   Lawson MA, 2013, REV EDUC RES, V83, P432, DOI 10.3102/0034654313480891
   Lei H, 2018, SOC BEHAV PERSONAL, V46, P517, DOI 10.2224/sbp.7054
   Lerner RM, 2009, HUM DEV, V52, P44, DOI 10.1159/000189215
   Liu LS, 2020, CHILD YOUTH SERV REV, V116, DOI 10.1016/j.childyouth.2020.105200
   Magnusson D, 2001, EUR PSYCHOL, V6, P153, DOI 10.1027//1016-9040.6.3.153
   Marchant GJ, 2001, PSYCHOL SCHOOLS, V38, P505, DOI 10.1002/pits.1039
   Martin A J., 2016, Handbook of social influences in school contexts: Social-emotional, motivation, and cognitive outcomes, P158
   Martin AJ, 2015, LEARN INDIVID DIFFER, V38, P26, DOI 10.1016/j.lindif.2015.01.014
   Martin AJ, 2009, REV EDUC RES, V79, P327, DOI 10.3102/0034654308325583
   Martins J, 2022, EDUC PSYCHOL REV, V34, P793, DOI 10.1007/s10648-021-09642-5
   Masten A., 2016, Developmental psychopathology, Volume 4: Risk, resilience, and intervention, V3rd, P271, DOI [DOI 10.1002/9781119125556.DEVPSY406, 10.1002/9781119125556.devpsy406]
   Masten AS, 2021, ANNU REV CLIN PSYCHO, V17, P521, DOI 10.1146/annurev-clinpsy-081219-120307
   McIntosh J.M., 2008, FAMILIES SYSTEMS HLT, V26, P86
   Merçon-Vargas EA, 2020, J FAM THEOR REV, V12, P321, DOI 10.1111/jftr.12373
   Molenaar P., 2014, HDB DEV SYST THEOR M
   Moore SR, 2016, PSYCHOL BULL, V142, P107, DOI 10.1037/bul0000028
   Nouwen W, 2019, SOC PSYCHOL EDUC, V22, P1215, DOI 10.1007/s11218-019-09521-6
   Overton W.F., 2015, Theory and Method. Volume 1 of the Handbook of Child Psychology and Developmental Science, V1, P9, DOI DOI 10.1002/9781118963418.CHILDPSY102
   Pekrun R, 2016, EDUC PSYCHOL HANDB, P120
   Pekrun R, 2012, HANDBOOK OF RESEARCH ON STUDENT ENGAGEMENT, P259, DOI 10.1007/978-1-4614-2018-7_12
   PHELAN P, 1991, ANTHROPOL EDUC QUART, V22, P224, DOI 10.1525/aeq.1991.22.3.05x1051k
   PHELAN P, 1993, RENEGOTIATING CULTURAL DIVERSITY IN AMERICAN SCHOOLS, P52
   Phelan P., 1998, ADOLESCENTS WORLDS N
   Pomerantz EM, 2001, DEV PSYCHOL, V37, P174, DOI 10.1037//0012-1649.37.2.174
   Quin D, 2017, REV EDUC RES, V87, P345, DOI 10.3102/0034654316669434
   Reeve J, 2012, HANDBOOK OF RESEARCH ON STUDENT ENGAGEMENT, P149, DOI 10.1007/978-1-4614-2018-7_7
   Reschly AL, 2012, HANDBOOK OF RESEARCH ON STUDENT ENGAGEMENT, P3, DOI 10.1007/978-1-4614-2018-7_1
   Roeser RW, 2003, NEW DIR CHILD ADOLES, V101, P39, DOI 10.1002/cd.81
   Rogoff B., 2008, Pedagogy and practice: Culture and identities, P58
   Rogoff B, 2014, HUM DEV, V57, P69, DOI 10.1159/000356757
   Roorda DL, 2017, SCHOOL PSYCHOL REV, V46, P239, DOI 10.17105/SPR-2017-0035.V46-3
   Rosa EM, 2013, J FAM THEOR REV, V5, P243, DOI 10.1111/jftr.12022
   Rosenfeld L.B., 2000, Child and Adolescent Social Work Journal, V17, P205, DOI [10.1023/A:1007535930286, DOI 10.1023/A:1007535930286, https://doi.org/10.1023/A:1007535930286]
   Rutter M., 1983, HUMAN DEV INTERACTIO, P295
   Ryan AM, 2018, HANDBOOK OF PEER INTERACTIONS, RELATIONSHIPS, AND GROUPS, P637
   Ryan AM., 2019, Handbook of Student Engagement Interventions, P73, DOI 10.1016/b978-0-12-813413-9.00006-1
   Ryan RM, 2017, SELF-DETERMINATION THEORY: BASIC PSYCHOLOGICAL NEEDS IN MOTIVATION, DEVELOPMENT, AND WELLNESS, P1, DOI 10.1521/978.14625/28806
   Sahil SAS, 2011, MALAYS J LEARN INSTR, V8, P49
   Sameroff A.J., 1996, The Five to Seven Year Shift: The Age of Reason and Responsibility
   Seginer R, 2006, PARENT-SCI PRACT, V6, P1, DOI 10.1207/s15327922par0601_1
   Shernoff DJ, 2017, SCHOOL PSYCHOL INT, V38, P201, DOI 10.1177/0143034316666413
   Sinatra GM, 2015, EDUC PSYCHOL-US, V50, P1, DOI 10.1080/00461520.2014.1002924
   Skinner E.A., 2019, ADV TXB
   SKINNER EA, 1993, J EDUC PSYCHOL, V85, P571, DOI 10.1037/0022-0663.85.4.571
   Skinner EA, 2016, EDUC PSYCHOL HANDB, P145
   Skinner EA, 2012, HANDBOOK OF RESEARCH ON STUDENT ENGAGEMENT, P21, DOI 10.1007/978-1-4614-2018-7_2
   Spencer M.B., 2006, HDB CHILD PSYCHOL 6, V1, P829, DOI DOI 10.1002/9780470147658.CHPSY0115
   Swearer SM, 2015, AM PSYCHOL, V70, P344, DOI 10.1037/a0038929
   Tudge J., 1999, Lev Vygotsky: Critical assessments, P32
   Upadyaya K, 2013, EUR PSYCHOL, V18, P136, DOI 10.1027/1016-9040/a000143
   van Ijzendoorn MH, 2015, DEV PSYCHOPATHOL, V27, P151, DOI 10.1017/S0954579414001369
   Vedder-Weiss D, 2013, J RES SCI TEACH, V50, P952, DOI 10.1002/tea.21103
   Velez G, 2018, NEW DIR CHILD ADOLES, V161, P75, DOI 10.1002/cad.20247
   Vélez-Agosto NM, 2017, PERSPECT PSYCHOL SCI, V12, P900, DOI 10.1177/1745691617704397
   Voelkl KE, 2012, HANDBOOK OF RESEARCH ON STUDENT ENGAGEMENT, P193, DOI 10.1007/978-1-4614-2018-7_9
   Vollet JW, 2017, J EDUC PSYCHOL, V109, P635, DOI 10.1037/edu0000172
   von Eye A., 2015, Handbook of child psychology and developmental science, V1, P789, DOI [10.1002/9781118963418.childpsy121, DOI 10.1002/9781118963418.CHILDPSY121, 10.1002/9781118963418, DOI 10.1002/9781118963418]
   Wachs T., 2000, NECESSARY NOT SUFFIC
   Wang MT, 2019, AM PSYCHOL, V74, P1086, DOI 10.1037/amp0000522
   Wang MT, 2020, ADOLESC RES REV, V5, P419, DOI 10.1007/s40894-019-00115-z
   Wang MT, 2014, CHILD DEV, V85, P2151, DOI 10.1111/cdev.12284
   Wang MT, 2013, DEV PSYCHOL, V49, P1266, DOI 10.1037/a0030028
   Wang MT, 2012, CHILD DEV, V83, P877, DOI 10.1111/j.1467-8624.2012.01745.x
   Ward M R., 2020, Handbook of qualitative research in education, VSecond
   Wei J, 2019, CONTEMP EDUC PSYCHOL, V56, P262, DOI 10.1016/j.cedpsych.2018.12.007
   Wentzel K.R., 2016, Handbook of Social Influences in School Contexts: Social-Emotional, Motivation, and Cognitive Outcomes, P13, DOI DOI 10.4324/9781315769929
   Wentzel KR, 2021, J EDUC PSYCHOL, V113, P157, DOI 10.1037/edu0000468
   Wentzel KR, 2017, HANDBOOK OF COMPETENCE AND MOTIVATION, 2 EDITION, P586
   Wentzel KR, 2016, EDUC PSYCHOL HANDB, P211
   Wentzel KR, 1998, J EDUC PSYCHOL, V90, P202, DOI 10.1037/0022-0663.90.2.202
   Wigfield A., 2015, Handbook of child psychology: Vol. 3 Social and emotional development, V3, P657, DOI DOI 10.1002/9781118963418.CHILDPSY316
   Wilder S, 2014, EDUC REV, V66, P377, DOI 10.1080/00131911.2013.780009
   Willig C., 2017, SAGE HDB QUALITATIVE, DOI DOI 10.4135/9781526405555
   Wolters CA, 2012, HANDBOOK OF RESEARCH ON STUDENT ENGAGEMENT, P635, DOI 10.1007/978-1-4614-2018-7_30
   Wong ZY, 2022, EDUC PSYCHOL REV, V34, P107, DOI 10.1007/s10648-021-09628-3
   Wubbels T., 2016, Handbook of social influences in school contexts, P127
   Xia M, 2020, HUM DEV, V64, P10, DOI 10.1159/000507958
   Youniss J., 1982, Parents and peers in social development: A sullivan-piaget perspective
   Zhou LH, 2019, CONTEMP EDUC PSYCHOL, V58, P323, DOI 10.1016/j.cedpsych.2019.05.001
NR 130
TC 35
Z9 36
U1 28
U2 71
PU ROUTLEDGE JOURNALS, TAYLOR & FRANCIS LTD
PI ABINGDON
PA 2-4 PARK SQUARE, MILTON PARK, ABINGDON OX14 4RN, OXON, ENGLAND
SN 0046-1520
EI 1532-6985
J9 EDUC PSYCHOL-US
JI Educ. Psychol.
PD APR 3
PY 2022
VL 57
IS 2
BP 87
EP 113
DI 10.1080/00461520.2022.2038603
EA APR 2022
PG 27
WC Education & Educational Research; Psychology, Educational
WE Social Science Citation Index (SSCI)
SC Education & Educational Research; Psychology
GA 0T6KA
UT WOS:000778599900001
DA 2024-07-15
ER

PT J
AU Froiland, JM
AF Froiland, John Mark
TI A comprehensive model of preschool through high school parent
   involvement with emphasis on the psychological facets
SO SCHOOL PSYCHOLOGY INTERNATIONAL
LA English
DT Article
DE parent involvement; autonomy support; psychological need satisfaction;
   self-determination theory; expectancy-value theory; home literacy;
   parent-school relationships
AB This article will review many forms of home-based parent involvement (e.g., shared reading; books at home; helping with homework; visiting museums; monitoring grades), parent beliefs (e.g., about the importance of school readiness skills; growth mindset for their children), parent expectations, parent-school relationships, and parent autonomy and relatedness support, which all promote achievement. The extent to which the psychological side of parent involvement promotes intrinsic motivation, engagement, and psychological wellbeing for children and adolescents around the world will also be examined. The forms of parent involvement that promote student expectations, student autonomous motivation, and academic engagement should receive more emphasis. In order to help parent involvement researchers, psychologists and educators, a pre-K through 12(th) grade parent involvement model is proposed. The psychological side of the parent involvement model can be readily memorized with the following acronym: Beliefs, Expectations, Autonomy Support, and Relationships (BEAR). Explanations are provided of how to apply BEAR in the schools and in future intervention research.
C1 [Froiland, John Mark] Purdue Univ, Educ Psychol, W Lafayette, IN 47907 USA.
C3 Purdue University System; Purdue University
RP Froiland, JM (corresponding author), Purdue Univ, Dept Educ Studies, Educ Psychol, 5114 Beering Hall, W Lafayette, IN 47907 USA.
EM jfroilan@purdue.edu
OI Froiland, John/0000-0002-2700-3987
CR Adams KS, 2000, J SCHOOL PSYCHOL, V38, P477, DOI 10.1016/S0022-4405(00)00048-0
   AITKEN PP, 1988, ALCOHOL ALCOHOLISM, V23, P491
   Allen ES, 2019, J CHILD FAM STUD, V28, P732, DOI 10.1007/s10826-018-01309-0
   Andersen SC, 2016, P NATL ACAD SCI USA, V113, P12111, DOI 10.1073/pnas.1607946113
   [Anonymous], 2013, SOCIOLOGY ED A Z GUI
   Ansberry, 2019, WALL STREET J, pA11
   Assemany AE, 2002, PSYCHOL SCHOOLS, V39, P209, DOI 10.1002/pits.10032
   Bandura A, 2001, CHILD DEV, V72, P187, DOI 10.1111/1467-8624.00273
   Bronfenbrenner U., 2006, Handbook of Child Psychology, V1, P793
   BUS AG, 1995, REV EDUC RES, V65, P1, DOI 10.3102/00346543065001001
   Chan SM, 2012, EARLY CHILD DEV CARE, V182, P723, DOI 10.1080/03004430.2011.578742
   Chee WC, 2020, ASIA PAC J EDUC, V40, P127, DOI 10.1080/02188791.2019.1687085
   Christakis DA, 2004, PEDIATRICS, V113, P708, DOI 10.1542/peds.113.4.708
   Clarke B.L., 2017, Rural education research: State of the science and emerging directions, P231, DOI DOI 10.1007/978-3-319-42940-3_12
   Cooper H, 2000, CONTEMP EDUC PSYCHOL, V25, P464, DOI 10.1006/ceps.1999.1036
   Cox DD, 2005, SCHOOL PSYCHOL QUART, V20, P473, DOI 10.1521/scpq.2005.20.4.473
   Marcenaro-Gutierrez OD, 2017, CHILD INDIC RES, V10, P57, DOI 10.1007/s12187-015-9361-z
   Dixson, 2020, CAMBRIDGE HDB APPL S, P260
   Dumont H, 2014, J EDUC PSYCHOL, V106, P144, DOI 10.1037/a0034100
   EPSTEIN JL, 1991, ELEM SCHOOL J, V91, P289, DOI 10.1086/461656
   EPSTEIN JL, 1982, ELEM SCHOOL J, V83, P103, DOI 10.1086/461298
   Epstein JL, 2019, WILEY HANDB EDUC, P555
   Epstein JL, 2006, PEABY J EDUC, V81, P81, DOI 10.1207/S15327930pje8102_5
   Fan WH, 2010, EDUC PSYCHOL-UK, V30, P53, DOI 10.1080/01443410903353302
   Fantuzzo J, 2004, SCHOOL PSYCHOL REV, V33, P467
   Froiland J.M., 2014, Inspired childhood: Parents raising motivated, happy, and successful students from preschool to college
   Froiland J.M., 2018, J HUMANISTIC PSYCHOL
   Froiland JM, 2021, ADDICT RES THEORY, V29, P347, DOI 10.1080/16066359.2020.1857740
   Froiland JM, 2019, PSYCHOL SCHOOLS, V56, P856, DOI 10.1002/pits.22245
   Froiland JM, 2017, EDUC PSYCHOL-UK, V37, P261, DOI 10.1080/01443410.2016.1214687
   Froiland JM, 2016, SOC PSYCHOL EDUC, V19, P879, DOI 10.1007/s11218-016-9355-9
   Froiland JM, 2016, LEARN INDIVID DIFFER, V50, P252, DOI 10.1016/j.lindif.2016.07.012
   Froiland JM, 2016, PSYCHOL SCHOOLS, V53, P321, DOI 10.1002/pits.21901
   Froiland JM, 2016, EDUC PSYCHOL-UK, V36, P1337, DOI 10.1080/01443410.2014.963031
   Froiland JM, 2015, SCHOOL PSYCHOL INT, V36, P207, DOI 10.1177/0143034315573818
   Froiland JM, 2014, SCHOOL PSYCHOL INT, V35, P429, DOI 10.1177/0143034313500415
   Froiland JM, 2015, J CHILD FAM STUD, V24, P117, DOI 10.1007/s10826-013-9819-x
   Froiland JM, 2014, SOC PSYCHOL EDUC, V17, P1, DOI 10.1007/s11218-013-9237-3
   Froiland JM, 2013, PSYCHOL SCHOOLS, V50, P755, DOI 10.1002/pits.21711
   Froiland JM, 2013, SCHOOL PSYCHOL INT, V34, P33, DOI 10.1177/0143034312454361
   Froiland JM, 2011, CHILD YOUTH CARE FOR, V40, P135, DOI 10.1007/s10566-010-9126-2
   Frolland J.M., 2011, INT J PSYCHOL, V53, P29
   Gilman R, 2004, SCHOOL PSYCHOL REV, V33, P271
   Gonzalez-DeHass A., 2003, SCH COMMUNITY J, V13, P85
   Griffith SF, 2014, J BLACK PSYCHOL, V40, P166, DOI 10.1177/0095798412475085
   Grolnick WS, 2002, DEV PSYCHOL, V38, P143, DOI 10.1037//0012-1649.38.1.143
   Heatly MC, 2017, DEV PSYCHOL, V53, P1042, DOI 10.1037/dev0000310
   Hill NE, 2009, DEV PSYCHOL, V45, P740, DOI 10.1037/a0015362
   Hoover-Dempsey KV, 2001, EDUC PSYCHOL-US, V36, P195, DOI 10.1207/S15326985EP3603_5
   Houri AK, 2019, SCHOOL PSYCHOL, V34, P421, DOI 10.1037/spq0000318
   Hoy AW, 2000, EDUC PSYCHOL-US, V35, P257, DOI 10.1207/S15326985EP3504_04
   Jeynes WH, 2005, URBAN EDUC, V40, P237, DOI 10.1177/0042085905274540
   Jeynes W, 2012, URBAN EDUC, V47, P706, DOI 10.1177/0042085912445643
   Jeynes WH, 2018, SCH LEADERSH MANAG, V38, P147, DOI 10.1080/13632434.2018.1434767
   Jeynes WH, 2010, TEACH COLL REC, V112, P747
   Joussemet M, 2014, J CHILD FAM STUD, V23, P949, DOI 10.1007/s10826-013-9751-0
   Kenney-Benson GA, 2005, J PERS, V73, P23, DOI 10.1111/j.1467-6494.2004.00303.x
   Kowalski MJ, 2020, SOC PSYCHOL EDUC, V23, P433, DOI 10.1007/s11218-020-09543-5
   LAREAU A, 1987, SOCIOL EDUC, V60, P73, DOI 10.2307/2112583
   Lekes N, 2010, J YOUTH ADOLESCENCE, V39, P858, DOI 10.1007/s10964-009-9451-7
   López GR, 2001, AM EDUC RES J, V38, P253, DOI 10.3102/00028312038002253
   Loughlin-Presnal J, 2017, DEV PSYCHOL, V53, P1694, DOI 10.1037/dev0000369
   Mabbe E, 2018, PARENT-SCI PRACT, V18, P86, DOI 10.1080/15295192.2018.1444131
   Manolitsis G, 2013, EARLY CHILD RES Q, V28, P692, DOI 10.1016/j.ecresq.2013.05.004
   Manz PH, 2009, J APPL SCH PSYCHOL, V25, P47, DOI 10.1080/15377900802484158
   Marbell KN, 2013, MOTIV EMOTION, V37, P79, DOI 10.1007/s11031-012-9289-2
   Mendez JL, 2010, CULT DIVERS ETHN MIN, V16, P26, DOI 10.1037/a0016258
   Messner MA, 2005, SIGNS, V30, P1879, DOI 10.1086/427523
   Minke KM, 2003, ELEM SCHOOL J, V104, P49, DOI 10.1086/499742
   Moè A, 2018, BRIT J EDUC PSYCHOL, V88, P323, DOI 10.1111/bjep.12216
   Moorman EA, 2010, DEV PSYCHOL, V46, P1354, DOI 10.1037/a0020376
   Peña DC, 2000, J EDUC RES, V94, P42, DOI 10.1080/00220670009598741
   Pomerantz EM, 2014, CHILD DEV PERSPECT, V8, P71, DOI 10.1111/cdep.12063
   Powell DR, 2012, ELEM SCHOOL J, V113, P276, DOI 10.1086/667726
   POWELL DR, 1990, FAM RELAT, V39, P298, DOI 10.2307/584875
   Puccioni J, 2020, CHILD YOUTH SERV REV, V109, DOI 10.1016/j.childyouth.2019.104742
   Puccioni J, 2019, INFANT CHILD DEV, V28, DOI 10.1002/icd.2154
   Räty H, 2010, J APPL SOC PSYCHOL, V40, P2711, DOI 10.1111/j.1559-1816.2010.00677.x
   Reeve J, 2009, EDUC PSYCHOL-US, V44, P159, DOI 10.1080/00461520903028990
   Reparaz C, 2019, INT J EDUC RES, V93, P33, DOI 10.1016/j.ijer.2018.10.001
   Ryan RM, 2017, SELF-DETERMINATION THEORY: BASIC PSYCHOLOGICAL NEEDS IN MOTIVATION, DEVELOPMENT, AND WELLNESS, P351
   Ryan RM, 2000, AM PSYCHOL, V55, P68, DOI 10.1037/0003-066X.55.1.68
   Shartrand A., 1994, PREPARING TEACHERS I
   Smith TE, 2020, EDUC PSYCHOL REV, V32, P511, DOI 10.1007/s10648-019-09509-w
   Son SHC, 2016, INFANT CHILD DEV, V25, P259, DOI 10.1002/icd.1932
   Sonnenschein S, 2015, J EDUC RES, V108, P261, DOI 10.1080/00220671.2014.880394
   Su YL, 2011, EDUC PSYCHOL REV, V23, P159, DOI 10.1007/s10648-010-9142-7
   Trotman M.F., 2001, J NEGRO EDUC, V70, P275, DOI [https://doi.org/10.2307/3211280, DOI 10.2307/3211280, 10.2307/3211280]
   Vansteenkiste M, 2004, J PERS SOC PSYCHOL, V87, P246, DOI 10.1037/0022-3514.87.2.246
   Vasquez AC, 2016, EDUC PSYCHOL REV, V28, P605, DOI 10.1007/s10648-015-9329-z
   Whitney N., 2015, International Journal of Psychology: A Biopsychosocial Approach, V16, P93, DOI DOI 10.7220/2345-024X.16.5
   Won S, 2018, LEARN INDIVID DIFFER, V61, P205, DOI 10.1016/j.lindif.2017.12.001
   Wuyts D, 2017, CONTEMP EDUC PSYCHOL, V51, P378, DOI 10.1016/j.cedpsych.2017.09.010
   Yamamoto Y, 2010, EDUC PSYCHOL REV, V22, P189, DOI 10.1007/s10648-010-9121-z
   Yeager DS, 2016, J EDUC PSYCHOL, V108, P374, DOI 10.1037/edu0000098
NR 95
TC 28
Z9 35
U1 7
U2 42
PU SAGE PUBLICATIONS LTD
PI LONDON
PA 1 OLIVERS YARD, 55 CITY ROAD, LONDON EC1Y 1SP, ENGLAND
SN 0143-0343
EI 1461-7374
J9 SCHOOL PSYCHOL INT
JI Sch. Psychol. Int.
PD APR
PY 2021
VL 42
IS 2
BP 103
EP 131
AR 0143034320981393
DI 10.1177/0143034320981393
EA DEC 2020
PG 29
WC Psychology, Educational
WE Social Science Citation Index (SSCI)
SC Psychology
GA QZ2CM
UT WOS:000609108100001
DA 2024-07-15
ER

PT J
AU Simpkins, SD
   Liu, YY
   Hsieh, TY
   Estrella, G
AF Simpkins, Sandra D.
   Liu, Yangyang
   Hsieh, Ta-Yang
   Estrella, Gabriel
TI Supporting Latino high school students? science motivational beliefs and
   engagement: examining the unique and collective contributions of family,
   teachers, and friends
SO EDUCATIONAL PSYCHOLOGY
LA English
DT Article
DE Motivation; self-concept; value; Latino; engagement; science
ID ACADEMIC ENGAGEMENT; ACHIEVEMENT; GENDER; CAREER; MATH; ADOLESCENCE;
   PERCEPTIONS; INVOLVEMENT; PERFORMANCE; EXPERIENCES
AB High school underrepresented minority students in the US are at an increased risk of dropping out of the STEM pipeline. Based on expectancy-value theory, we examined if Latino students? perception of support from parents, siblings/cousins, teachers, and friends in 10th grade predicted their science ability self-concepts and values, which in turn predicted their classroom engagement. Survey data were collected from 104 Latino high school students and their science teachers. The findings suggest that adolescents? perceptions of overall support and home-based support predicted adolescents? science ability self-concepts at 10th grade while controlling for their 9th grade self-concepts. Although adolescents reported high support from teachers, teacher or school-based support alone was not a strong correlate of their motivational beliefs. Perceived support was indirectly related to classroom engagement through adolescents? ability self-concepts. Feeling supported across home and school may be necessary to sustain adolescents? science motivational beliefs and, in turn, their science classroom engagement.
C1 [Simpkins, Sandra D.; Liu, Yangyang; Hsieh, Ta-Yang; Estrella, Gabriel] Univ Calif Irvine, Sch Educ, Irvine, CA USA.
C3 University of California System; University of California Irvine
RP Simpkins, SD (corresponding author), Univ Calif Irvine, Sch Educ, Educ 2094, Irvine, CA 92697 USA.
EM simpkins@uci.edu
RI Simpkins, Sandra/B-9845-2015
OI Simpkins, Sandra/0000-0002-6053-4827
FU National Science Foundation [DRL-1054798, DRL-1560889, DRL-1760757]
FX This research was supported by the National Science Foundation under
   grants [DRL-1054798 and DRL-1560889] to Sandra Simpkins and
   [DRL-1760757] to Sandra Simpkins and Jacquelynne Eccles.
CR Alfaro EC, 2006, FAM RELAT, V55, P279, DOI 10.1111/j.1741-3729.2006.00402.x
   Alfaro EC, 2015, HISPANIC J BEHAV SCI, V37, P319, DOI 10.1177/0739986315586565
   Alfaro EC, 2010, HISPANIC J BEHAV SCI, V32, P549, DOI 10.1177/0739986310383165
   [Anonymous], TEACHERS COLL RECORD
   Aschbacher PR, 2010, J RES SCI TEACH, V47, P564, DOI 10.1002/tea.20353
   Azmitia M, 2009, J EARLY ADOLESCENCE, V29, P142, DOI 10.1177/0272431608324476
   Beasley MA, 2012, SOC PSYCHOL EDUC, V15, P427, DOI 10.1007/s11218-012-9185-3
   Bergman L.R., 2003, STUDYING INDIVIDUAL
   Bingham GE, 2012, HANDBOOK OF RESEARCH ON STUDENT ENGAGEMENT, P65, DOI 10.1007/978-1-4614-2018-7_4
   Bouchey HA, 2005, J EDUC PSYCHOL, V97, P673, DOI 10.1037/0022-0663.97.4.673
   Bronfenbrenner U., 2006, Handbook of Child Psychology, V1, P793
   Chen JM, 2015, PERS SOC PSYCHOL B, V41, P586, DOI 10.1177/0146167215573495
   Fan WH, 2012, J EDUC RES, V105, P21, DOI 10.1080/00220671.2010.515625
   Fredricks JA, 2004, REV EDUC RES, V74, P59, DOI 10.3102/00346543074001059
   Fredricks JA, 2002, DEV PSYCHOL, V38, P519, DOI 10.1037/0012-1649.38.4.519
   Fredricks JA, 2018, J RES SCI TEACH, V55, P271, DOI 10.1002/tea.21419
   Fredricks JA, 2012, HANDBOOK OF RESEARCH ON STUDENT ENGAGEMENT, P763, DOI 10.1007/978-1-4614-2018-7_37
   Furrer C, 2003, J EDUC PSYCHOL, V95, P148, DOI 10.1037/0022-0663.95.1.148
   Guo JS, 2016, AERA OPEN, V2, DOI 10.1177/2332858415626884
   Hurtado-Ortiz MT, 2007, HISPANIC J BEHAV SCI, V29, P181, DOI 10.1177/0739986307299584
   Jacobs JE, 2002, CHILD DEV, V73, P509, DOI 10.1111/1467-8624.00421
   Knight G.P., 2009, Studying ethnic minority and economically disadvantaged populations
   LENT RW, 1994, J VOCAT BEHAV, V45, P79, DOI 10.1006/jvbe.1994.1027
   Maltese AV, 2011, SCI EDUC, V95, P877, DOI 10.1002/sce.20441
   National Science Foundation National Center for Science and Engineering Statistics, 2015, 15311 NSF
   Navarro RL, 2007, J COUNS PSYCHOL, V54, P320, DOI 10.1037/0022-0167.54.3.320
   Pomerantz EM, 2007, REV EDUC RES, V77, P373, DOI 10.3102/003465430305567
   Renninger KA, 2016, Interest in mathematics and science learning
   Rice L, 2013, J YOUTH ADOLESCENCE, V42, P1028, DOI 10.1007/s10964-012-9801-8
   Riconscente MM, 2014, J EXP EDUC, V82, P51, DOI 10.1080/00220973.2013.813358
   Robnett RD, 2013, J RES ADOLESCENCE, V23, P652, DOI 10.1111/jora.12013
   Roeser RW, 2003, NEW DIR CHILD ADOLES, V101, P39, DOI 10.1002/cd.81
   Selig J.P., 2008, MONTE CARLO METHOD A
   Simpkins SD, 2015, J RES SCI TEACH, V52, P1386, DOI 10.1002/tea.21246
   Simpkins S, 2015, MONOGR SOC RES CHILD, V80, P1, DOI 10.1111/mono.12157
   Smetana J.G., 2015, Handbook of socialization: Theory and research, V2nd, P60
   Steinley D, 2007, J CLASSIF, V24, P99, DOI 10.1007/s00357-007-0003-0
   Suizzo M.A., 2006, Educational Psychology, V26, P827, DOI DOI 10.1080/01443410600941961
   Thoman DB, 2013, EDUC PSYCHOL REV, V25, P211, DOI 10.1007/s10648-013-9219-1
   Tyler K.M., 2008, Middle Grades Research Journal, V3, P1
   Vargha A., 2015, J PERSON ORIENTED RE, V1, P87, DOI [DOI 10.17505/JPOR.2015, 10.17505/jpor.2015, DOI 10.17505/JPOR.2015.09]
   Wang MT, 2016, LEARN INSTR, V43, P16, DOI 10.1016/j.learninstruc.2016.01.008
   Wang MT, 2013, LEARN INSTR, V28, P12, DOI 10.1016/j.learninstruc.2013.04.002
   Wang MT, 2011, J SCHOOL PSYCHOL, V49, P465, DOI 10.1016/j.jsp.2011.04.001
   Wentzel KR, 2012, APPL PSYCHOL-INT REV, V61, P605, DOI 10.1111/j.1464-0597.2012.00508.x
   Wigfield A., 2015, Handbook of child psychology: Vol. 3 Social and emotional development, V3, P657, DOI DOI 10.1002/9781118963418.CHILDPSY316
   Wilkins JLM, 2003, J EDUC RES, V97, P52, DOI 10.1080/00220670309596628
   You S, 2009, EDUC PSYCHOL-UK, V29, P659, DOI 10.1080/01443410903206815
NR 48
TC 22
Z9 27
U1 7
U2 28
PU ROUTLEDGE JOURNALS, TAYLOR & FRANCIS LTD
PI ABINGDON
PA 2-4 PARK SQUARE, MILTON PARK, ABINGDON OX14 4RN, OXON, ENGLAND
SN 0144-3410
EI 1469-5820
J9 EDUC PSYCHOL-UK
JI Educ. Psychol.
PD APR 20
PY 2020
VL 40
IS 4
BP 409
EP 429
DI 10.1080/01443410.2019.1661974
EA OCT 2019
PG 21
WC Education & Educational Research; Psychology, Educational
WE Social Science Citation Index (SSCI)
SC Education & Educational Research; Psychology
GA LK7IS
UT WOS:000492257400001
DA 2024-07-15
ER

PT J
AU Radley, KC
   Dart, EH
   O'Handley, RD
AF Radley, Keith C.
   Dart, Evan H.
   O'Handley, Roderick D.
TI The Quiet Classroom Game: A Class-Wide Intervention to Increase Academic
   Engagement and Reduce Disruptive Behavior
SO SCHOOL PSYCHOLOGY REVIEW
LA English
DT Article
ID TREATMENT ACCEPTABILITY; GROUP CONTINGENCIES; REINFORCEMENT; NOISE;
   GENERALIZABILITY; ACHIEVEMENT; PERFORMANCE; MANAGEMENT; FEEDBACK;
   STUDENTS
AB The current study investigated the effectiveness of the Quiet Classroom Game, an interdependent group contingency using an iPad loaded with a decibel meter app, for increasing academically engaged behavior. Three first-grade classrooms in the southeastern United States, identified as displaying high levels of noise and disruptive behavior, were included in the study. A multiple-baseline design with an embedded ABAB condition sequence was used to evaluate the effect of implementation of the Quiet Classroom Game on academically engaged behavior, disruptive behavior, and classroom decibel level. Implementation of the intervention resulted in large increases in academically engaged behavior, moderate to large reductions in disruptive behavior, and large decreases in classroom noise. Results of social validity checklists administered to teachers and students indicated acceptability and utility of the intervention. Findings of the study suggest that the Quiet Classroom Game may be an effective method for increasing the academically engaged behavior and decreasing the noise and disruptive behavior of first-grade students in a general-education setting.
C1 [Radley, Keith C.; Dart, Evan H.; O'Handley, Roderick D.] Univ Southern Mississippi, Sch Psychol Program, Hattiesburg, MS USA.
C3 University of Southern Mississippi
RP Radley, KC (corresponding author), Univ Southern Mississippi, Dept Psychol, 118 Coll Dr,Ste 5025, Hattiesburg, MS 39406 USA.
EM keith.radley@usm.edu
CR Babyak AE, 2000, INTERV SCH CLIN, V35, P216, DOI 10.1177/105345120003500403
   BARRISH HH, 1969, J APPL BEHAV ANAL, V2, P119, DOI 10.1901/jaba.1969.2-119
   Briesch AM, 2015, SCHOOL PSYCHOL QUART, V30, P37, DOI 10.1037/spq0000065
   Briesch AM, 2010, SCHOOL PSYCHOL REV, V39, P408
   Cavanaugh W. J., 2011, ARCHITECTURAL ACOUST
   Christ TJ, 2006, SCHOOL PSYCHOL REV, V35, P78
   Cooper J. O., 2006, APPL BEHAV ANAL
   CROUCH PL, 1985, J SCHOOL PSYCHOL, V23, P177, DOI 10.1016/0022-4405(85)90008-1
   Davey B., 2001, GROW PARTN RUR SPEC
   Dockrell JE, 2006, BRIT EDUC RES J, V32, P509, DOI 10.1080/01411920600635494
   ELLIOTT SN, 1986, J SCHOOL PSYCHOL, V24, P23, DOI 10.1016/0022-4405(86)90039-7
   ELLIOTT SN, 1991, J SCHOOL PSYCHOL, V29, P43, DOI 10.1016/0022-4405(91)90014-I
   Ferguson TD, 2012, SCHOOL PSYCHOL QUART, V27, P187, DOI 10.1037/spq0000005
   Fiala CL, 2003, PSYCHOL SCHOOLS, V40, P613, DOI 10.1002/pits.10128
   Finn CA, 2001, SCHOOL PSYCHOL QUART, V16, P176, DOI 10.1521/scpq.16.2.176.18703
   Finn JD, 2012, HANDBOOK OF RESEARCH ON STUDENT ENGAGEMENT, P97, DOI 10.1007/978-1-4614-2018-7_5
   Flower A, 2014, BEHAV MODIF, V38, P45, DOI 10.1177/0145445513507574
   GALLOWAY J, 1994, J SCHOOL PSYCHOL, V32, P385, DOI 10.1016/0022-4405(94)90035-3
   Hintze JM, 2004, SCHOOL PSYCHOL REV, V33, P258
   Kartub D.T., 2000, Journal of Positive Behavior Interventions, V2, P179, DOI DOI 10.1177/109830070000200307
   Kratochwill T. R., 2010, WHAT WORKS CLEARINGH, DOI DOI 10.1037/E578392011-004
   Lannie A.L., 2007, Education and Treatment of Children, V30, P85, DOI [10.1353/etc.2007.0002, DOI 10.1353/ETC.2007.0002, https://doi.org/10.1353/etc.2007.0002]
   LAROWE LN, 1980, J SCHOOL PSYCHOL, V18, P51
   Lyon AR, 2011, ADM POLICY MENT HLTH, V38, P504, DOI 10.1007/s10488-011-0339-y
   Maggin DM, 2012, J SCHOOL PSYCHOL, V50, P625, DOI 10.1016/j.jsp.2012.06.001
   Mautone JA, 2009, PSYCHOL SCHOOLS, V46, P919, DOI 10.1002/pits.20434
   McKissick C, 2010, PSYCHOL SCHOOLS, V47, P944, DOI 10.1002/pits.20516
   McQuillan K, 1996, J EMOT BEHAV DISORD, V4, P162, DOI 10.1177/106342669600400303
   Mitchell RF, 2012, THESIS
   Mong MD, 2012, J BEHAV EDUC, V21, P99, DOI 10.1007/s10864-011-9143-8
   Ponitz CC, 2009, SCHOOL PSYCHOL REV, V38, P102
   SCHMIDT GW, 1969, J APPL BEHAV ANAL, V2, P171, DOI 10.1901/jaba.1969.2-171
   Shapiro E.S., 2004, ACAD SKILLS PROBLEMS, V3rd
   SHIELD BM, 2008, THE JOURNAL OF THE A, V123, P133, DOI DOI 10.1121/1.2812596
   Simonsen B., 2008, Education and Treatment of Children, V31, P351, DOI [DOI 10.1353/ETC.0.0007, 10.1353/etc.0.0007]
   Skinner CH, 2004, SCHOOL PSYCHOL REV, V33, P384
   Stage SA, 1997, SCHOOL PSYCHOL REV, V26, P333
   Staub R.W., 1990, Education and Treatment of Children, V13, P249
   STRANG HR, 1975, J APPL BEHAV ANAL, V8, P471, DOI 10.1901/jaba.1975.8-471
   Tawney J.W., 1984, Single subject research in special education
   Tingstrom DH, 2006, BEHAV MODIF, V30, P225, DOI 10.1177/0145445503261165
   TURCO TL, 1990, J SCHOOL PSYCHOL, V28, P27, DOI 10.1016/0022-4405(90)90034-5
   VONBROCK MB, 1987, J SCHOOL PSYCHOL, V25, P131, DOI 10.1016/0022-4405(87)90022-7
   WAAS GA, 1991, PROF PSYCHOL-RES PR, V22, P149
   WINETT RA, 1972, J APPL BEHAV ANAL, V5, P499, DOI 10.1901/jaba.1972.5-499
   Witt J.C., 1985, ADV SCH PSYCHOL, V4, P251, DOI [DOI 10.1177/019874298400900211, DOI 10.4324/9781315726045]
NR 46
TC 18
Z9 34
U1 0
U2 19
PU NATL ASSOC SCHOOL PSYCHOLOGISTS
PI BETHESDA
PA 4340 EAST WEST HWY, STE 402, BETHESDA, MD 20814 USA
SN 0279-6015
J9 SCHOOL PSYCHOL REV
JI Sch. Psychol. Rev.
PD MAR
PY 2016
VL 45
IS 1
BP 93
EP 108
DI 10.17105/SPR45-1.93-108
PG 16
WC Psychology, Educational
WE Social Science Citation Index (SSCI)
SC Psychology
GA EU2YI
UT WOS:000400895400006
DA 2024-07-15
ER

PT J
AU Maynard, BR
   Beaver, KM
   Vaughn, MG
   DeLisi, M
   Roberts, G
AF Maynard, Brandy R.
   Beaver, Kevin M.
   Vaughn, Michael G.
   DeLisi, Matthew
   Roberts, Gregory
TI Toward a Bioecological Model of School Engagement: A Biometric Analysis
   of Gene and Environmental Factors
SO SOCIAL WORK RESEARCH
LA English
DT Article
DE academic performance; behavior genetics; prevention; school attachment;
   school engagement
ID DEVELOPMENTAL PSYCHOPATHOLOGY; NONSHARED ENVIRONMENT; BEHAVIOR GENETICS;
   TWIN; DISENGAGEMENT; ADOLESCENCE; CHILDHOOD; CHILDREN; NURTURE; FAMILY
AB School disengagement is associated with poor academic achievement, dropout, and risk behaviors such as truancy, delinquency, and substance use. Despite empirical research identifying risk correlates of school disengagement across the ecology, it is unclear from which domain these correlates arise. To redress this issue, the current study used intraclass correlation and DeFries-Fulker analyses to longitudinally decompose variance in three domains of engagement (academic, behavioral, and emotional) using data from the National Longitudinal Study of Adolescent Health. Findings suggest that nonshared environmental factors (that is, environmental contexts and experiences that are unique to each sibling) account for approximately half of the variance in indicators of school disengagement when controlling for genetic influences, and that this variance increases as adolescents grow older and rely less on their immediate family. The present study contributes new evidence on the biosocial underpinnings of school engagement and highlights the importance of interventions targeting factors in the nonshared environment.
C1 [Maynard, Brandy R.; Vaughn, Michael G.] St Louis Univ, Sch Social Work, St Louis, MO 63103 USA.
   [Beaver, Kevin M.] Florida State Univ, Coll Criminol & Criminal Justice, Tallahassee, FL 32306 USA.
   [DeLisi, Matthew] Iowa State Univ, Dept Sociol, Iowa City, IA USA.
   [Roberts, Gregory] Univ Texas Austin, Meadows Ctr Preventing Educ Risk, Austin, TX 78712 USA.
C3 Saint Louis University; State University System of Florida; Florida
   State University; Iowa State University; University of Texas System;
   University of Texas Austin
RP Maynard, BR (corresponding author), St Louis Univ, Sch Social Work, Tegeler Hall,3550 Lindell Blvd, St Louis, MO 63103 USA.
EM bmaynar1@slu.edu
RI Beaver, Kevin M./B-4631-2013; Vaughn, Michael/W-2694-2019; DeLisi,
   Matt/U-9128-2019
OI DeLisi, Matt/0000-0001-5964-5848; Maynard, Brandy/0000-0002-9356-7318
FU NICHD NIH HHS [P01 HD031921, P50 HD052117] Funding Source: Medline
CR Appleton JJ, 2008, PSYCHOL SCHOOLS, V45, P369, DOI 10.1002/pits.20303
   Barnes JC, 2013, BEHAV GENET, V43, P120, DOI 10.1007/s10519-012-9580-8
   Beaver KM, 2008, CRIMINOLOGY, V46, P341, DOI 10.1111/j.1745-9125.2008.00112.x
   Beaver KM, 2009, CRIM JUSTICE BEHAV, V36, P41, DOI 10.1177/0093854808326992
   Bergen SE, 2007, TWIN RES HUM GENET, V10, P423, DOI 10.1375/twin.10.3.423
   BRONFENBRENNER U, 1994, PSYCHOL REV, V101, P568, DOI 10.1037/0033-295X.101.4.568
   Bronfenbrenner U., 1998, The ecology of developmental processes, V1, P993, DOI DOI 10.1002/9780470147658.CHPSY0114
   Burt SA, 2009, PSYCHOL BULL, V135, P608, DOI 10.1037/a0015702
   Caraway K, 2003, PSYCHOL SCHOOLS, V40, P417, DOI 10.1002/pits.10092
   DEFRIES JC, 1985, BEHAV GENET, V15, P467, DOI 10.1007/BF01066239
   Dick DM, 2002, CURR DIR PSYCHOL SCI, V11, P70, DOI 10.1111/1467-8721.00171
   DiLalla LF, 2002, DEV REV, V22, P593, DOI 10.1016/S0273-2297(02)00504-X
   Eaves LJ, 1997, J CHILD PSYCHOL PSYC, V38, P965, DOI 10.1111/j.1469-7610.1997.tb01614.x
   EDELBROCK C, 1995, J CHILD PSYCHOL PSYC, V36, P775, DOI 10.1111/j.1469-7610.1995.tb01328.x
   FINN JD, 1993, J NEGRO EDUC, V62, P249, DOI 10.2307/2295464
   Fredricks JA, 2004, REV EDUC RES, V74, P59, DOI 10.3102/00346543074001059
   Fullerton S., 2002, 27 LONG SURV AUSTR Y
   Furlong MichaelJ., 2003, The California School Psychologist, V8, P99, DOI [DOI 10.1007/BF03340899, 10.1007/BF03340899]
   Green J, 2012, J ADOLESCENCE, V35, P1111, DOI 10.1016/j.adolescence.2012.02.016
   Harris K., 2003, NATL LONGITUDINAL ST
   Harris KM, 2006, TWIN RES HUM GENET, V9, P988, DOI 10.1375/183242706779462787
   Henry KL, 2012, J YOUTH ADOLESCENCE, V41, P156, DOI 10.1007/s10964-011-9665-3
   Hirschfield PJ, 2011, J YOUTH ADOLESCENCE, V40, P3, DOI 10.1007/s10964-010-9579-5
   Jacobson KC, 1999, DEV PSYCHOL, V35, P926, DOI 10.1037/0012-1649.35.4.926
   Jimerson S.R., 2003, CALIFORNIA SCH PSYCH, V8, P7, DOI [DOI 10.1007/BF03340893, 10.1007/BF03340893, 10.1007/bf03340893]
   Kohler HP, 2001, BEHAV GENET, V31, P179, DOI 10.1023/A:1010253411274
   Larson RW, 1996, DEV PSYCHOL, V32, P744, DOI 10.1037/0012-1649.32.4.744
   McCutcheon VV, 2006, SOC SERV REV, V80, P159, DOI 10.1086/499087
   McGue M, 1996, DEV PSYCHOL, V32, P604, DOI 10.1037/0012-1649.32.4.604
   McGue M., 1993, NATURE NURTURE PSYCH, P59, DOI [DOI 10.1037/10131-003, 10.1037/10131-003]
   McGuffin P, 2001, SCIENCE, V291, P1232, DOI 10.1126/science.1057264
   MCGUIRE S, 1994, CHILD DEV, V65, P785, DOI 10.2307/1131418
   McNeely Clea A, 2002, J Sch Health, V72, P138
   Miller-Cribbs J.E., 2002, CHILDREN SCH, V24, P159
   Moffitt TE, 2005, PSYCHOL BULL, V131, P533, DOI 10.1037/0033-2909.131.4.533
   PATRICK BC, 1993, J PERS SOC PSYCHOL, V65, P781, DOI 10.1037/0022-3514.65.4.781
   Pike A, 1996, J AM ACAD CHILD PSY, V35, P560, DOI 10.1097/00004583-199605000-00010
   Plomin R, 2005, ANN AM ACAD POLIT SS, V600, P86, DOI 10.1177/0002716205277184
   PLOMIN R, 1990, SCIENCE, V248, P183, DOI 10.1126/science.2183351
   PLOMIN R, 1994, SCIENCE, V264, P1733, DOI 10.1126/science.8209254
   PLOMIN R, 1987, BEHAV BRAIN SCI, V10, P1, DOI 10.1017/S0140525X00055941
   Plomin R, 2001, CAN J PSYCHIAT, V46, P225, DOI 10.1177/070674370104600302
   Plomin R., 2008, BEHAV GENET, V5th
   Raine A., 2013, ANATOMY VIOLENCE
   Rhee SH, 2002, PSYCHOL BULL, V128, P490, DOI 10.1037//0033-2909.128.3.490
   RODGERS JL, 1994, DEV PSYCHOL, V30, P374, DOI 10.1037/0012-1649.30.3.374
   Rumberger R.W., 2011, Dropping out: Why students drop out of high school and what can be done about it
   Rushton JP, 2004, P ROY SOC B-BIOL SCI, V271, P2583, DOI 10.1098/rspb.2004.2941
   Ryan AM, 2001, AM EDUC RES J, V38, P437, DOI 10.3102/00028312038002437
   Schlee BM, 2009, CHILD YOUTH SERV REV, V31, P227, DOI 10.1016/j.childyouth.2008.07.014
   Shin R., 2007, Professional School Counseling, V10, P379, DOI [DOI 10.1177/0143034307078103, 10.1177/2156759X0701000411, DOI 10.1177/2156759X0701000411]
   Slutske WS, 1997, J ABNORM PSYCHOL, V106, P266, DOI 10.1037/0021-843X.106.2.266
   STEINBERG L, 1992, CHILD DEV, V63, P1266, DOI 10.1111/j.1467-8624.1992.tb01694.x
   Turkheimer E, 2000, CURR DIR PSYCHOL SCI, V9, P160, DOI 10.1111/1467-8721.00084
   Turkheimer E, 2000, PSYCHOL BULL, V126, P78, DOI 10.1037/0033-2909.126.1.78
   Turkheimer E, 2011, PSYCHOL BULL, V137, P825, DOI 10.1037/a0024306
   Udry J. R., 2003, NATL LONGITUDINAL ST
   Vaughn MG, 2011, PSYCHIAT QUART, V82, P191, DOI 10.1007/s11126-010-9160-0
NR 58
TC 8
Z9 16
U1 0
U2 24
PU OXFORD UNIV PRESS INC
PI CARY
PA JOURNALS DEPT, 2001 EVANS RD, CARY, NC 27513 USA
SN 1070-5309
EI 1545-6838
J9 SOC WORK RES
JI Soc. Work Res.
PD SEP
PY 2014
VL 38
IS 3
BP 164
EP 176
DI 10.1093/swr/svu018
PG 13
WC Social Work
WE Social Science Citation Index (SSCI)
SC Social Work
GA AW5MW
UT WOS:000346320100005
PM 25525321
OA Green Published, Green Accepted
DA 2024-07-15
ER

PT J
AU Scheibel, G
   Zimmerman, KN
   Wills, HP
AF Scheibel, Gretchen
   Zimmerman, Kathleen N.
   Wills, Howard P.
TI Increasing On-Task Behavior Using Technology-Based Self-Monitoring: A
   Meta-Analysis of I-Connect
SO JOURNAL OF SPECIAL EDUCATION TECHNOLOGY
LA English
DT Article
DE self-monitoring; technology-based self-monitoring; academic engagement;
   on-task behavior; I-Connect
ID HIGH-SCHOOL-STUDENTS; INTERVENTIONS; AUTISM; MANAGEMENT; INCLUSION;
   OUTCOMES; RISK
AB Self-monitoring is a promising evidence-based intervention for students who benefit from supplemental supports to stay on-task during academic periods. I-Connect, a technology-based self-monitoring intervention with a substantial body of research, allows students to discretely recognize and record their behavior on a mobile or desktop app at scheduled intervals, to improve positive behavior and increase inclusion opportunities. This meta-analytic review examined the effect of I-Connect on the ontask behavior of students with or at risk for disabilities to determine the omnibus effect of using I-Connect across students and intervention packages. Students received 20-45 minutes of training before using I-Connect and most students monitored their on-task behavior every 30-seconds during 10-minute monitoring sessions. Under these conditions, I-Connect was found to demonstrate strong functional relations, an abrupt increase in on-task behavior and consistently positive parametric effects across all 14 elementary and secondary students receiving special education.
C1 [Scheibel, Gretchen; Zimmerman, Kathleen N.; Wills, Howard P.] Univ KansasUniv, Lawrence, KS USA.
RP Scheibel, G (corresponding author), Univ Kansas, Dept Special Educ, 1122 W Campus Rd,Joseph R Pearson Hall 531, Lawrence, KS 66045 USA.
EM gscheibel@ku.edu
RI Scheibel, Gretchen/AAW-5913-2020; Scheibel, Gretchen/KDM-9807-2024
OI Scheibel, Gretchen/0000-0002-3047-910X; 
FU Office of Special Education Programs, Office of Special Education and
   Rehabilitative Services
FX The author(s) disclosed receipt of the following financial support for
   the research, authorship, and/or publication of this article: This work
   was supported by Office of Special Education Programs, Office of Special
   Education and Rehabilitative Services
CR Barton E.E., 2018, Single case research methodology: Applications in special education and behavioral sciences, P179, DOI DOI 10.4324/9781315150666
   Beckman A, 2019, EDUC TREAT CHILD, V42, P225, DOI 10.1353/etc.2019.0011
   Briesch AM, 2019, J BEHAV EDUC, V28, P54, DOI 10.1007/s10864-018-9303-1
   Bruhn A, 2022, J POSIT BEHAV INTERV, V24, P156, DOI 10.1177/1098300720946651
   Bruhn AL, 2016, J SPEC EDUC TECHNOL, V31, P64, DOI 10.1177/0162643416650024
   Carr ME, 2014, EXCEPT CHILDREN, V81, P28, DOI 10.1177/0014402914532235
   Chia GLC, 2018, REV J AUTISM DEV DIS, V5, P142, DOI 10.1007/s40489-018-0129-5
   Clemons LL, 2016, J POSIT BEHAV INTERV, V18, P145, DOI 10.1177/1098300715596134
   Cooper JO., 2020, APPL BEHAV ANAL, DOI [10.26741/abaespana/2020.cooper3, DOI 10.26741/ABAESPANA/2020.COOPER3E]
   Cribari-Neto F, 2010, J STAT SOFTW, V34, P1
   Crosland K, 2012, BEHAV MODIF, V36, P251, DOI 10.1177/0145445512442682
   Davis JL, 2016, REV J AUTISM DEV DIS, V3, P196, DOI 10.1007/s40489-016-0076-y
   Delisio LA, 2020, J SPEC EDUC TECHNOL, V35, P167, DOI 10.1177/0162643420919179
   Finn JD, 1997, J APPL PSYCHOL, V82, P221, DOI 10.1037/0021-9010.82.2.221
   Hume K, 2021, J AUTISM DEV DISORD, V51, P4013, DOI 10.1007/s10803-020-04844-2
   Kiru EW, 2018, J SPEC EDUC TECHNOL, V33, P111, DOI 10.1177/0162643417745835
   Kumm S, 2021, J SPEC EDUC TECHNOL, V36, P141, DOI 10.1177/01626434211004450
   Ledford JR, 2023, J POSIT BEHAV INTERV, V25, P65, DOI 10.1177/1098300720983521
   Ledford JR, 2018, BRAIN IMPAIR, V19, P4, DOI 10.1017/BrImp.2017.16
   Maggin DM, 2016, J EMOT BEHAV DISORD, V24, P127, DOI 10.1177/1063426616661498
   McNeill J, 2019, J AUTISM DEV DISORD, V49, P4585, DOI 10.1007/s10803-019-04190-y
   Moeyaert M., 2018, Single case research methodology: Applications in special education and behavioral sciences, P393, DOI DOI 10.4324/9781315150666
   Moeyaert M, 2016, BEHAV MODIF, V40, P874, DOI 10.1177/0145445516645763
   Morin KL, 2021, J SPEC EDUC, V55, P143, DOI 10.1177/0022466920958688
   Page MJ, 2021, BMJ-BRIT MED J, V372, DOI [10.1136/bmj.n71, 10.1136/bmj.n160, 10.1016/j.ijsu.2021.105906]
   Pournelle G. H., 1953, Journal of Mammalogy, V34, P133, DOI 10.1890/0012-9658(2002)083[1421:SDEOLC]2.0.CO;2
   Pustejovsky J.E., 2018, SINGLE CASE CALCULAT
   Pustejovsky JE, 2018, J SCHOOL PSYCHOL, V68, P99, DOI 10.1016/j.jsp.2018.02.003
   Romans SK, 2020, PREV SCH FAIL, V64, P249, DOI 10.1080/1045988X.2020.1732282
   Rosenbloom R, 2019, J AUTISM DEV DISORD, V49, P5047, DOI 10.1007/s10803-019-04209-4
   Rosenbloom R, 2016, ASSIST TECHNOL, V28, P9, DOI 10.1080/10400435.2015.1059384
   Shanley L, 2020, J SPEC EDUC TECHNOL, V35, P119, DOI 10.1177/0162643419852929
   Valentine J.C., Between-case standardized mean difference effect sizes for single-case designs: A primer and tutorial using the scdhlm web application, DOI [DOI 10.4073/CMDP.2016.1, 10.4073/cmdp.2016]
   What Works Clearinghouse, 2020, WHAT WORKS CLEARINGH
   Wills HP, 2014, J BEHAV EDUC, V23, P421, DOI 10.1007/s10864-014-9204-x
NR 35
TC 8
Z9 9
U1 1
U2 10
PU SAGE PUBLICATIONS INC
PI THOUSAND OAKS
PA 2455 TELLER RD, THOUSAND OAKS, CA 91320 USA
SN 0162-6434
EI 2381-3121
J9 J SPEC EDUC TECHNOL
JI J. Spec. Educ. Technol.
PD JUN
PY 2023
VL 38
IS 2
BP 146
EP 160
DI 10.1177/01626434221085554
EA MAY 2022
PG 15
WC Education, Special; Rehabilitation
WE Social Science Citation Index (SSCI)
SC Education & Educational Research; Rehabilitation
GA G2SQ2
UT WOS:000798806800001
DA 2024-07-15
ER

PT J
AU Hunter, LJ
   DiPerna, JC
   Cheng, WY
   Lei, PW
   Hart, SC
AF Hunter, Leah J.
   DiPerna, James C.
   Cheng, Weiyi
   Lei, Puiwa
   Hart, Susan Crandall
TI Twice as Nice? Sustained Exposure to a Universal Social-Emotional
   Learning Program Across Multiple Grades
SO SCHOOL MENTAL HEALTH
LA English
DT Article
DE Social-emotional learning; Intervention; Dosage; Longitudinal research
ID INTERVENTIONS; METAANALYSIS; SKILLS; ELEMENTARY; EFFICACY; STUDENTS;
   SYSTEM
AB Although universal social-emotional learning programs are increasingly implemented across the USA, few studies have examined the effects of sustained exposure to the same program across multiple grade levels. As such, the goal of this study was to isolate the effects of sustained exposure to a universal social-emotional learning program (Elliott & Gresham, Social skills improvement system: classwide intervention program [SSIS-CIP]. NCS Pearson, Bloomington, MN,2007), on elementary students' social, behavioral, and academic outcomes. Compared to students who experienced the SSIS-CIP in second grade only (N = 218), students exposed to the SSIS-CIP in first and second grade (N = 181) showed further gains in several social skill domain areas as well as academic engagement at the end of second grade. Interactions, however, indicated that some effects were potentially moderated by student or class-level skills at the beginning of second grade. Future research considerations and practical implications for universal social-emotional learning programming are discussed.
C1 [Hunter, Leah J.; DiPerna, James C.; Cheng, Weiyi; Lei, Puiwa; Hart, Susan Crandall] Penn State Univ, Dept Educ Psychol Counseling & Special Educ, University Pk, PA 16802 USA.
C3 Pennsylvania Commonwealth System of Higher Education (PCSHE);
   Pennsylvania State University; Pennsylvania State University -
   University Park
RP Hunter, LJ (corresponding author), Penn State Univ, Dept Educ Psychol Counseling & Special Educ, University Pk, PA 16802 USA.
EM ljh222@psu.edu; jdiperna@psu.edu; wuc131@gmail.com; puiwa@psu.edu;
   susan.hart@psu.edu
RI Hunter, Leah/AAU-4088-2021
OI DiPerna, James/0000-0002-4663-9286; Lei, Pui-Wa/0000-0002-8179-6623;
   Hart, Susan/0000-0003-3762-8232
FU Institute of Education Sciences, U.S. Department of Education
   [R305A090438]
FX The research reported here was supported by the Institute of Education
   Sciences, U.S. Department of Education, through Grant R305A090438 to The
   Pennsylvania State University. The opinions expressed are those of the
   authors and do not represent the views of the Institute or the U.S.
   Department of Education.
CR [Anonymous], Find what works
   [Anonymous], 2017, PROC HDB VERS 4 0
   Beets MW, 2009, AM J PUBLIC HEALTH, V99, P1438, DOI 10.2105/AJPH.2008.142919
   Belfield C, 2015, J BENEFIT-COST ANAL, V6, P508, DOI 10.1017/bca.2015.55
   BENJAMINI Y, 1995, J R STAT SOC B, V57, P289, DOI 10.1111/j.2517-6161.1995.tb02031.x
   Bruner J. S., 1960, PROCESS ED
   Caprara GV, 2000, PSYCHOL SCI, V11, P302, DOI 10.1111/1467-9280.00260
   CASEL, 2019, DISTR THEOR ACT NEED
   Collaborative for Academic Social and Emotional Learning (CASEL), 2013, EFF SOC EM LEARN PRO
   Conderman G., 2017, Kappa Delta Pi Record, V53, P70, DOI DOI 10.1080/00228958.2017.1299545
   DiPerna J.C., 2000, The Academic Competence Evaluation Scales
   DiPerna JC, 2018, J EDUC PSYCHOL, V110, P1, DOI 10.1037/edu0000191
   Diperna JC, 2016, PSYCHOL SCHOOLS, V53, P189, DOI 10.1002/pits.21891
   DiPerna JC, 2015, SCHOOL PSYCHOL QUART, V30, P123, DOI 10.1037/spq0000079
   Durlak JA, 2008, AM J COMMUN PSYCHOL, V41, P327, DOI 10.1007/s10464-008-9165-0
   Durlak JA, 2011, CHILD DEV, V82, P405, DOI 10.1111/j.1467-8624.2010.01564.x
   Durlak JA, 2009, J PEDIATR PSYCHOL, V34, P917, DOI 10.1093/jpepsy/jsp004
   Elbertson N.A., 2009, Second international handbook of educational change, P1017
   Elliott S.N., 2007, Social skills improvement system: Performance screening guides
   Ferguson CJ, 2009, PROF PSYCHOL-RES PR, V40, P532, DOI 10.1037/a0015808
[truncated: 3,645,518 more chars]
