# Supplementary material for: Studying engagement in educational settings: a mapping review on high-impact academic engagement research
Source: Front Psychol. 2025 Jan 31;16:1519509. doi: 10.3389/fpsyg.2025.1519509 (PMC11825833; doi:10.3389/fpsyg.2025.1519509)
Supplement: Supplementary file 1 [file Data_Sheet_1.ZIP › AcadEngagem_data_4.txt]

FN Clarivate Analytics Web of Science
VR 1.0
PT J
AU Walters, KJ
   Simons, JS
AF Walters, Kyle J.
   Simons, Jeffrey S.
TI Affective Dependence, Self-Regulation, and Alcohol Problems: Between-
   and Within-Person Associations
SO EMOTION
LA English
DT Article
DE affect; self-regulation; alcohol problems; goal pursuit; EMA
ID ECOLOGICAL MOMENTARY ASSESSMENT; EMOTION DIFFERENTIATION; GOAL PROGRESS;
   NEGATIVE URGENCY; DIRECTIVE FORMS; POSITIVE AFFECT; BINGE DRINKING;
   CHRONIC PAIN; TIME; EXPERIENCE
AB Positive affect (PA) and negative affect (NA) are associated with goal pursuit in addition to dysregulated behavior. Affective dependence (i.e., the correlation between PA and NA) may be a marker for good self-regulation on the one hand (weaker dependence) and poor self-regulation on the other (stronger dependence). This study sought to elucidate the role of affective dependence as a predictor of goal pursuit and alcohol problems at the within- and between-person levels. Participants were 100 college students aged 18-25 years, who drank alcohol at least moderately, and completed a 21-day ecological momentary assessment study regarding affect, academic goal pursuit, idiographic goal pursuit, alcohol use, and alcohol problems. Multilevel time series models were estimated. Consistent with hypotheses, affective dependence predicted more alcohol problems and decreased academic goal pursuit at the within-person level. Importantly, effects on academic goal pursuit included perceived achievement and progress related to academics, as well as time spent studying, an objective marker for academic engagement. Effects were significant controlling for autoregressive effects, lagged residuals of PA and NA, concurrent alcohol use, day of the week, age, gender, and trait affective dependence. Thus, this study provides robust tests of lagged within-person effects of affective dependence. The effect of affective dependence on idiographic goal pursuit was not significant, contrary to hypothesis. Affective dependence was not significantly associated with alcohol problems or goal pursuit at the between-person level. Results suggest that affective dependence is a common factor explaining problems related to alcohol use and psychological functioning more broadly.
C1 [Walters, Kyle J.; Simons, Jeffrey S.] Univ South Dakota, Dept Psychol, Vermillion, SD USA.
   [Walters, Kyle J.] Med Univ South Carolina, Dept Psychiat, Charleston, SC USA.
   [Walters, Kyle J.] Med Univ South Carolina, Dept Psychiat, 67 President St, Charleston, SC 29425 USA.
C3 University of South Dakota; Medical University of South Carolina;
   Medical University of South Carolina
RP Walters, KJ (corresponding author), Med Univ South Carolina, Dept Psychiat, 67 President St, Charleston, SC 29425 USA.
EM walterky@musc.edu
OI Walters, Kyle J./0000-0003-4223-1432
CR Aarts H, 2000, J PERS SOC PSYCHOL, V78, P53, DOI 10.1037/0022-3514.78.1.53
   Allison P. D., 2012, LOGISTIC REGRESSION
   American Psychiatric Association, 2013, Diagnostic and statistical manual of mental disorders, V5th, DOI DOI 10.1176/APPI.BOOKS.9780890425596
   Armeli S, 2003, PSYCHOL ADDICT BEHAV, V17, P266, DOI 10.1037/0893-164X.17.4.266
   Arria AM, 2020, J AM COLL HEALTH, V68, P132, DOI 10.1080/07448481.2018.1535494
   Baumeister R. F., 2010, THEN MIRACLE OCCURS, P119
   Baumeister RF, 2007, PERS SOC PSYCHOL REV, V11, P167, DOI 10.1177/1088868307301033
   Bender M, 2012, J RES PERS, V46, P374, DOI 10.1016/j.jrp.2012.03.005
   Carver CS, 2018, PSYCHOL INQ, V29, P139, DOI 10.1080/1047840X.2018.1513681
   CARVER CS, 1990, PSYCHOL REV, V97, P19, DOI 10.1037/0033-295X.97.1.19
   Coifman KG, 2012, J ABNORM PSYCHOL, V121, P668, DOI 10.1037/a0028502
   Custers R, 2005, J PERS SOC PSYCHOL, V89, P129, DOI 10.1037/0022-3514.89.2.129
   Davis MC, 2004, J PERS, V72, P1133, DOI 10.1111/j.1467-6494.2004.00293.x
   De Vuyst HJ, 2019, PLOS ONE, V14, DOI 10.1371/journal.pone.0219121
   Dejonckheere E, 2021, EMOTION, V21, P326, DOI 10.1037/emo0000697
   Dejonckheere E, 2019, NAT HUM BEHAV, V3, P478, DOI 10.1038/s41562-019-0555-0
   Dejonckheere E, 2018, J PERS SOC PSYCHOL, V114, P323, DOI 10.1037/pspp0000186
   DeYoung CG, 2018, PSYCHOL INQ, V29, P117, DOI 10.1080/1047840X.2018.1513680
   Dimeff L.A., 1999, BRIEF ALCOHOL SCREEN
   Emery NN, 2022, ALCOHOL CLIN EXP RES, V46, P1294, DOI 10.1111/acer.14854
   Emery NN, 2014, ADDICT BEHAV, V39, P1459, DOI 10.1016/j.addbeh.2014.05.004
   Fairbairn CE, 2013, J ABNORM PSYCHOL, V122, P770, DOI 10.1037/a0032980
   FREDRICKSON BL, 2001, AM PSYCHOL, V56, P218, DOI DOI 10.1037/0003-066X.56.3.218
   Frijda NH, 2010, BIOL PSYCHOL, V84, P570, DOI 10.1016/j.biopsycho.2010.01.005
   Greene KM, 2017, J ADOLESCENCE, V56, P24, DOI 10.1016/j.adolescence.2016.12.001
   Gunn RL, 2020, EXP CLIN PSYCHOPHARM, V28, P426, DOI 10.1037/pha0000357
   Hamaker EL, 2018, MULTIVAR BEHAV RES, V53, P820, DOI 10.1080/00273171.2018.1446819
   Herrmann M., 2015, Motivation Science, V1, P121, DOI [DOI 10.1037/MOT0000016, 10.1037/mot0000016]
   Hershfield HE, 2013, SOC PSYCHOL PERS SCI, V4, P54, DOI 10.1177/1948550612444616
   Horton NJ, 2007, BMC MED RES METHODOL, V7, DOI 10.1186/1471-2288-7-9
   Hufford MR, 2002, PSYCHOL ADDICT BEHAV, V16, P205, DOI 10.1037//0893-164X.16.3.205
   KAROLY P, 1993, ANNU REV PSYCHOL, V44, P23, DOI 10.1146/annurev.psych.44.1.23
   Kashdan TB, 2010, PSYCHOL SCI, V21, P1341, DOI 10.1177/0956797610379863
   Kazak AE, 2018, AM PSYCHOL, V73, P1, DOI 10.1037/amp0000263
   Kessler RC, 1996, AM J ORTHOPSYCHIAT, V66, P17, DOI 10.1037/h0080151
   Klug HJP, 2015, J HAPPINESS STUD, V16, P37, DOI 10.1007/s10902-013-9493-0
   Koestner R, 2015, J PERS, V83, P179, DOI 10.1111/jopy.12093
   Koestner R, 2012, PERS SOC PSYCHOL B, V38, P1609, DOI 10.1177/0146167212457075
   Kruglanski AW, 2002, ADV EXP SOC PSYCHOL, V34, P331, DOI 10.1016/S0065-2601(02)80008-9
   Kuppens P, 2015, EMOT REV, V7, P297, DOI 10.1177/1754073915590947
   Lindquist KA, 2008, PSYCHOL SCI, V19, P898, DOI 10.1111/j.1467-9280.2008.02174.x
   Maisto SA, 2021, ARCH SEX BEHAV, V50, P2843, DOI 10.1007/s10508-020-01852-2
   Marlatt GA, 1998, J CONSULT CLIN PSYCH, V66, P604, DOI 10.1037/0022-006X.66.4.604
   Mesquita B, 2011, COGNITION EMOTION, V25, P782, DOI 10.1080/02699931.2011.586824
   MetricWire, 2016, METRICWIRE
   Milyavskaya M, 2018, CAN PSYCHOL, V59, P163, DOI 10.1037/cap0000147
   Moberly NJ, 2010, COGNITION EMOTION, V24, P729, DOI 10.1080/02699930802696849
   Moore A, 2020, J PERS, V88, P530, DOI 10.1111/jopy.12508
   Muthen L.K., 2019, Mplus Statistical Modeling Software: Release 8.3
   Pang RD, 2014, DRUG ALCOHOL DEPEN, V144, P225, DOI 10.1016/j.drugalcdep.2014.09.771
   Saunders B., 2016, Motivation and Cognitive Control, P212
   Seo E, 2021, EMOTION, V21, P892, DOI 10.1037/emo0000752
   Shiota MN, 2014, SOC PERSONAL PSYCHOL, V8, P104, DOI 10.1111/spc3.12092
   Simons JS, 2021, EMOTION, V21, P757, DOI 10.1037/emo0000745
   Simons JS, 2018, J ABNORM PSYCHOL, V127, P733, DOI 10.1037/abn0000376
   Simons JS, 2017, COGNITION EMOTION, V31, P1405, DOI 10.1080/02699931.2016.1226162
   Simons JS, 2015, ADDICT BEHAV, V50, P205, DOI 10.1016/j.addbeh.2015.06.042
   Simons JS, 2014, J ABNORM PSYCHOL, V123, P676, DOI 10.1037/a0036926
   Simons JS, 2010, ADDICT BEHAV, V35, P1045, DOI 10.1016/j.addbeh.2010.07.001
   Simons JS, 2004, ADDICT BEHAV, V29, P773, DOI 10.1016/j.addbeh.2004.02.006
   Simons RM, 2021, J TRAUMA STRESS, V34, P298, DOI 10.1002/jts.22601
   Smith GT, 2016, DRUG ALCOHOL DEPEN, V163, pS3, DOI 10.1016/j.drugalcdep.2015.08.038
   StataCorp, 2018, STATA STAT SOFTWARE
   Substance Abuse and Mental Health Services Administration, 2021, HHS Publication No. PEP20-07-01-001, NSDUH Series H-55
   Trull TJ, 2015, EMOT REV, V7, P355, DOI 10.1177/1754073915590617
   U.S. Department of Health and Human Services & U.S. Department of Agriculture, 2015, 2015 2020 DIET GUID
   Walters, 2023, AFFECTIVE DEPENDENCE
   Walters KJ, 2022, MOTIV EMOTION, V46, P110, DOI 10.1007/s11031-021-09916-z
   Wardell JD, 2012, ADDICT BEHAV, V37, P435, DOI 10.1016/j.addbeh.2011.12.004
   Watson D., 1994, MANUAL POSITIVE NEGA
   Weiss NH, 2018, ADDICT BEHAV, V79, P131, DOI 10.1016/j.addbeh.2017.12.015
   Werner K.M., 2019, The determinants of successful goal pursuit
   Werner KM, 2016, PERS INDIV DIFFER, V96, P237, DOI 10.1016/j.paid.2016.03.002
   Zautra A, 2001, J CONSULT CLIN PSYCH, V69, P786, DOI 10.1037//0022-006X.69.5.786
   Zautra A.J., 1998, ANN REV GERONTOLOGY, V17, P75
NR 75
TC 1
Z9 1
U1 0
U2 5
PU AMER PSYCHOLOGICAL ASSOC
PI WASHINGTON
PA 750 FIRST ST NE, WASHINGTON, DC 20002-4242 USA
SN 1528-3542
EI 1931-1516
J9 EMOTION
JI Emotion
PD DEC
PY 2023
VL 23
IS 8
BP 2142
EP 2155
DI 10.1037/emo0001246
EA APR 2023
PG 14
WC Psychology, Experimental
WE Social Science Citation Index (SSCI)
SC Psychology
GA IR8G4
UT WOS:000979481100001
PM 37104767
DA 2024-07-15
ER

PT J
AU Dong, JW
   Lee, SA
   Wang, CH
   Shannon, DM
AF Dong, Jianwei
   Lee, Sangah
   Wang, Chih-hHsuan
   Shannon, David M.
TI Impact on social capital and learning engagement due to social media
   usage among the international students in the US
SO EDUCATION AND INFORMATION TECHNOLOGIES
LA English
DT Article
DE Social media; Social capital; Learning engagement; Cultural adjustment;
   International students
ID UNITED-STATES; PERFORMANCE; EXPERIENCES; NETWORKING; CHINESE;
   ACCULTURATION; ADAPTATION; ADJUSTMENT; FACEBOOK; ENGLISH
AB International students who pursue their academic goals in United States are prone to difficulties when attempting to build social resources and adjust to the new culture. Social media is a practical means of connection due to its ease of use and accessibility. Previous research has indicated contradictory effects of social media use on academic engagement. In addition to the direct effect, this research examined social media use influences on international students' learning engagement by mediating social capital and cultural adjustment. A total of 209 international students completed a web-based survey distributed via e-mail and social media between November 2021 and May 2022. Data were analyzed using Structural Equation Model. Results showed that only purposely using social media to collaborate with learning counterparts or materials directly improves international students' learning engagement. Other uses of social media (e.g., expanding new resources, solidifying close relationships) have no significant direct effects. Nonetheless, they are essential to improving levels of learning engagement via the mediation of bridging capital (social resources attributed to expanding relationships) and students' cultural adjustment in the U.S. International students' bonding capital (social resources available through trustworthy relationships) and home cultural retention showed little direct or indirect effects on learning engagement. This study recognizes the importance of social resources and cultural adjustment for international students. Also, this study provides valuable information to educators and administrators, as there is a need to identify the underlying mechanisms to contribute feasible learning intervention approaches and alleviate negative effects for international students.
C1 [Dong, Jianwei; Lee, Sangah; Wang, Chih-hHsuan; Shannon, David M.] Auburn Univ, Dept Educ Fdn Leadership & Technol, 4036Haley Ctr,351 W Thach Concourse, Auburn, AL 36849 USA.
C3 Auburn University System; Auburn University
RP Dong, JW (corresponding author), Auburn Univ, Dept Educ Fdn Leadership & Technol, 4036Haley Ctr,351 W Thach Concourse, Auburn, AL 36849 USA.
EM jzd0077@auburn.edu; szl0146@auburn.edu; wangchi@auburn.edu;
   shanndm@auburn.edu
OI Lee, Sangah/0000-0003-2644-6206; Dong, Jianwei/0000-0002-7736-086X
CR Al-Oraibi A, 2022, INT J ENV RES PUB HE, V19, DOI 10.3390/ijerph19137631
   Al-Rahmi WM, 2018, COMPUT EDUC, V121, P59, DOI 10.1016/j.compedu.2018.02.010
   Ali-Hassan H, 2015, J STRATEGIC INF SYST, V24, P65, DOI 10.1016/j.jsis.2015.03.001
   Ansari JAN, 2020, SMART LEARN ENVIRON, V7, DOI 10.1186/s40561-020-00118-7
   Armentani E, 2014, PROCEEDINGS OF THE ASME 12TH BIENNIAL CONFERENCE ON ENGINEERING SYSTEMS DESIGN AND ANALYSIS - 2014, VOL 1
   BAUMEISTER RF, 1995, PSYCHOL BULL, V117, P497, DOI 10.1037/0033-2909.117.3.497
   Berk RA, 1996, CONTEMP SOCIOL, V25, P442, DOI 10.2307/2077035
   Berry JW, 2006, APPL PSYCHOL-INT REV, V55, P303, DOI 10.1111/j.1464-0597.2006.00256.x
   Blackmore J, 2024, EDUC REV, V76, P242, DOI 10.1080/00131911.2022.2026892
   Blasco-Arcas L, 2013, COMPUT EDUC, V62, P102, DOI 10.1016/j.compedu.2012.10.019
   Brunsting NC, 2018, INT J INTERCULT REL, V66, P22, DOI 10.1016/j.ijintrel.2018.06.002
   Cai D., 1997, Intercultural Communication Success, V1, P31
   Cao C, 2020, HIGH EDUC, V80, P625, DOI 10.1007/s10734-020-00501-w
   Cao GM, 2022, J RES TECHNOL EDUC, V54, P18, DOI 10.1080/15391523.2020.1801538
   Chai DS, 2022, J STUD AFF RES PRACT, V59, P101, DOI 10.1080/19496591.2021.1943417
   Chai DS, 2020, J INT STUDENTS, V10, P571, DOI 10.32674/jis.v10i3.1235
   Chang CT, 2019, COMPUT EDUC, V139, P157, DOI 10.1016/j.compedu.2019.05.011
   Chawinga WD, 2017, INT J EDUC TECHNOL H, V14, DOI 10.1186/s41239-017-0041-6
   Cho J, 2015, J STUD INT EDUC, V19, P11, DOI 10.1177/1028315314533606
   Cleary TJ, 2012, HANDBOOK OF RESEARCH ON STUDENT ENGAGEMENT, P237, DOI 10.1007/978-1-4614-2018-7_11
   COLEMAN JS, 1988, AM J SOCIOL, V94, pS95, DOI 10.1086/228943
   Cruwys T, 2021, APPL PSYCHOL-INT REV, V70, P931, DOI 10.1111/apps.12254
   Demes KA, 2014, J CROSS CULT PSYCHOL, V45, P91, DOI 10.1177/0022022113487590
   Deng LF, 2023, BEHAV RES METHODS, V55, P1460, DOI 10.3758/s13428-022-01838-z
   Dillman DA., 2014, Internet, Phone, Mail and Mixed-Mode Surveys: The Tailored Design Method, V4th Ed, DOI DOI 10.3310/HTA22030
   Finn JD, 2012, HANDBOOK OF RESEARCH ON STUDENT ENGAGEMENT, P97, DOI 10.1007/978-1-4614-2018-7_5
   Flanigan AE, 2018, EDUC PSYCHOL REV, V30, P585, DOI 10.1007/s10648-017-9418-2
   Flanigan AE, 2015, LEARN INDIVID DIFFER, V44, P40, DOI 10.1016/j.lindif.2015.11.003
   Fredricks JA, 2004, REV EDUC RES, V74, P59, DOI 10.3102/00346543074001059
   Gibson J. J, 1979, The Ecological Approach to Visual Perception: Classic Edition, DOI [10.4324/9781315740218, DOI 10.4324/9781315740218]
   Glass CR, 2018, J INT STUDENTS, V8, P1274, DOI 10.5281/zenodo.1254580
   Glass CR, 2015, J INT STUDENTS, V5, P353
   Glass CR, 2014, INT J INTERCULT REL, V38, P106, DOI 10.1016/j.ijintrel.2013.04.004
   Gomes C, 2015, J YOUTH STUD, V18, P515, DOI 10.1080/13676261.2014.992316
   GOODENOW C, 1993, J EXP EDUC, V62, P60, DOI 10.1080/00220973.1993.9943831
   Hair J. F., 2006, MULTIVARIATE DATA AN, DOI DOI 10.1016/J.IJPHARM.2011.02.019
   Handelsman MM, 2005, J EDUC RES, V98, P184, DOI 10.3200/JOER.98.3.184-192
   Hasman A, 2015, STUD HEALTH TECHNOL, V213, P3, DOI 10.3233/978-1-61499-538-8-3
   Humphrey A., 2021, Journal of International Students, V11, DOI DOI 10.32674/JIS.V11IS2.3577
   Hutchby I, 2001, SOCIOLOGY, V35, P441, DOI 10.1177/S0038038501000219
   Institute of International Education, 2021, OP DOORS 2021
   Jordan M., 2020, NY TIMES
   Kabilan MK, 2010, INTERNET HIGH EDUC, V13, P179, DOI 10.1016/j.iheduc.2010.07.003
   Kim E, 2021, PROF PSYCHOL-RES PR, V52, P279, DOI 10.1037/pro0000383
   Kim Y.Y., 2001, Becoming intercultural: An integrative theory of communication and cross-cultural adaptation, DOI [10.4135/9781452233253, DOI 10.4135/9781452233253]
   Kim Y.Y., 1988, Communication and Cross-cultural Adaptation: An Integrative Theory
   Kim YangSoo., 2016, Intercultural Communication Studies, V25
   Kunka BA, 2020, EDUC MEDIA INT, V57, P316, DOI 10.1080/09523987.2020.1848508
   Li XQ, 2014, COMPUT HUM BEHAV, V35, P116, DOI 10.1016/j.chb.2014.02.012
   Lin JH, 2012, NEW MEDIA SOC, V14, P421, DOI 10.1177/1461444811418627
   Tran LT, 2016, COMPARE, V46, P560, DOI 10.1080/03057925.2015.1057479
   Mbawuni J., 2015, International Journal of Higher Education, V4, P120, DOI DOI 10.5430/IJHE.V4N1P120
   Moon CY, 2020, J INT STUDENTS, V10, P28, DOI 10.32674/jis.v10i1.770
   Muthen L. K., 2017, Mplus user's guide., V8th
   Pekrun R, 2014, EDUC PSYCHOL HANDB, P120
   Phua J, 2011, ASIAN J COMMUN, V21, P504, DOI 10.1080/01292986.2011.587015
   Putnam R. D., 2000, BOWLING ALONE COLLAP
   Roberts T.S., 2005, Computer-supported collaborative learning in higher education, P1, DOI DOI 10.4018/978-1-59140-408-8.CH001
   Russell J, 2010, HIGH EDUC, V60, P235, DOI 10.1007/s10734-009-9297-7
   Sawir E, 2008, J STUD INT EDUC, V12, P148, DOI 10.1177/1028315307299699
   Schwinger M., 2012, International Journal of Educational Research, V56, P35, DOI [10.1016/J.IJER.2012.07.005, DOI 10.1016/J.IJER.20L2.07.005]
   Skinner EA, 2016, EDUC PSYCHOL HANDB, P145
   Stathopoulou A, 2019, EUR MANAG J, V37, P421, DOI 10.1016/j.emj.2019.01.008
   Stefanone M.A., 2011, 1 MONDAY, V16, P1, DOI DOI 10.5210/FM.V16I2.3314
   Sun XN, 2021, J CROSS CULT PSYCHOL, V52, P61, DOI 10.1177/0022022120979625
   Tindell D.R., 2012, COLL TEACH, V60, P1, DOI DOI 10.1080/87567555.2011.604802
   Tsai JY, 2020, J MED INTERNET RES, V22, DOI 10.2196/22767
   Tu HJ, 2018, J INT STUDENTS, V8, P1709, DOI 10.5281/zenodo.1468074
   Tyson DF, 2009, HUM DEV, V52, P329, DOI 10.1159/000242348
   Van Horne S, 2018, J INT STUDENTS, V8, P351, DOI 10.5281/zenodo.1134313
   Wellman B, 2001, AM BEHAV SCI, V45, P436, DOI 10.1177/00027640121957286
   Williams D, 2006, J COMPUT-MEDIAT COMM, V11, DOI 10.1111/j.1083-6101.2006.00029.x
   Yu QL, 2019, TECHNOL FORECAST SOC, V145, P493, DOI 10.1016/j.techfore.2018.09.026
NR 73
TC 4
Z9 4
U1 1
U2 27
PU SPRINGER
PI NEW YORK
PA ONE NEW YORK PLAZA, SUITE 4600, NEW YORK, NY, UNITED STATES
SN 1360-2357
EI 1573-7608
J9 EDUC INF TECHNOL
JI Educ. Inf. Technol.
PD JUL
PY 2023
VL 28
IS 7
BP 8027
EP 8050
DI 10.1007/s10639-022-11520-8
EA DEC 2022
PG 24
WC Education & Educational Research
WE Social Science Citation Index (SSCI)
SC Education & Educational Research
GA K5WH2
UT WOS:000899157900003
PM 36532798
OA Green Published, Bronze
DA 2024-07-15
ER

PT J
AU Losh, A
   Eisenhower, A
   Blacher, J
AF Losh, Ainsley
   Eisenhower, Abbey
   Blacher, Jan
TI Impact of student-teacher relationship quality on classroom behavioral
   engagement for young students on the autism spectrum
SO RESEARCH IN AUTISM SPECTRUM DISORDERS
LA English
DT Article
DE Autism; ASD; Academic engagement; Behavioral engagement; Student
   -teacher relationships; Elementary
ID CHILD RELATIONSHIPS; INTELLECTUAL DISABILITY; DIAGNOSTIC INTERVIEW;
   SCHOOL ENGAGEMENT; SELF-REGULATION; MISSING DATA; ACHIEVEMENT;
   KINDERGARTEN; RISK; PERSPECTIVE
AB Background: Student academic behavioral engagement (BE) contributes to learning and school success. Student-teacher relationships (STRs) may promote BE, although previous findings regarding how these constructs are associated over time are mixed. For young autistic students who face barriers to early school success, a high-quality STR may serve as a key protective factor to promote classroom engagement.Methods: The present study investigated connections between teacher-rated STR quality and student BE over two school years for 146 young autistic children (grade PK-2) using cross-lagged structural equation modeling. A full model with cross-lagged paths from BE to STR quality and from STR quality to BE was first examined. Potential confounding variables (i.e., externalizing behaviors, cognitive skills, and language skills) were included. The model was then trimmed by removing all non-significant paths. It was hypothesized that the final model would highlight the unidirectional influence of STR quality on BE.Results: Results supported the unidirectional influence of STR quality on BE across one school year. STR quality at the beginning of the first school year predicted behavioral engagement at the end of the year (8 =.26, p<.01) BE outcomes persisted into the following school year (8 =.45, p<.001).Conclusions: Findings suggest that STR quality significantly contributes to engagement for young autistic students, potentially serving as a critical protective factor for classroom success. This highlights the importance of developing quality STRs with high levels of closeness and low levels of conflict for students on the spectrum in early schooling.
C1 [Losh, Ainsley; Blacher, Jan] Univ Calif Riverside, Sch Educ, Riverside, CA 95251 USA.
   [Eisenhower, Abbey] Univ Massachusetts, Coll Liberal Arts, Boston, MA 02125 USA.
   [Losh, Ainsley] Univ Calif Riverside, Sch Educ, 1207 Sproul Hall, Riverside, CA 95251 USA.
C3 University of California System; University of California Riverside;
   Massachusetts System of Public Higher Education; Massachusetts College
   Liberal Arts; University of Massachusetts System; University of
   Massachusetts Boston; University of California System; University of
   California Riverside
RP Losh, A (corresponding author), Univ Calif Riverside, Sch Educ, 1207 Sproul Hall, Riverside, CA 95251 USA.
EM alosh001@ucr.edu
RI Eisenhower, Abbey/HNJ-5963-2023
FU Institute of Education Sciences, U.S. Department of Education
   [R324A110086]
FX The research reported here was supported by the Institute of Education
   Sciences, U.S. Department of Education, through Grant [R324A110086] to
   [J. Blacher, P.I., The University of California, Riverside] . The
   opinions expressed are those of the authors and do not represent views
   of the Institute or the U.S. Department of Education.
CR Able H, 2015, TEACH EDUC SPEC EDUC, V38, P44, DOI 10.1177/0888406414558096
   Achenbach TM, 2001, ASEBA preschool forms profiles: An integrated system of multi-informant assessment
   American Psychiatric Association, 2022, DIAGN STAT MAN MENT
   [Anonymous], 2000, Achenbach System of Empirically Based Assessment
   [Anonymous], 2016, IBM SPSS Statistics for Macintosh
   Archambault I, 2013, LEARN INSTR, V23, P1, DOI 10.1016/j.learninstruc.2012.09.003
   Ashburner J, 2010, RES AUTISM SPECT DIS, V4, P18, DOI 10.1016/j.rasd.2009.07.002
   Baker JA, 2006, J SCHOOL PSYCHOL, V44, P211, DOI 10.1016/j.jsp.2006.02.002
   Barned NE, 2011, J EARLY CHILD TEACH, V32, P302, DOI 10.1080/10901027.2011.622235
   BENTLER PM, 1990, PSYCHOL BULL, V107, P238, DOI 10.1037/0033-2909.88.3.588
   Bergin C, 2009, EDUC PSYCHOL REV, V21, P141, DOI 10.1007/s10648-009-9104-0
   Birch SH, 1997, J SCHOOL PSYCHOL, V35, P61, DOI 10.1016/S0022-4405(96)00029-5
   Blacher J, 2014, RES AUTISM SPECT DIS, V8, P324, DOI 10.1016/j.rasd.2013.12.008
   Blacher J, 2009, AJIDD-AM J INTELLECT, V114, P322, DOI 10.1352/1944-7558-114.5.322
   Bolourian Y, 2022, J AUTISM DEV DISORD, V52, P3977, DOI 10.1007/s10803-021-05266-4
   Bölte S, 2011, J AUTISM DEV DISORD, V41, P66, DOI 10.1007/s10803-010-1024-9
   Browne M.W., 1993, SOCIOL METHOD RES, P445
   Cadima J, 2015, EARLY CHILD RES Q, V32, P1, DOI 10.1016/j.ecresq.2015.01.008
   Caplan B, 2016, J AUTISM DEV DISORD, V46, P3653, DOI 10.1007/s10803-016-2915-1
   Carnahan C., 2009, EDUC TREAT CHILD, V32, P37, DOI DOI 10.1353/ETC.0.0047
   Constantino J. N., 2002, SOCIAL RESPONSIVENES
   Constantino JN, 2003, J AUTISM DEV DISORD, V33, P427, DOI 10.1023/A:1025014929212
   Decker DM, 2007, J SCHOOL PSYCHOL, V45, P83, DOI 10.1016/j.jsp.2006.09.004
   Dixon MR, 2018, PSYCHOL REC, V68, P419, DOI 10.1007/s40732-018-0284-1
   Doumen S, 2012, J SCHOOL PSYCHOL, V50, P61, DOI 10.1016/j.jsp.2011.08.004
   Eisenhower AS, 2015, J APPL SCH PSYCHOL, V31, P256, DOI 10.1080/15377903.2015.1056924
   Eisenhower AS, 2015, RES AUTISM SPECT DIS, V9, P163, DOI 10.1016/j.rasd.2014.09.007
   Elledge LC, 2016, J ABNORM CHILD PSYCH, V44, P691, DOI 10.1007/s10802-015-0074-z
   Enders CK, 2001, STRUCT EQU MODELING, V8, P430, DOI 10.1207/S15328007SEM0803_5
   Engels MC, 2016, J YOUTH ADOLESCENCE, V45, P1192, DOI 10.1007/s10964-016-0414-5
   Fantuzzo J, 2007, SCHOOL PSYCHOL REV, V36, P44
   Finn JD, 2012, HANDBOOK OF RESEARCH ON STUDENT ENGAGEMENT, P97, DOI 10.1007/978-1-4614-2018-7_5
   FOWLER SA, 1991, EXCEPT CHILDREN, V58, P136, DOI 10.1177/001440299105800205
   Fredricks JA, 2004, REV EDUC RES, V74, P59, DOI 10.3102/00346543074001059
   Fredricks JA, 2012, HANDBOOK OF RESEARCH ON STUDENT ENGAGEMENT, P763, DOI 10.1007/978-1-4614-2018-7_37
   Goetz T, 2021, LEARN INSTR, V71, DOI 10.1016/j.learninstruc.2020.101349
   Gordon B., 2004, CAN J SCH PSYCHOL, V19, P205, DOI [10.1177/082957350401900111, DOI 10.1177/082957350401900111]
   Green J., 1994, International Encyclopedia of English and the Language Arts, V2, P1075
   Hamre BK, 2005, CHILD DEV, V76, P949, DOI 10.1111/j.1467-8624.2005.00889.x
   Hamre BK, 2001, CHILD DEV, V72, P625, DOI 10.1111/1467-8624.00301
   Hooper D., 2008, Electron. J. Bus. Res. Methods, V6, P53, DOI [DOI 10.21427/D7CF7R, 10.21427/D7CF7R]
   Hughes JN, 2008, J EDUC PSYCHOL, V100, P1, DOI 10.1037/0022-0663.100.1.1
   Jahromi LB, 2013, RES AUTISM SPECT DIS, V7, P235, DOI 10.1016/j.rasd.2012.08.012
   Jerome EM, 2009, SOC DEV, V18, P915, DOI 10.1111/j.1467-9507.2008.00508.x
   Kendall PC, 2007, J ANXIETY DISORD, V21, P1004, DOI 10.1016/j.janxdis.2006.10.012
   Lei H, 2018, SOC BEHAV PERSONAL, V46, P517, DOI 10.2224/sbp.7054
   Lindsay S, 2013, INT J DISABIL DEV ED, V60, P347, DOI 10.1080/1034912X.2013.846470
   Longobardi C, 2012, EUR J INVEST HEALTH, V2, P103, DOI 10.1989/ejihpe.v2i3.18
   Lord C, 2000, J AUTISM DEV DISORD, V30, P205, DOI 10.1023/A:1005592401947
   LORD C, 1994, J AUTISM DEV DISORD, V24, P659, DOI 10.1007/BF02172145
   Lord C., 2014, Autism Diagnostic Observation Schedule, ADOS-2, DOI DOI 10.1007/978-1-4419-1698-3_2011
   Losh A, 2022, J APPL DEV PSYCHOL, V79, DOI 10.1016/j.appdev.2022.101394
   Losh A, 2019, J AUTISM DEV DISORD, V49, P3582, DOI 10.1007/s10803-019-04065-2
   Matson JL, 2007, RES DEV DISABIL, V28, P567, DOI 10.1016/j.ridd.2006.08.001
   Mavropoulou S, 2014, J AUTISM DEV DISORD, V44, P1867, DOI 10.1007/s10803-014-2059-0
   Mayes SD, 2009, J AUTISM DEV DISORD, V39, P1682, DOI 10.1007/s10803-009-0812-6
   McIntyre LL, 2006, J INTELL DISABIL RES, V50, P349, DOI 10.1111/j.1365-2788.2006.00783.x
   Meece J.L., 2009, Handbook of motivation at school, P411
   Minshew NJ, 2005, J AUTISM DEV DISORD, V35, P45, DOI 10.1007/s10803-004-1030-x
   O'Connor E, 2007, AM EDUC RES J, V44, P340, DOI 10.3102/0002831207302172
   Pandolfi V, 2012, RES AUTISM SPECT DIS, V6, P96, DOI 10.1016/j.rasd.2011.03.009
   Pandolfi V, 2009, J AUTISM DEV DISORD, V39, P986, DOI 10.1007/s10803-009-0716-5
   Pianta R.C., 2001, Student-teacher relationship scale (STRS): Professional Manual. Psychological Assessment Resources, DOI [DOI 10.1037/T11872-000, 10.1037/t11872-000]
   Pianta RC, 2004, SCHOOL PSYCHOL REV, V33, P444
   Pianta RC, 2012, HANDBOOK OF RESEARCH ON STUDENT ENGAGEMENT, P365, DOI 10.1007/978-1-4614-2018-7_17
   Ponitz CC, 2009, DEV PSYCHOL, V45, P605, DOI 10.1037/a0015365
   Reeve J, 2013, J EDUC PSYCHOL, V105, P579, DOI 10.1037/a0032690
   Reichow Brian, 2008, Commun Disord Q, V29, P169, DOI 10.1177/1525740108318697
   Reyes MR, 2012, J EDUC PSYCHOL, V104, P700, DOI 10.1037/a0027268
   Riley P, 2009, TEACH TEACH EDUC, V25, P626, DOI 10.1016/j.tate.2008.11.018
   Roberts J, 2016, INT J INCLUSIVE EDUC, V20, P1084, DOI 10.1080/13603116.2016.1145267
   Robertson K, 2003, J AUTISM DEV DISORD, V33, P123, DOI 10.1023/A:1022979108096
   Robinson K, 2014, AM J EDUC, V120, P325, DOI 10.1086/675530
   Roorda DL, 2021, J APPL DEV PSYCHOL, V74, DOI 10.1016/j.appdev.2021.101277
   Roorda DL, 2017, SCHOOL PSYCHOL REV, V46, P239, DOI 10.17105/SPR-2017-0035.V46-3
   Roorda DL, 2011, REV EDUC RES, V81, P493, DOI 10.3102/0034654311421793
   Rosseel Y, 2012, J STAT SOFTW, V48, P1, DOI 10.18637/jss.v048.i02
   ROWE KJ, 1992, J AM ACAD CHILD PSY, V31, P349, DOI 10.1097/00004583-199203000-00025
   Sabol TJ, 2012, ATTACH HUM DEV, V14, P213, DOI 10.1080/14616734.2012.672262
   Saft EW, 2001, SCHOOL PSYCHOL QUART, V16, P125, DOI 10.1521/scpq.16.2.125.18698
   Sattler J.M., 2004, Assessment of children: WISC-IV and WPPSI-II Supplement
   Sattler J.M., 2008, Assessment of children: Cognitive applications, V5th
   Schlomer GL, 2010, J COUNS PSYCHOL, V57, P1, DOI 10.1037/a0018082
   Searle AK, 2014, ELEM SCHOOL J, V114, P380, DOI 10.1086/674421
   Shapiro E.S., 2011, Academic Skills Problems: Direct Assessment and Intervention, V4th
   Silver RB, 2005, J SCHOOL PSYCHOL, V43, P39, DOI 10.1016/j.jsp.2004.11.003
   Skinner EA, 2009, EDUC PSYCHOL MEAS, V69, P493, DOI 10.1177/0013164408323233
   Sparapani N, 2016, J AUTISM DEV DISORD, V46, P782, DOI 10.1007/s10803-015-2615-2
   Team R., 2015, RSTUDIO INT DEV R
   Thijs J, 2012, J SCHOOL PSYCHOL, V50, P257, DOI 10.1016/j.jsp.2011.09.004
   TUCKER LR, 1973, PSYCHOMETRIKA, V38, P1, DOI 10.1007/bf02291170
   WALKER D, 1994, CHILD DEV, V65, P606, DOI 10.2307/1131404
   Wechsler D., 2002, WECHSLER PRIMARY PRE, VThird
   Whyte EM, 2015, J COMMUN DISORD, V54, P2, DOI 10.1016/j.jcomdis.2015.01.001
   Wu JY, 2010, J SCHOOL PSYCHOL, V48, P357, DOI 10.1016/j.jsp.2010.06.004
   Zaidman-Zait A, 2021, J CLIN CHILD ADOLESC, V50, P656, DOI 10.1080/15374416.2020.1750021
   Zee M, 2020, J APPL DEV PSYCHOL, V66, DOI 10.1016/j.appdev.2019.101101
NR 97
TC 5
Z9 6
U1 2
U2 16
PU ELSEVIER SCI LTD
PI OXFORD
PA THE BOULEVARD, LANGFORD LANE, KIDLINGTON, OXFORD OX5 1GB, OXON, ENGLAND
SN 1750-9467
EI 1878-0237
J9 RES AUTISM SPECT DIS
JI Res. Autism Spectr. Disord.
PD OCT
PY 2022
VL 98
AR 102027
DI 10.1016/j.rasd.2022.102027
EA AUG 2022
PG 12
WC Education, Special; Psychology, Developmental; Psychiatry;
   Rehabilitation
WE Social Science Citation Index (SSCI)
SC Education & Educational Research; Psychology; Psychiatry; Rehabilitation
GA 4O1MD
UT WOS:000854470400002
DA 2024-07-15
ER

PT J
AU Treble-Barna, A
   Schultz, H
   Minich, N
   Taylor, HG
   Yeates, KO
   Stancin, T
   Wade, SL
AF Treble-Barna, Amery
   Schultz, Hanna
   Minich, Nori
   Taylor, H. Gerry
   Yeates, Keith Owen
   Stancin, Terry
   Wade, Shari L.
TI Long-Term Classroom Functioning and Its Association With
   Neuropsychological and Academic Performance Following Traumatic Brain
   Injury During Early Childhood
SO NEUROPSYCHOLOGY
LA English
DT Article
DE academic achievement; adaptive function; child development;
   neuropsychological outcomes; traumatic brain injury
ID RECOVERY 10 YEARS; COGNITIVE PREDICTORS; YOUNG-CHILDREN; OUTCOMES;
   BEHAVIOR; ACHIEVEMENT; STUDENTS; INTERVENTIONS; ADOLESCENTS; FLUENCY
AB Objective: The present study utilized ecobehavioral assessment to examine classroom functioning several years following early childhood traumatic brain injury (TBI) or orthopedic injury (OI) and its association with injury factors, neuropsychological abilities, and academic performance. Method: Participants included 39 children with moderate to severe TBI and 51 children with OI sustained between ages 3 and 7 years. At 7.2 (+/- 1.3) years post injury, ecobehavioral assessment was used to examine classroom functioning. Additional outcomes included neuropsychological tests, parent and teacher ratings of dysexecutive behavior, and teacher ratings of academic performance. Groups were compared on measures controlling for demographic characteristics, and associations among outcomes were examined using linear regression. Results: Children with TBI showed lower academic engagement relative to children with OI, as well as more frequent individual teacher attention for children with more severe injuries. For children with TBI, difficulties in classroom functioning were associated with lower cognitive flexibility and higher parent and teacher ratings of dysexecutive behavior. Lower scores on a test of fluid reasoning and a greater frequency of individual teacher attention were also associated with lower academic performance in children with TBI. Conclusions: Difficulties in classroom functioning are evident several years after early childhood TBI and were associated with greater injury severity, neuropsychological weaknesses, and poorer academic performance. Children with impaired cognitive flexibility and fluid reasoning skills were at greatest risk for these difficulties and associated weaknesses in academic performance. Instructional interactions may be a potential target for intervention to promote academic progress in at- risk children.
C1 [Treble-Barna, Amery; Schultz, Hanna] Cincinnati Childrens Hosp Med Ctr, Cincinnati, OH 45229 USA.
   [Minich, Nori; Taylor, H. Gerry] Case Western Reserve Univ, Dept Pediat Neuropsychol, Cleveland, OH 44106 USA.
   [Yeates, Keith Owen] Univ Calgary, Dept Psychol, Calgary, AB, Canada.
   [Stancin, Terry] Case Western Reserve Univ, Dept Pediat Psychol, Cleveland, OH 44106 USA.
   [Wade, Shari L.] Univ Cincinnati, Dept Phys Med & Rehabil, Cincinnati, OH 45221 USA.
   [Schultz, Hanna] Univ Alberta, Dept Educ Psychol, Edmonton, AB, Canada.
C3 Cincinnati Children's Hospital Medical Center; University System of
   Ohio; Case Western Reserve University; University of Calgary; University
   System of Ohio; Case Western Reserve University; University System of
   Ohio; University of Cincinnati; University of Alberta
RP Treble-Barna, A (corresponding author), Univ Pittsburgh, Dept Phys Med & Rehabil, 3471 Fifth Ave,Suite 202,Kaufman Bldg, Pittsburgh, PA 15213 USA.
EM amery.treble-barna@pitt.edu
RI Yeates, Keith/AAJ-4223-2020; Stancin, Terry/L-7993-2019
OI Yeates, Keith Owen/0000-0001-7680-2892
FU National Institute of Child Health and Development (NICHD) [R01
   HD42729]; Trauma Research grants from the State of Ohio Emergency
   Medical Services; National Center for Advancing Translational Sciences
   of the National Institutes of Health [8 UL1 TR000077]
FX This research was supported by funding through Grant R01 HD42729 from
   the National Institute of Child Health and Development (NICHD) and by
   Trauma Research grants from the State of Ohio Emergency Medical
   Services. Additional support was provided through Grant 8 UL1 TR000077
   from the National Center for Advancing Translational Sciences of the
   National Institutes of Health. We thank Harriet Bannister of the Juniper
   Gardens Children Project for providing training on the MS-CISSAR.
CR Abikoff HB, 2002, J ABNORM CHILD PSYCH, V30, P349, DOI 10.1023/A:1015713807297
   Achenbach TM, 2001, ASEBA preschool forms profiles: An integrated system of multi-informant assessment
   Anderson V, 2005, PEDIATRICS, V116, P1374, DOI 10.1542/peds.2004-1728
   Anderson V, 2012, PEDIATRICS, V129, pE254, DOI 10.1542/peds.2011-0311
   Anderson V, 2010, J NEUROTRAUM, V27, P863, DOI 10.1089/neu.2009.1169
   [Anonymous], 2012, Wechsler intelligence scale for Children-IV (WISCIV) italian edition, DOI 10.1037/t15174-000
   Arnett AB, 2013, J INT NEUROPSYCH SOC, V19, P881, DOI 10.1017/S1355617713000635
   Barnes MA, 1999, DEV NEUROPSYCHOL, V15, P1, DOI 10.1080/87565649909540737
   Carrow-Woolfolk E., 1999, Comprehensive Assessment of Spoken Language (CASL)
   Catroppa C, 1999, Pediatr Rehabil, V3, P167
   Catroppa C, 2007, CHILD NEUROPSYCHOL, V13, P240, DOI 10.1080/09297040600837362
   Catroppa C, 2012, J NEUROTRAUM, V29, P2539, DOI 10.1089/neu.2012.2403
   Catroppa C, 2011, BRAIN INJURY, V25, P858, DOI 10.3109/02699052.2011.589794
   Catroppa C, 2009, NEUROPSYCHOL REHABIL, V19, P716, DOI 10.1080/09602010902732868
   Chapman LA, 2010, REHABIL PSYCHOL, V55, P48, DOI 10.1037/a0018418
   Culbertson WC, 1998, ARCH CLIN NEUROPSYCH, V13, P285, DOI 10.1016/S0887-6177(97)00033-4
   Delis D. C., 2001, D KEFS EXECUTIVE FUN, DOI DOI 10.1177/0829573506295469
   Ewing-Cobbs L, 1998, J CLIN EXP NEUROPSYC, V20, P769, DOI 10.1076/jcen.20.6.769.1109
   Ewing-Cobbs L, 2004, DEV NEUROPSYCHOL, V25, P107, DOI 10.1207/s15326942dn2501&2_7
   Ewing-Cobbs L, 1997, J Int Neuropsychol Soc, V3, P581
   Ewing-Cobbs L, 2006, J NEUROSURG, V105, P287, DOI 10.3171/ped.2006.105.4.287
   Ewing-Cobbs Linda, 2002, Semin Pediatr Neurol, V9, P209, DOI 10.1053/spen.2002.35502
   Fulton JB, 2012, NEUROPSYCHOLOGY, V26, P314, DOI 10.1037/a0027973
   Ganesalingam K, 2007, J INT NEUROPSYCH SOC, V13, P298, DOI 10.1017/S1355617707070324
   Gerrard-Morris A, 2010, J INT NEUROPSYCH SOC, V16, P157, DOI 10.1017/S1355617709991135
   Gioia G.A., 2000, BEHAV RATING EXECUTI
   Gonzalez LM, 2007, EPILEPSIA, V48, P124, DOI 10.1111/j.1528-1167.2006.00907.x
   Greenwood C.R., 1997, Ecobehavioral Assessment Systems Software (EBASS
   GREENWOOD CR, 1994, EXCEPT CHILDREN, V61, P197
   Greenwood CR, 2003, J SPEC EDUC, V37, P95, DOI 10.1177/00224669030370020401
   GREENWOOD CR, 1991, EXCEPT CHILDREN, V57, P521, DOI 10.1177/001440299105700606
   Hawley CA, 2004, BRAIN INJURY, V18, P645, DOI 10.1080/02699050310001646189
   Junod REV, 2006, J SCHOOL PSYCHOL, V44, P87, DOI 10.1016/j.jsp.2005.12.004
   KINSELLA G, 1995, J PEDIATR PSYCHOL, V20, P753, DOI 10.1093/jpepsy/20.6.753
   Kinsella G J, 1997, J Int Neuropsychol Soc, V3, P608
   Kurowski BG, 2011, PM&R, V3, P836, DOI 10.1016/j.pmrj.2011.05.016
   Logan KR, 1997, EXCEPT CHILDREN, V63, P481, DOI 10.1177/001440299706300404
   Maggin DM, 2012, J SCHOOL PSYCHOL, V50, P625, DOI 10.1016/j.jsp.2012.06.001
   Manly T., 1999, TEST EVERYDAY ATTENT
   Max JE, 1998, J NERV MENT DIS, V186, P325, DOI 10.1097/00005053-199806000-00001
   McKinlay A, 2010, CHILD CARE HLTH DEV, V36, P22, DOI 10.1111/j.1365-2214.2009.00947.x
   Miller LJ, 2003, REHABIL PSYCHOL, V48, P237, DOI 10.1037/0090-5550.48.4.237
   Prasad MR, 2017, J HEAD TRAUMA REHAB, V32, pE24, DOI 10.1097/HTR.0000000000000218
   Simonsen B., 2008, Education and Treatment of Children, V31, P351, DOI [DOI 10.1353/ETC.0.0007, 10.1353/etc.0.0007]
   Taylor HG, 2008, J INT NEUROPSYCH SOC, V14, P734, DOI 10.1017/S1355617708081150
   Taylor HG, 2003, REHABIL PSYCHOL, V48, P227, DOI 10.1037/0090-5550.48.4.227
   TEASDALE G, 1974, LANCET, V2, P81
   Thaler NS, 2012, APPL NEUROPSYCH-CHIL, V1, P30, DOI 10.1080/21622965.2012.665776
   Treble-Barna A, 2017, J NEUROTRAUM, V34, P353, DOI 10.1089/neu.2016.4476
   Verger K, 2000, BRAIN INJURY, V14, P495
   Wade SL, 2016, JAMA PEDIATR, V170, P343, DOI 10.1001/jamapediatrics.2015.4485
   Wechsler D, 2011, WECHSLER ABBREVIATED, VSecond
   Wechsler D., 1997, WMS-IV: Wechsler memory scale, V3rd ed
   Wong T, 2014, EARLY HUM DEV, V90, P907, DOI 10.1016/j.earlhumdev.2014.09.011
   Yeates KO, 2010, NEUROPSYCHOLOGY, V24, P345, DOI 10.1037/a0018387
NR 55
TC 35
Z9 47
U1 0
U2 17
PU AMER PSYCHOLOGICAL ASSOC
PI WASHINGTON
PA 750 FIRST ST NE, WASHINGTON, DC 20002-4242 USA
SN 0894-4105
EI 1931-1559
J9 NEUROPSYCHOLOGY
JI Neuropsychology
PD JUL
PY 2017
VL 31
IS 5
BP 486
EP 498
DI 10.1037/neu0000325
PG 13
WC Psychology, Clinical; Neurosciences; Psychology
WE Science Citation Index Expanded (SCI-EXPANDED); Social Science Citation Index (SSCI)
SC Psychology; Neurosciences & Neurology
GA EY1GE
UT WOS:000403713200002
PM 28627915
OA Green Accepted, hybrid
DA 2024-07-15
ER

PT J
AU Glover, M
   Choy, G
   Boland, GW
   Saini, S
   Prabhakar, AM
AF Glover, McKinley
   Choy, Garry
   Boland, Giles W.
   Saini, Sanjay
   Prabhakar, Anand M.
TI Radiology and Social Media: Are Private Practice Radiology Groups More
   Social Than Academic Radiology Departments?
SO JOURNAL OF THE AMERICAN COLLEGE OF RADIOLOGY
LA English
DT Article
DE Social media; patient engagement academic radiology; private practice
   radiology
ID FACEBOOK; TWITTER
AB Purpose: This study assesses the prevalence of use of the most commonly used social media sites among private radiology groups (PRGs) and academic radiology departments (ARDs).
   Methods: The 50 largest PRGs and the 50 ARDs with the highest level of funding from the National Institutes of Health were assessed for presence of a radiology-specific social media account on Facebook, Twitter, Instagram, Pinterest, YouTube, and Linkedln. Measures of organizational activity and end-user activity were collected, including the number of posts and followers, as appropriate; between-group comparisons were performed.
   Results: PRGs adopted Facebook 12 months earlier (P = .02) and Twitter 18 months earlier (P = .02) than did ARDs. A total of 76% of PRGs maintained >= 1 account on the social media sites included in the study, compared with 28% of ARDs (P < .0001). The prevalence of having an account on the social media sites for PRGs was: Facebook, 66%; Linkedln, 56%; Twitter, 42%; YouTube, 20%; Pinterest, 4%; and Instagram, 2%. The prevalence of radiology-specific social media accounts for ARDs was: Facebook, 18%; LinkedIn, 0%; Twitter, 24%; YouTube, 6%; Pinterest, 0%; and Instagram, 0%. There was no significant difference between ARDs and PRGs in measures of end-user or organizational activity on Facebook or Twitter.
   Conclusions: Use of social media in health care is emerging as mainstream, with PRGs being early adopters of Facebook and Twitter in comparison with ARDs. Competitive environments and institutional policies may be strong factors that influence how social media is used by radiologists at the group and department levels.
C1 [Glover, McKinley; Choy, Garry; Boland, Giles W.; Saini, Sanjay; Prabhakar, Anand M.] Massachusetts Gen Hosp, Dept Radiol, Boston, MA 02114 USA.
C3 Harvard University; Massachusetts General Hospital
RP Glover, M (corresponding author), Massachusetts Gen Hosp, Dept Radiol, 55 Fruit St,FND 216, Boston, MA 02114 USA.
EM mckinley.glover@mgh.harvard.edu
RI Boland, Giles wl/M-9856-2018
CR ACR, WHAT IS IMAGING 3 0
   Alexander DE, 2014, SCI ENG ETHICS, V20, P717, DOI 10.1007/s11948-013-9502-z
   Angeles S., SOCIAL SUCCESS MEASU
   [Anonymous], SOCIAL MEDIA AUDIT M
   [Anonymous], Statistics
   Barbara J., IS SOCIAL MEDIA BAD
   Bersin J., 2012, FORBES
   DeCamp M, 2013, JAMA-J AM MED ASSOC, V310, P581, DOI 10.1001/jama.2013.8238
   Facebook, FAC INS
   Fisher J, 2012, WORLDV EVID-BASED NU, V9, P100, DOI 10.1111/j.1741-6787.2012.00243.x
   Greaves F, 2013, BMJ QUAL SAF, V22, P251, DOI 10.1136/bmjqs-2012-001527
   Gulick SL, 2011, J AM COLL RADIOL, V8, P366, DOI 10.1016/j.jacr.2011.02.010
   Hader Amy L, 2010, AANA J, V78, P270
   Hanauer DA, 2014, JAMA-J AM MED ASSOC, V311, P734, DOI 10.1001/jama.2013.283194
   Hawkins CM, 2014, J AM COLL RADIOL, V11, P387, DOI 10.1016/j.jacr.2013.07.015
   Hawn C, 2009, HEALTH AFFAIR, V28, P361, DOI 10.1377/hlthaff.28.2.361
   Hicks M., 2010, Facebook tips: What's the difference between a Facebook page and group
   Lane SH, 2010, MCN-AM J MATERN-CHIL, V35, P6, DOI 10.1097/01.NMC.0000366802.88540.54
   Massachusetts Hospital Association, HOSP COSTS CONT TRAN
   Mattingly TJ, 2010, J AM PHARM ASSOC, V50, P424, DOI 10.1331/JAPhA.2010.08174
   Merchant RM, 2011, NEW ENGL J MED, V365, P289, DOI 10.1056/NEJMp1103591
   Miller P, 2012, RADIOLOGISTS ROLE PA
   Miners Z., FACEBOOKS NEW RATING
   Murphy IP., SOCIAL MEDIA MATTERS
   O'Mahony N, 2012, BRIT J RADIOL, V85, pE1184, DOI 10.1259/bjr/74006772
   Pew Research, INT PROJ SOC MED UPD
   Porter M.E., 2008, COMPETITION
   Price Waterhouse Coopers Health Research Institute, SOC MED HEALTHC MARK
   Proval C., 2012, RADIOL BUSINESS  DEC, P30
   Ricciardi L, 2013, HEALTH AFFAIR, V32, P376, DOI 10.1377/hlthaff.2012.1216
   Salathé M, 2013, NEW ENGL J MED, V369, P401, DOI 10.1056/NEJMp1307752
   Sethi RKV, 2013, J VASC SURG, V58, P596, DOI 10.1016/j.jvs.2013.02.014
   The CMO Survey, CMO SURV RES AUG 201
   Twitter, TWITT STAT INF
   Verhoef LM, 2014, J MED INTERNET RES, V16, DOI 10.2196/jmir.3024
   Waldman JD, 2004, HEALTH CARE MANAGE R, V29, P2, DOI 10.1097/00004010-200401000-00002
   Whaley C, 2014, JAMA-J AM MED ASSOC, V312, P1670, DOI 10.1001/jama.2014.13373
NR 37
TC 43
Z9 44
U1 0
U2 13
PU ELSEVIER SCIENCE INC
PI NEW YORK
PA STE 800, 230 PARK AVE, NEW YORK, NY 10169 USA
SN 1546-1440
J9 J AM COLL RADIOL
JI J. Am. Coll. Radiol.
PD MAY
PY 2015
VL 12
IS 5
BP 513
EP 518
DI 10.1016/j.jacr.2014.11.005
PG 6
WC Radiology, Nuclear Medicine & Medical Imaging
WE Science Citation Index Expanded (SCI-EXPANDED); Social Science Citation Index (SSCI)
SC Radiology, Nuclear Medicine & Medical Imaging
GA CI0IS
UT WOS:000354420900022
PM 25707884
DA 2024-07-15
ER

PT J
AU Ager, A
   Zarowsky, C
AF Ager, Alastair
   Zarowsky, Christina
TI Balancing the personal, local, institutional, and global: multiple case
   study and multidimensional scaling analysis of African experiences in
   addressing complexity and political economy in health research capacity
   strengthening
SO HEALTH RESEARCH POLICY AND SYSTEMS
LA English
DT Article
DE Capacity strengthening; Complexity; Global health research;
   Globalization; Institutional capacity; North-South-South partnerships;
   Political economy of health research; Mentorship
ID PARTNERSHIP
AB Background: Strengthening health research capacity in low- and middle-income countries remains a major policy goal. The Health Research Capacity Strengthening (HRCS) Global Learning (HGL) program of work documented experiences of HRCS across sub-Saharan Africa.
   Methods: We reviewed findings from HGL case studies and reflective papers regarding the dynamics of HRCS. Analysis was structured with respect to common challenges in such work, identified through a multi-dimensional scaling analysis of responses from 37 participants at the concluding symposium of the program of work.
   Results: Symposium participants identified 10 distinct clusters of challenges: engaging researchers, policymakers, and donors; securing trust and cooperation; finding common interest; securing long-term funding; establishing sustainable models of capacity strengthening; ensuring Southern ownership; accommodating local health system priorities and constraints; addressing disincentives for academic engagement; establishing and retaining research teams; and sustaining mentorship and institutional support. Analysis links these challenges to three key and potentially competing drivers of the political economy of health research: an enduring model of independent researchers and research leaders, the globalization of knowledge and the linked mobility of (elite) individuals, and institutionalization of research within universities and research centres and, increasingly, national research and development agendas.
   Conclusions: We identify tensions between efforts to embrace the global 'Community of Science' and the promotion and protection of national and institutional agendas in an unequal global health research environment. A nuanced understanding of the dynamics and implications of the uneven global health research landscape is required, along with a willingness to explore pragmatic models that seek to balance these competing drivers.
C1 [Ager, Alastair] Columbia Univ, Mailman Sch Publ Hlth, New York, NY 10027 USA.
   [Zarowsky, Christina] Univ Western Cape, Sch Publ Hlth, ZA-7535 Cape Town, South Africa.
   [Zarowsky, Christina] CR CHUM, Montreal, PQ H2X 0A9, Canada.
C3 Columbia University; University of the Western Cape; Universite de
   Montreal
RP Zarowsky, C (corresponding author), Univ Western Cape, Sch Publ Hlth, Robert Sobukwe Rd, ZA-7535 Cape Town, South Africa.
EM czarowsky@gmail.com
RI Amboko, Rashidi/D-9046-2015
OI Ager, Alastair/0000-0002-9474-3563; Zarowsky,
   Christina/0000-0002-0850-6212
FU IDRC grants 'HRCS Learning - Global Strand'; 'Strengthening African
   Research for Responsive Health Policy and Systems: Mapping and Analysis
   of Public Health Research and Capacity Strengthening Initiatives in
   Africa'
FX The work on which this analysis is based was funded through the IDRC
   grants 'HRCS Learning - Global Strand' and 'Strengthening African
   Research for Responsive Health Policy and Systems: Mapping and Analysis
   of Public Health Research and Capacity Strengthening Initiatives in
   Africa'. The former was carried out in the context of a wider health
   research capacity strengthening work involving partnership with the
   Wellcome Trust, the UK Government Department for International
   Development, and the IDRC, Canada. The views expressed in this
   manuscript are, however, solely those of the authors. We acknowledge the
   assistance of Penny Morrell in the analysis of findings. An earlier
   version of this paper [Ager A, Zarowsky C.
   http://www.hivaids-uwc.org.za/images/Ager_and_Zarowsky_AddressingPolitic
   al_Economy_and_Complexity_Working_Paper_9_July_2013. pdf] appeared as a
   Learning About Research Capacity Strengthening Series Working Paper of
   the University of Western Cape School of Public Health in June 2013. We
   are grateful for the thoughtful comments and suggestions of the two
   external reviewers of the manuscript.
CR Ager A, LEARNING RES CAPACIT
   Ager A, 2012, HRCS LEARNING RES CA
   Ager A, 2012, GLOB PUBLIC HEALTH, V7, pS16, DOI 10.1080/17441692.2012.679741
   Amde W, 2012, LEARNING RES CAPACIT
   Amde WK, 2014, HUM RESOUR HEALTH, V12, DOI 10.1186/1478-4491-12-31
   [Anonymous], 2004, KNOWL BETT HLTH STRE
   [Anonymous], MIN SUMM HLTH RES
   [Anonymous], 2014, 7 PRINC STRENGTH RES
   Aragón AO, 2010, IDS BULL-I DEV STUD, V41, P36, DOI 10.1111/j.1759-5436.2010.00135.x
   Barber M., 2013, An avalanche is coming: Higher education and the revolution ahead
   Bates I, 2011, HEALTH RES POLICY SY, V9, DOI 10.1186/1478-4505-9-14
   Bennett S, 2011, PLOS MED, V8, DOI 10.1371/journal.pmed.1001081
   Bourdieu Pierre., 2008, Homo Academicus
   Chanda-Kapata P, 2012, HEALTH RES POLICY SY, V10, DOI 10.1186/1478-4505-10-17
   Chu KM, 2014, PLOS MED, V11, DOI 10.1371/journal.pmed.1001612
   Daibes I, 2014, GLOBAL HEALTH ACTION, V7, DOI 10.3402/gha.v7.23974
   ESSENCE on health research, 2012, 5 KEYS IMPR RES COST
   ESSENCE on Health Research, 2011, ESSENCE GOOD PRACT D
   Kouanda S, 2012, WORKING PAPER
   Landau LB, 2012, J REFUG STUD, V25, P555, DOI 10.1093/jrs/fes005
   Larkan F., 2012, LEARNING RES CAPACIT
   Lounakova S, 2014, GLOB HLTH ACTION, V7, P24070
   Luna J, 2012, HRCS LEARNING RES CA
   Marais D, 2012, GOVERNANCE PRIORITIE
   Mugavin ME, 2008, NURS RES, V57, P64, DOI 10.1097/01.NNR.0000280659.88760.7c
   Natsios A., 2010, CLASH COUNTER BUREAU
   Ridde V, 2012, WORKING PAPER
   Scott P., 1997, TERT EDUC MANAG, V3, P5
   Shamu S, 2012, HRCS LEARNING RES CA
   SHEPARD RN, 1962, PSYCHOMETRIKA, V27, P125, DOI 10.1007/BF02289630
   TORGERSON WS, 1965, PSYCHOMETRIKA, V30, P379, DOI 10.1007/BF02289530
   Van Wyk B, 2012, LEARNING RES CAPACIT
   Whitworth J, 2010, PLOS MED, V7, DOI 10.1371/journal.pmed.1000299
   Yarmoshuk A, 2011, 2011 GLOB HLTH C
   Yarmoshuk A, 2013, WORKING PAPER
   Yarmoshuk A., 2012, HRCS LEARNING RES CA
   Zarowsky C, 2012, HRCS LEARNING RES CA
   Zarowsky C, 2012, LEARNING RES CAPACIT
   Zarowsky C, 2010, 2 ANN UWC HIV CONT R
   Zarowsky C, 2011, BMC INT HEALTH HUM R, V11, DOI 10.1186/1472-698X-11-S2-S1
NR 40
TC 14
Z9 17
U1 0
U2 14
PU BMC
PI LONDON
PA CAMPUS, 4 CRINAN ST, LONDON N1 9XW, ENGLAND
SN 1478-4505
J9 HEALTH RES POLICY SY
JI Health Res. Policy Syst.
PD JAN 17
PY 2015
VL 13
AR 5
DI 10.1186/1478-4505-13-5
PG 9
WC Health Policy & Services
WE Social Science Citation Index (SSCI)
SC Health Care Sciences & Services
GA AZ7IL
UT WOS:000348392700001
PM 25595847
OA Green Published, gold
DA 2024-07-15
ER

PT J
AU Rico-Juan, JR
   Cachero, C
   Macià, H
AF Rico-Juan, Juan Ramon
   Cachero, Cristina
   Macia, Hermenegilda
TI Study regarding the influence of a student's personality and an LMS
   usage profile on learning performance using machine learning techniques
SO APPLIED INTELLIGENCE
LA English
DT Article
DE Student dropout; Academic performance; Observational study; eXplainable
   Artificial Intelligence (XAI); Machine Learning (ML)
ID ACADEMIC-PERFORMANCE; UNIVERSITY-STUDENTS; 5-FACTOR MODEL;
   SELF-EFFICACY; ACHIEVEMENT; REGRESSION
AB Academic performance (AP) is crucial for lifelong success. Unfortunately, many students fail to meet expected academic benchmarks, leading to altered career paths or university dropouts. This issue is particularly pronounced in the early stages of higher education, highlighting the need for the instructors of these foundational courses to have access to simple yet effective tools for the early identification of students at high risk of academic failure. In this study, we propose a streamlined conceptual model inspired by the Model of Human Behavior (MHB) to which we have incorporated two dimensions: capacity and willingness. These dimensions are assessed through the definition of three variables: Prior Academic Performance (PAP), Personality and Academic Engagement, whose measurements can easily be obtained by the instructors. Furthermore, we outline a Machine Learning (ML) process that higher education instructors can use to create their own tailored models in order to predict AP and identify risk groups with high levels of transparency and interpretability. The application of our approach to a sample of 322 Spanish undergraduates studying two mathematical subjects at a Spanish university demonstrates its potential to detect failure early in the semester with a precision that is comparable with that of more complex models found in literature. Our tailored model identified that capacity was the primary predictor of AP, with a gain-to-baseline improvement of 21%, and the willingness variables increasing this to 27%. This approach is consistent over time. Implications for instructors are discussed and an open prediction and analysis tool is developed.
C1 [Rico-Juan, Juan Ramon; Cachero, Cristina] Univ Alicante, Dept Software & Comp Syst, Alicante 03690, Spain.
   [Macia, Hermenegilda] Univ Castilla La Mancha, Higher Tech Sch Comp Engn Albacete, Campus Univ S-N, Albacete 02071, Spain.
C3 Universitat d'Alacant; Universidad de Castilla-La Mancha
RP Macià, H (corresponding author), Univ Castilla La Mancha, Higher Tech Sch Comp Engn Albacete, Campus Univ S-N, Albacete 02071, Spain.
EM juanramonrico@ua.es; ccachero@dlsi.ua.es; hermenegilda.macia@uclm.es
RI RICO-JUAN, Juan Ramón/AAQ-9737-2021; Macia, Hermenegilda/H-8497-2015
OI RICO-JUAN, Juan Ramón/0000-0002-9199-5802; Macia,
   Hermenegilda/0000-0003-1462-5274
FU European Regional Development Fund
FX We would like to thank the students who kindly agreed to participate in
   our study.
CR Affuso G, 2023, EUR J PSYCHOL EDUC, V38, P1, DOI 10.1007/s10212-021-00594-6
   Albreiki B, 2021, EDUC SCI, V11, DOI 10.3390/educsci11090552
   Alhadabi A, 2020, INT J ADOLESC YOUTH, V25, P519, DOI 10.1080/02673843.2019.1679202
   Alshamaila Y, 2024, MULTIMED TOOLS APPL, DOI 10.1007/s11042-024-18262-4
   [Anonymous], 1990, Metaphors of mind: Conceptions of the nature of intelligence
   [Anonymous], 1994, ASHRAE Trans
   AVIA MD, 1995, PERS INDIV DIFFER, V19, P81, DOI 10.1016/0191-8869(95)00007-S
   Azevedo R, 2020, METACOGN LEARN, V15, P91, DOI 10.1007/s11409-020-09231-x
   Balijepally V, 2006, COMMUN ASSOC INF SYS, V18, P55
   Arrieta AB, 2020, INFORM FUSION, V58, P82, DOI 10.1016/j.inffus.2019.12.012
   Barrick MR, 2005, HUM PERFORM, V18, P359, DOI 10.1207/s15327043hup1804_3
   Batool S, 2023, EDUC INF TECHNOL, V28, P905, DOI 10.1007/s10639-022-11152-y
   BBVA F, 2019, U RANK 2019 IND SINT
   Beckham Nicholas Robert, 2023, Procedia Computer Science, P597, DOI 10.1016/j.procs.2022.12.174
   Behr A, 2020, REV EDUC-US, V8, P614, DOI 10.1002/rev3.3202
   Bergold Sebastian, 2018, J Intell, V6, DOI 10.3390/jintelligence6020027
   Blewitt ME, 2008, NAT GENET, V40, P663, DOI 10.1038/ng.142
   Bluman A.G., 2012, ELEMENTARY STAT STEP, V8th
   Blumberg M., 1982, ACAD MANAGE REV, V7, P560, DOI [10.5465/amr.1982.4285240, DOI 10.5465/AMR.1982.4285240]
   Breiman L., 2001, Machine Learning, V45, P5, DOI 10.1023/A:1010933404324
   Bressane A, 2024, COMPUT ED ARTIF INTE, V6, P196
   Caprara GV, 2011, BRIT J EDUC PSYCHOL, V81, P78, DOI 10.1348/2044-8279.002004
   Carlson MDA, 2009, J PALLIAT MED, V12, P77, DOI 10.1089/jpm.2008.9690
   Chen T, 2016, ARXIV
   Cheng BQ, 2024, EXPERT SYST APPL, V238, DOI 10.1016/j.eswa.2023.122136
   CORTES C, 1995, MACH LEARN, V20, P273, DOI 10.1007/BF00994018
   COVER TM, 1967, IEEE T INFORM THEORY, V13, P21, DOI 10.1109/TIT.1967.1053964
   Cruz S, 2015, COMPUT HUM BEHAV, V46, P94, DOI 10.1016/j.chb.2014.12.008
   Cyrenne P, 2012, ECON EDUC REV, V31, P524, DOI 10.1016/j.econedurev.2012.03.005
   De Feyter T, 2012, LEARN INDIVID DIFFER, V22, P439, DOI 10.1016/j.lindif.2012.03.013
   del Valle R, 2009, INSTR SCI, V37, P129, DOI 10.1007/s11251-007-9039-0
   DeRaad B, 1996, EUR J PERSONALITY, V10, P303, DOI 10.1002/(SICI)1099-0984(199612)10:5<303::AID-PER262>3.0.CO;2-2
   Dorogush A. V., 2017, arXiv preprint arXiv:181011363
   Dunatov SM, 2022, 2022 INT C SOFTW TEL, P1, DOI [10.23919/SoftCOM55329.2022.9911477, DOI 10.23919/SOFTCOM55329.2022.9911477]
   Eysenck H.J., 1994, The Big Five or giant three: Criteria for a paradigm
   Fahd K, 2022, EDUC INF TECHNOL, V27, P3743, DOI 10.1007/s10639-021-10741-7
   Feldt R, 2010, INFORM SOFTWARE TECH, V52, P611, DOI 10.1016/j.infsof.2010.01.001
   Filippidi Andromahi., 2010, Proceedings of Social Applications for Life Long Learning, P2
   Freund Y, 1997, J COMPUT SYST SCI, V55, P119, DOI 10.1006/jcss.1997.1504
   Galla BM, 2019, AM EDUC RES J, V56, P2077, DOI 10.3102/0002831219843292
   Guerra S, 2016, THESIS U VALLADOLID
   Hastie T., 2009, The elements of statistical learning: data mining, inference, and prediction, V2, DOI DOI 10.1007/978-0-387-84858-7
   Heckman JJ, 2012, LABOUR ECON, V19, P451, DOI 10.1016/j.labeco.2012.05.014
   Higgins NL, 2023, RES SCI TECHNOL EDUC, V41, P1242, DOI 10.1080/02635143.2021.1997978
   HINTON GE, 1989, ARTIF INTELL, V40, P185, DOI 10.1016/0004-3702(89)90049-0
   Hodara M, 2017, WELL DOES HIGH SCH G, P250
   HOERL AE, 1970, TECHNOMETRICS, V12, P55, DOI 10.1080/00401706.1970.10488634
   Hoffman Danie, 2021, Advances in Human Factors in Training, Education, and Learning Sciences. Proceedings of the AHFE 2021 Virtual Conference on Human Factors in Training, Education, and Learning Sciences. Lecture Notes in Networks and Systems (LNNS 269), P232, DOI 10.1007/978-3-030-80000-0_28
   HOLM S, 1979, SCAND J STAT, V6, P65
   Issah I, 2023, DECISION ANAL J
   John OP., 2008, HDB PERSONALITY THEO, P114, DOI DOI 10.1016/S0191-8869(97)81000-8
   Kori K, 2015, IEEE GLOB ENG EDUC C, P437, DOI 10.1109/EDUCON.2015.7096008
   Laidra K, 2007, PERS INDIV DIFFER, V42, P441, DOI 10.1016/j.paid.2006.08.001
   [黎红艳 Li Hongyan], 2015, [心理科学进展, Advances in Psychological Science], V23, P755
   López-García A, 2023, OPER RES PERSPECT, V11, DOI 10.1016/j.orp.2023.100292
   López-Zambrano J, 2020, APPL SCI-BASEL, V10, DOI 10.3390/app10010354
   Lundberg S., 2019, Shap (Shapley additive explanations)
   Lundberg SM, 2017, ADV NEUR IN, V30
   MacCann C, 2020, PSYCHOL BULL, V146, P150, DOI 10.1037/bul0000219
   Mammadov S, 2022, J PERS, V90, P222, DOI 10.1111/jopy.12663
   MANN HB, 1947, ANN MATH STAT, V18, P50, DOI 10.1214/aoms/1177730491
   Ortiz-Lozano JM, 2020, INNOV EDUC TEACH INT, V57, P74, DOI 10.1080/14703297.2018.1502090
   Panadero E, 2017, FRONT PSYCHOL, V8, DOI 10.3389/fpsyg.2017.00422
   Parkavi R, 2023, J ENG RES
   Pelima LR, 2024, IEEE ACCESS, V12, P23451, DOI 10.1109/ACCESS.2024.3361479
   Pentreath N., 2015, Machine Learning with Spark
   Pérez E, 2013, PSIENCIA-REV LATINOA, V5, P105, DOI 10.5872/psiencia/5.2.32
   Pérez-González JC, 2022, METACOGN LEARN, V17, P1141, DOI 10.1007/s11409-022-09315-w
   Poropat AE, 2009, PSYCHOL BULL, V135, P322, DOI 10.1037/a0014996
   Quinn RJ, 2020, IRJ TECHNOL ENHANC L, V5, DOI [10.22554/ijtel.v5i1.57, DOI 10.22554/IJTEL.V5I1.57]
   Rafiola RH, 2020, INT J EMERG TECHNOL, V15, P71, DOI 10.3991/ijet.v15i08.12525
   Reed SK, 2012, CENGAGE LEARNING
   Richardson M, 2012, PSYCHOL BULL, V138, P353, DOI 10.1037/a0026838
   Rivers DJ, 2021, EDUC INF TECHNOL, V26, P4353, DOI 10.1007/s10639-021-10478-3
   Roth A.E, 1988, SHAPLEY VALUE ESSAYS
   Schaufeli WB, 2002, J CROSS CULT PSYCHOL, V33, P464, DOI 10.1177/0022022102033005003
   Schaufeli WB, 2004, J ORGAN BEHAV, V25, P293, DOI 10.1002/job.248
   Segura M, 2022, MATHEMATICS-BASEL, V10, DOI 10.3390/math10183359
   Stapor K, 2021, APPL SOFT COMPUT, V104, DOI 10.1016/j.asoc.2021.107219
   Tavakol M, 2011, INT J MED EDUC, V2, P53, DOI 10.5116/ijme.4dfb.8dfd
   Terzis V, 2012, COMPUT HUM BEHAV, V28, P1985, DOI 10.1016/j.chb.2012.05.019
   Tibshirani R, 1996, J ROY STAT SOC B, V58, P267, DOI 10.1111/j.2517-6161.1996.tb02080.x
   Tipping ME, 2001, J MACH LEARN RES, V1, P211, DOI 10.1162/15324430152748236
   Vedel A, 2014, PERS INDIV DIFFER, V71, P66, DOI 10.1016/j.paid.2014.07.011
   Vera M, 2021, INT J ENV RES PUB HE, V18, DOI 10.3390/ijerph182413184
   Vossensteyn JJ., 2015, Dropout and completion in higher education in Europe: Main report, DOI DOI 10.2766/826962
   Webster BJ, 2012, ASIA PAC EDUC REV, V13, P359, DOI 10.1007/s12564-011-9185-6
   Weisberg Sanford, 2005, Applied Linear Regression, V528, DOI [10.1002/0471704091, DOI 10.1002/0471704091]
   WILCOXON F, 1946, J ECON ENTOMOL, V39, P269, DOI 10.1093/jee/39.2.269
   Wolters C, 2015, METACOGN LEARN, V10, P293, DOI 10.1007/s11409-014-9128-9
   Wu HB, 2020, MED EDUC ONLINE, V25, DOI 10.1080/10872981.2020.1742964
   Yu X, 2021, INFORM PROCESS MANAG, V58, DOI 10.1016/j.ipm.2021.102691
   Yu X, 2019, PATTERN RECOGN, V94, P96, DOI 10.1016/j.patcog.2019.05.030
   Yucel R, 2014, ASSESS EVAL HIGH EDU, V39, P971, DOI 10.1080/02602938.2014.880400
   ,, 2019, Health at a Glance 2019:OECD Indicators, DOI 10.1787/4dd50c09-en
NR 95
TC 0
Z9 0
U1 4
U2 4
PU SPRINGER
PI DORDRECHT
PA VAN GODEWIJCKSTRAAT 30, 3311 GZ DORDRECHT, NETHERLANDS
SN 0924-669X
EI 1573-7497
J9 APPL INTELL
JI Appl. Intell.
PD APR
PY 2024
VL 54
IS 8
BP 6175
EP 6197
DI 10.1007/s10489-024-05483-1
EA MAY 2024
PG 23
WC Computer Science, Artificial Intelligence
WE Science Citation Index Expanded (SCI-EXPANDED)
SC Computer Science
GA UX1W3
UT WOS:001216057400001
OA hybrid
DA 2024-07-15
ER

PT J
AU Liu, W
   Gao, YG
   Gan, L
   Wu, JW
AF Liu, Wei
   Gao, Yonggang
   Gan, Lu
   Wu, Jinwen
TI The Role of Chinese Language Learners' Academic Resilience and
   Mindfulness in Their Engagement
SO FRONTIERS IN PSYCHOLOGY
LA English
DT Article
DE academic resilience; mindfulness; academic engagement; Chinese language
   learners; positive psychology
ID STUDENT ENGAGEMENT; PSYCHOLOGICAL RESILIENCE; EMOTION REGULATION;
   MEDIATING ROLE; SELF-REPORT; INTERVENTION; TEACHERS; STRESS; SCHOOL;
   ADOLESCENTS
AB One of the growing area of interest in the educational area is student engagement which is the major construct of positive psychology (PP) vital in growing energetic, innovative, and pleasurable learning, but unluckily, all students are not engaged in terms of cognition, emotion, and behavior in learning. Another concept in the PP literature is resilience which emphasizes institutes' and people's powers and self-constraint to conform to accidental conditions. Furthermore, mindfulness as a significant term in PP has critical benefits such as improving working memory, improving wellbeing, and lowering tension. Considering the importance of mindfulness and engagement in academic environments and that such a notion in foreign language learning is neglected, the current study attempts to inspect the effect of mindfulness and resilience on the engagement of Chinese foreign language students. To meet this objective, 1,693 EFL learners participated in this study. They responded to the mindfulness scale, resilience scale, and engagement questionnaire. Subsequently, the Spearman Rho test was exploited to shed light on probable relationships. The findings indicated that there was a significant correlation among the variable of the study. Moreover, a linear multiple regression analysis was run to examine the predictor roles of mindfulness and resilience in learners' engagement. The findings revealed that both mindfulness and resilience are positive and reliable predictors of engagement. In a nutshell, the central position of resilience and mindfulness in language learning was verified, and based on the findings; a few suggestions are made considering the results of the research.
C1 [Liu, Wei] Hubei Univ Educ, Sch Foreign Languages, Wuhan, Peoples R China.
   [Gao, Yonggang; Gan, Lu; Wu, Jinwen] China Univ Geosci Wuhan, Sch Foreign Languages, Wuhan, Peoples R China.
C3 Hubei University of Education; China University of Geosciences
RP Gao, YG (corresponding author), China Univ Geosci Wuhan, Sch Foreign Languages, Wuhan, Peoples R China.
EM yggao@cug.edu.cn
CR Agasisti T., 2018, OECD Education Working Papers, DOI [10.1787/e22490ac-en, DOI 10.1787/E22490AC-EN]
   Agoston AM, 2016, J EARLY ADOLESCENCE, V36, P1070, DOI 10.1177/0272431615593176
   Ahern NR, 2006, COMPR CHILD ADOLES N, V29, P103, DOI 10.1080/01460860600677643
   Ahmed U, 2018, INT J ADV APPL SCI, V5, P39, DOI 10.21833/ijaas.2018.09.008
   [Anonymous], 2012, EMOTIONAL LIFE YOUR
   Appleton JJ, 2006, J SCHOOL PSYCHOL, V44, P427, DOI 10.1016/j.jsp.2006.04.002
   Artika M.Y., 2021, J BIMBINGAN KONSELIN, V10, P89
   Ayyash-Abdo H, 2016, LEARN INDIVID DIFFER, V48, P9, DOI 10.1016/j.lindif.2016.04.005
   Baer RA, 2006, ASSESSMENT, V13, P27, DOI 10.1177/1073191105283504
   Baer RA, 2004, ASSESSMENT, V11, P191, DOI 10.1177/1073191104268029
   Bajaj B, 2016, PERS INDIV DIFFER, V94, P96, DOI 10.1016/j.paid.2016.01.020
   Bakosh LS, 2016, MINDFULNESS, V7, P59, DOI 10.1007/s12671-015-0387-6
   Barnes S.M., 2010, IMAG COGN PERS, V30, P77, DOI DOI 10.2190/IC.30.1.E
   Bishop SR, 2004, CLIN PSYCHOL-SCI PR, V11, P230, DOI 10.1093/clipsy/bph077
   Black D.S., 2015, HDB MINDFULNESS THEO, P283
   Borman GD, 2004, ELEM SCHOOL J, V104, P177, DOI 10.1086/499748
   Brown KW, 2007, PSYCHOL INQ, V18, P211, DOI 10.1080/10478400701598298
   Brown KW, 2003, J PERS SOC PSYCHOL, V84, P822, DOI 10.1037/0022-3514.84.4.822
   Cassidy S, 2015, FRONT PSYCHOL, V6, DOI 10.3389/fpsyg.2015.01781
   Chen S, 2019, ASIA PAC J COUNS PSY, V10, P40, DOI 10.1080/21507686.2018.1556171
   Chiesa A, 2011, J CLIN PSYCHOL, V67, P404, DOI 10.1002/jclp.20776
   Derakhshan A, 2022, ELT J, V76, P58, DOI 10.1093/elt/ccab072
   Dincer A, 2019, SAGE OPEN, V9, DOI 10.1177/2158244019853913
   Docksai R, 2013, FUTURIST, V47, P8
   Dörnyei Z, 2019, STUD SECOND LANG LE, V9, P19, DOI 10.14746/ssllt.2019.9.1.2
   Fletcher D, 2013, EUR PSYCHOL, V18, P12, DOI 10.1027/1016-9040/a000124
   Fletcher R., 2000, Practical Methods of Optimization, DOI [10.1002/9781118723203, DOI 10.1002/9781118723203]
   Fredricks J. A., 2019, Handbook of student engagement interventions, P1, DOI [DOI 10.1016/B978-0-12-813413-9.00001-2, 10.1016/B978-0-12-813413-9.00001-2]
   Furlong MJ, 2008, PSYCHOL SCHOOLS, V45, P365, DOI 10.1002/pits.20302
   Gold E, 2010, J CHILD FAM STUD, V19, P184, DOI 10.1007/s10826-009-9344-0
   Hazel CE, 2013, PSYCHOL SCHOOLS, V50, P689, DOI 10.1002/pits.21703
   Hosseinzadeh Z, 2021, CURR PSYCHOL, V40, P5888, DOI 10.1007/s12144-019-00487-4
   Jha AP, 2010, EMOTION, V10, P54, DOI 10.1037/a0018438
   Kabat-Zinn J., 1990, Full catastrophe living: Using the wisdom of your body and mind to face stress, pain, and illness
   Keye MD., 2013, Open Journal of Social Sciences, V1, P1, DOI DOI 10.4236/JSS.2013.16001
   Langer E.J., 2016, POWER MINDFUL LEARNI, DOI [10.1111/1467-8721.00099, DOI 10.1111/1467-8721.00099]
   Lei H, 2018, SOC BEHAV PERSONAL, V46, P517, DOI 10.2224/sbp.7054
   Lereya ST, 2016, CHILD ADOL PSYCH MEN, V10, DOI 10.1186/s13034-016-0132-5
   Lightsey OR, 2006, COUNS PSYCHOL, V34, P96, DOI 10.1177/0011000005282369
   Lin FY, 2013, J MULTIDISCIP HEALTH, V6, P323, DOI 10.2147/JMDH.S46830
   Lin YT, 2020, SAGE OPEN, V10, DOI 10.1177/2158244020901603
   Linnenbrink E.A., 2003, READING WRITING Q, V19, P119, DOI [DOI 10.1080/10573560308223, https://doi.org/10.1080/10573560308223]
   Luthar S.S., 2006, DEV PSYCHOPATHOL, P739, DOI DOI 10.1002/9780470939406.CH20
   Martin AJ, 2006, PSYCHOL SCHOOLS, V43, P267, DOI 10.1002/pits.20149
   McCloskey LE, 2015, PROCD SOC BEHV, V174, P221, DOI 10.1016/j.sbspro.2015.01.650
   Meiklejohn J, 2012, MINDFULNESS, V3, P291, DOI 10.1007/s12671-012-0094-5
   Mercer S., 2019, Second handbook of English language teaching
   Minkos ML, 2018, BEHAV DISORDERS, V43, P436, DOI 10.1177/0198742917740870
   Palmer A., 2009, Canadian Journal of Counselling, V43, P198
   Pidgeon AM., 2014, INT J LIBERAL ARTS S, V2, P27
   Reivich K., 2002, RESILIENCE FACTOR
   Rempel K., 2012, Canadian Journal of Counseling and Psychotherapy, V46, P201
   Reschly AL, 2012, HANDBOOK OF RESEARCH ON STUDENT ENGAGEMENT, P3, DOI 10.1007/978-1-4614-2018-7_1
   Rew L, 2014, ISSUES MENT HEALTH N, V35, P851, DOI 10.3109/01612840.2014.924044
   Rosenzweig S, 2003, TEACH LEARN MED, V15, P88, DOI 10.1207/S15328015TLM1502_03
   Rutter M, 2006, ANN NY ACAD SCI, V1094, P1, DOI 10.1196/annals.1376.002
   Ryff CD, 2003, FLOURISHING: POSITIVE PSYCHOLOGY AND THE LIFE WELL-LIVED, P15, DOI 10.1037/10594-001
   Salanova M, 2010, ANXIETY STRESS COPIN, V23, P53, DOI 10.1080/10615800802609965
   Sanger KL, 2015, COGN AFFECT BEHAV NE, V15, P696, DOI 10.3758/s13415-015-0354-7
   Schaufeli WB, 2004, J ORGAN BEHAV, V25, P293, DOI 10.1002/job.248
   Schonert-Reichl KA, 2015, DEV PSYCHOL, V51, P52, DOI 10.1037/a0038454
   Schreiner L. A., 2006, ANN M ASS STUD HIGH
   Seligman M, 2018, J POSIT PSYCHOL, V13, P333, DOI 10.1080/17439760.2018.1437466
   Shonin E, 2013, J BEHAV ADDICT, V2, P63, DOI 10.1556/JBA.2.2013.001
   Southwick SM, 2014, EUR J PSYCHOTRAUMATO, V5, DOI 10.3402/ejpt.v5.25338
   Sulkowski M.L., 2012, COMMUNIQUE, V40, P1
   Thompson RW, 2011, TRAUMA VIOLENCE ABUS, V12, P220, DOI 10.1177/1524838011416375
   Upadyaya K, 2013, EUR PSYCHOL, V18, P136, DOI 10.1027/1016-9040/a000143
   Wang YL, 2022, J MULTILING MULTICUL, DOI 10.1080/01434632.2022.2042540
   Wang YL, 2021, FRONT PSYCHOL, V12, DOI 10.3389/fpsyg.2021.731721
   Widyaswara I.B., 2019, UNNES J MATH ED RES, V8, P188
   Windle G, 2011, HEALTH QUAL LIFE OUT, V9, DOI 10.1186/1477-7525-9-8
   Xie F, 2021, FRONT PSYCHOL, V12, DOI 10.3389/fpsyg.2021.735969
NR 73
TC 4
Z9 4
U1 15
U2 72
PU FRONTIERS MEDIA SA
PI LAUSANNE
PA AVENUE DU TRIBUNAL FEDERAL 34, LAUSANNE, CH-1015, SWITZERLAND
SN 1664-1078
J9 FRONT PSYCHOL
JI Front. Psychol.
PD JUN 2
PY 2022
VL 13
AR 916306
DI 10.3389/fpsyg.2022.916306
PG 9
WC Psychology, Multidisciplinary
WE Social Science Citation Index (SSCI)
SC Psychology
GA 2E1QR
UT WOS:000812008700001
PM 35719511
OA Green Published, gold
DA 2024-07-15
ER

PT J
AU Klasnic, I
   Duranovic, M
   Maras, N
AF Klasnic, Irena
   Duranovic, Marina
   Maras, Nevenka
TI Peer Cooperation between Students and Teacher Support in Different
   School Subjects Classes
SO CROATIAN JOURNAL OF EDUCATION-HRVATSKI CASOPIS ZA ODGOJ I OBRAZOVANJE
LA English
DT Article
DE cooperation; support; students; teachers
ID ACADEMIC ENGAGEMENT; CHILD RELATIONSHIPS; MIDDLE SCHOOL; ACHIEVEMENT;
   MOTIVATION; CONTEXT
AB Cooperation between students realises quality peer relationships while teacher support encompasses the relations between students and adults. Abundant research stresses the importance of both relationships. Not all students possess the skills that enable them to cooperate with others, so teachers have the role of helping them develop and perfect these skills. Teacher support significantly influences not only students' academic achievements but also their emotional, social and moral development. The research goal was to describe how students perceive their mutual cooperation and the support from teachers in different school subjects.
   The research included 650 students from the seventh and eighth forms of 11 primary schools from Sisak-Moslavina County in the Republic of Croatia. Average age of the participants is 13.4 years, and their subject teachers' 69 years. The applied questionnaire consisted of two scales. Cooperation and Teacher Support. The mentioned scales were taken from the modified questionnaire What Is Happening in This Class (Fraser et al., 1996). Both scales were implemented in three school subjects: Croatian, maths and geography.
   The obtained results point to the fact that teachers are more directed to ensuring cooperation between students during lessons than to giving support in the work. Furthermore, teachers during whose class students realise better cooperation at the same time give higher level of support. Students assess that they cooperate the most in geography class, whereas at the same time they receive the least teacher support in this class. The correlation between education degree and years in service was not found when considering the results of the Cooperation and Teacher Support scales.
C1 [Klasnic, Irena; Duranovic, Marina; Maras, Nevenka] Univ Zagreb, Fac Teacher Educ, Dept Educ, Savska Cesta 77, Zagreb 10000, Croatia.
C3 University of Zagreb
RP Klasnic, I (corresponding author), Univ Zagreb, Fac Teacher Educ, Dept Educ, Savska Cesta 77, Zagreb 10000, Croatia.
EM irena.klasnic@ufzg.hr; marina.duranovic@ufzg.hr; nevenka.maras@ufzg.hr
RI GENÇ, Murat/K-9219-2019; Klasnić, Irena/AAP-1286-2021
OI GENÇ, Murat/0000-0002-9742-1770; Klasnić, Irena/0000-0002-0315-3104
CR [Anonymous], 1993, The Journal of Early Adolescence, DOI [10.1177/0272431693013001002, DOI 10.1177/0272431693013001002]
   [Anonymous], 2008, COOPERATION CLASSROO
   Baloche L, 2017, J EDUC TEACHING, V43, P274, DOI 10.1080/02607476.2017.1319513
   Bandura A., 1968, Social foundations of thought and action: A social cognitive theory, DOI DOI 10.1017/S0813483900008238
   Bierman K.L., 2004, PEER REJECTION DEV P
   Birch S., 1996, Social motivation: Understanding children's school adjustment, P199
   Birch SH, 1997, J SCHOOL PSYCHOL, V35, P61, DOI 10.1016/S0022-4405(96)00029-5
   Blazeka Kokoric S., 2011, NAPREDAK, V152, P403
   Bowlby J., 1988, Attachment, communication
   Bubic A., 2015, PSIHOLOGIJSKE TEME, V24, P473
   Buchs C, 2016, EDUC PSYCHOL-UK, V36, P956, DOI 10.1080/01443410.2015.1075963
   Fraser B., 1996, P ANN M AM ED RES AS
   Furrer C, 2003, J EDUC PSYCHOL, V95, P148, DOI 10.1037/0022-0663.95.1.148
   Genç M, 2016, RES EDUC, V95, P19, DOI 10.7227/RIE.0018
   Goldstein LS, 1999, AM EDUC RES J, V36, P647, DOI 10.3102/00028312036003647
   Hughes J, 2007, J EDUC PSYCHOL, V99, P39, DOI 10.1037/0022-0663.99.1.39
   Jackson A., 2000, Turning points 2000: Educating adolescents in the 21st century
   Jacobs G. M., 1997, INT C THINK SING INT C THINK SING
   Jagic S., 2006, ACTA IADERTINA, V3, P29
   Jennings PA, 2009, REV EDUC RES, V79, P491, DOI 10.3102/0034654308325693
   Jerome EM, 2009, SOC DEV, V18, P915, DOI 10.1111/j.1467-9507.2008.00508.x
   Johnson D.W., 2006, Joining together: Group theory and group skills, V9th
   McCombs B. L., 2006, JOURNEY LEARNER CTR JOURNEY LEARNER CTR
   McCormick MP, 2015, J EDUC PSYCHOL, V107, P502, DOI 10.1037/a0037457
   Murdock TB, 1999, J EDUC PSYCHOL, V91, P62, DOI 10.1037/0022-0663.91.1.62
   O'Connor E, 2007, AM EDUC RES J, V44, P340, DOI 10.3102/0002831207302172
   Pianta RC, 2004, SCHOOL PSYCHOL REV, V33, P444
   Raboteg-Saric Z., 2009, Drustvena istrazivanja, V18, P697
   Reddy R, 2003, DEV PSYCHOPATHOL, V15, P119, DOI 10.1017/S0954579403000075
   Ryan R.M., 1994, J EARLY ADOLESCENCE, V14, P226, DOI [10.1177/027243169401400207, DOI 10.1177/027243169401400207]
   SKINNER EA, 1999, BIENN M SOC RES CHIL
   Slavin R., 1990, COOPERATIVE LEARNING
   SLAVIN RE, 1977, REV EDUC RES, V47, P633, DOI 10.3102/00346543047004633
   SLAVIN RE, 1991, EDUC LEADERSHIP, V48, P71
   Van Ryzin MJ, 2009, J YOUTH ADOLESCENCE, V38, P1, DOI 10.1007/s10964-007-9257-4
   Wang MT, 2013, LEARN INSTR, V28, P12, DOI 10.1016/j.learninstruc.2013.04.002
   Webb NM, 2009, BRIT J EDUC PSYCHOL, V79, P1, DOI 10.1348/000709908X380772
   Wentzel K.R., 2012, Interpersonal relationships in education: An overview of contemporary research, V3, P19, DOI [DOI 10.1007/978-94-6091-939-82, https://doi.org/10.1007/978-94-6091-939-82]
   Wentzel KR, 1997, J EDUC PSYCHOL, V89, P411, DOI 10.1037/0022-0663.89.3.411
   Wentzel KR, 1999, J EDUC PSYCHOL, V91, P76, DOI 10.1037/0022-0663.91.1.76
   Williams GC, 1996, J PERS SOC PSYCHOL, V70, P767, DOI 10.1037/0022-3514.70.4.767
NR 41
TC 1
Z9 1
U1 6
U2 35
PU FAC TEACHER EDUCATION
PI ZAGREB
PA UNIV ZAGREB, SAVSKA CESTA 77, ZAGREB, 00000, CROATIA
SN 1848-5189
EI 1848-5197
J9 CROAT J EDUC
JI Croat. J. Educ.
PY 2020
VL 22
SI 3
BP 21
EP 36
DI 10.15516/cje.v22i0.3907
PG 16
WC Education & Educational Research
WE Social Science Citation Index (SSCI)
SC Education & Educational Research
GA TR8OJ
UT WOS:000679219300002
OA Green Published
DA 2024-07-15
ER

PT J
AU Smith, T
   Iadarola, S
   Mandell, DS
   Harwood, R
   Kasari, C
AF Smith, Tristram
   Iadarola, Suzannah
   Mandell, David S.
   Harwood, Robin
   Kasari, Connie
TI Community-Partnered Research With Urban School Districts That Serve
   Children With Autism Spectrum Disorder
SO ACADEMIC PEDIATRICS
LA English
DT Article
DE autism; community pediatrics; community-based participatory research;
   schools
ID SERVICES; PEDIATRICS; ACCESS; TRIAL; NEEDS; ASD
AB OBJECTIVE: To illustrate the process of community-partnered participatory research to develop and evaluate interventions for children with autism in urban school districts.
   METHODS: We formed partnerships of school personnel, parents, and researchers to guide the project. We then conducted focus groups, key informant interviews, and town halls to explore how public schools currently serve students with autism. We used findings from these activities to adapt interventions for public schools. We then tested interventions in randomized clinical trials (RCTs).
   RESULTS: Community input indicated a particular need for interventions to improve children's social interaction and instructional supports to promote their success throughout the day. On the basis of this input, we adapted 2 interventions: Remaking Recess for improving peer engagement during social times; and Schedules, Tools, and Activities for Transition (STAT) for facilitating successful transitions between activities throughout the daily routine. Results of the RCT of Remaking Recess are not yet available. The RCT of STAT involved 150 children and 56 teachers. Teachers reported high buy-in and increased their proficiency at implementing STAT; children with ASD reduced their disruptive behavior and made progress toward teacher-nominated goals. However, teachers' implementation remained inconsistent, and children did not reliably improve in academic engagement or independence.
   CONCLUSIONS: The findings suggest that although community-partnered participatory research has limitations, it can assist in selecting interventions to address community priorities and produce some favorable outcomes for children with autism in public schools. An important next step is to evaluate the sustainability of the interventions introduced in this project.
C1 [Smith, Tristram; Iadarola, Suzannah] Univ Rochester, Med Ctr, Dept Pediat, 265 Crittenden Blvd, Rochester, NY 14642 USA.
   [Mandell, David S.] Univ Penn, Perelman Sch Med, Ctr Mental Hlth Policy & Serv Res, Philadelphia, PA 19104 USA.
   [Harwood, Robin] Hlth Resources & Serv Adm, Maternal & Child Hlth Bur, Div Res, Off Epidemiol & Res, Rockville, MD USA.
   [Kasari, Connie] Univ Calif Los Angeles, Grad Sch Educ & Informat Sci, Los Angeles, CA USA.
C3 University of Rochester; University of Pennsylvania; United States
   Health Resources & Service Administration (HRSA); University of
   California System; University of California Los Angeles
RP Smith, T (corresponding author), Univ Rochester, Med Ctr, Dept Pediat, 265 Crittenden Blvd, Rochester, NY 14642 USA.
EM Tristram_Smith@URMC.Rochester.edu
RI Mandell, David S/H-2730-2012
OI Smith, Tristram/0000-0002-2104-2264; Iadarola,
   Suzannah/0000-0001-6828-8379
FU Health Resources and Services Administration (HRSA) of the US Department
   of Health and Human Services (HHS) [UA3 MC 11055]; Autism Intervention
   Research on Behavioral Health (AIR-B)
FX Supported in part by the Health Resources and Services Administration
   (HRSA) of the US Department of Health and Human Services (HHS) under
   grant UA3 MC 11055, Autism Intervention Research on Behavioral Health
   (AIR-B). This information or content and conclusions are those of the
   author and should not be construed as the official position or policy
   of, nor should any endorsements be inferred by HRSA, HHS, or the US
   government.
CR Aarons GA, 2011, ADM POLICY MENT HLTH, V38, P4, DOI 10.1007/s10488-010-0327-7
   Albright K, 2013, ACAD PEDIATR, V13, P400, DOI 10.1016/j.acap.2013.06.010
   Benevides TW, 2016, PEDIATRICS, V137, pS176, DOI 10.1542/peds.2015-2851P
   Christensen DL, 2016, MMWR SURVEILL SUMM, V65, P1
   Dickerson AS, 2017, AUTISM, V21, P470, DOI 10.1177/1362361316650091
   Haggerty RJ, 2005, PEDIATRICS, V115, P1136, DOI 10.1542/peds.2004-2825F
   HAGGERTY RJ, 1968, NEW ENGL J MED, V278, P15, DOI 10.1056/NEJM196801042780104
   HAGGERTY RJ, 1995, PEDIATRICS, V96, P804
   Iadarola S, BEHAV MODIF IN PRESS
   Iadarola S, SCHEDULES TOOLS ACTI
   Iadarola S, 2015, AUTISM, V19, P694, DOI 10.1177/1362361314548078
   Kasari C, 2012, J CHILD PSYCHOL PSYC, V53, P431, DOI 10.1111/j.1469-7610.2011.02493.x
   Kreitzmann M, REMAKING RECESS
   Kretzmann M, REMAKING RECESS
   Kretzmann M, 2015, BEHAV THER, V46, P20, DOI 10.1016/j.beth.2014.03.006
   Magaña S, 2013, INTELLECT DEV DISAB, V51, P141, DOI 10.1352/1934-9556-51.3.141
   Maglione MA, 2012, PEDIATRICS, V130, pS169, DOI 10.1542/peds.2012-0900O
   Mandell DS, 2013, AUTISM, V17, P281, DOI 10.1177/1362361312473666
   Mandell DS, 2009, AM J PUBLIC HEALTH, V99, P493, DOI 10.2105/AJPH.2007.131243
   Murray R, 2013, PEDIATRICS, V131, P183, DOI 10.1542/peds.2012-2993
   Thomas KC, 2007, J AUTISM DEV DISORD, V37, P1902, DOI 10.1007/s10803-006-0323-7
   Wells K, 2009, JAMA-J AM MED ASSOC, V302, P320, DOI 10.1001/jama.2009.1033
NR 22
TC 9
Z9 13
U1 1
U2 13
PU ELSEVIER SCIENCE INC
PI NEW YORK
PA 360 PARK AVE SOUTH, NEW YORK, NY 10010-1710 USA
SN 1876-2859
EI 1876-2867
J9 ACAD PEDIATR
JI Acad. Pediatr.
PD AUG
PY 2017
VL 17
IS 6
BP 614
EP 619
DI 10.1016/j.acap.2017.04.017
PG 6
WC Pediatrics
WE Science Citation Index Expanded (SCI-EXPANDED); Social Science Citation Index (SSCI)
SC Pediatrics
GA FC8LI
UT WOS:000407092400007
PM 28454928
DA 2024-07-15
ER

PT J
AU Douglass, JA
   Thomson, G
   Zhao, CM
AF Douglass, John Aubrey
   Thomson, Gregg
   Zhao, Chun-Mei
TI The learning outcomes race: the value of self-reported gains in large
   research universities
SO HIGHER EDUCATION
LA English
DT Article
DE Learning outcomes; Standardized tests; Global higher education markets;
   AHELO; Student academic engagement
ID RESPONSE-SHIFT BIAS
AB Throughout the world, measuring "learning outcomes" is viewed by many stakeholders as a relatively new method to judge the "value added" of colleges and universities. The potential to accurately measure learning gains is also a diagnostic tool for institutional self-improvement. This essay discussed the marketisation of learning outcomes tests, and the relative merits of student experience surveys in gauging learning outcomes by analyzing results from the University of California's Undergraduate Experience Survey (Student Experience in the Research University Survey: SERU-S). The SERU-S includes responses by seniors who entered as freshmen on six educational outcomes self-reports: analytical and critical thinking skills, writing skills, reading and comprehension skills, oral presentation skills, quantitative skills, and skills in a particular field of study. Although self-reported gains are sometimes regarded as having dubious validity compared to so-called "direct measures" of student learning, the analysis of this study reveals the SERU survey design has many advantages, especially in large, complex institutional settings. Without excluding other forms of gauging learning outcomes, we conclude that, designed properly, student surveys offer a valuable and more nuanced alternative in understanding and identifying learning outcomes in the broad tapestry of higher education institutions. We discuss the politics of the learning outcomes race, the validity of standardized tests like the Collegiate Learning Assessment (CLA), and what we can learn from student surveys like SERU-S. We also suggest there is a tension between what meets the accountability desires of governments and the needs of individual universities focused on self-improvement.
C1 [Douglass, John Aubrey; Thomson, Gregg; Zhao, Chun-Mei] Univ Calif Berkeley, Ctr Studies Higher Educ, Berkeley, CA 94720 USA.
C3 University of California System; University of California Berkeley
RP Douglass, JA (corresponding author), Univ Calif Berkeley, Ctr Studies Higher Educ, Berkeley, CA 94720 USA.
EM douglass@berkeley.edu; gthomson@berkeley.edu; mzhao@berkeley.edu
CR Adelman C., 2006, ED WEEK, V26
   Arum R., 2008, Learning to reason and communicate in college: Initial report of findings from the CLA longitudinal study
   Arum R., 2011, Academically adrift: Limited learning on college campuses
   Assessment of Higher Education Learning Outcomes, 2011, ASS HIGH ED LEARN OU
   Banta T., 2006, ASSESSMENT UPDATE, V18, P15
   Banta T., 2009, ASSESSMENT IMPROVEME
   Banta T.W., 2006, Assessment Update, V18, P3
   Banta Trudy W., 2007, INSIDE HIGHER E 0126
   Braun H. I, 2008, 2008 REIDY INTERACTI
   Chatman S, 2007, I VERSUS ACAD DISCIP
   Consortium on Financing Higher Education (COFHE), 2008, ASS FUND RESP
   Gonyea R.M., 2005, New directions for institutional research, V127, P73, DOI [DOI 10.1002/IR.156, 10.1002/ir.156]
   Hill LG, 2005, AM J EVAL, V26, P501, DOI 10.1177/1098214005281356
   Hosch B. J., 2010, ASS I RES C JUN 2 20
   HOWARD GS, 1979, J APPL PSYCHOL, V64, P144, DOI 10.1037/0021-9010.64.2.144
   HOWARD GS, 1980, EVALUATION REV, V4, P93, DOI 10.1177/0193841X8000400105
   Howard GS., 1979, APPL PSYCH MEAS, V3, P1, DOI DOI 10.1177/014662167900300101
   Klein SP, 2005, RES HIGH EDUC, V46, P251, DOI 10.1007/s11162-004-1640-3
   Klein S, 2008, EVALUATION REV, V32, P511, DOI 10.1177/0193841X08325948
   Klein S, 2007, EVALUATION REV, V31, P415, DOI 10.1177/0193841X07303318
   KROSNICK JA, 1991, APPL COGNITIVE PSYCH, V5, P213, DOI 10.1002/acp.2350050305
   Lam TCM, 2003, AM J EVAL, V24, P65, DOI 10.1177/109821400302400106
   Pike G.R., 2006, Assessment Update, V18, P5
   Shulman L.S., 2007, Change, V39, P28
   Spelling Commission on the Future of Higher Education, 2006, TEST LEAD CHART FUT
   Taylor PJ, 2009, AM J EVAL, V30, P31, DOI 10.1177/1098214008328517
NR 26
TC 92
Z9 116
U1 0
U2 59
PU SPRINGER
PI DORDRECHT
PA VAN GODEWIJCKSTRAAT 30, 3311 GZ DORDRECHT, NETHERLANDS
SN 0018-1560
EI 1573-174X
J9 HIGH EDUC
JI High. Educ.
PD SEP
PY 2012
VL 64
IS 3
BP 317
EP 335
DI 10.1007/s10734-011-9496-x
PG 19
WC Education & Educational Research
WE Social Science Citation Index (SSCI)
SC Education & Educational Research
GA 967DR
UT WOS:000305887100003
DA 2024-07-15
ER

PT J
AU Lafavor, T
AF Lafavor, Theresa
TI The Relationship Between Parent and Teacher Perceptions and the Academic
   Success of Homeless Youth
SO CHILD & YOUTH CARE FORUM
LA English
DT Article
DE Homeless; highly mobile; Early adolescence; Risk; School success;
   Perceptions
ID ATTENTION-DEFICIT/HYPERACTIVITY DISORDER; POSTTRAUMATIC-STRESS-DISORDER;
   HIGHLY MOBILE CHILDREN; SCHOOL CLIMATE; MENTAL-HEALTH; EXECUTIVE
   FUNCTION; SOCIAL COMPETENCE; BEHAVIOR PROBLEMS; STUDENT MOBILITY; RISK
AB Background Homeless and highly mobile (HHM) students experience early, persistent, and widening academic gaps across years of schooling. Behavioral regulation, critical in academic functioning, is related to parent and teacher perceptions of competence and engagement. Research demonstrates teachers report low-income children and children of color to have less self-regulation and report lower achievement expectations. Objective The current study examined the relationship between parent and teacher perceived behavioral regulation and academic engagement and competence in understanding the achievement of 9-11-year-old HHM youth living in emergency housing. Method The current study used objective measures of child cognitive and academic ability, and subjective parent and teacher report of child behavior and academic competence and engagement (N = 86 parent-child dyads and 48 teachers; Child: M-age = 10.5 years, 46% female, 86% racial/ethnic minority). Parents and children participated in concurrent sessions in the shelter; teachers completed measures and returned them by mail. Results Parents reported fewer behavioral problems on the BRIEF and higher perceived academic competence and engagement compared to teacher report. Parent perceived competence was related to both reading and math ability, while teacher perceptions were unrelated to objective testing. Teacher perceived engagement was associated with reading and math ability. Conclusions This study identifies important disparities between parents' and teachers' perceptions of competence and engagement compared to objective measurement of academic ability. Results suggest teachers in the current sample perceive HHM students as less competent and engaged regardless of objective testing. These findings are consistent with existing research among vulnerable students.
C1 [Lafavor, Theresa] Pacific Univ, Sch Grad Psychol, 180 SE 8th Ave,Suite 260, Hillsboro, OR 97123 USA.
   [Lafavor, Theresa] DeveloPlay LLC, POB 8055, St Paul, MN 55108 USA.
   [Lafavor, Theresa] Loyola Univ Chicago, 35 Nathan Lane N,APT 206, Plymouth, MN 55441 USA.
   [Lafavor, Theresa] Univ Minnesota, Dept Pediat, East Buidling,2450 Riverside Ave, Minneapolis, MN 55454 USA.
C3 Pacific University; University of Minnesota System; University of
   Minnesota Twin Cities
RP Lafavor, T (corresponding author), Pacific Univ, Sch Grad Psychol, 180 SE 8th Ave,Suite 260, Hillsboro, OR 97123 USA.; Lafavor, T (corresponding author), DeveloPlay LLC, POB 8055, St Paul, MN 55108 USA.; Lafavor, T (corresponding author), Loyola Univ Chicago, 35 Nathan Lane N,APT 206, Plymouth, MN 55441 USA.; Lafavor, T (corresponding author), Univ Minnesota, Dept Pediat, East Buidling,2450 Riverside Ave, Minneapolis, MN 55454 USA.
EM Tlafavor@pacificu.edu
CR Abry T, 2015, EARLY CHILD RES Q, V31, P78, DOI 10.1016/j.ecresq.2015.01.001
   Adler L A, 2004, J Atten Disord, V8, P11, DOI 10.1177/108705470400800102
   [Anonymous], 2012, PROGR INT STUD ASS
   Anthony LG, 2005, INFANT CHILD DEV, V14, P133, DOI 10.1002/icd.385
   Armstrong J.M., 2003, MACARTHUR FDN RES NE
   Auwarter AE, 2008, J EDUC RES, V101, P243
   Bassuck E. L., 2014, AM YOUNGEST OUTCASTS
   Bassuk EL, 1997, AM J PUBLIC HEALTH, V87, P241, DOI 10.2105/AJPH.87.2.241
   Benner AD, 2007, J EDUC PSYCHOL, V99, P140, DOI 10.1037/0022-0663.99.1.140
   Biederman J, 2013, ACTA PSYCHIAT SCAND, V128, P78, DOI 10.1111/acps.12011
   Brand S, 2008, J SCHOOL PSYCHOL, V46, P507, DOI 10.1016/j.jsp.2007.12.001
   Buckner JC, 2003, DEV PSYCHOPATHOL, V15, P139, DOI 10.1017/S0954579403000087
   Buckner JC, 1997, J AM ACAD CHILD PSY, V36, P890, DOI 10.1097/00004583-199707000-00010
   Buckner JC, 1999, DEV PSYCHOL, V35, P246, DOI 10.1037/0012-1649.35.1.246
   Buckner JC, 2008, AM BEHAV SCI, V51, P721, DOI 10.1177/0002764207311984
   Cadima J, 2015, EARLY CHILD RES Q, V32, P1, DOI 10.1016/j.ecresq.2015.01.008
   Cicchetti D, 2005, ANNU REV CLIN PSYCHO, V1, P409, DOI 10.1146/annurev.clinpsy.1.102803.144029
   Cutuli JJ, 2013, CHILD DEV, V84, P841, DOI 10.1111/cdev.12013
   Dauber SL, 1996, SOCIOL EDUC, V69, P290, DOI 10.2307/2112716
   Duncombe ME, 2012, CHILD PSYCHIAT HUM D, V43, P715, DOI 10.1007/s10578-012-0290-5
   Eisenberg N, 2000, ANNU REV PSYCHOL, V51, P665, DOI 10.1146/annurev.psych.51.1.665
   Essex MJ, 2002, J AM ACAD CHILD PSY, V41, P588, DOI 10.1097/00004583-200205000-00017
   Falconer E, 2008, J PSYCHIATR NEUROSCI, V33, P413
   Fantuzzo J, 2007, CHILD YOUTH SERV REV, V29, P941, DOI 10.1016/j.childyouth.2006.11.003
   Fitzmaurice R., 2004, Applied longitudinal analysis
   Flores E, 2005, DEV PSYCHOL, V41, P338, DOI 10.1037/0012-1649.41.2.338
   Gewirtz A, 2008, AM BEHAV SCI, V51, P810, DOI 10.1177/0002764207311989
   Gewirtz AH, 2009, AM J ORTHOPSYCHIAT, V79, P336, DOI 10.1037/a0016732
   Gioia GA, 2000, CHILD NEUROPSYCHOL, V3, P325
   Grant R, 2013, AM J PUBLIC HEALTH, V103, pE1, DOI 10.2105/AJPH.2013.301618
   Haber MG, 2004, CLIN CHILD FAM PSYCH, V7, P123, DOI 10.1023/B:CCFP.0000045124.09503.f1
   Hauser-Cram P, 2003, J EDUC PSYCHOL, V95, P813, DOI 10.1037/0022-0663.95.4.813
   Herbers JE, 2012, EDUC RESEARCHER, V41, P366, DOI 10.3102/0013189X12445320
   Hopson LM, 2011, CHILD YOUTH SERV REV, V33, P2221, DOI 10.1016/j.childyouth.2011.07.006
   Hosan NE, 2017, SCHOOL PSYCHOL REV, V46, P201, DOI 10.17105/SPR-2017-0043.V46-2
   Lafavor T, 2018, J EARLY ADOLESCENCE, V38, P1236, DOI 10.1177/0272431616678989
   LITTLE RJA, 1988, J AM STAT ASSOC, V83, P1198, DOI 10.2307/2290157
   Malarbi S, 2017, NEUROSCI BIOBEHAV R, V72, P68, DOI 10.1016/j.neubiorev.2016.11.004
   Masten AS, 2006, ANN NY ACAD SCI, V1094, P13, DOI 10.1196/annals.1376.003
   Masten AS, 2015, SCHOOL PSYCHOL REV, V44, P315, DOI 10.17105/spr-15-0068.1
   Masten AS, 2012, EDUC RESEARCHER, V41, P375, DOI 10.3102/0013189X12459883
   MASTEN AS, 1993, J CONSULT CLIN PSYCH, V61, P335, DOI 10.1037/0022-006X.61.2.335
   Masten AS, 1998, AM PSYCHOL, V53, P205, DOI 10.1037/0003-066X.53.2.205
   McLoyd VC, 1998, AM PSYCHOL, V53, P185, DOI 10.1037/0003-066X.53.2.185
   Miller P.M., 2012, Journal of School Leadership, V22, P147
   Miller PM, 2011, REV EDUC RES, V81, P308, DOI 10.3102/0034654311415120
   Nelson JR, 2002, J EMOT BEHAV DISORD, V10, P136
   O'Malley M, 2015, SCHOOL PSYCHOL QUART, V30, P142, DOI 10.1037/spq0000076
   Obradovic J, 2010, J APPL DEV PSYCHOL, V31, P109, DOI 10.1016/j.appdev.2009.09.004
   Obradovic J, 2009, DEV PSYCHOPATHOL, V21, P493, DOI 10.1017/S0954579409000273
   Perlman S, 2010, CHILD YOUTH SERV REV, V32, P874, DOI 10.1016/j.childyouth.2010.02.007
   Pribesh S, 1999, DEMOGRAPHY, V36, P521, DOI 10.2307/2648088
   RESCORLA L, 1991, AM J ORTHOPSYCHIAT, V61, P210, DOI 10.1037/h0079236
   Rog D., 2007, Toward Understanding Homelessness: The 2007 National Symposium on Homelessness Research
   Rumberger R.W., 2003, The Journal of Negro Education, V72, P6, DOI DOI 10.2307/3211287
   Rumberger RW, 1998, AM J EDUC, V107, P1, DOI 10.1086/444201
   Schmitt MB, 2012, J SCHOOL PSYCHOL, V50, P681, DOI 10.1016/j.jsp.2012.04.003
   South SJ, 2007, SOC SCI RES, V36, P68, DOI 10.1016/j.ssresearch.2005.10.001
   Spencer AE, 2016, J CLIN PSYCHIAT, V77, P72, DOI 10.4088/JCP.14r09479
   STERNBERG KJ, 1993, DEV PSYCHOL, V29, P44, DOI 10.1037/0012-1649.29.1.44
   Stone S, 2016, URBAN EDUC, V51, P600, DOI 10.1177/0042085915602540
   Suldo SM, 2012, SCH MENT HEALTH, V4, P69, DOI 10.1007/s12310-012-9073-1
   Swanson CB, 1999, SOCIOL EDUC, V72, P54, DOI 10.2307/2673186
   Tenenbaum HR, 2007, J EDUC PSYCHOL, V99, P253, DOI 10.1037/0022-0663.99.2.253
   Toth SL, 1996, J CONSULT CLIN PSYCH, V64, P32, DOI 10.1037/0022-006X.64.1.32
   Uline C, 2008, J EDUC ADMIN, V46, P55, DOI 10.1108/09578230810849817
   Wechsler D, 2005, WECHSLER INDIVIDUAL
   Wechsler D, 2011, WECHSLER ABBREVIATED, VSecond
   Welsh WN, 2000, ANN AM ACAD POLIT SS, V567, P88, DOI 10.1177/0002716200567001007
   Willcutt EG, 2005, BIOL PSYCHIAT, V57, P1336, DOI 10.1016/j.biopsych.2005.02.006
   Wu JH, 2010, NEUROSCI LETT, V486, P117, DOI 10.1016/j.neulet.2010.07.040
   Youngstrom E, 2000, J CONSULT CLIN PSYCH, V68, P1038, DOI 10.1037/0022-006X.68.6.1038
   Zima BT, 1997, AM J PUBLIC HEALTH, V87, P236, DOI 10.2105/AJPH.87.2.236
   ZIMA BT, 1994, AM J PUBLIC HEALTH, V84, P260, DOI 10.2105/AJPH.84.2.260
NR 74
TC 1
Z9 6
U1 2
U2 13
PU SPRINGER
PI NEW YORK
PA ONE NEW YORK PLAZA, SUITE 4600, NEW YORK, NY, UNITED STATES
SN 1053-1890
EI 1573-3319
J9 CHILD YOUTH CARE FOR
JI Child Youth Care Forum
PD JUN
PY 2020
VL 49
IS 3
BP 449
EP 468
DI 10.1007/s10566-019-09538-0
PG 20
WC Psychology, Developmental
WE Social Science Citation Index (SSCI)
SC Psychology
GA LO5NV
UT WOS:000533675300006
DA 2024-07-15
ER

PT J
AU Losh, A
   Blacher, J
AF Losh, Ainsley
   Blacher, Jan
TI Promoting young autistic students' social functioning and engagement in
   the classroom: Positive response strategies and close student-teacher
   relationships
SO RESEARCH IN AUTISM SPECTRUM DISORDERS
LA English
DT Article
DE Autism; Education; Student-teacher relationships; Classroom management;
   Inclusion; Praise
ID CHILD RELATIONSHIPS; SPECTRUM DISORDER; INTELLECTUAL DISABILITY;
   ACADEMIC-ACHIEVEMENT; RELATIONSHIP QUALITY; MISSING DATA; SHORT-FORM;
   BEHAVIOR; MANAGEMENT; ELEMENTARY
AB Background: Classrooms can create barriers to young autistic students' social and behavioral success at school. Better quality student-teacher relationships (STRs) have been associated with improved student social and behavioral outcomes. When teachers use more positive response strategies (e.g., praise), they create more opportunities for positive interactions with students, likely developing closer STRs.Method: The present study uses SEM to investigate a path by which teachers' use of positive response strategies is associated with closer STRs, which lead to improved social functioning and classroom engagement for N = 145 young autistic students (age 4-7 years). Factors contributing to teachers' reported frequency of using positive response strategies were also explored using multiple linear regression.Results: The model was a close fit to the data (chi 2 (18, N = 145) = 18.4, p = .43, TLI = 1.0, CFI = 1.0, RMSEA = .01). Teachers who reported using positive response strategies more frequently had significantly closer STRs, which were associated with lasting improvements in students' social functioning and engagement in the classroom. Positive response strategies that teachers reported using most frequently were praise, positive comments, and incentives. Teachers' perceived usefulness of positive response strategies and regular trainings in autism were significantly associated with frequency of positive response strategy use.Conclusions: Positive, supportive classrooms in which teachers utilized more positive response strategies and developed closer STRs were associated with young autistic students' academic engagement and social functioning. Regular autism trainings and perceived usefulness of positive response strategies emerged as significant factors for teachers' use of strategies.
C1 [Losh, Ainsley; Blacher, Jan] Univ Calif Riverside, Sch Educ, Riverside, CA 95251 USA.
   [Losh, Ainsley] Massachusetts Gen Hosp, Lurie Ctr Autism, One Maguire Rd, Lexington, MA 02421 USA.
C3 University of California System; University of California Riverside;
   Harvard University; Massachusetts General Hospital
RP Losh, A (corresponding author), Massachusetts Gen Hosp, Lurie Ctr Autism, One Maguire Rd, Lexington, MA 02421 USA.
EM alosh001@ucr.edu
OI Losh, Ainsley/0000-0003-2780-583X
FU Institute of Education Sciences [R324A110086]; SEARCH Family Autism
   Resource Center in the School of Education, University of California,
   Riverside
FX This project was based on a longitudinal study funded by the Institute
   of Education Sciences (R324A110086; J Blacher, P.I.) . Support was also
   provided by the SEARCH Family Autism Resource Center in the School of
   Education, University of California, Riverside. We are indebted to
   colleagues and students who contributed to this research, and especially
   to the children, parents, and teachers who participated in this study.
CR Achenbach TM., 2000, Manual for the ASEBA Preschool Forms and Profiles
   Achenbach TM., 2001, MANUAL ASEBA SCH AGE, DOI DOI 10.1371/JOURNAL.PONE.0116407
   Alamos P, 2020, SOC DEV, V29, P339, DOI 10.1111/sode.12403
   Arbeau KA, 2010, INT J BEHAV DEV, V34, P259, DOI 10.1177/0165025409350959
   Ashburner J, 2010, RES AUTISM SPECT DIS, V4, P18, DOI 10.1016/j.rasd.2009.07.002
   Bentler P. M., 2005, EQS structural equations program manual
   BENTLER PM, 1990, PSYCHOL BULL, V107, P238, DOI 10.1037/0033-2909.88.3.588
   Bergin C, 2009, EDUC PSYCHOL REV, V21, P141, DOI 10.1007/s10648-009-9104-0
   Berry D, 2010, J APPL DEV PSYCHOL, V31, P1, DOI 10.1016/j.appdev.2009.05.001
   Blacher J, 2014, RES AUTISM SPECT DIS, V8, P324, DOI 10.1016/j.rasd.2013.12.008
   Bland JM, 1996, BRIT MED J, V312, P770
   Bolourian Y, 2022, J AUTISM DEV DISORD, V52, P3977, DOI 10.1007/s10803-021-05266-4
   Bronfenbrenner U., 1998, The ecology of developmental processes, V1, P993, DOI DOI 10.1002/9780470147658.CHPSY0114
   Browne MW., 1993, Testing Structural Equation Models, P136, DOI DOI 10.1177/0049124192021002005
   Cadima J, 2015, EARLY CHILD RES Q, V32, P1, DOI 10.1016/j.ecresq.2015.01.008
   Caplan B, 2016, J AUTISM DEV DISORD, V46, P3653, DOI 10.1007/s10803-016-2915-1
   Carlson JS, 2011, J APPL SCH PSYCHOL, V27, P134, DOI 10.1080/15377903.2011.565277
   Carrow-Woolfolk E., 1999, Comprehensive Assessment of Spoken Language (CASL)
   Chaffee RK, 2017, SCHOOL PSYCHOL REV, V46, P149, DOI 10.17105/SPR-2017-0015.V46-2
   Conroy M.A., 2009, Beyond Behavior, V18, P18
   Cooper J. O., 2019, Applied Behavior Analysis, V3rd
   Crosby JW, 2011, J PSYCHOEDUC ASSESS, V29, P292, DOI 10.1177/0734282910385806
   Da Fonte MA, 2016, EDUC TREAT CHILD, V39, P389, DOI 10.1353/etc.2016.0017
   Decker DM, 2007, J SCHOOL PSYCHOL, V45, P83, DOI 10.1016/j.jsp.2006.09.004
   Denham SA, 2010, EARLY EDUC DEV, V21, P652, DOI 10.1080/10409289.2010.497450
   Dijkstra EM, 2017, RES PAP EDUC, V32, P151, DOI 10.1080/02671522.2016.1158856
   Dong YR, 2013, SPRINGERPLUS, V2, DOI 10.1186/2193-1801-2-222
   Doumen S, 2009, INFANT CHILD DEV, V18, P502, DOI 10.1002/icd.635
   Eisenhower AS, 2015, J APPL SCH PSYCHOL, V31, P256, DOI 10.1080/15377903.2015.1056924
   Eisenhower AS, 2015, RES AUTISM SPECT DIS, V9, P163, DOI 10.1016/j.rasd.2014.09.007
   Elledge LC, 2016, J ABNORM CHILD PSYCH, V44, P691, DOI 10.1007/s10802-015-0074-z
   Enders CK, 2001, STRUCT EQU MODELING, V8, P430, DOI 10.1207/S15328007SEM0803_5
   Field A., 2018, Discovering statistics using SPSS, V5th
   Field A., 2009, Discovering statistics using SPSS (and sex and drugs and rock "n"roll), V3rd
   Floress MT, 2022, J POSIT BEHAV INTERV, V24, P46, DOI 10.1177/10983007211000381
   Fowler LTS, 2008, BEHAV DISORDERS, V33, P167
   Girard JM, 2016, ASSESSMENT, V23, P404, DOI 10.1177/1073191116635807
   Gresham F., 2007, Social skills improvement system rating scales, DOI DOI 10.1007/S00586-009-0944-6
   Gresham FM, 2011, SCHOOL PSYCHOL QUART, V26, P27, DOI 10.1037/a0022662
   Hajovsky DB, 2023, SCHOOL PSYCHOL REV, V52, P679, DOI 10.1080/2372966X.2021.1883995
   Hamre BK, 2001, CHILD DEV, V72, P625, DOI 10.1111/1467-8624.00301
   Hanley GP, 2010, BEHAV ANAL PRACT, V3, P13
   Hooper D., 2008, Electron. J. Bus. Res. Methods, V6, P53, DOI [DOI 10.21427/D7CF7R, 10.21427/D7CF7R]
   Howes C, 2008, EARLY CHILD RES Q, V23, P27, DOI 10.1016/j.ecresq.2007.05.002
   Hu LT, 1999, STRUCT EQU MODELING, V6, P1, DOI 10.1080/10705519909540118
   Hughes JN, 2006, J SCHOOL PSYCHOL, V43, P465, DOI 10.1016/j.jsp.2005.10.001
   Institute of Education Sciences (I.E.S.), 2019, Spotlight A: Characteristics of public school teachers by race/ethnicity
   Kennedy JH, 2004, PSYCHOL SCHOOLS, V41, P247, DOI 10.1002/pits.10153
   Kincade L, 2020, REV EDUC RES, V90, P710, DOI 10.3102/0034654320946836
   Konishi C, 2010, CAN J SCH PSYCHOL, V25, P19, DOI 10.1177/0829573509357550
   Korpershoek H, 2016, REV EDUC RES, V86, P643, DOI 10.3102/0034654315626799
   Kratochwill T.R., 2014, Best practices in school psychology V, P461
   LaFreniere P., 2002, EARLY EDUC DEV, V13, P201, DOI [10.1207/s15566935-ed1302_6, 10.1207/s15566935eed1302_6, DOI 10.1207/S15566935EED1302_6]
   LaFreniere PJ, 1996, PSYCHOL ASSESSMENT, V8, P369, DOI 10.1037/1040-3590.8.4.369
   Lamont A, 2013, SOC DEV, V22, P384, DOI 10.1111/sode.12023
   Leblanc L., 2009, TEACH EDUC SPEC EDUC, V32, P166, DOI [DOI 10.1177/0888406409334279, DOI 10.1177/0741932507334279]
   Leung PWL, 2006, J CHILD PSYCHOL PSYC, V47, P970, DOI 10.1111/j.1469-7610.2005.01570.x
   LOBELLO SG, 1991, J SCHOOL PSYCHOL, V29, P229, DOI 10.1016/0022-4405(91)90004-B
   Lord C, 2000, J AUTISM DEV DISORD, V30, P205, DOI 10.1023/A:1005592401947
   Lord C., 2012, AUTISM DIAGNOSTIC OB, DOI DOI 10.1037/T17256-000
   Losh A, 2022, RES AUTISM SPECT DIS, V98, DOI 10.1016/j.rasd.2022.102027
   Losh A, 2022, J APPL DEV PSYCHOL, V79, DOI 10.1016/j.appdev.2022.101394
   Lyons J., 2011, Journal On Developmental Disabilities, V17, P77
   LYSAKOWSKI RS, 1981, J EDUC RES, V75, P69, DOI 10.1080/00220671.1981.10885359
   Machalicek W, 2007, RES AUTISM SPECT DIS, V1, P229, DOI 10.1016/j.rasd.2006.10.005
   Maenner MJ., 2020, MMWR SURVEILL SUMM, V69, P1, DOI DOI 10.15585/MMWR.SS6904A1
   Marchant M, 2013, J POSIT BEHAV INTERV, V15, P221, DOI 10.1177/1098300712459356
   Matson JL, 2008, J MENT HEALTH RES IN, V2, P29, DOI 10.1080/19315860802611415
   Matson JL, 2009, RES DEV DISABIL, V30, P240, DOI 10.1016/j.ridd.2008.04.001
   McGrath KF, 2015, EDUC RES REV-NETH, V14, P1, DOI 10.1016/j.edurev.2014.12.001
   McNeill J, 2019, J AUTISM DEV DISORD, V49, P4585, DOI 10.1007/s10803-019-04190-y
   Mitchell MM, 2013, J SCHOOL PSYCHOL, V51, P599, DOI 10.1016/j.jsp.2013.05.005
   Ochs E, 2001, SOC DEV, V10, P399, DOI 10.1111/1467-9507.00172
   Osborne J. W., 2002, Practical Assessment, Research Evaluation, V8, P1, DOI [DOI 10.7275/4VNG-5608, https://doi.org/10.7275/4vng-5608]
   Partin TCM, 2009, PREV SCH FAIL, V54, P172, DOI 10.1080/10459880903493179
   Pianta R.C., 2001, Student-teacher relationship scale (STRS): Professional Manual. Psychological Assessment Resources, DOI [DOI 10.1037/T11872-000, 10.1037/t11872-000]
   Pianta RC, 2004, SCHOOL PSYCHOL REV, V33, P444
   Pinkelman SE, 2015, BEHAV DISORDERS, V40, P171, DOI 10.17988/0198-7429-40.3.171
   Prino LE, 2016, ELECTRON J RES EDUC, V14, P89, DOI 10.14204/ejrep.38.15043
   Probst P, 2008, J AUTISM DEV DISORD, V38, P1791, DOI 10.1007/s10803-008-0561-y
   Rajaraman A, 2022, J APPL BEHAV ANAL, V55, P40, DOI 10.1002/jaba.881
   Ramey D, 2022, BEHAV ANAL PRACT, DOI 10.1007/s40617-022-00710-y
   Reinke WM, 2002, PSYCHOL SCHOOLS, V39, P549, DOI 10.1002/pits.10048
   Robertson K, 2003, J AUTISM DEV DISORD, V33, P123, DOI 10.1023/A:1022979108096
   Robertson RE, 2020, J POSIT BEHAV INTERV, V22, P145, DOI 10.1177/1098300720908013
   Roorda DL, 2011, REV EDUC RES, V81, P493, DOI 10.3102/0034654311421793
   Ruble LA, 2010, J AUTISM DEV DISORD, V40, P1459, DOI 10.1007/s10803-010-1003-1
   Rushton S, 2020, BRIT J EDUC PSYCHOL, V90, P193, DOI 10.1111/bjep.12316
   Schlomer GL, 2010, J COUNS PSYCHOL, V57, P1, DOI 10.1037/a0018082
   Shillingsburg MA, 2019, BEHAV MODIF, V43, P288, DOI 10.1177/0145445517751436
   Skinner EA, 2009, EDUC PSYCHOL MEAS, V69, P493, DOI 10.1177/0013164408323233
   Spivak AL, 2012, EARLY EDUC DEV, V23, P623, DOI 10.1080/10409289.2011.566164
   Steinbrenner J. R., 2020, EVIDENCE BASED PRACT
   Stevens J., 1996, Applied multivariate statistics for the social sciences
   Stoto M.A., 1983, Sociological Methodology, V14, P126, DOI DOI 10.2307/270905
   Tehrani-Doost M, 2011, IRAN J PEDIATR, V21, P331
   Thomas DE, 2011, CHILD DEV, V82, P751, DOI 10.1111/j.1467-8624.2011.01586.x
   Troyb E, 2014, AUTISM, V18, P233, DOI 10.1177/1362361312473519
   TUCKER LR, 1973, PSYCHOMETRIKA, V38, P1, DOI 10.1007/bf02291170
   van Tartwijk J, 2009, TEACH TEACH EDUC, V25, P453, DOI 10.1016/j.tate.2008.09.005
   Verschueren K, 2012, ATTACH HUM DEV, V14, P205, DOI 10.1080/14616734.2012.672260
   Wang MT, 2020, DEV REV, V57, DOI 10.1016/j.dr.2020.100912
   Webster-Stratton C, 2001, J CLIN CHILD PSYCHOL, V30, P283, DOI 10.1207/S15374424JCCP3003_2
   Webster-Stratton C., 2013, The Incredible Years Teacher Classroom Management Program - Content and Objectives
   Wechsler D., 2002, Wechsler Preschool and Primary Scale of Intelligence
   Wehby JH, 2012, SCH MENT HEALTH, V4, P22, DOI 10.1007/s12310-011-9067-4
   Wheatley R., 2009, EDUC TREAT CHILD, V32, P551
   Wickstrom K.F., 1993, Handbook of consultation services for children, P159
   WOLF MM, 1978, J APPL BEHAV ANAL, V11, P203, DOI 10.1901/jaba.1978.11-203
   Wubbels T., 2014, HDB CLASSROOM MANAGE, P363, DOI DOI 10.4324/9780203074114
   Zee M, 2020, J APPL DEV PSYCHOL, V66, DOI 10.1016/j.appdev.2019.101101
   Zeedyk SM, 2016, J AUTISM DEV DISORD, V46, P436, DOI 10.1007/s10803-015-2575-6
NR 112
TC 1
Z9 2
U1 4
U2 7
PU ELSEVIER SCI LTD
PI London
PA 125 London Wall, London, ENGLAND
SN 1750-9467
EI 1878-0237
J9 RES AUTISM SPECT DIS
JI Res. Autism Spectr. Disord.
PD SEP
PY 2023
VL 107
AR 102225
DI 10.1016/j.rasd.2023.102225
EA AUG 2023
PG 15
WC Education, Special; Psychology, Developmental; Psychiatry;
   Rehabilitation
WE Social Science Citation Index (SSCI)
SC Education & Educational Research; Psychology; Psychiatry; Rehabilitation
GA U8VU8
UT WOS:001087531300001
DA 2024-07-15
ER

PT J
AU Konold, T
   Cornell, D
   Shukla, K
   Huang, F
AF Konold, Timothy
   Cornell, Dewey
   Shukla, Kathan
   Huang, Francis
TI Racial/Ethnic Differences in Perceptions of School Climate and Its
   Association with Student Engagement and Peer Aggression
SO JOURNAL OF YOUTH AND ADOLESCENCE
LA English
DT Article
DE School climate; Race/Ethnicity; Multilevel modeling; Race differences
ID AUTHORITATIVE SCHOOL; ACADEMIC ENGAGEMENT; MULTILEVEL; VICTIMIZATION;
   MIDDLE; ADOLESCENCE; PREDICTORS; CHILDHOOD; TEACHERS; VALIDITY
AB Research indicates that a positive school climate is associated with higher levels of student engagement and lower rates of peer aggression. However, less attention has been given to whether such findings are consistent across racial/ethnic groups. The current study examined whether Black, Hispanic, and White high school students differed in their perceptions of school climate, student engagement, and peer aggression as measured by the Authoritative School Climate survey. In addition, the study tested whether the associations between school climate and both student engagement and peer aggression varied as a function of racial/ethnic group. The sample consisted of 48,027 students in grades 9-12 (51.4 % female; 17.9 % Black, 10.5 % Hispanic, 56.7 % White, and 14.9 % other) attending 323 high schools. Regression models that contrasted racial/ethnic groups controlled for the nesting of students within schools and used student covariates of parent education, student gender, and percentage of schoolmates sharing the same race/ethnicity, as well as school covariates of school size and school percentage of students eligible for free- or reduced-price meals. Perceptions of school climate differed between Black and White groups, but not between Hispanic and White groups. However, race/ethnicity did not moderate the associations between school climate and either engagement or peer aggression. Although correlational and cross-sectional in nature, these results are consistent with the conclusion that a positive school climate holds similar benefits of promoting student engagement and reducing victimization experiences across Black, Hispanic, and White groups.
C1 [Konold, Timothy; Cornell, Dewey] Univ Virginia, Charlottesville, VA 22904 USA.
   [Shukla, Kathan] Indian Inst Management Ahmedabad, Ahmadabad, Gujarat, India.
   [Huang, Francis] Univ Missouri, Columbia, MO 65211 USA.
C3 University of Virginia; Indian Institute of Management (IIM System);
   Indian Institute of Management Ahmedabad; University of Missouri System;
   University of Missouri Columbia
RP Konold, T (corresponding author), Univ Virginia, Charlottesville, VA 22904 USA.
EM Konold@Virginia.edu
RI Huang, Francis/C-2159-2015; Shukla, Kathan/ABA-9178-2020
OI Huang, Francis/0000-0002-5900-7763; Cornell, Dewey/0000-0002-3631-1527;
   Konold, Timothy/0000-0003-0092-9234; Shukla, Kathan
   Dushyant/0000-0002-9236-9707
FU Office of Juvenile Justice and Delinquency Prevention, Office of Justice
   Programs, U.S. Department of Justice [2012-JF-FX-0062]; National
   Institute of Justice, Office of Justice Programs, U.S. Department of
   Justice [NIJ 2014-CK-BX-0004]
FX This project was supported by Grant #2012-JF-FX-0062 awarded by the
   Office of Juvenile Justice and Delinquency Prevention, Office of Justice
   Programs, U.S. Department of Justice; and Grant #NIJ 2014-CK-BX-0004
   awarded by the National Institute of Justice, Office of Justice
   Programs, U.S. Department of Justice. The opinions, findings, and
   conclusions or recommendations expressed in this publication are those
   of the authors and do not necessarily reflect those of the Department of
   Justice.
CR American Educational Research Association American Psychological Association & National Council on Measurement in Education, 2014, ETS standards for quality and fairness
   [Anonymous], 2009, SCH CONNECTEDNESS ST
   [Anonymous], 2000, MANUAL PATTERNS ADAP
   Appleton JJ, 2008, PSYCHOL SCHOOLS, V45, P369, DOI 10.1002/pits.20303
   Baly MW, 2014, PSYCHOL SCHOOLS, V51, P217, DOI 10.1002/pits.21747
   Bandyopadhyay S, 2009, SCHOOL PSYCHOL REV, V38, P338
   BAUMRIND D, 1968, ADOLESCENCE, V3, P255
   Berg JK, 2016, SCHOOL PSYCHOL QUART, V31, P122, DOI 10.1037/spq0000132
   Bottiani JH, 2016, J YOUTH ADOLESCENCE, V45, P1176, DOI 10.1007/s10964-015-0411-0
   Bradshaw CP, 2015, J EDUC PSYCHOL, V107, P546, DOI 10.1037/a0037630
   Bradshaw CP, 2015, J CLIN CHILD ADOLESC, V44, P494, DOI 10.1080/15374416.2014.893516
   Branson CE, 2009, J APPL SCH PSYCHOL, V25, P5, DOI 10.1080/15377900802484133
   Cohen J., 2014, School climate policy and practice trends: A paradox. A commentary
   Cohen J, 2009, TEACH COLL REC, V111, P180
   Cook CR, 2010, SCHOOL PSYCHOL QUART, V25, P65, DOI 10.1037/a0020149
   Cornell D.G., 2004, Journal of School Violence, V3, P63, DOI DOI 10.1300/J202V03N02_05
   Cornell D, 2016, J YOUTH ADOLESCENCE, V45, P2246, DOI 10.1007/s10964-016-0424-3
   Cornell D, 2016, AERA OPEN, V2, DOI 10.1177/2332858416633184
   Cornell D, 2015, J EDUC PSYCHOL, V107, P1186, DOI 10.1037/edu0000038
   Cornell D, 2013, J EDUC PSYCHOL, V105, P138, DOI 10.1037/a0030416
   De Pedro KT, 2016, CHILD YOUTH SERV REV, V63, P10, DOI 10.1016/j.childyouth.2016.01.023
   Dynarski M., 2008, Dropout prevention: A practice guide
   Enders CK, 2007, PSYCHOL METHODS, V12, P121, DOI 10.1037/1082-989X.12.2.121
   Finkelhor D., 2016, J ADOLESCENT HLTH
   Flannery KB, 2014, SCHOOL PSYCHOL QUART, V29, P111, DOI 10.1037/spq0000039
   Furr R.M., 2008, PSYCHOMETRICS
   Gill MG, 2004, CONTEMP EDUC PSYCHOL, V29, P389, DOI 10.1016/j.cedpsych.2003.10.002
   Gottfredson G.D., 1999, USERS MANUAL EFFECTI
   Gottfredson GD, 2005, J RES CRIME DELINQ, V42, P412, DOI 10.1177/0022427804271931
   Gregory A., 2014, Journal of Applied Research on Children: Informing Policy for Children at Risk, V5, P1
   Gregory A, 2008, SCHOOL PSYCHOL REV, V37, P337
   Gregory A, 2008, J SCHOOL PSYCHOL, V46, P455, DOI 10.1016/j.jsp.2007.09.001
   Gregory A, 2012, AM J EDUC, V118, P401, DOI 10.1086/666362
   Gregory A, 2011, AM EDUC RES J, V48, P904, DOI 10.3102/0002831211398531
   Gregory A, 2010, J EDUC PSYCHOL, V102, P483, DOI 10.1037/a0018562
   Gregory A, 2009, THEOR PRACT, V48, P106, DOI 10.1080/00405840902776327
   Guerra NG, 2011, CHILD DEV, V82, P295, DOI 10.1111/j.1467-8624.2010.01556.x
   Howard T.C., 2015, WHY RACE CULTURE MAT
   Huang F., 2014, Pract Assess Res Eval, V19, P1, DOI DOI 10.7275/NTNK-D929
   Huang FL, 2016, J PSYCHOEDUC ASSESS, V34, P536, DOI 10.1177/0734282915621439
   Huang FL, 2015, J SCHOOL HEALTH, V85, P843, DOI 10.1111/josh.12340
   Huang FL, 2016, J EXP EDUC, V84, P175, DOI 10.1080/00220973.2014.952397
   Hung AH, 2015, SCH MENT HEALTH, V7, P105, DOI 10.1007/s12310-014-9131-y
   Jia YN, 2016, SCHOOL PSYCHOL QUART, V31, P289, DOI 10.1037/spq0000139
   Johnson MK, 2001, SOCIOL EDUC, V74, P318, DOI 10.2307/2673138
   Johnson SL, 2009, J SCHOOL HEALTH, V79, P451, DOI 10.1111/j.1746-1561.2009.00435.x
   Juvonen J, 2006, PSYCHOL SCI, V17, P393, DOI 10.1111/j.1467-9280.2006.01718.x
   Kann L, 2016, MMWR-MORBID MORTAL W, V65, P106, DOI 10.15585/mmwr.mm6505a2
   KISH L, 1974, J ROY STAT SOC B MET, V36, P1
   Klein J, 2012, SCHOOL PSYCHOL QUART, V27, P154, DOI 10.1037/a0029350
   Klein J, 2010, J EDUC PSYCHOL, V102, P933, DOI 10.1037/a0019896
   Konold T, 2015, PSYCHOL ASSESSMENT, V27, P1097, DOI 10.1037/pas0000098
   Konold T, 2014, SCHOOL PSYCHOL QUART, V29, P238, DOI 10.1037/spq0000062
   Konold TR, 2015, J SCHOOL PSYCHOL, V53, P447, DOI 10.1016/j.jsp.2015.09.001
   Koth CW, 2008, J EDUC PSYCHOL, V100, P96, DOI 10.1037/0022-0663.100.1.96
   Larzelere RobertE., 2013, Authoritative Parenting: Synthesizing Nurturance and Discipline for Optimal Child Development
   Lee J.-S., 2012, INT J EDUC RES, V53, P330, DOI DOI 10.1016/J.IJER.2012.04.006
   Lleras C., 2008, J SCH VIOLENCE, V7, P105, DOI DOI 10.1080/15388220801955604
   Olweus D., 2007, The Olweus bullying questionnaire and standard school report
   Phillips SF, 2016, SOC WORK RES, V40, P31, DOI 10.1093/swr/svv036
   Ramelow D, 2015, J PSYCHOEDUC ASSESS, V33, P731, DOI 10.1177/0734282915584852
   Rust K., 1985, Journal of Official Statistics, V1, P381
   Shirley ELM, 2012, SCHOOL PSYCHOL INT, V33, P115, DOI 10.1177/0143034311406815
   Shukla K, 2016, AM J COMMUN PSYCHOL, V57, P291, DOI 10.1002/ajcp.12044
   Thapa A, 2013, REV EDUC RES, V83, P357, DOI 10.3102/0034654313483907
   THORNBERRY TP, 1991, J CRIM LAW CRIM, V82, P3
   U.S. Department of Education, 2014, GUID PRINC RES GUID
   U.S. Department of Education, 2013, DIR FED SCH CLIM DIS
   U.S. Department of Education and Department of Justice, 2014, COLL LETT NOND ADM S
   Voight A, 2015, AM J COMMUN PSYCHOL, V56, P252, DOI 10.1007/s10464-015-9751-x
   Wallace John M, 2008, Negro Educ Rev, V59, P47
   Wang MT, 2016, EDUC PSYCHOL REV, V28, P315, DOI 10.1007/s10648-015-9319-1
   Wang MT, 2013, LEARN INSTR, V28, P12, DOI 10.1016/j.learninstruc.2013.04.002
   Wang X., 2011, 2011609 NCES
NR 74
TC 83
Z9 133
U1 0
U2 28
PU SPRINGER/PLENUM PUBLISHERS
PI NEW YORK
PA 233 SPRING ST, NEW YORK, NY 10013 USA
SN 0047-2891
EI 1573-6601
J9 J YOUTH ADOLESCENCE
JI J. Youth Adolesc.
PD JUN
PY 2017
VL 46
IS 6
SI SI
BP 1289
EP 1303
DI 10.1007/s10964-016-0576-1
PG 15
WC Psychology, Developmental
WE Social Science Citation Index (SSCI)
SC Psychology
GA EU9HW
UT WOS:000401351200012
PM 27663576
DA 2024-07-15
ER

PT J
AU Washington-Nortey, M
   Granger, K
   Sutherland, KS
   Conroy, M
   Kaur, N
   Hetrick, A
AF Washington-Nortey, Melissa
   Granger, Kristen
   Sutherland, Kevin S.
   Conroy, Maureen
   Kaur, Navneet
   Hetrick, Allyse
TI Sustaining BEST in CLASS: Teacher-Reported Evidence-Based Practice Use
   with Students at Risk for Emotional and Behavioral Disorders Amidst the
   COVID-19 Pandemic
SO SCHOOL MENTAL HEALTH
LA English
DT Article
DE Evidence-based practices; Emotional or behavioral disorders;
   Sustainment; Elementary students
ID ADOLESCENT PSYCHIATRIC-DISORDERS; MENTAL-HEALTH; 1ST STEP;
   IMPLEMENTATION; CHILD; INTERVENTION; QUALITY; EPIDEMIOLOGY;
   PRESCHOOLERS; EFFICACY
AB There is growing evidence of the efficacy of evidence-based interventions in improving the academic and social outcomes of children who exhibit challenging behaviors during program implementation periods. However, less is known about the extent to which practices learned as part of these interventions are sustained after these projects end, when funding is paused temporarily, and in less-than-ideal conditions. This study used qualitative methods to investigate whether teachers previously trained in the BEST in CLASS-Elementary intervention continued to use the program's evidence-based practices with students 1-2 years after completing the program and in the context of the COVID-19 pandemic. It also examined teachers' perceptions of the impact of practice use on students' academic and social outcomes. Thirteen BEST in CLASS-Elementary teachers from elementary schools in two southeastern states in the USA where the program was implemented completed semi-structured interviews on the topic. Data were coded thematically, and the results indicated that over 50% of teachers reported using "rules, " "supportive relationships, " and "praise " frequently with their students. However, "precorrection " and "opportunities to respond " were reportedly used less often. Teachers also perceived that their use of these evidence-based practices was linked to increases in their students' academic engagement and academic performance and knowledge, improvements in students' behaviors, their relationships with teachers, and general comfort and self-confidence. The discussion highlights modality-specific patterns noted in the results that might influence sustainment and the implication of these findings for interventions and programs aimed at promoting positive behavioral outcomes for early elementary school students.
C1 [Washington-Nortey, Melissa] Kings Coll London, Inst Psychiat Psychol & Neurosci, Dept Psychol, London SE1 1UL, England.
   [Granger, Kristen] Vanderbilt Univ, Peabody Coll, Dept Special Educ, 230 Appleton Pl, Nashville, TN 37203 USA.
   [Sutherland, Kevin S.] Virginia Commonwealth Univ, Sch Educ, Dept Counseling & Special Educ, Box 842020, Richmond, VA 23284 USA.
   [Conroy, Maureen] Univ Florida, Anita Zucker Ctr Excellence Early Childhood Studie, POB 117050, Gainesville, FL 32611 USA.
   [Kaur, Navneet] Virginia Commonwealth Univ, Dept Psychol, Box 842020, Richmond, VA 23284 USA.
   [Hetrick, Allyse] Univ Florida, Inst Child Hlth Policy, 2004 Mowry Rd, Gainesville, FL 32603 USA.
C3 University of London; King's College London; Vanderbilt University;
   Vanderbilt University Peabody College; Virginia Commonwealth University;
   State University System of Florida; University of Florida; Virginia
   Commonwealth University; State University System of Florida; University
   of Florida
RP Washington-Nortey, M (corresponding author), Kings Coll London, Inst Psychiat Psychol & Neurosci, Dept Psychol, London SE1 1UL, England.
EM melissa.washington-nortey@kcl.ac.uk
RI KAUR, NAVNEET/HMP-0723-2023; Sutherland, Kevin/A-7741-2009
OI Washington-Nortey, Melissa/0000-0002-8721-1710
FU U.S. Department of Education's Institute for Education Sciences
   [R305A180182]; National Institute for Health and Care Research
   [NIHR200842]
FX This research was supported in part by grants from the U.S. Department
   of Education's Institute for Education Sciences (R305A180182) and the
   National Institute for Health and Care Research (NIHR200842). The
   opinions expressed by the authors are not necessarily reflective of the
   position of or endorsed by the U.S. Department of Education.
CR Altman DG, 2009, HEALTH EDUC BEHAV, V36, P24, DOI 10.1177/1090198107299788
   ATLAS.ti Scientific Software Development GmbH, 2022, ATLAS TI 22 WIND MAC
   Belsky J, 1997, PSYCHOL INQ, V8, P182, DOI 10.1207/s15327965pli0803_3
   Beyer T, 2012, CHILD PSYCHIAT HUM D, V43, P533, DOI 10.1007/s10578-012-0282-5
   Bierman KL, 2013, EARLY EDUC DEV, V24, P1194, DOI 10.1080/10409289.2013.755457
   Bourke B, 2014, QUAL REP, V19
   Braun V., 2006, Qualitative Research in Psychology, V3, P77, DOI [DOI 10.1191/1478088706QP063OA, 10.1191/1478088706qp063oa]
   Braun V., 2013, Success Qual Res
   BRONFENBRENNER U, 1977, AM PSYCHOL, V32, P513, DOI 10.1037/0003-066x.32.7.513
   Campbell A., 2013, Journal of Curriculum Instruction, V7, P32, DOI DOI 10.3776/JOCI.2013.V7N1P32-54
   Campbell SB, 2006, J CHILD PSYCHOL PSYC, V47, P791, DOI 10.1111/j.1469-7610.2006.01636.x
   Connelly Lynne M, 2016, Medsurg Nurs, V25, P435
   Conroy MA, 2022, J EARLY INTERVENTION, V44, P130, DOI 10.1177/10538151211067544
   Conroy MA, 2019, SCHOOL PSYCHOL REV, V48, P31, DOI 10.17105/SPR-2018-0003.V48-1
   Conroy MA, 2015, J EMOT BEHAV DISORD, V23, P144, DOI 10.1177/1063426614532949
   Costello EJ, 2005, J AM ACAD CHILD PSY, V44, P972, DOI 10.1097/01.chi.0000172552.41596.6f
   Costello EJ, 2006, J AM ACAD CHILD PSY, V45, P8, DOI 10.1097/01.chi.0000184929.41423.c0
   Diken I., 2005, EDUC TREAT CHILD, V28, P444
   Domitrovich C.E., 2005, PRESCHOOL PATHS CURR
   Domitrovich CE, 2008, ADV SCH MENT HEALTH, V1, P6, DOI 10.1080/1754730X.2008.9715730
   Dunlap G, 2006, BEHAV DISORDERS, V32, P29
   Forman S.G., 2009, SCH MENT HEALTH, V1, P26
   Forness S.R., 2012, BEYOND BEHAV, V21, P3, DOI DOI 10.1177/107429561202100302
   Hailemariam M, 2019, IMPLEMENT SCI, V14, DOI 10.1186/s13012-019-0910-6
   Han SS, 2005, J ABNORM CHILD PSYCH, V33, P665, DOI 10.1007/s10802-005-7646-2
   Harris PA, 2009, J BIOMED INFORM, V42, P377, DOI 10.1016/j.jbi.2008.08.010
   Henricsson L, 2004, MERRILL PALMER QUART, V50, P111, DOI 10.1353/mpq.2004.0012
   Katsiyannis A., 2008, Reading Writing Quarterly, V24, P177, DOI [10.1080/10573560701808460, DOI 10.1080/10573560701808460]
   Kim LE, 2020, BRIT J EDUC PSYCHOL, V90, P1062, DOI 10.1111/bjep.12381
   Kowalewicz EA, 2014, SCHOOL PSYCHOL QUART, V29, P138, DOI 10.1037/spq0000030
   MacIntyre PD, 2020, SYSTEM, V94, DOI 10.1016/j.system.2020.102352
   Marchant M, 2004, PSYCHOL SCHOOLS, V41, P337, DOI 10.1002/pits.10165
   McClelland MM, 2007, DEV PSYCHOL, V43, P947, DOI 10.1037/0012-1649.43.4.947
   McCullough SN, 2022, BEHAV DISORDERS, V47, P84, DOI 10.1177/01987429211010672
   McGrath KF, 2015, EDUC RES REV-NETH, V14, P1, DOI 10.1016/j.edurev.2014.12.001
   McIntosh K, 2015, ASSES EFF INTERV, V40, P184, DOI 10.1177/1534508414556503
   Naff D, 2022, AERA OPEN, V8, DOI 10.1177/23328584221084722
   Overton S, 2002, BEHAV DISORDERS, V28, P40
   Patton M. Q., 2005, Qualitative Research, DOI DOI 10.1002/0470013192.BSA514
   Patton MQ, 1999, HEALTH SERV RES, V34, P1189
   Pianta RC, 2012, HANDBOOK OF RESEARCH ON STUDENT ENGAGEMENT, P365, DOI 10.1007/978-1-4614-2018-7_17
   Reinke WM, 2011, SCHOOL PSYCHOL QUART, V26, P1, DOI 10.1037/a0022714
   Ringeisen H., 2020, Handbook of Research on emotional and behavioral disorders: Interdisciplinary Developmental Perspective on Children and Youth, P23, DOI DOI 10.4324/9780429453106
   Shonkoff J.P., 2000, NEURONS NEIGHBORHOOD, DOI DOI 10.17226/9824
   Stormont M, 2005, J POSIT BEHAV INTERV, V7, P131, DOI 10.1177/10983007050070030201
   Strauss A., 1994, Handbook of qualitative research, V1st, P273
   Sugai G., 2012, POSITIVE BEHAV INTER
   Sugai G, 2009, EXCEPTIONALITY, V17, P223, DOI 10.1080/09362830903235375
   Sutherland K., 2005, J CHILD FAM STUD, V14, P1, DOI [DOI 10.1007/S10826-005-1106-Z, 10.1007/s10826-005-1106-z]
   Sutherland KS, 2020, J POSIT BEHAV INTERV, V22, P220, DOI 10.1177/1098300719900318
   Sutherland KS, 2018, EARLY CHILD RES Q, V42, P31, DOI 10.1016/j.ecresq.2017.08.001
   Sutherland KS., 2020, HDB RES EMOTIONAL BE, P214, DOI [10.4324/9780429453106-15, DOI 10.4324/9780429453106-15]
   Walker H.M., 1997, 1 STEP SUCCESS EARLY
   Williford AP, 2015, PREV SCI, V16, P1054, DOI 10.1007/s11121-015-0544-0
   Woodbridge MW, 2014, SCHOOL PSYCHOL REV, V43, P299
   Zoom Video Communications Inc., 2020, ZOOM CLOUD M VERS 4
NR 56
TC 0
Z9 0
U1 1
U2 7
PU SPRINGER
PI NEW YORK
PA ONE NEW YORK PLAZA, SUITE 4600, NEW YORK, NY, UNITED STATES
SN 1866-2625
EI 1866-2633
J9 SCH MENT HEALTH
JI School Ment. Health
PD JUN
PY 2023
VL 15
IS 2
BP 470
EP 483
DI 10.1007/s12310-022-09561-y
EA DEC 2022
PG 14
WC Psychology, Educational; Psychology, Developmental
WE Social Science Citation Index (SSCI)
SC Psychology
GA J6QF5
UT WOS:000899847700001
PM 36569406
OA Green Published, hybrid
DA 2024-07-15
ER

PT J
AU Özkan, SY
   Sonmez, M
AF Ozkan, Serife Yucesoy
   Sonmez, Mine
TI Examination of Single Subject Studies Conducted on Individuals with
   Disabilities by Using Self Management Strategies: A Meta Analysis Study
SO KURAM VE UYGULAMADA EGITIM BILIMLERI
LA English
DT Article; Proceedings Paper
CT 19th Congress on the National Special Education
CY 2009
CL Marmaris, TURKEY
DE Self-Management Strategies; Antecedent Cue Regulation; Self-Monitoring;
   Self-Instruction; Self-Evaluation; Self-Reinforcement; Meta-Analysis
ID HIGH-SCHOOL-STUDENTS; OFF-TASK BEHAVIOR; ACADEMIC ENGAGEMENT;
   MENTAL-RETARDATION; ON-TASK; QUANTITATIVE SYNTHESIS; WRITTEN EXPRESSION;
   SOCIAL-BEHAVIOR; VIDEO FEEDBACK; INTERVENTION
AB Individuals with disabilities need to learn to control their own behaviors to rank among in the community. Self-management strategies are developed for this purpose. These strategies include antecedent cue regulation, self-instruction, self-monitoring, self-evaluation, and self-reinforcement. In the literature, there are researches about the effectiveness of self-management strategies on teaching various behaviors to individuals with disabilities. In this study 40 single-subject research articles conducted with individuals with disabilities and published in peer-reviewed journals in between 1999-2008 have been examined. Articles primarily have been descriptively analyzed and then examined by use of meta-analysis as the computation of effect-size. Examining the findings of the descriptive analysis, it is found out that the most commonly used strategy is self-monitoring and strategies are mostly used for people aged between 7 and 17, which is referred to as school age. The PND score obtained in the studies that were examined was found as 87.23% on average for the behaviors that were wished to be increased, compared with PZD score an average of 43.96% for the behaviors that were desired to be decreased. According to the PND and PZD scores, it is possible to say that self-management strategies are effective for those behaviors that are desired to be increased, but they are doubtful/unstable in managing behaviors that are desired to be decreased. Findings have been interpreted and discussed by considering the literature and suggestions have been submitted for the implications and future researches.
C1 [Ozkan, Serife Yucesoy] Anadolu Univ, Fac Educ, Dept Special Educ, TR-26470 Eskisehir, Turkey.
   [Sonmez, Mine] Canakkale Onsekiz Mart Univ, Canakkale, Turkey.
C3 Anadolu University; Canakkale Onsekiz Mart University
RP Özkan, SY (corresponding author), Anadolu Univ, Fac Educ, Dept Special Educ, Yunusemre Campuss, TR-26470 Eskisehir, Turkey.
EM syucesoy@anadolu.edu.tr
RI Yucesoy Ozkan, Serife/AAA-4138-2021; Kartal, Mine Sönmez/AAW-2092-2020
OI Yucesoy Ozkan, Serife/0000-0002-0529-0639; Kartal, Mine
   Sönmez/0000-0002-8594-0485
CR Agran M, 2005, EDUC TRAIN DEV DISAB, V40, P3
   Agran M., 2003, Teachers guide to inclusive practices: Student directed learning
   Akgoz S., 2004, Uludag Universitesi Tip Fakultesi Dergisi, V30, P107
   Alberto P.A., 1995, APPL BEHAV ANAL TEAC, V4th
   Alberto PA, 1999, RES DEV DISABIL, V20, P429, DOI 10.1016/S0891-4222(99)00023-2
   Amato-Zech NA, 2006, PSYCHOL SCHOOLS, V43, P211, DOI 10.1002/pits.20137
   [Anonymous], TURK EGITIM BILIMLER
   Apple AL, 2005, J POSIT BEHAV INTERV, V7, P33, DOI 10.1177/10983007050070010401
   BAER M, 1984, ANAL INTERVEN DEVEL, V4, P157, DOI 10.1016/0270-4684(84)90038-7
   Bambara LM, 2001, EDUC TRAIN MENT RET, V36, P386
   Bigge JL., 1999, Curriculum, Assessment, and Instruction for Students with Disabilities
   BLICK DW, 1987, LEARN DISABILITY Q, V10, P203, DOI 10.2307/1510493
   Brooks A, 2003, J POSIT BEHAV INTERV, V5, P144, DOI 10.1177/10983007030050030301
   Browder D., 1985, Journal of the Association for Personas with Severe Handicaps, V10, P200, DOI DOI 10.1177/154079698501000403
   Browder DM, 2000, EDUC TRAIN MENT RET, V35, P78
   Buyukozturk S., 2008, Bilimsel Arastirma Yontemleri
   Cancio EJ, 2004, J EMOT BEHAV DISORD, V12, P9, DOI 10.1177/10634266040120010201
   Copeland SR, 2002, AM J MENT RETARD, V107, P32, DOI 10.1352/0895-8017(2002)107<0032:AIPTSH>2.0.CO;2
   Coyle C, 2004, J INTELLECT DEV DIS, V29, P3, DOI 10.1080/08927020410001662642
   DICKERSON EA, 1981, J APPL BEHAV ANAL, V14, P425, DOI 10.1901/jaba.1981.14-425
   Dunst C., 2004, CTRSCOPE, V3, P1
   Embregts PetriJ. C. M., 2002, INT J DISABIL DEV ED, V49, P105, DOI DOI 10.1080/10349120120115361
   Embregts PJCM, 2000, RES DEV DISABIL, V21, P409, DOI 10.1016/S0891-4222(00)00052-4
   Embregts PJCM, 2003, EDUC TRAIN DEV DISAB, V38, P283
   Eripek S, 2009, ZIHINSEL YETERSIZLIG
   Firman KB, 2002, EDUC TRAIN MENT RET, V37, P163
   Gay L.R., 2006, Educational Research: Competencies for Analysis and Applications, V8th
   Gilberts GH, 2001, J ASSOC PERS SEVERE, V26, P25, DOI 10.2511/rpsd.26.1.25
   Greenhalgh T, 1997, BRIT MED J, V315, P672, DOI 10.1136/bmj.315.7109.672
   Gumpel TP, 2000, PSYCHOL SCHOOLS, V37, P253, DOI 10.1002/(SICI)1520-6807(200005)37:3<253::AID-PITS5>3.0.CO;2-I
   Harris KR, 2005, J SPEC EDUC, V39, P145, DOI 10.1177/00224669050390030201
   Heward W.L., 1987, Applied Behaviour Analysis
   Hughes C, 2000, J ASSOC PERS SEVERE, V25, P153, DOI 10.2511/rpsd.25.3.153
   Hughes C, 2002, EDUC TRAIN MENT RET, V37, P262
   Kerr M.M., 1998, STRATEGIES MANAGING, V3rd
   Kocaoglu M., 1991, THESIS ANADOLU U ESK
   Koegel L.K., 1999, J POSIT BEHAV INTERV, V1, P26, DOI [https://doi.org/10.1177/109830079900100104, DOI 10.1177/109830079900100104]
   Koegel LK, 1999, J ASSOC PERS SEVERE, V24, P174, DOI 10.2511/rpsd.24.3.174
   Lane KL, 2008, J SPEC EDUC, V41, P234, DOI 10.1177/0022466907310370
   Lee S., 2007, FOCUS AUTISM DEV DIS, V22, P2, DOI [DOI 10.1177/10883576070220010101, 10.1177/10883576070220010101]
   Lienermann T. O., 2006, EXCEPT CHILDREN, V76, P471
   Loftin RL, 2008, J AUTISM DEV DISORD, V38, P1124, DOI 10.1007/s10803-007-0499-5
   Ma HH, 2006, BEHAV MODIF, V30, P598, DOI 10.1177/0145445504272974
   Mancina C, 2000, J AUTISM DEV DISORD, V30, P599, DOI 10.1023/A:1005695512163
   MASTROPIERI MA, 1985, J SPEC EDUC, V19, P429, DOI 10.1177/002246698501900407
   McDougall D, 1998, EXCEPT CHILDREN, V64, P151, DOI 10.1177/001440299806400201
   McLaughlin T.F., 1985, REM SPEC EDUC, V6, P42
   MCLAUGHLIN TF, 1984, CONTEMP EDUC PSYCHOL, V9, P185, DOI 10.1016/0361-476X(84)90019-5
   Mitchum K.J., 2001, EDUC TREAT CHILD, V24, P111, DOI DOI 10.1177/074193250102200202
   Nies KA, 2006, J BEHAV EDUC, V15, P163, DOI 10.1007/s10864-006-9017-7
   O'Reilly M., 2002, EDUC TREAT CHILD, V25, P91
   O'Reilly M.F., 2002, International Journal of Disability, Development and Education, V49, P95, DOI DOI 10.1080/10349120120115352
   Parker RI, 2007, J SPEC EDUC, V40, P194, DOI 10.1177/00224669070400040101
   Peterson SusanK., 1986, BEHAV MANAGEMENT STR
   Prater M.A., 1994, Preventing School Failure, V38, P5
   Reid R, 2006, EXCEPT CHILDREN, V73, P53, DOI 10.1177/001440290607300103
   Rock ML, 2007, J BEHAV EDUC, V16, P389, DOI 10.1007/s10864-007-9049-7
   Rock ML, 2005, J POSIT BEHAV INTERV, V7, P3, DOI 10.1177/10983007050070010201
   Schloss P.J., 1994, APPL BEHAV ANAL CLAS
   SCOTTI JR, 1991, AM J MENT RETARD, V96, P233
   Scruggs T.E., 2001, Exceptionality, V9, P227, DOI [10.1207/S15327035EX0904_5, DOI 10.1207/S15327035EX0904_5]
   Scruggs T.E., 1986, Behavioral Disorders, V11, P260, DOI [10.1177/019874298601100408, DOI 10.1177/019874298601100408]
   SCRUGGS TE, 1987, REM SPEC EDUC, V8, P24, DOI 10.1177/074193258700800206
   Scruggs TE, 1998, BEHAV MODIF, V22, P221, DOI 10.1177/01454455980223001
   Shimabukuro S.M., 1999, Education and Treatment of Children, V22, P397
   Sonmez M., 2010, 20 UL OZ EG K SUN BI
   Stahr B, 2006, J POSIT BEHAV INTERV, V8, P201, DOI 10.1177/10983007060080040301
   Stotz KE, 2008, J BEHAV EDUC, V17, P172, DOI 10.1007/s10864-007-9055-9
   Sugai G.M., 1993, EFFECTIVE SCH CONSUL
   Sutherland KS, 2007, J EMOT BEHAV DISORD, V15, P103, DOI 10.1177/10634266070150020101
   TABOR TA, 1999, FOCUS AUTISM OTHER D, V14, P159
   Todd A., 1999, J POSIT BEHAV INTERV, V1, P66
   Todd T., 2006, Focus on Autism and Other Developmental Disabilities, V21, P167, DOI DOI 10.1177/10883576060210030501
   Wehmeyer M. L., 2003, TEACHING SELF DETERM
   Wehmeyer ML, 2003, J DEV PHYS DISABIL, V15, P79, DOI 10.1023/A:1021408405270
   Wolery M., 1988, EFFECTIVE TEACHING P
   Wolfe L.H., 2000, J BEHAV EDUC, V10, P49
   Workman E. A., 1982, TEACHING BEHAV SELF
   Yucesoy Ozkan S., 2009, ZIHIN YETERSIZLIGI O
NR 79
TC 8
Z9 15
U1 0
U2 9
PU EDAM
PI ISTANBUL
PA KISIKLI MH ALEMDAG CD YAN YOL SK, SBK IS MERKEZI NO 5, KAT 1 USKUDAR,
   ISTANBUL, 81190, TURKEY
SN 1303-0485
J9 KURAM UYGUL EGIT BIL
JI Kuram Uygulamada Egit. Bilim.
PD SPR
PY 2011
VL 11
IS 2
BP 809
EP 821
PG 13
WC Education & Educational Research
WE Social Science Citation Index (SSCI); Conference Proceedings Citation Index - Social Science &amp; Humanities (CPCI-SSH)
SC Education & Educational Research
GA 772HA
UT WOS:000291223700016
DA 2024-07-15
ER

PT J
AU Gomes, S
   Costa, L
   Martinho, C
   Dias, J
   Xexeo, G
   Santos, AM
AF Gomes, Samuel
   Costa, Luis
   Martinho, Carlos
   Dias, Joao
   Xexeo, Geraldo
   Santos, Ana Moura
TI Modeling students' behavioral engagement through different in-class
   behavior styles
SO INTERNATIONAL JOURNAL OF STEM EDUCATION
LA English
DT Article
DE Behavioral engagement; STEM Education; COPUS Protocol; Adaptive Learning
   Systems
ID TEACHER-CHILD RELATIONSHIPS; ACADEMIC ENGAGEMENT; SCHOOL; ACHIEVEMENT;
   PERCEPTIONS; MATHEMATICS
AB BackgroundT he growing necessity of providing better education, notably through the development of Adaptive Learning Systems (ALSs), leveraged the study of several psychological constructs to accurately characterize learners. A concept extensively studied in education is engagement, a multidimensional construct encompassing behavioral expression and motivational backgrounds. This metric can be used to not only guide certain pedagogic methodologies, but also to endow systems with the right tutoring techniques. As such, this article aims to inspire improved teaching styles and automatic learning systems, by experimentally verifying the influence of in-class behaviors in students' engagement.
   Results Over 16 math lessons, the occurrence of students' and instructors' behaviors, alongside students' engagement estimates, were recorded using the COPUS observation protocol. After behavior-profiling the classes deploying such lessons, significant linear models were computed to relate the frequency of the students' or instructors' behaviors with the students' engagement at different in-class periods. The models revealed a positive relation of students' initial individual thinking and later group activity participation with their collective engagement, as well as a positive engagement relation with the later application of instructor's strategies such as giving feedback and moving through class, guiding on-going work.
   Conclusions The results suggest the benefit of applying a workshop-like learning process, providing more individual explanations and feedback at the beginning of an interaction, leaving collective feedback and students' guidance of on-going work for later on. Based on the relations suggested by our models, several guidelines for developing ALSs are proposed, and a practical illustrative example is formulated.
C1 [Gomes, Samuel; Martinho, Carlos; Dias, Joao] INESC ID, Rua Alves Redol 9, P-1000029 Lisbon, Portugal.
   [Gomes, Samuel; Martinho, Carlos; Santos, Ana Moura] Univ Lisbon, Inst Super Tecn, Ave Rovisco Pais 1, P-1049001 Lisbon, Portugal.
   [Costa, Luis; Xexeo, Geraldo] Univ Fed Rio de Janeiro, Rua Antonio Barros de Castro,119,Cidade Univ, BR-21941853 Rio De Janeiro, Brazil.
   [Dias, Joao] CCMAR, Campus Gambelas, P-8005139 Faro, Portugal.
   [Dias, Joao] Univ Algarve, Fac Ciencias & Tecnol, Campus Gambelas, P-8005139 Faro, Portugal.
C3 Universidade de Lisboa; INESC-ID; Universidade de Lisboa; Universidade
   Federal do Rio de Janeiro; Universidade do Algarve
RP Gomes, S (corresponding author), INESC ID, Rua Alves Redol 9, P-1000029 Lisbon, Portugal.; Gomes, S (corresponding author), Univ Lisbon, Inst Super Tecn, Ave Rovisco Pais 1, P-1049001 Lisbon, Portugal.
EM samuel.gomes@tecnico.ulisboa.pt
RI ; Moura Santos, Ana/I-3841-2015
OI Costa, Luis Felipe Coimbra/0000-0002-0633-3290; Moura Santos,
   Ana/0000-0001-5252-2861; Dias, Joao/0000-0002-1653-1821; Gomes,
   Samuel/0000-0001-8374-5064
CR Alves T, 2020, IEEE CONF COMPU INTE, P168, DOI 10.1109/CoG47356.2020.9231853
   Bagheri MM., 2015, INT J EDUC RES INNOV, V7, P1, DOI 10.5296/ije.v7i2.7079
   BLOOM BS, 1984, EDUC LEADERSHIP, V41, P4
   Bonner D., 2016, Proceedings of the Human Factors and Ergonomics Society Annual Meeting, V60, P1981, DOI DOI 10.1177/1541931213601451
   Catarino J., 2019, IEEE C GAM COG, V2019, P1, DOI [10.1109/CIG.2019.8847964, DOI 10.1109/CIG.2019.8847964]
   Deci E. L., 1985, Intrinsic motivation and self-determination in human behavior, DOI [10.1007/978-1-4899-2271-7, DOI 10.1007/978-1-4899-2271-7]
   Filsecker M, 2014, SIMULAT GAMING, V45, P450, DOI 10.1177/1046878114553569
   Flegg J, 2012, INT J MATH EDUC SCI, V43, P717, DOI 10.1080/0020739X.2011.644333
   Fredricks JA, 2004, REV EDUC RES, V74, P59, DOI 10.3102/00346543074001059
   Fredricks JA, 2016, LEARN INSTR, V43, P1, DOI 10.1016/j.learninstruc.2016.02.002
   Furrer C, 2003, J EDUC PSYCHOL, V95, P148, DOI 10.1037/0022-0663.95.1.148
   Gabelica C, 2012, EDUC RES REV-NETH, V7, P123, DOI 10.1016/j.edurev.2011.11.003
   Gomes S., 2020, VIDEOJOGOS 12 INT C
   Gomes S., 2019, IEEE C GAMES COG, V2019, P1, DOI [10.1109/CIG.2019.8847962, DOI 10.1109/CIG.2019.8847962]
   Hwang GJ, 2013, EDUC TECHNOL SOC, V16, P188
   IBM, 2021, SPSS SOFTW IBM
   Instituto Superior Tecnico, 2001, LISTA2 DVILISTA2
   Instituto Superior Tecnico, 2017, TECN LISBOAENGENHARI
   Instituto Superior Tecnico, 2019, IN PAG DIFF INT CALC
   Instituto Superior Tecnico, LINEAR ALGEBRA
   Jarvela S., 2008, SOC PSYCHOL EDUC, V11, P299, DOI [DOI 10.1007/S11218-007-9047-6, 10.1007/s11218-007-9047-6]
   King RB, 2015, CONTEMP EDUC PSYCHOL, V42, P26, DOI 10.1016/j.cedpsych.2015.04.002
   Lane Erin S, 2015, Journal of College Science Teaching, V44, P83, DOI [10.2505/4/jcst15_044_06_83, DOI 10.2505/4/JCST15_044_06_83]
   Linnenbrink-Garcia L, 2011, CONTEMP EDUC PSYCHOL, V36, P13, DOI 10.1016/j.cedpsych.2010.09.001
   Lund TJ, 2015, CBE-LIFE SCI EDUC, V14, DOI 10.1187/cbe.14-10-0168
   Määtä E, 2012, SMALL GR RES, V43, P497, DOI 10.1177/1046496412437208
   Maroco J., 2021, Analise de equacoes estruturais: fundamentos teoricos, software e aplicacoes, V3rd
   McConnell M, 2021, CBE-LIFE SCI EDUC, V20, DOI 10.1187/cbe.20-09-0218
   Murphy S, 2019, CAN J SCI MATH TECHN, V19, P304, DOI 10.1007/s42330-019-00054-w
   Novielli N, 2010, J MULTIMODAL USER IN, V3, P131, DOI 10.1007/s12193-009-0026-4
   O'Connor E, 2007, AM EDUC RES J, V44, P340, DOI 10.3102/0002831207302172
   Zea NP, 2009, ADV ENG SOFTW, V40, P1251, DOI 10.1016/j.advengsoft.2009.01.023
   Reeve J, 2011, CONTEMP EDUC PSYCHOL, V36, P257, DOI 10.1016/j.cedpsych.2011.05.002
   Rudolph KD, 2001, CHILD DEV, V72, P929, DOI 10.1111/1467-8624.00325
   Ryan RM, 2020, CONTEMP EDUC PSYCHOL, V61, DOI 10.1016/j.cedpsych.2020.101860
   Sarkar A, 2017, PROCEEDINGS OF THE 12TH INTERNATIONAL CONFERENCE ON THE FOUNDATIONS OF DIGITAL GAMES (FDG'17), DOI 10.1145/3102071.3102093
   Scaled Agile Framework, 2021, COMMUNITIES PRACTICE
   SEIFERT EH, 1984, J EDUC RES, V78, P5, DOI 10.1080/00220671.1984.10885563
   Smith MK, 2014, CBE-LIFE SCI EDUC, V13, P624, DOI 10.1187/cbe.14-06-0108
   Smith MK, 2013, CBE-LIFE SCI EDUC, V12, P618, DOI 10.1187/cbe.13-08-0154
   Stains M, 2018, SCIENCE, V359, P1468, DOI 10.1126/science.aap8892
   Susi T., 2007, Serious Games: An Overview
   Tomkin JH, 2019, INT J STEM EDUC, V6, DOI 10.1186/s40594-018-0154-z
   Wang C, 2018, INT J SPEECH-LANG PA, V20, P133, DOI 10.1080/17549507.2018.1408855
   Wang MT, 2010, AM EDUC RES J, V47, P633, DOI 10.3102/0002831209361209
   Wieman C, 2014, CBE-LIFE SCI EDUC, V13, P552, DOI 10.1187/cbe.14-02-0023
   Wilson D, 2015, RES HIGH EDUC, V56, P750, DOI 10.1007/s11162-015-9367-x
NR 47
TC 4
Z9 4
U1 12
U2 33
PU SPRINGER
PI NEW YORK
PA ONE NEW YORK PLAZA, SUITE 4600, NEW YORK, NY, UNITED STATES
SN 2196-7822
J9 INT J STEM EDUC
JI Int. J. STEM Educ.
PD MAR 11
PY 2023
VL 10
IS 1
AR 21
DI 10.1186/s40594-023-00407-w
PG 15
WC Education & Educational Research; Education, Scientific Disciplines
WE Science Citation Index Expanded (SCI-EXPANDED); Social Science Citation Index (SSCI)
SC Education & Educational Research
GA 9U5HJ
UT WOS:000947741400001
OA Green Published, gold
DA 2024-07-15
ER

PT J
AU Burns, EC
   Van Bergen, P
   Leonard, A
   Amin, Y
AF Burns, Emma C.
   Van Bergen, Penny
   Leonard, Annie
   Amin, Yusriya
TI Positive, complicated, distant, and negative: How different
   teacher-student relationship profiles relate to students' science
   motivation
SO JOURNAL OF ADOLESCENCE
LA English
DT Article
DE adolescents; latent profile analysis; motivation; science education;
   teacher-student relationships
ID HIGH-SCHOOL; LONGITUDINAL EXAMINATION; RELATIONSHIP INVENTORY;
   INTERPERSONAL RELATIONSHIPS; ACADEMIC ENGAGEMENT; GENDER-DIFFERENCES;
   ELEMENTARY-SCHOOL; SOCIAL SUPPORT; UTILITY-VALUE; TASK VALUES
AB Introduction Researchers note a consistent decline in adolescents' motivation and participation in science. It is important to examine factors vital to students' motivation in science, such as teacher-student relationships (TSRs). Limited research in science has examined TSRs from a multidimensional or person-centered perspective. The present investigation adopts Ang's tripartite relational framework to examine three dimensions of TSRs: socio-emotional support, instrumental help, and conflict. Such research is needed to better understand the diversity of relationships that exist within a science classroom and their impact on science motivation. Methods This study examined N = 2669 Australian high school students (66% girls; M-age = 15.11 years; SD = 0.69). Data were collected via online sampling in the final quarter of 2020. The data are cross-sectional. Latent profile analysis was used to (1) determine if distinct student profiles based on the three dimensions of TSRs existed and (2) the extent to which these profiles were associated with varying levels of science motivation: self-efficacy, intrinsic value, utility value, and cost. Results Four distinct profiles were identified: Positive, Complicated, Distant, and Negative. Students in the Negative TSR profile reported the lowest adaptive motivation and highest cost. The associations between profile membership and motivation were more varied for the Positive, Complicated, and Distant TSR profiles. Conclusions Findings indicate that dichotomous perspectives (positive vs. negative) may be insufficient to describe the diversity of relationships within science classrooms. Results also suggest that concurrent attendance to all dimensions of TSRs is needed to improve relationships.
C1 [Burns, Emma C.; Leonard, Annie; Amin, Yusriya] Macquarie Univ, Fac Arts, Sch Educ, Sydney, NSW, Australia.
   [Van Bergen, Penny] Univ Wollongong, Sch Educ, Fac Arts Social Sci & Humanities, Wollongong, NSW, Australia.
C3 Macquarie University; University of Wollongong
RP Burns, EC (corresponding author), Macquarie Univ, Fac Arts, Sch Educ, Sydney, NSW, Australia.
EM emma.burns@mq.edu.au
RI Burns, Emma/KHT-9036-2024
OI Van Bergen, Penny/0000-0001-9542-812X; Burns, Emma C/0000-0001-6323-1816
CR ABS, 2018, EST AB TORR STRAIT I
   Aditomo A, 2020, EDUC ASSESS EVAL ACC, V32, P275, DOI 10.1007/s11092-020-09328-6
   Andersen L, 2016, SCI EDUC, V100, P57, DOI 10.1002/sce.21197
   Ang RP, 2008, J PSYCHOEDUC ASSESS, V26, P339, DOI 10.1177/0734282908315132
   Ang RP, 2020, FRONT PSYCHOL, V11, DOI 10.3389/fpsyg.2020.01724
   Ang RP, 2005, J EXP EDUC, V74, P55, DOI 10.3200/JEXE.74.1.55-74
   [Anonymous], 2018, PISA 2018 Technical Report
   [Anonymous], 2016, PISA 2015 results (volume I) Excellence and Equity in Education, DOI [10.1787/9789264266490-en, DOI 10.1787/9789264266490-EN, DOI 10.1787/9789264266490-11-EN]
   Asparouhov T, 2014, STRUCT EQU MODELING, V21, P329, DOI 10.1080/10705511.2014.915181
   Australian Bureau of Statistics [ABS], 2021, REG POP AG SEX
   Bakk Z, 2013, SOCIOL METHODOL, V43, P272, DOI 10.1177/0081175012470644
   Bandura A., 1997, SELF EFFICACY EXERCI, DOI DOI 10.1891/0889-8391.13.2.158
   Britner SL, 2008, J RES SCI TEACH, V45, P955, DOI 10.1002/tea.20249
   Burns EC, 2021, CONTEMP EDUC PSYCHOL, V64, DOI 10.1016/j.cedpsych.2020.101937
   Burns EC, 2021, J SCHOOL PSYCHOL, V84, P109, DOI 10.1016/j.jsp.2020.12.003
   Burns EC, 2020, J ADOLESCENCE, V84, P180, DOI 10.1016/j.adolescence.2020.09.005
   Burns EC, 2020, INT J RES METHOD EDU, V43, P364, DOI 10.1080/1743727X.2020.1757639
   Burns EC, 2019, J RES SCI TEACH, V56, P1060, DOI 10.1002/tea.21546
   Burns EC, 2019, J YOUTH ADOLESCENCE, V48, P979, DOI 10.1007/s10964-019-00986-4
   Burns EC, 2018, CONTEMP EDUC PSYCHOL, V53, P57, DOI 10.1016/j.cedpsych.2018.02.001
   Canning Elizabeth A, 2015, Motiv Sci, V1, P47
   Chong WH, 2010, SCHOOL PSYCHOL INT, V31, P312, DOI 10.1177/0143034310366207
   Collie RJ, 2020, FRONT PSYCHOL, V11, DOI 10.3389/fpsyg.2020.00626
   Durik AM, 2006, J EDUC PSYCHOL, V98, P382, DOI 10.1037/0022-0663.98.2.382
   ECCLES JS, 1995, PERS SOC PSYCHOL B, V21, P215, DOI 10.1177/0146167295213003
   Forgasz H, 2018, INT J RES METHOD EDU, V41, P257, DOI 10.1080/1743727X.2017.1295939
   Gaspard H, 2015, DEV PSYCHOL, V51, P1226, DOI 10.1037/dev0000028
   Hair J. F., 2006, MULTIVARIATE DATA AN, DOI DOI 10.1016/J.IJPHARM.2011.02.019
   Hamre BK, 2001, CHILD DEV, V72, P625, DOI 10.1111/1467-8624.00301
   Han H, 2022, EDUC PSYCHOL-UK, V42, P421, DOI 10.1080/01443410.2019.1693509
   Harackiewicz JM, 2012, PSYCHOL SCI, V23, P899, DOI 10.1177/0956797611435530
   Herbert B, 2022, LEARN INSTR, V82, DOI 10.1016/j.learninstruc.2022.101652
   Hu LT, 1999, STRUCT EQU MODELING, V6, P1, DOI 10.1080/10705519909540118
   Hughes JN, 2018, J SCHOOL PSYCHOL, V67, P148, DOI 10.1016/j.jsp.2017.10.003
   Hughes JN, 2011, ELEM SCHOOL J, V112, P38, DOI 10.1086/660686
   Jacobs JE, 2002, CHILD DEV, V73, P509, DOI 10.1111/1467-8624.00421
   JOHNSON DW, 1985, J PSYCHOL, V119, P405, DOI 10.1080/00223980.1985.10542911
   Kam C, 2016, J MANAGE, V42, P1462, DOI 10.1177/0149206313503010
   Kelly S., 2016, The High School Journal, V99, P141, DOI DOI 10.1353/HSJ.2016.0005
   Marginson S., 2013, STEM COUNTRY COMP IN
   Marsh HW, 2009, STRUCT EQU MODELING, V16, P191, DOI 10.1080/10705510902751010
   Martin AJ, 2009, EDUC PSYCHOL MEAS, V69, P794, DOI 10.1177/0013164409332214
   Martin AJ, 2009, REV EDUC RES, V79, P327, DOI 10.3102/0034654308325583
   Mason BA, 2017, SCHOOL PSYCHOL REV, V46, P177, DOI 10.17105/SPR-2017-0020.V46-2
   McGrath KF, 2019, TEACH TEACH, V25, P334, DOI 10.1080/13540602.2019.1569511
   McGrath KF, 2015, EDUC RES REV-NETH, V14, P1, DOI 10.1016/j.edurev.2014.12.001
   McGrath KF, 2017, TEACH TEACH EDUC, V67, P487, DOI 10.1016/j.tate.2017.07.016
   McNeish D, 2018, PSYCHOL METHODS, V23, P412, DOI 10.1037/met0000144
   Meyer JP, 2016, J ORGAN BEHAV, V37, P584, DOI 10.1002/job.2085
   Morin AJS, 2016, ORGAN RES METHODS, V19, P231, DOI 10.1177/1094428115621148
   Muthen L. K., 2017, Mplus user's guide., V8th
   NSW Education Standards Authority, 2021, HSC FACTS FIG
   Office of the Chief Scientist, 2014, BENCHM AUSTR SCI
   Patall EA, 2018, J EDUC PSYCHOL, V110, P269, DOI 10.1037/edu0000214
   Patrick H, 2007, J EDUC PSYCHOL, V99, P83, DOI 10.1037/0022-0663.99.1.83
   Perez T, 2019, SCI EDUC, V103, P264, DOI 10.1002/sce.21490
   Perez T, 2014, J EDUC PSYCHOL, V106, P315, DOI 10.1037/a0034027
   Pianta RC, 2012, HANDBOOK OF RESEARCH ON STUDENT ENGAGEMENT, P365, DOI 10.1007/978-1-4614-2018-7_17
   Rimm-Kaufman SE, 2015, J EDUC PSYCHOL, V107, P170, DOI 10.1037/a0037252
   Sakiz G, 2017, RES SCI TECHNOL EDUC, V35, P108, DOI 10.1080/02635143.2017.1278683
   Song J, 2015, J EDUC PSYCHOL, V107, P821, DOI 10.1037/edu0000016
   Spearman J., 2013, Learning Environment Research, V16, P217, DOI DOI 10.1007/S10984-013-9129-7
   Suldo SM, 2014, J PSYCHOEDUC ASSESS, V32, P3, DOI 10.1177/0734282913485212
   Telli S, 2016, TEACH TEACH, V22, P729, DOI 10.1080/13540602.2016.1158961
   Telli S, 2010, RES SCI TECHNOL EDUC, V28, P261, DOI 10.1080/02635143.2010.501750
   Twenge JM, 2020, J ADOLESCENCE, V79, P91, DOI 10.1016/j.adolescence.2019.12.018
   Van Bergen P, 2020, SCHOOL PSYCHOL REV, V49, P178, DOI 10.1080/2372966X.2020.1721319
   Vermunt JK, 2010, POLIT ANAL, V18, P450, DOI 10.1093/pan/mpq025
   Wang Y, 2022, EDUC PSYCHOL MEAS, V82, P5, DOI 10.1177/0013164421997896
   Watt HMG, 2019, FRONT PSYCHOL, V10, DOI 10.3389/fpsyg.2019.00990
   Watt HMG, 2004, CHILD DEV, V75, P1556, DOI 10.1111/j.1467-8624.2004.00757.x
   Wentzel KR, 2017, CONTEMP EDUC PSYCHOL, V49, P32, DOI 10.1016/j.cedpsych.2016.11.002
   Wentzel KR, 2010, CONTEMP EDUC PSYCHOL, V35, P193, DOI 10.1016/j.cedpsych.2010.03.002
   Wigfield A, 2000, CONTEMP EDUC PSYCHOL, V25, P68, DOI 10.1006/ceps.1999.1015
   Wilson R., 2014, International Journal of Innovation in Science and Mathematics Education, V22, P35
NR 75
TC 1
Z9 1
U1 6
U2 17
PU WILEY
PI HOBOKEN
PA 111 RIVER ST, HOBOKEN 07030-5774, NJ USA
SN 0140-1971
EI 1095-9254
J9 J ADOLESCENCE
JI J. Adolesc.
PD DEC
PY 2022
VL 94
IS 8
BP 1150
EP 1162
DI 10.1002/jad.12093
EA SEP 2022
PG 13
WC Psychology, Developmental
WE Social Science Citation Index (SSCI)
SC Psychology
GA 8I0MO
UT WOS:000857851100001
PM 36120964
OA hybrid
DA 2024-07-15
ER

PT J
AU Mensah, MA
   Campbell-Evans, G
   Main, S
AF Mensah, Mary Afi
   Campbell-Evans, Glenda
   Main, Susan
TI Inclusion in Ghanaian public universities: a focus on student voices
SO DISABILITY & SOCIETY
LA English
DT Article
DE Students with disabilities; engagement; tertiary education; universal
   design; student voices; inclusion
ID HIGHER-EDUCATION; DISABLED STUDENTS; DISABILITY
AB People with disabilities have an inviolable right to equitable access and participation in tertiary education and support systems are known to be indispensable in making this right a reality. This article presents the voices of students with disabilities regarding aspects that influence their successful access and participation in tertiary education in Ghana. A qualitative approach was adopted for the study with data collected through interviews with 12 students with disabilities in three public universities. From the perspective of these students, successful inclusion of people with disabilities in tertiary education in Ghana is influenced by enrolment practices, the built environment, teaching and learning approaches, and assessment provisions. The context influenced provisions and support provided. Attitudes of the university community and lack of knowledge of inclusive practices such as Universal Design play a role in students' access and participation. Comprehensive awareness-raising on disability and inclusive practices is recommended to address this issue.
   Points of interest This paper explores inclusion practices in three Ghanaian public universities focussing on the combined voices of students with disabilities. The context of the three universities influences the provisions and support available for people with disabilities. The students with disabilities involved in the study reported that access to the university environment and support for academic engagement impact their university experience. The attitude of the university community is a factor in ensuring access, participation and success of people with disabilities in higher education. Creating awareness of disability issues within the university community is pivotal in building and sustaining inclusive culture. The application of universal design principles is essential to improving access and participation of people with disabilities in higher education institutions.
C1 [Mensah, Mary Afi] Univ Dev Studies, Fac Educ, Tamale, Ghana.
   [Campbell-Evans, Glenda; Main, Susan] Edith Cowan Univ, Sch Educ, Perth, WA, Australia.
C3 University for Development Studies; Edith Cowan University
RP Mensah, MA (corresponding author), Univ Dev Studies, Fac Educ, Tamale, Ghana.
EM maafi2026@gmail.com
RI Main, Susan/ABD-1968-2021
OI Main, Susan/0000-0002-5955-4222
CR Anthony J, 2011, INT J INCLUSIVE EDUC, V15, P1073, DOI 10.1080/13603116.2011.555062
   Ary D., 2002, INTRO RES ED, V6th
   Asiedu Mana., 2018, LANCASTER U GHANA J, V1, P85
   Birt L, 2016, QUAL HEALTH RES, V26, P1802, DOI 10.1177/1049732316654870
   Bonati ML, 2019, HIGHER EDUCATION, PEDAGOGY AND SOCIAL JUSTICE: POLITICS AND PRACTICE, P207, DOI 10.1007/978-3-030-26484-0_13
   Boothe KA., 2018, Journal of Special Education Apprenticeship, V7, P1
   Braun AMB, 2021, INT J DISABIL DEV ED, V68, P95, DOI 10.1080/1034912X.2019.1651833
   Braun V., 2006, Qualitative Research in Psychology, V3, P77, DOI [DOI 10.1191/1478088706QP063OA, 10.1191/1478088706qp063oa]
   Bryman A., 2016, Social research methods, DOI DOI 10.1017/CBO9781107415324.004
   Budu J., 2017, Access to higher education: Understanding global inequalities, P151, DOI DOI 10.1057/978-1-137-41190-7_12
   Burgstahler S., 2020, Universal design in higher education
   Burgstahler Sheryl, 2009, UNIVERSAL DESIGN INS, P1
   Burgstahler Sheryl., 2013, UNIVERSAL DESIGN HIG, P5
   Business Ghana, 2018, BUSINESS GHANA
   Capp MJ, 2017, INT J INCLUSIVE EDUC, V21, P791, DOI 10.1080/13603116.2017.1325074
   Chataika T., 2010, Cross-cultural perspectives on policy and practice: Decolonizing community contexts, P116, DOI DOI 10.4324/9780203871003
   Creswell J.W., 2017, QUALITATIVE QUANTITA, V5th
   European Commission, 2019, GUIDANCE COUNSELLING
   Evans N.J., 2017, DISABILITY HIGHER ED
   Fossey E, 2017, INT J INCLUSIVE EDUC, V21, P822, DOI 10.1080/13603116.2017.1278798
   Gillies J, 2013, ANN LEIS RES, V16, P193, DOI 10.1080/11745398.2013.832646
   Giorcelli Loretta., 2016, QUALITY SCH INCLUSIV
   Government of Ghana, 2013, GHAN CONST 1992 AM 1
   Harvey Andrew., 2016, IDEAS IMPROVING TERT
   IIEP-UNESCO (International Institute for Educational Planning-UNESCO), 2018, GHAN MAK INCL ED REA
   Jackson Robert.L., 2004, INTERACTION, V17, P24
   Jacobs B., 2010, Designing successful transitions: A guide for orienting students to college, P29
   Johnson R. B., 2019, Educational research: Quantitative, qualitative, and mixed approaches, V7th
   Karousou Regina., 2017, J INCLUSIVE PRACTICE, V8, P40
   Kendall L, 2016, COGENT EDUC, V3, DOI 10.1080/2331186X.2016.1256142
   Kuyini AB, 2020, INT J INCLUSIVE EDUC, V24, P1509, DOI 10.1080/13603116.2018.1544298
   Kuyini AB, 2014, ADV SPEC EDUC, V28, P431, DOI 10.1108/S0270-401320140000028021
   Kvale S., 1996, INTERVIEWS INTRO QUA
   La Helen Patti Dyjur and Haboun Bair, 2018, UNIVERSAL DESIGN LEA
   Lincoln Y.S., 2002, The qualitative researcher's companion, P205, DOI DOI 10.4135/9781412986274.N9
   Lincoln YS., 1985, NATURALISTIC INQUIRY, DOI [DOI 10.1016/0147-1767(85)90062-8, 10.1016/0147-1767(85)90062-8]
   Lord J., 2017, Needs assessment of persons with disabilities in Egyptian public universities and regional technical colleges
   Lord JE, 2018, SOC INCL, V6, P230, DOI 10.17645/si.v6i4.1709
   Madriaga M, 2011, BRIT J SOCIOL EDUC, V32, P901, DOI 10.1080/01425692.2011.596380
   McCarthy P., 2018, ROLE DISABILITY OFFI
   Meyer A., 2014, UNIVERSAL DESIGN LEA
   Ministry of Education-Republic of Ghana, 2015, INCL ED POL
   Morgan C, 2023, DISABIL SOC, V38, P421, DOI 10.1080/09687599.2021.1930520
   Moriña A, 2017, EUR J SPEC NEEDS EDU, V32, P3, DOI 10.1080/08856257.2016.1254964
   Morley L, 2011, RES COMP INT EDUC, V6, P383, DOI 10.2304/rcie.2011.6.4.383
   Mosia PA, 2017, AFR J DISABIL, V6, DOI 10.4102/ajod.v6i0.257
   National Accreditation Board Ghana, 2018, TERT ED STAT REP COM
   NCPD (National Council on Persons with Disability Ghana)., 2010, GUID DISB MAN DISTR
   Nowell LS, 2017, INT J QUAL METH, V16, DOI 10.1177/1609406917733847
   Ntombela S, 2022, DISABIL SOC, V37, P534, DOI 10.1080/09687599.2021.2004880
   Odame Prince, 2017, THESIS U CAPE COAST
   Ormston R., 2014, Qualitative research practice: A guide for social science students researchers, P1
   Sanchez MTP, 2023, DISABIL SOC, V38, P1435, DOI 10.1080/09687599.2021.1997716
   Ralabate P., 2011, The ASHA Leader, V16, P14, DOI [DOI 10.1044/LEADER.FTR2.16102011.14, 10.1044/leader.FTR2.16102011.14]
   Republic of Ghana, 2006, PERS DIS ACT 2006 AC
   Sanger C.S., 2020, Diversity and inclusion in global higher education: Lessons from across Asia, P31, DOI [DOI 10.1007/978-981-15-1628-3, 10.1007/978-981-15-1628-3_2, DOI 10.1007/978-981-15-1628-3_2]
   Scott Sally, 2019, ASS HIGHER ED DISABI, V2
   Slee Roger., 2014, EXPERIENCES STUDENTS
   SpED (Special Education Division Ghana), 2005, SPEC ED NEEDS POL FR
   TAHERDOOST H, 2016, SSRN ELECT J
   Tamrat Wondwosen, 2018, U WORLD NEWS
   TEQSA (Tertiary Education Quality and Standards Agency), 2019, GOOD PRACT NOT MAK H
   TEQSA (Tertiary Education Quality and Standards Agency), 2017, GUID NOT DIV EQ
   Tudzi E, 2020, SCAND J DISABIL RES, V22, P116, DOI 10.16993/sjdr.539
   UNESCO IITE (UNESCO Institute for Information Technologies in Education), 2019, GLOB DIAL ICT ED INN
   UNESCO (United Nations Educational Scientific and Cultural Organization), 2014, RIGHT ED LAW POL REV
   UNICEF (United Nations Children's Fund), 2014, ACC SCH LEARN ENV 2
   United Nations, 2006, CONV RIGHTS PERS DIS
   United Nations, 2015, UNIV DECL HUM RIGHTS
   Vickerman P, 2010, DISABIL SOC, V25, P21, DOI 10.1080/09687590903363290
   World Policy Analysis Center, 2017, GLOB AGR CRP 10 ANN
   Yin R. K., 2014, CASE STUDY RES DESIG
NR 72
TC 0
Z9 0
U1 1
U2 9
PU ROUTLEDGE JOURNALS, TAYLOR & FRANCIS LTD
PI ABINGDON
PA 2-4 PARK SQUARE, MILTON PARK, ABINGDON OX14 4RN, OXON, ENGLAND
SN 0968-7599
EI 1360-0508
J9 DISABIL SOC
JI Disabil. Soc.
PD MAY 27
PY 2024
VL 39
IS 5
BP 1173
EP 1195
DI 10.1080/09687599.2022.2142521
EA OCT 2022
PG 23
WC Rehabilitation; Social Sciences, Interdisciplinary
WE Social Science Citation Index (SSCI)
SC Rehabilitation; Social Sciences - Other Topics
GA XR1J7
UT WOS:000884247300001
DA 2024-07-15
ER

PT J
AU Jowett, S
   Warburton, VE
   Beaumont, LC
   Felton, L
AF Jowett, Sophia
   Warburton, Victoria E.
   Beaumont, Lee C.
   Felton, Luke
TI Teacher-Student relationship quality as a barometer of teaching and
   learning effectiveness: Conceptualization and measurement
SO BRITISH JOURNAL OF EDUCATIONAL PSYCHOLOGY
LA English
DT Article
DE mathematics; physical education; relationship quality; Teacher-Student;
   TSRQ-Q; youth
ID COACH-ATHLETE RELATIONSHIP; DETERMINATION THEORY PERSPECTIVE;
   INTERPERSONAL RELATIONSHIPS; MEASUREMENT INVARIANCE; PERCEIVED
   COMPETENCE; SOCIAL SUPPORT; MIDDLE SCHOOL; SELF-CONCEPT; PERCEPTIONS;
   QUESTIONNAIRE
AB BackgroundThe Teacher-Student relationship (TSR) is instrumental for young children and adolescents' socio-emotional development and wellbeing as well as academic engagement and progress.AimsThe primary aim of this study was to test the psychometric properties, including reliability and factorial, convergent, and predictive validity, of the Teacher-Student Relationship Quality Questionnaire (TSRQ-Q) with two samples of students.Sample(s)Participants were 294 students from secondary schools in the East Midlands and the East of England. Participants were separated into two samples; those who completed the TSRQ-Q with their physical education teacher in mind (n = 150 students) and those who completed it with their mathematics teacher in mind (n = 144 students).MethodA multi-section questionnaire comprised of the TSRQ-Q and other validated measures was completed on one occasion by students in both samples to assess their perceptions of the quality of the TSR, positive and negative affect, intrinsic motivation, physical self-concept, enjoyment, and perceived competence.ResultsIn both samples, the TSRQ-Q demonstrated good internal consistency, factorial, convergent, and predictive validity. The quality of the TSR had both direct and indirect effects through positive affect on student outcomes in mathematics and physical education.ConclusionsThe TSRQ-Q is a valid measure for assessing students' perceptions of the quality of the relationship with their teacher. The conceptual and practical significance of this unique relationship was reflected by its dual pathway effect on a range of student outcomes and via influencing students' positive affect in the classroom.
C1 [Jowett, Sophia] Loughborough Univ, Sch Sport Exercise & Hlth Sci, Loughborough, England.
   [Warburton, Victoria E.; Beaumont, Lee C.] Univ East Anglia, Sch Educ & Lifelong Learning, Norwich, England.
   [Felton, Luke] Univ Roehampton, Sch Life & Hlth Sci, London, England.
   [Jowett, Sophia] Loughborough Univ, Sch Sport Exercise & Hlth Sci, Loughborough LE11 3TU, Leics, England.
C3 Loughborough University; University of East Anglia; University of
   London; King's College London; Roehampton University; Loughborough
   University
RP Jowett, S (corresponding author), Loughborough Univ, Sch Sport Exercise & Hlth Sci, Loughborough LE11 3TU, Leics, England.
EM s.jowett@lboro.ac.uk
OI Felton, Luke/0000-0002-9807-4432; Beaumont, Lee/0000-0003-0345-4246;
   Jowett, Sophia/0000-0001-7272-0523; Warburton,
   Victoria/0000-0001-7293-2657
CR Adie JW, 2010, J APPL SOC PSYCHOL, V40, P2750, DOI 10.1111/j.1559-1816.2010.00679.x
   Anozie E. U., 2017, J PSYCHOL SOCIOLOGIC, V1, P62
   BAGOZZI RP, 1991, J PERS SOC PSYCHOL, V61, P98, DOI 10.1037/0022-3514.61.1.98
   Balduck AL, 2011, INT J SPORT PSYCHOL, V42, P204
   Balduck AL, 2011, INT J SPORT PSYCHOL, V42, P84
   BALDWIN MW, 1992, PSYCHOL BULL, V112, P461, DOI 10.1037/0033-2909.112.3.461
   Barch J. C., 2015, THESIS U IOWA
   BAUMEISTER RF, 1995, PSYCHOL BULL, V117, P497, DOI 10.1037/0033-2909.117.3.497
   Bentler P. M., 2008, EQS 61 WINDOWS USERS
   Bowlby J., 1973, SUPPORT INNOVATION A, P23
   Brubacher MR, 2019, INT REV RES OPEN DIS, V20, P165
   Cairney J, 2012, INT J BEHAV NUTR PHY, V9, DOI 10.1186/1479-5868-9-26
   Claessens LCA, 2017, J EDUC RES, V110, P478, DOI 10.1080/00220671.2015.1129595
   Cornelius-White J, 2007, REV EDUC RES, V77, P113, DOI 10.3102/003465430298563
   Crawford JR, 2003, BRIT J CLIN PSYCHOL, V42, P111, DOI 10.1348/014466503321903544
   Davis L, 2019, INT J SPORTS SCI COA, V14, P444, DOI 10.1177/1747954119861076
   Deci E. L., 1985, Intrinsic motivation and self-determination in human behavior, DOI [10.1007/978-1-4899-2271-7, DOI 10.1007/978-1-4899-2271-7]
   Demaray MK, 2009, J YOUTH ADOLESCENCE, V38, P13, DOI 10.1007/s10964-007-9258-3
   Dillon W.R., 1984, MULTIVARIATE ANAL ME
   Ebbeck V, 1998, PEDIATR EXERC SCI, V10, P285, DOI 10.1123/pes.10.3.285
   Felton L, 2017, J CLIN SPORT PSYCHOL, V11, P304, DOI 10.1123/jcsp.2016-0013
   FISKE AP, 1992, PSYCHOL REV, V99, P689, DOI 10.1037/0033-295X.99.4.689
   FORNELL C, 1981, J MARKETING RES, V18, P39, DOI 10.2307/3151312
   Gehlbach H, 2012, BRIT J EDUC PSYCHOL, V82, P690, DOI 10.1111/j.2044-8279.2011.02058.x
   Goetz T, 2021, LEARN INSTR, V71, DOI 10.1016/j.learninstruc.2020.101349
   Gosai J, 2023, SPORTS COACH REV, V12, P145, DOI 10.1080/21640629.2021.1936960
   GOUDAS M, 1994, BRIT J EDUC PSYCHOL, V64, P453, DOI 10.1111/j.2044-8279.1994.tb01116.x
   Gregoriadis A, 2008, J PSYCHOEDUC ASSESS, V26, P108, DOI 10.1177/0734282907306894
   Hampson R, 2014, SCAND J MED SCI SPOR, V24, P454, DOI 10.1111/j.1600-0838.2012.01527.x
   Hayes A. F., 2018, INTRO MEDIATION MODE, DOI DOI 10.1111/JEDM.12050
   Henricsson L, 2004, MERRILL PALMER QUART, V50, P111, DOI 10.1353/mpq.2004.0012
   Hinde R.A., 1997, RELATIONSHIPS DIALEC
   HOROWITZ MJ, 1989, PSYCHIATRY, V52, P260, DOI 10.1080/00332747.1989.11024449
   Hu LT, 1999, STRUCT EQU MODELING, V6, P1, DOI 10.1080/10705519909540118
   Hughes JN, 2011, ELEM SCHOOL J, V112, P38, DOI 10.1086/660686
   JOHNSON DW, 1985, J PSYCHOL, V119, P405, DOI 10.1080/00223980.1985.10542911
   Jowett S., 2007, Social psychology in sport, P3
   Jowett S., 2007, Social psychology in sport, P15
   Jowett S, 2004, SCAND J MED SCI SPOR, V14, P245, DOI 10.1111/j.1600-0838.2003.00338.x
   Jowett S., 2016, INT J GOLF SCI, V5, P98, DOI DOI 10.1123/IJGS.2015-0016
   Jowett S., 2008, INT J COACHING SCI, V2, P43
   Jowett S, 2017, PSYCHOL SPORT EXERC, V32, P143, DOI 10.1016/j.psychsport.2017.06.004
   Jowett S, 2017, CURR OPIN PSYCHOL, V16, P154, DOI 10.1016/j.copsyc.2017.05.006
   Jowett S, 2012, J SOC PERS RELAT, V29, P287, DOI 10.1177/0265407511420980
   Jowett S, 2014, GROUP DYNAMICS IN EXERCISE AND SPORT PSYCHOLOGY, 2ND EDITION, P73
   Jowett S, 2010, PSYCHOL SPORT EXERC, V11, P140, DOI 10.1016/j.psychsport.2009.10.001
   Jowett S, 2009, MEAS PHYS EDUC EXERC, V13, P34, DOI 10.1080/10913670802609136
   Koepke MF, 2008, EARLY EDUC DEV, V19, P843, DOI 10.1080/10409280802516108
   Koomen HMY, 2015, BRIT J EDUC PSYCHOL, V85, P479, DOI 10.1111/bjep.12094
   Koomen HMY, 2012, J SCHOOL PSYCHOL, V50, P215, DOI 10.1016/j.jsp.2011.09.001
   La Guardia JG, 2000, J PERS SOC PSYCHOL, V79, P367, DOI 10.1037//0022-3514.79.3.367
   Leflot G, 2010, INFANT CHILD DEV, V19, P385, DOI 10.1002/icd.672
   Lynch M, 1997, J SCHOOL PSYCHOL, V35, P81, DOI 10.1016/S0022-4405(96)00031-3
   Mantzicopoulos P, 2003, J SCHOOL PSYCHOL, V41, P431, DOI 10.1016/j.jsp.2003.08.002
   Marchand G, 2007, J EDUC PSYCHOL, V99, P65, DOI 10.1037/0022-0663.99.1.65
   MARSH HW, 1994, J SPORT EXERCISE PSY, V16, P270, DOI 10.1123/jsep.16.3.270
   MARSH HW, 1984, AUST J PSYCHOL, V36, P367, DOI 10.1080/00049538408255318
   Maulana R, 2014, BRIT J EDUC PSYCHOL, V84, P459, DOI 10.1111/bjep.12031
   McFarland L, 2016, AUST J EDUC, V60, P5, DOI 10.1177/0004944115626426
   Milatz A, 2014, EARLY CHILD RES Q, V29, P357, DOI 10.1016/j.ecresq.2014.04.003
   Noddings N., 1992, CHALLENGE CARE SCH
   Oberle E, 2014, CAN J SCH PSYCHOL, V29, P296, DOI 10.1177/0829573514540116
   Obsuth I, 2017, J YOUTH ADOLESCENCE, V46, P1661, DOI 10.1007/s10964-016-0534-y
   Opdenakker MC, 2012, SCH EFF SCH IMPROV, V23, P95, DOI 10.1080/09243453.2011.619198
   Pianta R., 2006, HDB EARLY LITERACY R, VII, P149
   Pianta R.C., 2001, Student-teacher relationship scale (STRS): Professional Manual. Psychological Assessment Resources, DOI [DOI 10.1037/T11872-000, 10.1037/t11872-000]
   Pianta R.C., 1999, Enhancing relationships between children and teachers
   PIANTA RC, 1994, J SCHOOL PSYCHOL, V32, P15, DOI 10.1016/0022-4405(94)90026-4
   Prewett SL, 2019, SCHOOL PSYCHOL INT, V40, P66, DOI 10.1177/0143034318807743
   Quin D, 2017, REV EDUC RES, V87, P345, DOI 10.3102/0034654316669434
   Raykov T, 1997, APPL PSYCH MEAS, V21, P173, DOI 10.1177/01466216970212006
   Roorda DL, 2011, REV EDUC RES, V81, P493, DOI 10.3102/0034654311421793
   Ryan R.M., 1994, J EARLY ADOLESCENCE, V14, P226, DOI [10.1177/027243169401400207, DOI 10.1177/027243169401400207]
   Sagar SS., 2015, International Journal of Coaching Science, V9, P03
   Satorra A, 2001, PSYCHOMETRIKA, V66, P507, DOI 10.1007/BF02296192
   Sebire SJ, 2008, J SPORT EXERCISE PSY, V30, P353, DOI 10.1123/jsep.30.4.353
   Seligman M. E. P., 2011, FLOURISH, DOI DOI 10.5860/CHOICE.48-7217
   Shanmugam V., 2017, SPORT EXERCISE PSYCH, P215
   Spilt JL, 2010, J APPL DEV PSYCHOL, V31, P428, DOI 10.1016/j.appdev.2010.07.006
   Troop-Gordon W, 2011, SOC DEV, V20, P536, DOI 10.1111/j.1467-9507.2011.00604.x
   Valiente C, 2008, J EDUC PSYCHOL, V100, P67, DOI 10.1037/0022-0663.100.1.67
   Van Lange P.A. M., 2015, APA handbook of personality and social psychology, V3, P65, DOI [10.1037/14344-003, DOI 10.1037/14344-003]
   Verschueren K, 2012, ATTACH HUM DEV, V14, P205, DOI 10.1080/14616734.2012.672260
   Vieira Lenamar Fiorese, 2015, Rev. bras. cineantropom. desempenho hum., V17, P635, DOI 10.5007/1980-0037.2015v17n6p635
   Wachsmuth S, 2018, J SPORT SCI, V36, P1955, DOI 10.1080/02640414.2018.1428882
   WATSON D, 1988, J PERS SOC PSYCHOL, V54, P1063, DOI 10.1037/0022-3514.54.6.1063
   Wentzel KR, 2012, APPL PSYCHOL-INT REV, V61, P605, DOI 10.1111/j.1464-0597.2012.00508.x
   Wentzel KR, 1998, J EDUC PSYCHOL, V90, P202, DOI 10.1037/0022-0663.90.2.202
   WUBBELS T, 1991, INT J INTERCULT REL, V15, P1, DOI 10.1016/0147-1767(91)90070-W
   Wubbels T., 2005, International Journal of Educational Research, V43, P6, DOI [https://doi.org/10.1016/j.ijer.2006.03.003, DOI 10.1016/J.IJER.2006.03.003]
   Yang SX, 2012, PSYCHOL SPORT EXERC, V13, P36, DOI 10.1016/j.psychsport.2011.07.010
NR 91
TC 0
Z9 0
U1 9
U2 27
PU WILEY
PI HOBOKEN
PA 111 RIVER ST, HOBOKEN 07030-5774, NJ USA
SN 0007-0998
EI 2044-8279
J9 BRIT J EDUC PSYCHOL
JI Br. J. Educ. Psychol.
PD SEP
PY 2023
VL 93
IS 3
BP 842
EP 861
DI 10.1111/bjep.12600
EA APR 2023
PG 20
WC Psychology, Educational
WE Social Science Citation Index (SSCI)
SC Psychology
GA O3LR7
UT WOS:000973473600001
PM 37070166
OA Green Accepted, hybrid
DA 2024-07-15
ER

PT J
AU Rila, A
   Bruhn, AL
   Wang, LQ
AF Rila, Ashley
   Bruhn, Allison L.
   Wang, Lanqi
TI The Disaggregated Effects of Visual Performance Feedback on Teachers'
   Use of Behavior Specific-Praise and Reprimands
SO JOURNAL OF BEHAVIORAL EDUCATION
LA English
DT Article
DE Behavior-specific praise; Reprimands; Secondary; Visual performance
   feedback; Equity; Single case design
ID OFFICE DISCIPLINE REFERRALS; CLASSROOM MANAGEMENT; STUDENT BEHAVIOR;
   IMPLEMENTATION; DISPROPORTIONALITY; ENGAGEMENT; EDUCATORS; AMERICAN;
   VALIDITY; STATE
AB Behavior-specific praise (BSP) is one of the simplest classroom management strategies to implement and considered an evidence-based practice. Unfortunately, teachers underuse BSP and deliver more reprimands to students in their classrooms. Secondary students receive the highest rates of reprimands and exclusionary discipline (i.e., office discipline referral [ODR], suspension, expulsion) with students of color receiving disproportionate rates compared to their White peers. Performance feedback is a commonly used strategy to change teacher practices however, little is known about the impact of performance feedback on the equitable delivery of BSP and reprimands to students by race and sex. The purpose of this multiple baseline design study was to examine the effects of a visual performance feedback (VPF) intervention with secondary teachers on their equitable delivery of BSP and reprimands and the collateral impacts on student outcomes. In the first phase of intervention, teachers received VPF on their total BSP and reprimands. In the second phase, teachers received disaggregated VPF on their rates of BSP and reprimands delivered to students by race and sex. Results indicate a functional relation between VPF and total BSP and an overall reduction in total reprimands. Mixed results were found between VPF and the equitable delivery of BSP and reprimands rates delivered to students by race and sex. Student outcomes indicated an increase in average class-wide academic engagement and no impact on ODRs as no teacher delivered a single ODR. Key findings, limitations, and future research are discussed.
C1 [Rila, Ashley; Bruhn, Allison L.; Wang, Lanqi] Univ Iowa, N230 Lindquist Ctr, Iowa City, IA 52242 USA.
C3 University of Iowa
RP Rila, A (corresponding author), Univ Iowa, N230 Lindquist Ctr, Iowa City, IA 52242 USA.
EM Ashley-rila@uiowa.edu; Allison-bruhn@uiowa.edu; Lanqi-wang@uiowa.edu
RI Rila, Ashley/KRP-6632-2024
CR Allday RA, 2021, PREV SCH FAIL, V65, P332, DOI 10.1080/1045988X.2021.1937023
   Allday RA, 2012, BEHAV DISORDERS, V37, P87
   Anderson KP, 2020, EDUC POLICY, V34, P707, DOI 10.1177/0895904818802085
   [Anonymous], 2014, DATA MINING DISCOURS
   Blake J.J., 2011, URBAN REV, V43, P90, DOI DOI 10.1007/S11256-009-0148-8
   Bruce CD, 2010, TEACH TEACH EDUC, V26, P1598, DOI 10.1016/j.tate.2010.06.011
   Bruhn AL, 2023, BEHAV DISORDERS, V48, P187, DOI 10.1177/0198742919876656
   Cavanaugh B, 2013, EDUC TREAT CHILD, V36, P111, DOI 10.1353/etc.2013.0001
   Chappuis S, 2009, EDUC LEADERSHIP, V66, P56
   Chesley GM, 2012, EDUC LEADERSHIP, V69, P41
   Cooper JO., 2020, APPL BEHAV ANAL, DOI [10.26741/abaespana/2020.cooper3, DOI 10.26741/ABAESPANA/2020.COOPER3E]
   Downs KR, 2019, J POSIT BEHAV INTERV, V21, P135, DOI 10.1177/1098300718800824
   Fabelo T., 2011, BREAKING SCHOOLSRULE
   Fallon LM, 2015, EXCEPT CHILDREN, V81, P227, DOI 10.1177/0014402914551738
   Fredricks JA, 2004, REV EDUC RES, V74, P59, DOI 10.3102/00346543074001059
   Freeman J, 2014, TEACH EDUC SPEC EDUC, V37, P106, DOI 10.1177/0888406413507002
   Gable RA, 2009, INTERV SCH CLIN, V44, P195, DOI 10.1177/1053451208328831
   Gage NA, 2021, BEHAV DISORDERS, V47, P3, DOI 10.1177/0198742920961356
   Gage NA, 2018, BEHAV DISORDERS, V43, P302, DOI 10.1177/0198742917714809
   Gion C, 2022, SCHOOL PSYCHOL REV, V51, P67, DOI 10.1080/2372966X.2020.1788906
   Gion C, 2018, BEHAV DISORDERS, V44, P40, DOI 10.1177/0198742918773438
   Girvan EJ, 2017, SCHOOL PSYCHOL QUART, V32, P392, DOI 10.1037/spq0000178
   Girvan EJ, 2015, LAW HUMAN BEHAV, V39, P525, DOI 10.1037/lhb0000139
   GREENWALD AG, 1995, PSYCHOL REV, V102, P4, DOI 10.1037/0033-295X.102.1.4
   Greenwald AG, 2006, CALIF LAW REV, V94, P945, DOI 10.2307/20439056
   Haydon T., 2011, BEYOND BEHAV, V20
   Hirn RG, 2014, EDUC TREAT CHILD, V37, P589, DOI 10.1353/etc.2014.0037
   HOAGWOOD K, 1995, J CONSULT CLIN PSYCH, V63, P683, DOI 10.1037/0022-006X.63.5.683
   Knochel AE, 2022, J POSIT BEHAV INTERV, V24, P17, DOI 10.1177/1098300720951939
   Kouchaki M, 2014, PSYCHOL SCI, V25, P95, DOI 10.1177/0956797613498099
   Kratochwill TR, 2013, REM SPEC EDUC, V34, P26, DOI 10.1177/0741932512452794
   Krezmien MP, 2006, J EMOT BEHAV DISORD, V14, P217, DOI 10.1177/10634266060140040501
   Lehmann PS, 2022, CRIME DELINQUENCY, V68, P1631, DOI 10.1177/00111287211029879
   Lloyd BP, 2019, BEHAV DISORDERS, V44, P85, DOI 10.1177/0198742918808485
   Losen D.J., 2015, ARE WE CLOSING SCH D
   Madigan DJ, 2021, TEACH TEACH EDUC, V105, DOI 10.1016/j.tate.2021.103425
   Majeika C.E., How are we training preservice special education teachers to use data to monitor the progress of behavioral interventions?
   MARTENS BK, 1985, PROF PSYCHOL-RES PR, V16, P191, DOI 10.1037/0735-7028.16.2.191
   McIntosh K, 2009, BEHAV DISORDERS, V34, P100
   Myers D.M., 2011, EDUC TREAT CHILD, V34, P35, DOI [10.1353/etc.2011.0004, DOI 10.1353/ETC.2011.0004]
   Noell GH, 2005, SCHOOL PSYCHOL REV, V34, P87
   Oliver R.M., 2011, Campbell Systematic Review, V4, P1, DOI [10.4073/csr.2011.4, DOI 10.4073/CSR.2011.4]
   Pas ET, 2011, PSYCHOL SCHOOLS, V48, P541, DOI 10.1002/pits.20577
   Pisacreta J, 2011, BEHAV INTERVENT, V26, P243, DOI 10.1002/bin.341
   Rathel JM, 2014, J POSIT BEHAV INTERV, V16, P219, DOI 10.1177/1098300713492856
   Riddle T, 2019, P NATL ACAD SCI USA, V116, P8255, DOI 10.1073/pnas.1808307116
   Ross SW, 2012, J POSIT BEHAV INTERV, V14, P118, DOI 10.1177/1098300711413820
   Royer DJ, 2019, REM SPEC EDUC, V40, P112, DOI 10.1177/0741932517751054
   Schaefer JM, 2018, J SPEC EDUC TECHNOL, V33, P247, DOI 10.1177/0162643418766870
   Simonsen B., 2010, Teacher Education and Special Education, V33, P300, DOI DOI 10.1177/0888406409359905
   Skiba RJ., 2002, URBAN REV, V34, P317, DOI 10.1023/A:1021320817372
   Skiba RJ, 2011, SCHOOL PSYCHOL REV, V40, P85
   Smith D.L., 2006, HIGH SCH J, V89, P34, DOI DOI 10.1353/HSJ.2006.0004
   Solomon BG, 2012, SCHOOL PSYCHOL REV, V41, P160
   Spilt JL, 2016, PREV SCI, V17, P732, DOI 10.1007/s11121-016-0667-y
   Sutherland KS, 2000, J EMOT BEHAV DISORD, V8, P2, DOI 10.1177/106342660000800101
   TAPP J, 1995, BEHAV RES METH INSTR, V27, P25, DOI 10.3758/BF03203616
   U.S. Department of Justice U.S. Department of Education., 2014, DEAR COLLEAGUE LETT
   Van Acker R., 1996, Education Treatment of Children, V19, P316
   Witt J.C., 1985, ADV SCH PSYCHOL, V4, P251, DOI [DOI 10.1177/019874298400900211, DOI 10.4324/9781315726045]
   Wun C, 2016, CRIT SOCIOL, V42, P737, DOI 10.1177/0896920514560444
NR 61
TC 1
Z9 1
U1 2
U2 6
PU SPRINGER
PI NEW YORK
PA ONE NEW YORK PLAZA, SUITE 4600, NEW YORK, NY, UNITED STATES
SN 1053-0819
EI 1573-3513
J9 J BEHAV EDUC
JI J. Behav. Educ.
PD MAR
PY 2024
VL 33
IS 1
BP 53
EP 80
DI 10.1007/s10864-022-09479-0
EA JUN 2022
PG 28
WC Education, Special
WE Social Science Citation Index (SSCI)
SC Education & Educational Research
GA MQ4E7
UT WOS:000817825300001
PM 35789739
OA Green Published, Bronze
DA 2024-07-15
ER

PT J
AU Streck, H
   Nishen, AK
   Kessels, U
AF Streck, Hannah
   Nishen, Anna K.
   Kessels, Ursula
TI Instrumentality Gives Girls the Edge: Gender-Differential Relations
   Between Instrumentality, Achievement Motivation, and Self-Esteem
SO SEX ROLES
LA English
DT Article
DE Masculinity; Masculinities; Instrumentality; Gender role self-concept;
   Achievement motivation; Global self-esteem; Contingent self-esteem;
   School
ID SEX-ROLE ORIENTATION; PSYCHOLOGICAL BENEFITS; ACADEMIC ENGAGEMENT;
   MENTAL-HEALTH; ROLE CONFLICT; HELP-SEEKING; SCHOOL; MASCULINITY; WORTH;
   IDENTITY
AB Gender differences in school are often discussed in reference to a particular type of masculinity, negative masculinity, which is often conceptualized as detrimental to success. Another type of masculinity, instrumentality, has rarely been studied in schools even though instrumental characteristics are often exalted outside the academic context. The current study focuses on potential benefits that students may reap from instrumentality. The extent to which an instrumental self-concept is directly and indirectly associated with achievement motivation and self-esteem was examined for adolescent boys and girls in a structural equation model (SEM). A sample of German ninth graders (N = 355) completed self-report measures pertaining to their gender role self-concept, hope for success, fear of failure, and global and academic contingent self-esteem. The SEM revealed that instrumentality was associated with lower fear of failure and higher hope for success for both male and female adolescents. High scores in instrumentality were associated with greater self-esteem and lower academic contingent self-esteem. The association between instrumentality and global self-esteem was stronger for adolescent girls, and the indirect association between instrumentality and fear of failure through global self-esteem was significant only for girls. Results indicate that instrumentality can be an asset for students and that female students especially reap the benefits of an instrumental self-concept. The results are discussed in reference to the dangers of emphasizing solely the association between negative masculinity and academic failure, and the importance of studying relations with gender role self-concept separately for male and female adolescents.
C1 [Streck, Hannah; Nishen, Anna K.; Kessels, Ursula] Free Univ Berlin, Dept Educ & Psychol, Habelschwerdter Allee 45, D-14195 Berlin, Germany.
C3 Free University of Berlin
RP Streck, H (corresponding author), Free Univ Berlin, Dept Educ & Psychol, Habelschwerdter Allee 45, D-14195 Berlin, Germany.
EM Hannah.streck@fu-berlin.de; anna.nishen@fu-berlin.de;
   ursula.kessels@fu-berlin.de
OI Streck, Hannah/0000-0001-9804-7728; Kessels, Ursula/0000-0002-1764-9442;
   Nishen, Anna K./0000-0002-1371-1149
FU Projekt DEAL
FX Open Access funding enabled and organized by Projekt DEAL.
CR Abele AE, 2003, J PERS SOC PSYCHOL, V85, P768, DOI 10.1037/0022-3514.85.4.768
   Abele AE, 2008, EUR J SOC PSYCHOL, V38, P436, DOI 10.1002/ejsp.454
   Abele AE, 2007, Z PADAGOG PSYCHOL, V21, P107, DOI 10.1024/1010-0652.21.2.107
   Abele AE, 2016, FRONT PSYCHOL, V7, DOI 10.3389/fpsyg.2016.01810
   Abele AE, 2014, ADV EXP SOC PSYCHOL, V50, P195, DOI 10.1016/B978-0-12-800284-1.00004-7
   Aktop A, 2006, BIOL SPORT, V23, P127
   ALLGOODMERTEN B, 1991, SEX ROLES, V25, P129, DOI 10.1007/BF00289850
   American Psychological Association, 2020, PUBL MAN AM PSYCH AS, DOI [DOI 10.1037/0000165-000, 10.1037/0000165-000]
   American Psychological Association Boys and Men Guidelines Group, 2018, APA GUID PSYCH PRACT
   Bakan D., 1966, The duality of human existence: Isolation and communion in Western man
   Barrett P, 2007, PERS INDIV DIFFER, V42, P815, DOI 10.1016/j.paid.2006.09.018
   Bem S.L., 1981, Bem Sex Role Inventory professional manual
   BEM SL, 1974, J CONSULT CLIN PSYCH, V42, P155, DOI 10.1037/h0036215
   Berger A, 2013, EUR J SOC PSYCHOL, V43, P516, DOI 10.1002/ejsp.1970
   Bleidorn W, 2016, J PERS SOC PSYCHOL, V111, P396, DOI 10.1037/pspp0000078
   BLOCK J, 1993, CHILD DEV, V64, P909, DOI 10.1111/j.1467-8624.1993.tb02951.x
   BORNSTEIN RF, 1989, PSYCHOL BULL, V106, P265, DOI 10.1037/0033-2909.106.2.265
   Buckley TR, 2005, SEX ROLES, V53, P647, DOI 10.1007/s11199-005-7731-6
   Burwell RA, 2006, J RES ADOLESCENCE, V16, P479, DOI 10.1111/j.1532-7795.2006.00503.x
   Butler R, 2019, ADV MOTIV A, V20, P129, DOI 10.1108/S0749-742320190000020007
   CATE R, 1986, SEX ROLES, V15, P145, DOI 10.1007/BF00287480
   Chalmers RP, 2012, J STAT SOFTW, V48, P1
   Choi H, 2010, SEX ROLES, V63, P361, DOI 10.1007/s11199-010-9801-7
   Connell RW, 2005, GENDER SOC, V19, P829, DOI 10.1177/0891243205278639
   Crocker J, 2004, PSYCHOL BULL, V130, P392, DOI 10.1037/0033-2909.130.3.392
   Crocker J, 2003, J PERS SOC PSYCHOL, V85, P507, DOI 10.1037/0022-3514.85.3.507
   Crocker J, 2003, J PERS SOC PSYCHOL, V85, P894, DOI 10.1037/0022-3514.85.5.894
   EAGLY AH, 1983, AM PSYCHOL, V38, P971
   Eagly AH, 2002, PSYCHOL REV, V109, P573, DOI 10.1037//0033-295X.109.3.573
   Eagly AH, 1997, AM PSYCHOL, V52, P1380, DOI 10.1037/0003-066X.52.12.1380.b
   Eagly AH, 2020, AM PSYCHOL, V75, P301, DOI 10.1037/amp0000494
   Eccles J.S., 1983, ACHIEVEMENT ACHIEVEM
   Eccles JS, 2020, CONTEMP EDUC PSYCHOL, V61, DOI 10.1016/j.cedpsych.2020.101859
   Egan SK, 2001, DEV PSYCHOL, V37, P451, DOI 10.1037/0012-1649.37.4.451
   Elmen J., 1991, J EARLY ADOLESCENCE, V11, P125
   Engeser S., 2005, Messung des expliziten Leistungsmotivs: Kurzform der Achievement Motives Scale
   Fairlamb S., 2022, Scholarship of Teaching and Learning in Psychology, V8, P45, DOI [DOI 10.1037/STL0000205, 10.1037/stl0000205]
   Federal Statistical Office Germany, 2020, BILD KULT ALLG SCHUL
   Friedman HL., 2013, CONTEXTS, V12, P30, DOI [10.1177/1536504213511213, DOI 10.1177/1536504213511213]
   Fu C, 2021, SEX ROLES, V84, P392, DOI 10.1007/s11199-020-01174-6
   Gebauer JE, 2013, J PERS, V81, P261, DOI 10.1111/j.1467-6494.2012.00807.x
   George J.A., 2015, Arkansas Law Review, V68, P101
   Gjesme T., 1983, Scandanavian Journal of Educational Research, V27, P145
   Glock S, 2017, TEACH TEACH EDUC, V67, P93, DOI 10.1016/j.tate.2017.05.015
   Hadjar A, 2010, KOLNER Z SOZIOL SOZ, V62, P599, DOI 10.1007/s11577-010-0116-z
   HENSCHEN KP, 1982, PERCEPT MOTOR SKILL, V55, P183, DOI 10.2466/pms.1982.55.1.183
   Herrmann J, 2019, LEARN INDIVID DIFFER, V69, P150, DOI 10.1016/j.lindif.2018.11.011
   Heyder A, 2021, SEX ROLES, V84, P61, DOI 10.1007/s11199-020-01147-9
   Heyder A, 2017, SEX ROLES, V77, P72, DOI 10.1007/s11199-016-0683-1
   Heyder A, 2015, SOC PSYCHOL EDUC, V18, P467, DOI 10.1007/s11218-015-9303-0
   Heyder A, 2013, SEX ROLES, V69, P605, DOI 10.1007/s11199-013-0309-9
   Hirokawa K, 2007, SEX ROLES, V56, P517, DOI 10.1007/s11199-007-9190-8
   Hirschy AJ, 2002, PERS INDIV DIFFER, V32, P183, DOI 10.1016/S0191-8869(01)00003-4
   Huyge E, 2015, GENDER EDUC, V27, P1, DOI 10.1080/09540253.2014.972921
   Jackson C, 2002, GENDER EDUC, V14, P37, DOI 10.1080/09540250120098870
   Jackson C, 2009, J GENDER STUD, V18, P341, DOI 10.1080/09589230903260019
   Jewell JA, 2014, SOC DEV, V23, P137, DOI 10.1111/sode.12042
   Jöstl G, 2012, Z PSYCHOL, V220, P109, DOI 10.1027/2151-2604/a000102
   Jones S, 2004, BRIT J SOCIOL EDUC, V25, P547, DOI 10.1080/0142569042000252044
   Kessels U, 2005, EUR J PSYCHOL EDUC, V20, P309, DOI 10.1007/BF03173559
   Kessels U, 2020, SOC PSYCHOL EDUC, V23, P583, DOI 10.1007/s11218-020-09550-6
   Kessels U, 2014, EDUC RES-UK, V56, P220, DOI 10.1080/00131881.2014.898916
   Kessels U, 2013, LEARN INDIVID DIFFER, V23, P234, DOI 10.1016/j.lindif.2012.09.013
   Kline R., 2015, Principles and Practice of Structural EquationModeling, DOI DOI 10.1126/SCITRANSLMED.3002085
   Kling KC, 1999, PSYCHOL BULL, V125, P470, DOI 10.1037/0033-2909.125.4.470
   Knox M, 1998, SEX ROLES, V39, P61, DOI 10.1023/A:1018877716225
   Koenig AM, 2011, PSYCHOL BULL, V137, P616, DOI 10.1037/a0023557
   Korlat S, 2022, EUR J DEV PSYCHOL, V19, P64, DOI 10.1080/17405629.2020.1865143
   Krahé B, 2007, Z SOZIALPSYCHOL, V38, P195, DOI 10.1024/0044-3514.38.3.195
   Lyng ST, 2009, MEN MASC, V11, P462, DOI 10.1177/1097184X06298780
   MAJOR B, 1979, SEX ROLES, V5, P63, DOI 10.1007/BF00289346
   Mandal E., 2019, SOCIAL PSYCHOL B, V14, DOI DOI 10.32872/SPB.V14I1.33507
   Markland D, 2007, PERS INDIV DIFFER, V42, P851, DOI 10.1016/j.paid.2006.09.023
   Martin AJ, 2003, AUST PSYCHOL, V38, P31, DOI 10.1080/00050060310001706997
   Martin CL, 2002, PSYCHOL BULL, V128, P903, DOI 10.1037//0033-2909.128.6.903
   Maxwell SE, 2007, PSYCHOL METHODS, V12, P23, DOI 10.1037/1082-989X.12.1.23
   McClelland DavidC., 1953, ACHIEVEMENT MOTIVE, DOI DOI 10.1037/11144-000
   McGeown SP, 2020, EDUC PSYCHOL-UK, V40, P103, DOI 10.1080/01443410.2019.1640349
   Moore JSB, 2018, EDUC PSYCHOL PRACT, V34, P113, DOI 10.1080/02667363.2017.1411786
   Morris EW, 2008, GENDER SOC, V22, P728, DOI 10.1177/0891243208325163
   Myers D.G., 1996, Social psychology, V5th
   ORLOFSKY JL, 1981, PSYCHOL WOMEN QUART, V6, P218, DOI 10.1111/j.1471-6402.1981.tb00409.x
   Otterpohl N, 2020, SOC DEV, V29, P143, DOI 10.1111/sode.12391
   Pajares F, 2001, CONTEMP EDUC PSYCHOL, V26, P366, DOI 10.1006/ceps.2000.1069
   Piche C., 1991, European Journal of Psychology of Education, V6, P423, DOI [10.1007/BF03172775, DOI 10.1007/BF03172775]
   Matud MP, 2019, INT J ENV RES PUB HE, V16, DOI 10.3390/ijerph16193531
   Pournelle G. H., 1953, Journal of Mammalogy, V34, P133, DOI 10.1890/0012-9658(2002)083[1421:SDEOLC]2.0.CO;2
   Radziwillowicz W, 2014, HEALTH PSYCHOL REP, V2, P132, DOI 10.5114/hpr.2014.43920
   Reiss Kristina., 2016, PISA 2015 STUDIE ZWI
   Rudman L. A., 2008, SOCIAL PSYCHOL GENDE
   Schöne C, 2015, FRONT PSYCHOL, V6, DOI 10.3389/fpsyg.2015.01573
   Schone C., 2016, SELBSTWERTINVENTAR K, DOI [10.13140/RG.2.1.3583.5607, DOI 10.13140/RG.2.1.3583.5607]
   Severiens S, 1998, BRIT J EDUC PSYCHOL, V68, P595, DOI 10.1111/j.2044-8279.1998.tb01315.x
   SHARPE MJ, 1995, SEX ROLES, V33, P1, DOI 10.1007/BF01547932
   Smiler AP, 2006, SEX ROLES, V55, P621, DOI 10.1007/s11199-006-9118-8
   Smiler AP, 2004, SEX ROLES, V50, P15, DOI 10.1023/B:SERS.0000011069.02279.4c
   Spence J.T., 1974, The Personal Attributes Questionnaire: A Measure of Sex Role Stereotypes and Masculinity-Femininity
   SPENCE JT, 1980, PSYCHOL WOMEN QUART, V5, P147, DOI 10.1111/j.1471-6402.1980.tb00951.x
   STEIN JA, 1992, SEX ROLES, V26, P465, DOI 10.1007/BF00289869
   Steinmayr R, 2008, EUR J PERSONALITY, V22, P185, DOI 10.1002/per.676
   Steinmayr R, 2019, FRONT PSYCHOL, V10, DOI 10.3389/fpsyg.2019.01730
   Steinmayr R, 2017, PERS INDIV DIFFER, V105, P107, DOI 10.1016/j.paid.2016.09.032
   Steinmayr R, 2009, SEX ROLES, V61, P736, DOI 10.1007/s11199-009-9675-8
   Steinmayr R, 2009, LEARN INDIVID DIFFER, V19, P80, DOI 10.1016/j.lindif.2008.05.004
   Strage A, 1997, ADOLESCENCE, V32, P299
   TESSLER RC, 1972, J PERS SOC PSYCHOL, V21, P318, DOI 10.1037/h0032321
   THOMPSON EH, 1992, SEX ROLES, V27, P573, DOI 10.1007/BF02651094
   Tobin DD, 2010, PSYCHOL REV, V117, P601, DOI 10.1037/a0018936
   van der Kaap-Deeder J, 2016, PSYCHOL BELG, V56, P143, DOI 10.5334/pb.277
   van Hek M, 2018, SCH EFF SCH IMPROV, V29, P1, DOI 10.1080/09243453.2017.1382540
   Vantieghem W, 2018, YOUTH SOC, V50, P377, DOI 10.1177/0044118X15602268
   Verniers C, 2016, BRIT J EDUC PSYCHOL, V86, P369, DOI 10.1111/bjep.12111
   VOLLMER F, 1986, SEX ROLES, V14, P351, DOI 10.1007/BF00288420
   Voyer D, 2014, PSYCHOL BULL, V140, P1174, DOI 10.1037/a0036620
   WHITLEY BE, 1993, PERS SOC PSYCHOL B, V19, P363, DOI 10.1177/0146167293194001
   WHITLEY BE, 1988, SEX ROLES, V18, P419, DOI 10.1007/BF00288393
   WHITLEY BE, 1985, SEX ROLES, V12, P207, DOI 10.1007/BF00288048
   Wigfield A, 2000, CONTEMP EDUC PSYCHOL, V25, P68, DOI 10.1006/ceps.1999.1015
   WINCH RF, 1965, SOC FORCES, V44, P255
   Wojciszke B, 2011, EUR J SOC PSYCHOL, V41, P617, DOI 10.1002/ejsp.791
   Wolfram HJ, 2009, SEX ROLES, V60, P114, DOI 10.1007/s11199-008-9493-4
   Wolter IB, 2016, EUR J DEV PSYCHOL, V13, P681, DOI 10.1080/17405629.2016.1175343
   Yavorsky J., 2015, High school boys, gender, and academic achievement: Does masculinity negatively impact boys' grade point averages
   Yavorsky JE, 2019, SOCIOL SCI, V6, P661, DOI 10.15195/v6.a25
   Yu JL, 2021, J YOUTH ADOLESCENCE, V50, P336, DOI 10.1007/s10964-020-01293-z
   ZAJONC RB, 1968, J PERS SOC PSYCHOL, V9, P1, DOI 10.1037/h0025848
   Zuckerman M, 2016, J RES PERS, V64, P34, DOI 10.1016/j.jrp.2016.07.007
NR 127
TC 1
Z9 1
U1 6
U2 27
PU SPRINGER/PLENUM PUBLISHERS
PI NEW YORK
PA 233 SPRING ST, NEW YORK, NY 10013 USA
SN 0360-0025
EI 1573-2762
J9 SEX ROLES
JI Sex Roles
PD MAR
PY 2022
VL 86
IS 5-6
BP 379
EP 394
DI 10.1007/s11199-021-01270-1
EA FEB 2022
PG 16
WC Psychology, Developmental; Psychology, Social; Women's Studies
WE Social Science Citation Index (SSCI)
SC Psychology; Women's Studies
GA ZP1GV
UT WOS:000759004100001
OA hybrid, Green Published
DA 2024-07-15
ER

PT J
AU De Castella, K
   Byrne, D
   Covington, M
AF De Castella, Krista
   Byrne, Don
   Covington, Martin
TI Unmotivated or Motivated to Fail? A Cross-Cultural Study of Achievement
   Motivation, Fear of Failure, and Student Disengagement
SO JOURNAL OF EDUCATIONAL PSYCHOLOGY
LA English
DT Article
DE fear of failure; achievement; motivation; self-handicapping; defensive
   pessimism
ID PERFORMANCE-APPROACH GOALS; CLAIMED SELF-HANDICAPS; DEFENSIVE PESSIMISM;
   LEARNED HELPLESSNESS; ASIAN-AMERICAN; ACADEMIC-ACHIEVEMENT; AFFECTIVE
   RESPONSES; PERSONALITY-TRAITS; TEST ANXIETY; SUCCESS
AB A classic distinction in the literature on achievement and motivation is between fear of failure and success orientations. From the perspective of self-worth theory, these motives are not bipolar constructs but dimensions that interact in ways that make some students particularly vulnerable to underachievement and disengagement from school. The current study employs the quadripolar model of need achievement (Covington, 1992; Covington & Omelich, 1988) to explore how these approach and avoidance orientations are related to self-handicapping, defensive pessimism, and helplessness in Eastern and Western settings. Although there have been numerous calls for research of this kind across cultures (Elliott & Bempechat, 2002; Jose & Kilburg, 2007; Pintrich, 2003), little exists in the field to date. In Study 1, with 1,423 Japanese high school students, helplessness and self-handicapping were found to be highest when students were low in success orientation and high in fear of failure. These findings were replicated in Study 2 with 643 Australian students and extended to measures of truancy, disengagement, and self-reported academic achievement. Consistent with self-worth theory, success orientation largely moderated the relationship between fear of failure and academic engagement in both cultures. These results suggest that in the absence of firm achievement goals, fear of failure is associated with a range of maladaptive self-protective strategies. The current project thus represents a unique application of self-worth theory to achievement dynamics and clarifies substantive issues relevant to self-handicapping and disengagement across cultures.
C1 [De Castella, Krista; Byrne, Don] Australian Natl Univ, Dept Psychol, Canberra, ACT, Australia.
   [Covington, Martin] Univ Calif Berkeley, Dept Psychol, Berkeley, CA 94720 USA.
C3 Australian National University; University of California System;
   University of California Berkeley
RP De Castella, K (corresponding author), 290 Page St, San Francisco, CA 94102 USA.
EM krista1@stanford.edu
CR ABRAMSON LY, 1978, J ABNORM PSYCHOL, V87, P49, DOI 10.1037/0021-843X.87.1.49
   Aiken L. S, 1991, Multiple Regression: Testing and Interpreting Interactions
   AMES C, 1992, J EDUC PSYCHOL, V84, P261, DOI 10.1037/0022-0663.84.3.261
   [Anonymous], 1982, ACHIEVEMENT STRESS A
   [Anonymous], 1971, 45 ACT
   [Anonymous], THEORY ACHIEVEMENT B
   ATKINSON JW, 1957, PSYCHOL REV, V64, P359, DOI 10.1037/h0043445
   ATKINSON JW, 1960, J ABNORM SOC PSYCH, V60, P52, DOI 10.1037/h0041119
   BAIRD L, 1976, RES MONOGRAPH, V7
   Barron KE, 2001, J PERS SOC PSYCHOL, V80, P706, DOI 10.1037//0022-3514.80.5.706
   Beery R. G., 1975, PERS GUID J, V54, P191, DOI [10.1002/j.2164-4918.1975.tb04220.x, DOI 10.1002/J.2164-4918.1975.TB04220.X]
   Burhans KK, 1995, CHILD DEV, V66, P1719, DOI 10.2307/1131906
   CANTOR N, 1989, SOC COGNITION, V7, P92, DOI 10.1521/soco.1989.7.2.92
   CARVER CS, 1994, J PERS SOC PSYCHOL, V67, P319, DOI 10.1037/0022-3514.67.2.319
   Cassady J., 2001, Practical Assessment, Research Evaluation, V7, DOI DOI 10.7275/5HYM-Y754
   Chang EC, 2003, J PERS SOC PSYCHOL, V84, P569, DOI 10.1037/0022-3514.84.3.569
   Chang EC, 1996, J COUNS PSYCHOL, V43, P113, DOI 10.1037/0022-0167.43.1.113
   Chang EC, 2002, J COUNS PSYCHOL, V49, P47, DOI 10.1037//0022-0167.49.1.47
   Chen FF, 2007, STRUCT EQU MODELING, V14, P464, DOI 10.1080/10705510701301834
   COHEN J, 1983, APPL PSYCH MEAS, V7, P249, DOI 10.1177/014662168300700301
   Conroy DE, 2003, STRUCT EQU MODELING, V10, P401, DOI 10.1207/S15328007SEM1003_4
   Conroy DE, 2004, ANXIETY STRESS COPIN, V17, P271, DOI 10.1080/1061580042000191642
   Conroy DE, 2002, J APPL SPORT PSYCHOL, V14, P76, DOI 10.1080/10413200252907752
   Conroy DE, 2001, ANXIETY STRESS COPIN, V14, P431, DOI 10.1080/10615800108248365
   Covington M.V., 1988, ANXIETY RES, V1, P165, DOI DOI 10.1080/08917778808248717
   Covington M. V., 1992, MAKING GRADE SELF WO, DOI [10.1017/CBO9781139173582, DOI 10.1017/CB09781139173582]
   Covington M.V., 1991, Stress and emotion: anxiety, anger, curiosity, P85
   Covington M.V., 1976, Self-worth and school learning
   COVINGTON MV, 1984, ELEM SCHOOL J, V85, P5, DOI 10.1086/461388
   Covington MV, 2000, ANNU REV PSYCHOL, V51, P171, DOI 10.1146/annurev.psych.51.1.171
   COVINGTON MV, 1985, J EDUC PSYCHOL, V77, P446, DOI 10.1037/0022-0663.77.4.446
   Covington MV, 2001, EDUC PSYCHOL REV, V13, P157, DOI 10.1023/A:1009009219144
   DECHARMS R, 1965, J PERS SOC PSYCHOL, V1, P558, DOI 10.1037/h0022021
   Deppe RK, 1996, J PERS SOC PSYCHOL, V70, P868, DOI 10.1037/0022-3514.70.4.868
   Donnellan MB, 2008, EDUC PSYCHOL MEAS, V68, P643, DOI 10.1177/0013164407310125
   Dweck C.S., 1985, Research on motivation in education, P289
   DWECK CS, 1988, PSYCHOL REV, V95, P256, DOI 10.1037/0033-295X.95.2.256
   DWECK CS, 1975, J PERS SOC PSYCHOL, V31, P674, DOI 10.1037/h0077149
   Eaton MJ, 1997, J EDUC PSYCHOL, V89, P433, DOI 10.1037/0022-0663.89.3.433
   Elliot AJ, 2002, J PERS SOC PSYCHOL, V82, P804, DOI 10.1037/0022-3514.82.5.804
   Elliot AJ, 2001, J PERS SOC PSYCHOL, V80, P501, DOI 10.1037//0022-3514.80.3.501
   Elliot AJ, 1997, J PERS SOC PSYCHOL, V72, P218, DOI 10.1037/0022-3514.72.1.218
   Elliot AJ, 2003, J PERS, V71, P369, DOI 10.1111/1467-6494.7103005
   Elliot AJ, 2001, EDUC PSYCHOL REV, V13, P73, DOI 10.1023/A:1009009018235
   ELLIOTT ES, 1988, J PERS SOC PSYCHOL, V54, P5, DOI 10.1037/0022-3514.54.1.5
   Elliott Julian G, 2002, New Dir Child Adolesc Dev, P7
   FEATHER NT, 1963, J ABNORM PSYCHOL, V66, P604, DOI 10.1037/h0044576
   FEATHER NT, 1961, J ABNORM SOC PSYCH, V63, P552, DOI 10.1037/h0045671
   FINCHAM FD, 1989, CHILD DEV, V60, P138, DOI 10.2307/1131079
   Gray J.A., 1991, Explorations in temperament: International perspectives on theory and measurement, P105, DOI [10.1007/978-1-4899-0643-4, DOI 10.1007/978-1-4899-0643-4_8, DOI 10.1007/978-1-4899-0643-4, 10.1007/978-1-4899-0643-48, DOI 10.1007/978-1-4899-0643-48]
   Green J, 2007, LEARN INDIVID DIFFER, V17, P269, DOI 10.1016/j.lindif.2006.12.003
   Harackiewicz JM, 2000, J EDUC PSYCHOL, V92, P316, DOI 10.1037//0022-0663.92.2.316
   Harackiewicz JM, 2002, J EDUC PSYCHOL, V94, P562, DOI 10.1037//0022-0663.94.3.562
   HARRIS RN, 1986, J PERS SOC PSYCHOL, V51, P1191, DOI 10.1037/0022-3514.51.6.1191
   Hawkins J.N., 1994, Motivation: Theory and research, P101
   Heine SJ, 2001, J CROSS CULT PSYCHOL, V32, P434, DOI 10.1177/0022022101032004004
   Heine SJ, 2002, J PERS SOC PSYCHOL, V82, P903, DOI 10.1037//0022-3514.82.6.903
   Heine SJ, 1999, PSYCHOL REV, V106, P766, DOI 10.1037/0033-295X.106.4.766
   Heine SJ, 2001, J PERS SOC PSYCHOL, V81, P599, DOI 10.1037//0022-3514.81.4.599
   Heine SJ, 2008, PSYCHOL SCI, V19, P309, DOI 10.1111/j.1467-9280.2008.02085.x
   Heine SJ, 2007, PERS SOC PSYCHOL REV, V11, P4, DOI 10.1177/1088868306294587
   Howell AJ, 2009, LEARN INDIVID DIFFER, V19, P151, DOI 10.1016/j.lindif.2008.08.006
   Hu L.T., 1995, STRUCTURAL EQUATION, P76, DOI DOI 10.1080/10705519909540118
   Ip G.W.M., 1995, Asian Journal of Psychology, V1, P29
   JONES EE, 1978, PERS SOC PSYCHOL B, V4, P200, DOI 10.1177/014616727800400205
   Jose PE, 2007, ANXIETY STRESS COPIN, V20, P283, DOI 10.1080/10615800701272519
   Kearns H, 2007, BEHAV CHANGE, V24, P157, DOI 10.1375/bech.24.3.157
   Kodama M., 2005, JAPANESE HLTH PSYCHO, V12, P27
   Kudo E, 2003, J CROSS CULT PSYCHOL, V34, P511, DOI 10.1177/0022022103256475
   Kuncel NR, 2005, REV EDUC RES, V75, P63, DOI 10.3102/00346543075001063
   Linnenbrink EA, 2005, J EDUC PSYCHOL, V97, P197, DOI 10.1037/0022-0663.97.2.197
   MARKUS HR, 1991, PSYCHOL REV, V98, P224, DOI 10.1037/0033-295X.98.2.224
   Martin AJ, 2001, AM EDUC RES J, V38, P583, DOI 10.3102/00028312038003583
   Martin AJ, 2003, J EDUC PSYCHOL, V95, P617, DOI 10.1037/0022-0663.95.3.617
   Martin AJ, 2003, CONTEMP EDUC PSYCHOL, V28, P1, DOI 10.1016/S0361-476X(02)00008-5
   Martin AJ, 2003, AUST PSYCHOL, V38, P31, DOI 10.1080/00050060310001706997
   Martin AJ, 2001, J EDUC PSYCHOL, V93, P87, DOI 10.1037//0022-0663.93.1.87
   MARTIN AJ, 1998, THESIS U W SYDNEY MA
   Martin AJ, 2008, CONTEMP EDUC PSYCHOL, V33, P239, DOI 10.1016/j.cedpsych.2006.11.003
   Martin AJ, 2010, INT J TEST, V10, P274, DOI 10.1080/15305058.2010.482220
   Martin KA, 2002, SELF IDENTITY, V1, P337, DOI 10.1080/15298860290106814
   Matsumoto D, 2001, J CROSS CULT PSYCHOL, V32, P478, DOI 10.1177/0022022101032004007
   McClelland DavidC., 1953, ACHIEVEMENT MOTIVE, DOI DOI 10.1037/11144-000
   MCCLELLAND DC, 1965, AM PSYCHOL, V20, P321, DOI 10.1037/h0022225
   McInerney DM, 2006, MALAYS J LEARN INSTR, V3, P1
   Midgley C, 1996, J EDUC PSYCHOL, V88, P423, DOI 10.1037/0022-0663.88.3.423
   MIDGLEY C, 1995, J EARLY ADOLESCENCE, V15, P389, DOI 10.1177/0272431695015004001
   Midgley C, 2001, J EDUC PSYCHOL, V93, P77, DOI 10.1037//0022-0663.93.1.77
   Midgley C, 2001, CONTEMP EDUC PSYCHOL, V26, P61, DOI 10.1006/ceps.2000.1041
   Midgley C., 1998, Manual for the Patterns of Adaptive Learning Survey (PALS)
   Mobley M, 2005, J COUNS PSYCHOL, V52, P629, DOI 10.1037/0022-0167.52.4.629
   MOULTON RW, 1965, J PERS SOC PSYCHOL, V1, P399, DOI 10.1037/h0021749
   NOREM JK, 1986, COGNITIVE THER RES, V10, P347, DOI 10.1007/BF01173471
   NOREM JK, 1986, J PERS SOC PSYCHOL, V51, P1208, DOI 10.1037/0022-3514.51.6.1208
   Norem JK, 2008, SOC PERSONAL PSYCHOL, V2, P121, DOI 10.1111/j.1751-9004.2007.00053.x
   Nurmi JE, 1995, EUR J PSYCHOL ASSESS, V11, P108, DOI 10.1027/1015-5759.11.2.108
   Nurmi JE, 2003, CONTEMP EDUC PSYCHOL, V28, P59, DOI 10.1016/S0361-476X(02)00014-0
   Ommundsen Y., 2001, Psychology of Sport and Exercise, V2, P139, DOI 10.1016/S1469-0292(00)00019-4
   Otsuka S., 2005, Change: Transformations in Education, V8, P91, DOI DOI 10.3316/AEIPT.153844
   Pintrich PR, 2000, J EDUC PSYCHOL, V92, P544, DOI 10.1037/0022-0663.92.3.544
   Pintrich PR, 2003, J EDUC PSYCHOL, V95, P667, DOI 10.1037/0022-0663.95.4.667
   Pualengco RP, 2009, ASIAN J SOC PSYCHOL, V12, P12, DOI 10.1111/j.1467-839X.2008.01265.x
   Pulford BD, 2005, PERS INDIV DIFFER, V39, P727, DOI 10.1016/j.paid.2005.02.008
   Purdie N, 1996, AM EDUC RES J, V33, P845, DOI 10.3102/00028312033004845
   RHODEWALT F, 1995, BASIC APPL SOC PSYCH, V16, P397, DOI 10.1207/s15324834basp1604_1
   RHODEWALT F, 1991, J RES PERS, V25, P402, DOI 10.1016/0092-6566(91)90030-T
   RHODEWALT F, 1994, J PERS, V62, P67, DOI 10.1111/j.1467-6494.1994.tb00795.x
   Rhodewalt F., 1990, SELF HANDICAPPING PA, P69, DOI DOI 10.1007/978-1-4899-0861-2_3
   Riggs J.M., 1992, Achievement and motivation: A social-developmental perspective, P244
   Sagie A, 1996, J ORGAN BEHAV, V17, P431, DOI 10.1002/(SICI)1099-1379(199609)17:5<431::AID-JOB771>3.3.CO;2-O
   Schmalt HD, 1999, J RES PERS, V33, P109, DOI 10.1006/jrpe.1999.2245
   Schmitt DP, 2007, J CROSS CULT PSYCHOL, V38, P173, DOI 10.1177/0022022106297299
   Shaw E. J., 2009, 20095 COLL BOARD
   Sideridis GD, 2005, J EDUC PSYCHOL, V97, P366, DOI 10.1037/0022-0663.97.3.366
   Smith L, 2002, CONTEMP EDUC PSYCHOL, V27, P471, DOI 10.1006/ceps.2001.1105
   STIPEK DJ, 1989, J EDUC PSYCHOL, V81, P384, DOI 10.1037/0022-0663.81.3.384
   STRUBE MJ, 1986, BASIC APPL SOC PSYCH, V7, P211, DOI 10.1207/s15324834basp0703_4
   Sue S, 2003, PSYCHOL ASSESSMENT, V15, P306, DOI 10.1037/1040-3590.15.3.306
   Tabachnick, 2007, USING MULTIVARIATE S, V5th
   Tanaka A, 2001, PSYCHOL REP, V88, P123, DOI 10.2466/PR0.88.1.123-135
   Thompson T, 1995, J EDUC PSYCHOL, V87, P598, DOI 10.1037/0022-0663.87.4.598
   Thompson T, 1999, PERS INDIV DIFFER, V26, P887, DOI 10.1016/S0191-8869(98)00190-1
   Thompson T, 2007, EDUC PSYCHOL-UK, V27, P111, DOI 10.1080/01443410601061512
   Trumbull E., 2011, SCH COMMUNITY J, V21, P25
   Urdan T, 1998, AM EDUC RES J, V35, P101, DOI 10.3102/00028312035001101
   Urdan TC, 1997, ADV MOTIV A, V10, P99
   Van de Vijver F., 1997, Handbook of cross-cultural psychology, V1, P257
   WEINER B, 1970, J PERS SOC PSYCHOL, V15, P1, DOI 10.1037/h0029211
   Weiner B., 1972, THEORIES MOTIVATION
   Yamawaki N, 2004, COGNITION EMOTION, V18, P233, DOI 10.1080/02699930341000004
   Ziegert DI, 2001, CHILD DEV, V72, P609, DOI 10.1111/1467-8624.00300
   Ziegler M, 2010, J INDIVID DIFFER, V31, P15, DOI 10.1027/1614-0001/a000002
   Zuckerman M, 2005, J PERS, V73, P411, DOI 10.1111/j.1467-6494.2005.00314.x
   Zusho A, 2005, LEARN INDIVID DIFFER, V15, P141, DOI 10.1016/j.lindif.2004.11.003
NR 134
TC 106
Z9 186
U1 14
U2 238
PU AMER PSYCHOLOGICAL ASSOC
PI WASHINGTON
PA 750 FIRST ST NE, WASHINGTON, DC 20002-4242 USA
SN 0022-0663
EI 1939-2176
J9 J EDUC PSYCHOL
JI J. Educ. Psychol.
PD AUG
PY 2013
VL 105
IS 3
BP 861
EP 880
DI 10.1037/a0032464
PG 20
WC Psychology, Educational
WE Social Science Citation Index (SSCI)
SC Psychology
GA 196CY
UT WOS:000322752200021
OA Green Submitted
DA 2024-07-15
ER

PT J
AU Anthony, CJ
   Styck, KM
   Volpe, RJ
   Robert, CR
AF Anthony, Christopher J.
   Styck, Kara M.
   Volpe, Robert J.
   Robert, Christopher R.
TI Using Many-Facet Rasch Measurement and Generalizability Theory to
   Explore Rater Effects for Direct Behavior Rating-Multi-Item Scales
SO SCHOOL PSYCHOLOGY
LA English
DT Article
DE Direct Behavior Ratings; rater effects; socioemotional and behavioral
   assessment; many-facet Rasch measurement; generalizability theory
ID ACADEMIC ENGAGEMENT; SOCIAL-BEHAVIOR; SINGLE-ITEM; DEPENDABILITY; DBR
AB Although originally conceived of as a marriage of direct behavioral observation and indirect behavior rating scales, recent research has indicated that Direct Behavior Ratings (DBRs) are affected by rater idiosyncrasies (rater effects) similar to other indirect forms of behavioral assessment. Most of this research has been conducted using generalizability theory (GT), yet another approach, many-facet Rasch measurement (MFRM), has recently been utilized to illuminate the previously opaque nature of these rater idiosyncrasies. The purpose of this study was to utilize both approaches (GT and MFRM) to consider rater effects with 126 second- through fifth-grade students who were rated on two DBR-Multi-Item Scales by four raters (22 of these ratings were fully crossed). Results indicated the presence of rater effects and revealed nuances about their nature, including showing differences across construct domains, identifying items that are potentially more susceptible to rater effects than others, and isolating specific raters who appear to have been more susceptible to rater effects than other raters. These findings further indicate the indirect nature of DBRs and offer potential avenues for addressing and ameliorating rater effects in research and practice.
   Impact and Implications Our study examined whether scores on a popular behavioral assessment, Direct Behavior Ratings-Multi-Item Scales (DBR-MIS), were affected by rater effects, which refer to score differences attributable to rater characteristics rather than student behavior. We used two methodologies that enable a fine-grained examination of these rater effects. Our results illuminated nuanced features of DBR-MIS that hold promise to better address rater effects in future research and practice.
C1 [Anthony, Christopher J.] Univ Florida, Sch Special Educ, Sch Psychol & Early Childhood Studies, 1820 Norman Hall, Gainesville, FL 32611 USA.
   [Styck, Kara M.] Northern Illinois Univ, Dept Psychol, De Kalb, IL 60115 USA.
   [Volpe, Robert J.] Northeastern Univ, Dept Appl Psychol, Boston, MA 02115 USA.
   [Robert, Christopher R.] Boys Town Washington DC, Washington, DC USA.
C3 State University System of Florida; University of Florida; Northern
   Illinois University; Northeastern University
RP Anthony, CJ (corresponding author), Univ Florida, Sch Special Educ, Sch Psychol & Early Childhood Studies, 1820 Norman Hall, Gainesville, FL 32611 USA.
EM canthony@coe.ufl.edu
RI Volpe, Robert J/JCE-1208-2023
OI Anthony, Christopher/0000-0003-1883-8322; Styck,
   Kara/0000-0002-3642-8530; Robert, Christopher/0000-0002-0466-0036
CR Anthony CJ, 2022, SCHOOL PSYCHOL REV, V51, P25, DOI 10.1080/2372966X.2020.1827681
   Briesch AM, 2014, J SCHOOL PSYCHOL, V52, P13, DOI 10.1016/j.jsp.2013.11.008
   Briesch AM, 2010, SCHOOL PSYCHOL REV, V39, P408
   Chafouleas S.M., 2011, Education and Treatment of Children, V34, P575, DOI [10.1353/etc.2011.0034, DOI 10.1353/ETC.2011.0034]
   Chafouleas SM, 2007, SCHOOL PSYCHOL REV, V36, P63
   Chafouleas SM, 2012, J SCHOOL PSYCHOL, V50, P317, DOI 10.1016/j.jsp.2011.11.007
   Chafouleas SM, 2009, ASSES EFF INTERV, V34, P195, DOI 10.1177/1534508409340391
   Chafouleas SM, 2010, J SCHOOL PSYCHOL, V48, P219, DOI 10.1016/j.jsp.2010.02.001
   Chafouleas SM, 2009, EDUC PSYCHOL MEAS, V69, P157, DOI 10.1177/0013164408322005
   Christ TJ, 2010, EDUC PSYCHOL MEAS, V70, P825, DOI 10.1177/0013164410366695
   DiPerna J.C., 2000, The Academic Competence Evaluation Scales
   Eckes T., 2009, Reference supplement to the manual for relating language examinations to the Common European Framework of Reference for Languages: Learning, teaching, assessment Section H, P1
   Engelhard G., 2018, Invariant measurement with raters and rating scales: Rasch models for rater-mediated assessments, DOI [10.4324/9781315766829, DOI 10.4324/9781315766829]
   Gresham F., 2007, Social skills improvement system rating scales, DOI DOI 10.1007/S00586-009-0944-6
   Linacre, ESTIMATION CONSIDERA
   Linacre J.M., 2000, Development of Computerised Middle School Achievement Tests, V69, P1
   Linacre J.M., 2018, Facets Rasch model computer program
   Linacre J.M., 1994, RASCH MEASUREMENT T, V8, P370
   Myford Carol M, 2003, J Appl Meas, V4, P386
   Styck KM, 2021, J SCHOOL PSYCHOL, V86, P198, DOI 10.1016/j.jsp.2021.01.001
   Volpe RJ, 2020, SCH MENT HEALTH, V12, P77, DOI 10.1007/s12310-019-09338-w
   Volpe RJ, 2012, SCHOOL PSYCHOL REV, V41, P246
   Whitcomb S., 2012, Behavioral, social, and emotional assessment of children and adolescents, V4th ed., DOI [10.4324/9780203818596, DOI 10.4324/9780203818596]
   Wind SA, 2018, EDUC PSYCHOL MEAS, V78, P679, DOI 10.1177/0013164417703733
NR 24
TC 5
Z9 5
U1 0
U2 2
PU EDUCATIONAL PUBLISHING FOUNDATION-AMERICAN PSYCHOLOGICAL ASSOC
PI WASHINGTON
PA 750 FIRST ST, NE, WASHINGTON, DC 20002-4242 USA
SN 2578-4218
EI 2578-4226
J9 SCHOOL PSYCHOL
JI School Psychol.
PD MAR
PY 2023
VL 38
IS 2
BP 119
EP 128
DI 10.1037/spq0000518
EA SEP 2022
PG 10
WC Psychology, Educational
WE Social Science Citation Index (SSCI)
SC Psychology
GA L2LZ6
UT WOS:000860917600001
PM 36174169
DA 2024-07-15
ER

PT J
AU Zhoc, KCH
   Webster, BJ
   King, RB
   Li, JCH
   Chung, TSH
AF Zhoc, Karen C. H.
   Webster, Beverley J.
   King, Ronnel B.
   Li, Johnson C. H.
   Chung, Tony S. H.
TI Higher Education Student Engagement Scale (HESES): Development and
   Psychometric Evidence
SO RESEARCH IN HIGHER EDUCATION
LA English
DT Article
DE Student engagement; Higher education; National Survey of Student
   Engagement (NSSE); Confirmatory factor analysis (CFA); Factor structure;
   Measurement
ID FIT INDEXES; INFORMATION-TECHNOLOGY; EMOTIONAL INTELLIGENCE; SCHOOL;
   SELF; EXPERIENCES; VALIDITY; OUTCOMES
AB This study describes the development and validation of the Higher Education Student Engagement Scale (HESES). The psychometric evaluations of the scale included: (i) factor structure, (ii) internal consistency, and (iii) criterion validity. The HESES was developed based on our proposed five-factor model of student engagement, which was evolved from Finn and Zimmer's ( In: Christenson SL, Reschly AL, Wylie C (eds) Handbook of research on student engagement. Springer, New York, 2012) student engagement model taken into account the distinctive characteristics in higher education. The five main facets of student engagement include: (1) academic engagement, (2) cognitive engagement, (3) social engagement with peers, (4) social engagement with teachers, and (5) affective engagement. The HESES was developed from the 61-item First Year Engagement Scales (FYES). For brevity, it was trimmed into a 28-item scale having regard to the content validity, factor loadings and error variances of the items. The CFA results supported the correlated five-dimensional model with all the dimensions showing high internal consistency based on Cronbach's alpha coefficients. A multi-group CFA also rendered the structure as gender invariant. Its criterion validity was evidenced by its correlations with different student learning outcomes and more importantly, its predictive power in explaining variances of GPA (15%) and satisfaction of the university experience (29%). Different from the dominant behavioral perspective of student engagement in higher education, the HESES is based on a psychological perspective, streamlining student engagement as students' level of involvement in the learning process and a multi-faceted construct with academic, cognitive, social and affective dimensions. The implications and merits of the HESES are discussed.
C1 [Zhoc, Karen C. H.; King, Ronnel B.] Educ Univ Hong Kong, Fac Educ & Human Dev, Dept Curriculum & Instruct, Hong Kong, Peoples R China.
   [Webster, Beverley J.] RMIT Univ, Ho Chi Minh City, Vietnam.
   [Li, Johnson C. H.] Univ Manitoba, Dept Psychol, Winnipeg, MB, Canada.
   [Chung, Tony S. H.] Govt Hong Kong Special Adm Reg, Census & Stat Dept, Hong Kong, Peoples R China.
C3 Education University of Hong Kong (EdUHK); Royal Melbourne Institute of
   Technology (RMIT); University of Manitoba
RP Zhoc, KCH (corresponding author), Educ Univ Hong Kong, Fac Educ & Human Dev, Dept Curriculum & Instruct, Hong Kong, Peoples R China.
EM chzhoc@eduhk.hk
RI King, Ronnel B/AGZ-0675-2022; Zhoc, Karen CH/ITV-4083-2023
OI King, Ronnel B/0000-0003-1723-1748; KING, Ronnel
   Bornasal/0000-0002-0648-8508
CR Amelink C. T, 2005, THESIS
   ANDERSON JC, 1988, PSYCHOL BULL, V103, P411, DOI 10.1037/0033-2909.103.3.411
   [Anonymous], PROMOTING STUDENT EN
   [Anonymous], 1993, The Journal of Early Adolescence, DOI [10.1177/0272431693013001002, DOI 10.1177/0272431693013001002]
   [Anonymous], STUD ENG EXPL DIFF D
   [Anonymous], 1991, How college affects students: Findings and insights from twenty years of research
   Appleton JJ, 2008, PSYCHOL SCHOOLS, V45, P369, DOI 10.1002/pits.20303
   Astin A. W., 1993, WHAT MATTERS COLL 4, DOI DOI 10.2307/1176821
   Axelson R. D., 2010, Change Mag. High. Learn, V43, P38, DOI DOI 10.1080/00091383.2011.533096
   Badura AS, 2000, J COLL STUDENT DEV, V41, P471
   BENTLER PM, 1990, PSYCHOL BULL, V107, P238, DOI 10.1037/0033-2909.88.3.588
   Browne M.W., 1993, SOCIOL METHOD RES, P445
   Carini RM, 2006, RES HIGH EDUC, V47, P1, DOI 10.1007/s11162-005-8150-9
   Chang MJ, 2006, J HIGH EDUC-UK, V77, P430, DOI 10.1353/jhe.2006.0018
   Chen PSD, 2010, COMPUT EDUC, V54, P1222, DOI 10.1016/j.compedu.2009.11.008
   Cheung GW, 2002, STRUCT EQU MODELING, V9, P233, DOI 10.1207/S15328007SEM0902_5
   Coates H, 2005, QUAL HIGH EDUC, V11, P25, DOI 10.1080/13538320500074915
   Comrey A. L., 1992, 1 COURSE FACTOR ANAL, DOI DOI 10.4324/9781315827506-16
   Davies KA, 2010, J INDIVID DIFFER, V31, P198, DOI 10.1027/1614-0001/a000028
   Dowd AC, 2011, REV HIGH EDUC, V35, P17, DOI 10.1353/rhe.2011.0033
   Ehrmann S.C., 2004, LIBERAL EDUC, V90, P6
   Finn J., 2012, HDB RES STUDENT ENGA
   Fredricks J A., 2012, Handbook of research on student engagement
   Fredricks JA, 2004, REV EDUC RES, V74, P59, DOI 10.3102/00346543074001059
   Furrer C, 2003, J EDUC PSYCHOL, V95, P148, DOI 10.1037/0022-0663.95.1.148
   Guthrie J.T., 2000, HDB READING RES, V111, P403
   Hagel P, 2012, ASSESS EVAL HIGH EDU, V37, P475, DOI 10.1080/02602938.2010.545870
   Harper S.H., 2008, CREATING INCLUSIVE C, P1
   Hayduk LA, 2012, BMC MED RES METHODOL, V12, DOI 10.1186/1471-2288-12-159
   Hu LT, 1999, STRUCT EQU MODELING, V6, P1, DOI 10.1080/10705519909540118
   Hu SP, 2002, RES HIGH EDUC, V43, P555, DOI 10.1023/A:1020114231387
   Huebner AJ, 2003, J YOUTH ADOLESCENCE, V32, P453, DOI 10.1023/A:1025990419215
   Jimerson S.R., 2003, CALIFORNIA SCH PSYCH, V8, P7, DOI [DOI 10.1007/BF03340893, 10.1007/BF03340893, 10.1007/bf03340893]
   Juvonen J, 2012, HANDBOOK OF RESEARCH ON STUDENT ENGAGEMENT, P387, DOI 10.1007/978-1-4614-2018-7_18
   Kahu ER, 2013, STUD HIGH EDUC, V38, P758, DOI 10.1080/03075079.2011.598505
   Kezar A, 2006, J COLL STUDENT DEV, V47, P149, DOI 10.1353/csd.2006.0018
   Kong F, 2013, PERS INDIV DIFFER, V54, P197, DOI 10.1016/j.paid.2012.08.028
   Krause KL, 2008, ASSESS EVAL HIGH EDU, V33, P493, DOI 10.1080/02602930701698892
   Kuh G.D., 2009, Using student engagement data in institutional research, P5, DOI [10.1002/ir.283, https://doi.org/10.1002/ir.283, DOI 10.1002/IR.283]
   Kuh G.D., 2005, Change, V37, P44, DOI [DOI 10.3200/CHNG.37.4.44-51, 10.3200/CHNG.37.4.44-51]
   Kuh G. D., 2006, NAT S POSTS STUD SUC
   KUH GD, 1995, J HIGH EDUC-UK, V66, P123, DOI 10.2307/2943909
   Kuh GD, 2001, J COLL STUDENT DEV, V42, P217
   Kuh GD, 2008, J HIGH EDUC-UK, V79, P540, DOI 10.1353/jhe.0.0019
   Kuncel NR, 2005, REV EDUC RES, V75, P63, DOI 10.3102/00346543075001063
   Laird TFN, 2005, RES HIGH EDUC, V46, P211, DOI 10.1007/s11162-004-1600-y
   Lam SF, 2014, SCHOOL PSYCHOL QUART, V29, P213, DOI 10.1037/spq0000057
   Lam SF, 2012, HANDBOOK OF RESEARCH ON STUDENT ENGAGEMENT, P403, DOI 10.1007/978-1-4614-2018-7_19
   MacCallum RC, 1996, PSYCHOL METHODS, V1, P130, DOI 10.1037/1082-989X.1.2.130
   Marks HM, 2000, AM EDUC RES J, V37, P153, DOI 10.2307/1163475
   McNeely CA, 2002, J SCHOOL HEALTH, V72, P138, DOI 10.1111/j.1746-1561.2002.tb06533.x
   Mega C, 2014, J EDUC PSYCHOL, V106, P121, DOI 10.1037/a0033546
   MELOTH MS, 1994, AM EDUC RES J, V31, P138, DOI 10.3102/00028312031001138
   Mulaik SA, 2000, STRUCT EQU MODELING, V7, P36, DOI 10.1207/S15328007SEM0701_02
   Museus SD, 2012, CREATING CAMPUS CULTURES: FOSTERING SUCCESS AMONG RACIALLY DIVERSE STUDENT POPULATIONS, P106
   Newmann F.M., 1992, The significance and sources of student engagement: Student engagement and achievement in secondary schools, P11, DOI DOI 10.4236/OJAPPS.2014.45022
   Osterman KF, 2000, REV EDUC RES, V70, P323, DOI 10.2307/1170786
   Pascarella E. T., 2005, COLL AFFECTS STUDENT, V2
   Pascarella E.T., 2010, CHANGE, V42, P16, DOI [DOI 10.1080/00091380903449060, 10.1080/00091380903449060]
   Pike GR, 2005, J HIGH EDUC-UK, V76, P276, DOI 10.1353/jhe.2005.0021
   Reeve J, 2011, CONTEMP EDUC PSYCHOL, V36, P257, DOI 10.1016/j.cedpsych.2011.05.002
   REISE SP, 1993, PSYCHOL BULL, V114, P552, DOI 10.1037/0033-2909.114.3.552
   Reschly A., 2006, CHILDRENS NEEDS 3 UN, P103
   Robinson CC, 2008, J EDUC BUS, V84, P101, DOI 10.3200/JOEB.84.2.101-109
   Roby D., 2004, Educational Research Quarterly, V28, P3, DOI [10.1017/CBO9781107415324.004, DOI 10.1017/CBO9781107415324.004]
   Sax L.J., 2008, GENDER GAP COLL MAXI
   Skinner EA, 2012, HANDBOOK OF RESEARCH ON STUDENT ENGAGEMENT, P21, DOI 10.1007/978-1-4614-2018-7_2
   Steele JP, 2009, J PSYCHOL, V143, P5, DOI 10.3200/JRLP.143.1.5-27
   Stevens J., 1996, Applied multivariate statistics for the social sciences
   Tanaka G, 2002, J HIGH EDUC-UK, V73, P263, DOI 10.1353/jhe.2002.0024
   Thomas L., 2012, STUDENT RETENTION SU
   Thurstone L.L., 1938, Psychometric Monographs, V1, P121
   Tison EB, 2011, ASSESS EVAL HIGH EDU, V36, P27, DOI 10.1080/02602930903197875
   Trowler P., 2010, STUDENT ENGAGEMENT E
   Umbach PD, 2006, J HIGH EDUC-UK, V77, P169, DOI 10.1353/jhe.2006.0008
   Voelkl KE, 1997, AM J EDUC, V105, P294, DOI 10.1086/444158
   Williams Jeffrey T., 2003, Smithsonian Contributions to Zoology, P1
   Woodfield R, 2006, STUD HIGH EDUC, V31, P1, DOI 10.1080/03075070500340127
   Zhao CM, 2005, J HIGH EDUC-UK, V76, P209, DOI 10.1353/jhe.2005.0018
   Zhao CM, 2004, RES HIGH EDUC, V45, P115, DOI 10.1023/B:RIHE.0000015692.88534.de
NR 80
TC 73
Z9 95
U1 8
U2 118
PU SPRINGER
PI NEW YORK
PA ONE NEW YORK PLAZA, SUITE 4600, NEW YORK, NY, UNITED STATES
SN 0361-0365
EI 1573-188X
J9 RES HIGH EDUC
JI Res. High. Educ.
PD MAR
PY 2019
VL 60
IS 2
BP 219
EP 244
DI 10.1007/s11162-018-9510-6
PG 26
WC Education & Educational Research
WE Social Science Citation Index (SSCI)
SC Education & Educational Research
GA HM3VH
UT WOS:000459401900005
DA 2024-07-15
ER

PT J
AU Vollet, JW
   Kindermann, TA
   Skinner, EA
AF Vollet, Justin W.
   Kindermann, Thomas A.
   Skinner, Ellen A.
TI In Peer Matters, Teachers Matter: Peer Group Influences on Students'
   Engagement Depend on Teacher Involvement
SO JOURNAL OF EDUCATIONAL PSYCHOLOGY
LA English
DT Article
DE student engagement; peer influence; teacher influence; differential
   susceptibility; joint effects
ID SCHOOL ENGAGEMENT; INTERPERSONAL RELATIONSHIPS; INDIVIDUAL DEVELOPMENT;
   ACADEMIC ENGAGEMENT; CHILD RELATIONSHIPS; EARLY ADOLESCENCE; PERCEIVED
   CONTROL; MOTIVATION; ACHIEVEMENT; CONTEXT
AB This study focused on the joint effects of teachers and peer groups as predictors of change in students' engagement during the first year of middle school, when the importance of peer relationships normatively increases and the quality of teacher-student relationships typically declines. To explore cumulative and contextualized joint effects, the study utilized 3 sources of information about an entire cohort of 366 sixth graders in a small town: Peer groups were identified using sociocognitive mapping; students reported on teacher involvement; and teachers reported on each student's engagement. Consistent with models of cumulative effects, peer group engagement and teacher involvement each uniquely predicted changes in students' engagement. Consistent with contextualized models suggesting differential susceptibility, peer group engagement was a more pronounced predictor of changes in engagement for students who experienced relatively low involvement from teachers. These peer effects were positive or negative depending on the engagement versus disaffection of each student's peer group. Person-centered analyses also revealed cumulative and contextualized effects. Most engaged were students who experienced support from both social partners; steepest engagement declines were found when students affiliated with disaffected peers and experienced teachers as relatively uninvolved. High teacher involvement partially protected students from the motivational costs of affiliating with disaffected peers, and belonging to engaged peer groups partially buffered students' engagement from the effects of low teacher involvement. These findings suggest that, although peer groups and teachers are each important individually, a complete understanding of their contributions to students' engagement requires the examination of their joint effects.
C1 [Vollet, Justin W.; Kindermann, Thomas A.; Skinner, Ellen A.] Portland State Univ, Dept Psychol, POB 751, Portland, OR 97207 USA.
C3 Portland State University
RP Vollet, JW (corresponding author), Portland State Univ, Dept Psychol, POB 751, Portland, OR 97207 USA.
EM jwv@pdx.edu
RI Vollet, Justin/AAD-1940-2019; Kindermann, Thomas A/A-5307-2008
OI Vollet, Justin/0000-0001-8508-5602; Kindermann, Thomas
   A/0000-0003-4546-9649
CR Altermatt ER, 2005, SOC DEV, V14, P61, DOI 10.1111/j.1467-9507.2005.00291.x
   Anderman LH, 1999, CONTEMP EDUC PSYCHOL, V24, P21, DOI 10.1006/ceps.1998.0978
   Anderson AR, 2004, J SCHOOL PSYCHOL, V42, P95, DOI 10.1016/j.jsp.2004.01.002
   [Anonymous], 2009, HDB ADOLESCENT PSYCH, DOI DOI 10.1002/9780470479193.ADLPSY001013
   [Anonymous], AMOS VERSION 19 0 CO
   [Anonymous], 1993, The Journal of Early Adolescence, DOI [10.1177/0272431693013001002, DOI 10.1177/0272431693013001002]
   Berndt TJ, 1999, MERRILL PALMER QUART, V45, P13
   Blondal KS, 2012, SCAND J EDUC RES, V56, P85, DOI 10.1080/00313831.2011.568607
   Brechwald WA, 2011, J RES ADOLESCENCE, V21, P166, DOI 10.1111/j.1532-7795.2010.00721.x
   Bronfenbrenner U., 1976, ANN M AM ED RES ASS, DOI 10.2307/1174755
   Bronfenbrenner U., 2006, Handbook of child psychology, P793, DOI [10.1002/9780470147658.chpsy0114, DOI 10.1002/9780470147658.CHPSY0114]
   Cairns R. B., 1985, J EARLY ADOLESC, V5, P339, DOI [10.1177/0272431685053007, DOI 10.1177/0272431685053007]
   Cairns R. B., 1994, Lifelines and risks: Pathways of youth in our time
   Connell J. P., 1991, MINN SYM CHILD PSYCH, P43
   Danielsen AG, 2010, J SCHOOL PSYCHOL, V48, P247, DOI 10.1016/j.jsp.2010.02.002
   Davidson AJ, 2010, J SCHOOL PSYCHOL, V48, P483, DOI 10.1016/j.jsp.2010.08.002
   De Laet S, 2015, DEV PSYCHOL, V51, P1292, DOI 10.1037/a0039478
   Deci E. L., 1985, Intrinsic motivation and self-determination in human behavior, DOI [10.1007/978-1-4899-2271-7, DOI 10.1007/978-1-4899-2271-7]
   DECI EL, 1992, PSYCHOL SCI, V3, P167, DOI 10.1111/j.1467-9280.1992.tb00020.x
   ECCLES JS, 1993, AM PSYCHOL, V48, P90, DOI 10.1037/0003-066X.48.2.90
   Ellis BJ, 2011, DEV PSYCHOPATHOL, V23, P7, DOI 10.1017/S0954579410000611
   Fall AM, 2012, J ADOLESCENCE, V35, P787, DOI 10.1016/j.adolescence.2011.11.004
   FINN JD, 1989, REV EDUC RES, V59, P117, DOI 10.3102/00346543059002117
   Finn JD, 2012, HANDBOOK OF RESEARCH ON STUDENT ENGAGEMENT, P97, DOI 10.1007/978-1-4614-2018-7_5
   Furrer C, 2003, J EDUC PSYCHOL, V95, P148, DOI 10.1037/0022-0663.95.1.148
   Furrer C., 2014, NATL SOC STUDY ED, V113, P101, DOI DOI 10.1177/016146811411601319
   HALLINAN MT, 1990, SOCIOL EDUC, V63, P122, DOI 10.2307/2112858
   Hamre BK, 2001, CHILD DEV, V72, P625, DOI 10.1111/1467-8624.00301
   HARRIS JR, 1995, PSYCHOL REV, V102, P458, DOI 10.1037/0033-295X.102.3.458
   Hughes J, 2007, J EDUC PSYCHOL, V99, P39, DOI 10.1037/0022-0663.99.1.39
   Kandel D B, 1985, Adv Alcohol Subst Abuse, V4, P139
   Kindermann T, 2003, HANDBOOK OF DEVELOPMENTAL PSYCHOLOGY, P407
   KINDERMANN TA, 1993, DEV PSYCHOL, V29, P970, DOI 10.1037/0012-1649.29.6.970
   Kindermann TA, 1996, SOC DEV, V5, P158, DOI 10.1111/j.1467-9507.1996.tb00078.x
   Kindermann TA, 2007, CHILD DEV, V78, P1186, DOI 10.1111/j.1467-8624.2007.01060.x
   Kindermann TA, 2012, ADOLESC EDUC, P51
   Kindermann TA, 2011, J APPL DEV PSYCHOL, V32, P304, DOI 10.1016/j.appdev.2011.04.005
   Kiuru N, 2015, DEV PSYCHOL, V51, P434, DOI 10.1037/a0038911
   Klem AM, 2004, J SCHOOL HEALTH, V74, P262, DOI 10.1111/j.1746-1561.2004.tb08283.x
   Kline R., 2015, Principles and Practice of Structural EquationModeling, DOI DOI 10.1126/SCITRANSLMED.3002085
   Kurdek LA, 2000, J EDUC PSYCHOL, V92, P449, DOI 10.1037//0022-0663.92.3.449
   LADD GW, 1990, CHILD DEV, V61, P1081, DOI 10.1111/j.1467-8624.1990.tb02843.x
   LEMPERS JD, 1992, J YOUTH ADOLESCENCE, V21, P53, DOI 10.1007/BF01536983
   Li YB, 2011, DEV PSYCHOL, V47, P233, DOI 10.1037/a0021307
   Libbey HP, 2004, J SCHOOL HEALTH, V74, P274, DOI 10.1111/j.1746-1561.2004.tb08284.x
   Little TD, 2006, STRUCT EQU MODELING, V13, P59, DOI 10.1207/s15328007sem1301_3
   Luthar SS, 2000, CHILD DEV, V71, P543, DOI 10.1111/1467-8624.00164
   Lynch AD, 2013, J YOUTH ADOLESCENCE, V42, P6, DOI 10.1007/s10964-012-9833-0
   Martin AJ, 2009, REV EDUC RES, V79, P327, DOI 10.3102/0034654308325583
   Moore SR, 2016, PSYCHOL BULL, V142, P107, DOI 10.1037/bul0000028
   Muthen L., 2015, MPLUS USERS GUIDE
   Nelson RM, 2008, J EXP EDUC, V76, P170, DOI 10.3200/JEXE.76.2.170-190
   Newmann F., 1992, STUDENT ENGAGEMENT A
   Nurmi JE, 2015, INT J BEHAV DEV, V39, P445, DOI 10.1177/0165025415592514
   Nylund KL, 2007, STRUCT EQU MODELING, V14, P535, DOI 10.1080/10705510701575396
   Osterman KF, 2000, REV EDUC RES, V70, P323, DOI 10.2307/1170786
   Quin D., REV ED RES IN PRESS
   Raufelder D, 2013, LEARN INDIVID DIFFER, V24, P89, DOI 10.1016/j.lindif.2012.12.002
   Reeve J, 2012, HANDBOOK OF RESEARCH ON STUDENT ENGAGEMENT, P149, DOI 10.1007/978-1-4614-2018-7_7
   Roeser RW, 2000, ELEM SCHOOL J, V100, P443, DOI 10.1086/499650
   Rumberger RW, 2012, HANDBOOK OF RESEARCH ON STUDENT ENGAGEMENT, P491, DOI 10.1007/978-1-4614-2018-7_24
   Ryan AM, 2011, LEARN INSTR, V21, P247, DOI 10.1016/j.learninstruc.2010.07.003
   Ryan AM, 2000, EDUC PSYCHOL, V35, P101, DOI 10.1207/S15326985EP3502_4
   Ryan AM, 2001, CHILD DEV, V72, P1135, DOI 10.1111/1467-8624.00338
   Ryan R.M., 2009, HDB MOTIVATION SCH, P171, DOI DOI 10.4324/9780203879498
   Sabol TJ, 2012, ATTACH HUM DEV, V14, P213, DOI 10.1080/14616734.2012.672262
   Sage NA, 1999, MERRILL PALMER QUART, V45, P143
   Shernoff DJ, 2003, SCHOOL PSYCHOL QUART, V18, P158, DOI 10.1521/scpq.18.2.158.21860
   Skinner E.A., 2009, Handbook of motivation at school, P223, DOI DOI 10.1037/0003-066X.55.1.68
   SKINNER EA, 1993, J EDUC PSYCHOL, V85, P571, DOI 10.1037/0022-0663.85.4.571
   SKINNER EA, 1990, J EDUC PSYCHOL, V82, P22, DOI 10.1037/0022-0663.82.1.22
   Skinner EA, 1998, MONOGR SOC RES CHILD, V63, P1
   Skinner EA, 2016, EDUC PSYCHOL HANDB, P145
   Skinner EA, 2009, EDUC PSYCHOL MEAS, V69, P493, DOI 10.1177/0013164408323233
   Tabachnick B. G., 2014, Using multivariate statistics, V6th
   Ullah H., 2007, COLL STUD J, V41, P1192
   Wang MT, 2014, CHILD DEV PERSPECT, V8, P137, DOI 10.1111/cdep.12073
   Wang MT, 2014, CHILD DEV, V85, P722, DOI 10.1111/cdev.12138
   Wang MT, 2013, DEV PSYCHOL, V49, P1266, DOI 10.1037/a0030028
   Wang MT, 2012, CHILD DEV, V83, P877, DOI 10.1111/j.1467-8624.2012.01745.x
   WEINER B, 1990, J EDUC PSYCHOL, V82, P616, DOI 10.1037/0022-0663.82.4.616
   Wellborn J.G., 1992, Engaged and disaffected action: The conceptualization and measurement of motivation in the academic domain
   Wentzel K.R., 2009, Handbook of motivation at school, P301
   Wentzel K.R., 2016, HDB MOTIVATION SCH
   Wentzel K.R., 2016, Handbook of Social Influences in School Contexts: Social-Emotional, Motivation, and Cognitive Outcomes, P13, DOI DOI 10.4324/9781315769929
   Wentzel KR, 2011, EDUC PSYCHOL HANDB, P322
   Wentzel KR, 2010, CONTEMP EDUC PSYCHOL, V35, P193, DOI 10.1016/j.cedpsych.2010.03.002
   Wentzel KathrynR., 2009, HDB PEER INTERACTION, P531, DOI DOI 10.1007/S10803-009-0830-4
   WENTZEL KR, 1994, J EDUC PSYCHOL, V86, P173, DOI 10.1037/0022-0663.86.2.173
   Wentzel KR, 1997, J EDUC PSYCHOL, V89, P411, DOI 10.1037/0022-0663.89.3.411
   Wentzel KR, 1999, J EDUC PSYCHOL, V91, P76, DOI 10.1037/0022-0663.91.1.76
   Wigfield A., 2015, Handbook of child psychology: Vol. 3 Social and emotional development, V3, P657, DOI DOI 10.1002/9781118963418.CHILDPSY316
NR 92
TC 96
Z9 113
U1 6
U2 79
PU AMER PSYCHOLOGICAL ASSOC
PI WASHINGTON
PA 750 FIRST ST NE, WASHINGTON, DC 20002-4242 USA
SN 0022-0663
EI 1939-2176
J9 J EDUC PSYCHOL
JI J. Educ. Psychol.
PD JUL
PY 2017
VL 109
IS 5
BP 635
EP 652
DI 10.1037/edu0000172
PG 18
WC Psychology, Educational
WE Social Science Citation Index (SSCI)
SC Psychology
GA EZ1LR
UT WOS:000404473000003
OA Green Submitted
DA 2024-07-15
ER

PT J
AU Earl, SR
   Bishop, D
   Miller, K
   Davison, E
   Pickerell, L
AF Earl, Stephen R.
   Bishop, Daniel
   Miller, Kirsty
   Davison, Ellie
   Pickerell, Lynn
TI First-year students' achievement emotions at university: A cluster
   analytic approach to understand variability in attendance and attainment
SO BRITISH JOURNAL OF EDUCATIONAL PSYCHOLOGY
LA English
DT Article
DE achievement emotions; attainment; cross-valence emotions; student
   profiles; university attendance
ID PHYSICAL-EDUCATION; ACADEMIC EMOTIONS; SELF-EFFICACY; PERFORMANCE;
   PROFILES; ANTECEDENTS; MATHEMATICS; MOTIVATION; SUCCESS; GOALS
AB BackgroundStudents' initial experiences at university often shape their attendance and attainment. For some students, university is a positive experience, whereas others seemingly struggle and have more negative emotions. Unearthing distinctions in first-year students' emotionality may be valuable in understanding their academic engagement and performance.AimsThe study's aim was to identify distinct profiles of students based on their achievement emotions and explore whether these profiles differed in university attendance and attainment. At least three emotional profiles were hypothesized (positive; moderate; negative) with a positive profile expected to display the highest attendance and attainment.SampleParticipants were 294 first-year undergraduate students from a university in the United Kingdom (Mage = 19.33 years; 127 men; 162 women).MethodsStudents completed self-report measures of eight achievement emotions for general learning. Attendance and attainment data were collected from official records. Hierarchical cluster analysis was performed to profile students on their achievement emotions. Analysis of covariance explored profile differences in attendance and attainment.ResultsFour emotional profiles emerged: positive; moderate; negative; mixed-valence (both positive and negative activating emotions). The positive and mixed-valence groups displayed equally high attendance compared to the moderate and negative groups. The positive group obtained higher academic attainment than the mixed-valence and negative emotion groups, but not the moderate group.ConclusionsThe findings highlight the diverse emotional experiences of first-year university students and the existence of co-occurring positive and negative activation emotions. This evidence may be of practical worth to educators in understanding variability in students' emotions, attendance and attainment.
C1 [Earl, Stephen R.; Bishop, Daniel; Miller, Kirsty; Davison, Ellie; Pickerell, Lynn] Univ Lincoln, Lincoln, New Zealand.
   [Earl, Stephen R.] Univ Lincoln, Sch Psychol, Lincoln LN6 7TS, England.
C3 Lincoln University - New Zealand; University of Lincoln
RP Earl, SR (corresponding author), Univ Lincoln, Sch Psychol, Lincoln LN6 7TS, England.
EM searl@lincoln.ac.uk
OI Bishop, Daniel/0000-0002-2094-7045; Davison, Ellie/0000-0003-0927-932X;
   Pickerell, Lynn/0000-0001-7143-2650; Miller, Kirsty/0000-0001-7528-3285
CR [Anonymous], 2007, Emotion in education, DOI DOI 10.1016/B978-012372545-5/50008-3
   Artino AR, 2012, INTERNET HIGH EDUC, V15, P170, DOI 10.1016/j.iheduc.2012.01.006
   Balaz B, 2021, EDUC DEV PSYCHOL, V38, P77, DOI 10.1080/20590776.2020.1856623
   Bergman LR, 2010, Z PSYCHOL, V218, P155, DOI 10.1027/0044-3409/a000025
   Brown C, 2022, EDUC PSYCHOL-UK, V42, P730, DOI 10.1080/01443410.2021.1985083
   Burd E., 2006, Innovation in Teaching and Learning in Information and Computer Sciences, V5, P2, DOI DOI 10.11120/ITAL.2006.05020004
   Camacho-Morles J, 2021, EDUC PSYCHOL REV, V33, P1051, DOI 10.1007/s10648-020-09585-3
   Caviola S, 2022, EDUC PSYCHOL REV, V34, P363, DOI 10.1007/s10648-021-09618-5
   Cho MH, 2015, DISTANCE EDUC, V36, P80, DOI 10.1080/01587919.2015.1019963
   Cocorada E., 2016, Bulletin of the Transilvania University of Brasov. Series VII: Social Sciences and Law, V9, P119
   Cohen J., 1988, STAT POWER ANAL BEHA
   Daniels LM, 2009, J EDUC PSYCHOL, V101, P948, DOI 10.1037/a0016096
   de la Fuente J, 2022, FRONT PSYCHOL, V13, DOI 10.3389/fpsyg.2022.861493
   de la Fuente J, 2021, FRONT PSYCHOL, V12, DOI 10.3389/fpsyg.2021.562372
   de la Fuente J, 2020, FRONT PSYCHOL, V11, DOI 10.3389/fpsyg.2020.543884
   de la Fuente J, 2020, INT J ENV RES PUB HE, V17, DOI 10.3390/ijerph17124293
   de la Fuente J, 2017, FRONT PSYCHOL, V8, DOI 10.3389/fpsyg.2017.00232
   Denovan A, 2017, J HAPPINESS STUD, V18, P505, DOI 10.1007/s10902-016-9736-y
   Di Pietro G, 2017, J EDUC WORK, V30, P501, DOI 10.1080/13639080.2016.1243230
   Dweck CS, 2018, New Directions in Attribution Research, P157
   Feldman DB, 2015, LEARN INDIVID DIFFER, V37, P210, DOI 10.1016/j.lindif.2014.11.022
   Forsblom L, 2022, J EDUC PSYCHOL, V114, P346, DOI 10.1037/edu0000671
   Fredricks JA, 2016, LEARN INSTR, V43, P1, DOI 10.1016/j.learninstruc.2016.02.002
   Ganotice FA, 2016, SCHOOL PSYCHOL INT, V37, P498, DOI 10.1177/0143034316660147
   Garn AC, 2022, PSYCHOL SPORT EXERC, V58, DOI 10.1016/j.psychsport.2021.102077
   Garn AC, 2017, PSYCHOL SPORT EXERC, V29, P93, DOI 10.1016/j.psychsport.2016.12.005
   Gibbons RE, 2018, EDUC PSYCHOL-UK, V38, P838, DOI 10.1080/01443410.2018.1447649
   González A, 2012, SPAN J PSYCHOL, V15, P1069, DOI 10.5209/rev_SJOP.2012.v15.n3.39397
   Gore P.A., 2000, HDB APPL MULTIVARIAT, P297, DOI [10.1016/B978-012691360-6/50012-4, DOI 10.1016/B978-012691360-6/50012-4]
   Haerens L, 2010, EUR PHYS EDUC REV, V16, P117, DOI 10.1177/1356336X10381304
   Hair J. F., 2006, MULTIVARIATE DATA AN, DOI DOI 10.1016/J.IJPHARM.2011.02.019
   Hanin V, 2019, EUR J PSYCHOL EDUC, V34, P705, DOI 10.1007/s10212-018-00411-7
   Harley JM, 2019, EDUC PSYCHOL-US, V54, P106, DOI 10.1080/00461520.2019.1587297
   Heckel C, 2019, J COMPUT ASSIST LEAR, V35, P667, DOI 10.1111/jcal.12367
   Iliescu F. M., 2019, ITS NOT BLACK WHITE
   Jacob B, 2019, STUD HIGH EDUC, V44, P1768, DOI 10.1080/03075079.2019.1665324
   Jang H, 2016, LEARN INSTR, V43, P27, DOI 10.1016/j.learninstruc.2016.01.002
   Jarrell A, 2017, CAN PSYCHOL, V58, P276, DOI 10.1037/cap0000119
   Jarrell A, 2017, ETR&D-EDUC TECH RES, V65, P1263, DOI 10.1007/s11423-017-9521-6
   Jarrell A, 2016, J COMPUT EDUC, V3, P289, DOI 10.1007/s40692-016-0064-3
   Karamarkovich SM, 2021, CONTEMP EDUC PSYCHOL, V66, DOI 10.1016/j.cedpsych.2021.101996
   Kelly GE, 2012, J FURTH HIGH EDUC, V36, P17, DOI 10.1080/0309877X.2011.596196
   Lane AM, 2005, PERS INDIV DIFFER, V39, P143, DOI 10.1016/j.paid.2004.12.015
   Larsen JT, 2017, CURR OPIN BEHAV SCI, V15, P72, DOI 10.1016/j.cobeha.2017.05.021
   McCoy T., 2016, STUDENT ATTAINMENT H, P161
   Mega C, 2014, J EDUC PSYCHOL, V106, P121, DOI 10.1037/a0033546
   Moores E, 2019, EDUC RES-UK, V61, P371, DOI 10.1080/00131881.2019.1660587
   Mountford-Zimdars A., 2015, Report to HEFCE by King's College London, ARC Network and The University of Manchester
   Murray OM, 2023, SOCIOLOGY, V57, P749, DOI 10.1177/00380385221117380
   Newman-Ford L, 2008, STUD HIGH EDUC, V33, P699, DOI 10.1080/03075070802457066
   Nieuwoudt JE, 2020, AUSTRALAS J EDUC TEC, V36, P15, DOI 10.14742/ajet.5137
   Obergriesser S, 2020, LEARN INSTR, V66, DOI 10.1016/j.learninstruc.2019.101285
   Oldfield J, 2018, J FURTH HIGH EDUC, V42, P509, DOI 10.1080/0309877X.2017.1301404
   Parker PC, 2021, INT J EDUC RES, V108, DOI 10.1016/j.ijer.2021.101772
   Peake R, 2018, LEARN TEACH, V11, P80, DOI 10.3167/latiss.2018.110307
   Pedler ML, 2022, J FURTH HIGHER EDUC, V46, P397, DOI 10.1080/0309877X.2021.1955844
   Peixoto F, 2017, EUR J PSYCHOL EDUC, V32, P385, DOI 10.1007/s10212-016-0299-4
   Pekrun R, 2002, EDUC PSYCHOL-US, V37, P91, DOI 10.1207/S15326985EP3702_4
   Pekrun R., 2000, MOTIVATIONAL PSYCHOL, P143, DOI [DOI 10.1016/S0166-4115(00)80010-2, 10.1016/S0166-4115(00)80010-2]
   Pekrun R., 2002, Beyond Coping: Meeting Goals, Visions, and Challenges, P149, DOI DOI 10.1093/MED:PSYCH/9780198508144.003.0008
   Pekrun R., 2007, Emotion in education, P13, DOI DOI 10.1016/B978-012372545-5/50003-4
   Pekrun R, 2006, EDUC PSYCHOL REV, V18, P315, DOI 10.1007/s10648-006-9029-9
   Pekrun R, 2017, HANDBOOK OF COMPETENCE AND MOTIVATION, 2 EDITION, P251
   Pekrun R, 2017, CHILD DEV, V88, P1653, DOI 10.1111/cdev.12704
   Pekrun R, 2014, EDUC PSYCHOL HANDB, P120
   Pekrun R, 2012, HANDBOOK OF RESEARCH ON STUDENT ENGAGEMENT, P259, DOI 10.1007/978-1-4614-2018-7_12
   Pekrun R, 2010, SOC PERSONAL PSYCHOL, V4, P238, DOI 10.1111/j.1751-9004.2010.00259.x
   Pekrun R, 2011, CONTEMP EDUC PSYCHOL, V36, P36, DOI 10.1016/j.cedpsych.2010.10.002
   Pekrun R, 2010, J EDUC PSYCHOL, V102, P531, DOI 10.1037/a0019243
   Pekrun R, 2009, J EDUC PSYCHOL, V101, P115, DOI 10.1037/a0013383
   Pownall M, 2022, PSYCHOL LEARN TEACH-, V21, P3, DOI 10.1177/14757257211032486
   Putwain DW, 2023, ZDM-MATH EDUC, V55, P285, DOI 10.1007/s11858-022-01390-2
   Putwain DW, 2018, LEARN INSTR, V54, P73, DOI 10.1016/j.learninstruc.2017.08.004
   Raccanello D, 2018, LEARN INDIVID DIFFER, V65, P65, DOI 10.1016/j.lindif.2018.05.015
   Raccanello D, 2015, J BELIEFS VALUES, V36, P231, DOI 10.1080/13617672.2015.1031535
   Respondek L, 2017, FRONT PSYCHOL, V8, DOI 10.3389/fpsyg.2017.00243
   Robinson KA, 2020, MOTIV SCI, V6, P401, DOI 10.1037/mot0000174
   Robinson KA, 2017, CONTEMP EDUC PSYCHOL, V51, P209, DOI 10.1016/j.cedpsych.2017.08.004
   Shao KQ, 2020, LEARN INSTR, V69, DOI 10.1016/j.learninstruc.2020.101356
   Sharp JG, 2020, RES PAP EDUC, V35, P144, DOI 10.1080/02671522.2018.1536891
   Shek DTL, 2016, SOC INDIC RES, V126, P921, DOI 10.1007/s11205-015-0904-y
   Simonton KL, 2020, LEARN INDIVID DIFFER, V81, DOI 10.1016/j.lindif.2020.101910
   Sinclair J, 2018, LECT NOTES COMPUT SC, V10858, P202, DOI 10.1007/978-3-319-91464-0_20
   Sloan D, 2020, STUD HIGH EDUC, V45, P2203, DOI 10.1080/03075079.2019.1599849
   Sutter-Brandenberger CC, 2018, CONTEMP EDUC PSYCHOL, V55, P166, DOI 10.1016/j.cedpsych.2018.10.002
   Swinton K., 2020, ACADEMICS CHANGEMAKE, V2, P30
   Symes W, 2016, BRIT J EDUC PSYCHOL, V86, P446, DOI 10.1111/bjep.12117
   Tabachnick B. G., 2014, Using multivariate statistics, V6th
   Tang DJZ, 2021, LEARN INDIVID DIFFER, V92, DOI 10.1016/j.lindif.2021.102094
   Tempelaar DT, 2012, INTERNET HIGH EDUC, V15, P161, DOI 10.1016/j.iheduc.2011.10.003
   Turhan D, 2023, CONTEMP EDUC PSYCHOL, V73, DOI 10.1016/j.cedpsych.2023.102185
   Turner J, 2020, EMOT SPACE SOC, V35, DOI 10.1016/j.emospa.2019.100647
   Tze VMC, 2022, CURR PSYCHOL, V41, P6363, DOI 10.1007/s12144-020-01133-0
   Watson D, 2017, EMOT REV, V9, P99, DOI 10.1177/1754073916639659
   Wormington SV, 2017, EDUC PSYCHOL REV, V29, P407, DOI 10.1007/s10648-016-9358-2
   Wortha F, 2019, FRONT PSYCHOL, V10, DOI 10.3389/fpsyg.2019.02678
   You JW, 2014, COMPUT EDUC, V77, P125, DOI 10.1016/j.compedu.2014.04.018
   Younger K, 2019, J FURTH HIGHER EDUC, V43, P742, DOI 10.1080/0309877X.2017.1404558
NR 98
TC 0
Z9 0
U1 12
U2 12
PU WILEY
PI HOBOKEN
PA 111 RIVER ST, HOBOKEN 07030-5774, NJ USA
SN 0007-0998
EI 2044-8279
J9 BRIT J EDUC PSYCHOL
JI Br. J. Educ. Psychol.
PD JUN
PY 2024
VL 94
IS 2
BP 367
EP 386
DI 10.1111/bjep.12650
EA JAN 2024
PG 20
WC Psychology, Educational
WE Social Science Citation Index (SSCI)
SC Psychology
GA OH2H9
UT WOS:001134339200001
PM 38164637
OA hybrid
DA 2024-07-15
ER

PT J
AU Nerio, R
   Shetty, V
   MacLachlan, E
AF Nerio, Ron
   Shetty, Veer
   MacLachlan, Effie
TI "So, We Found a Way:" How Changing Modalities Affected a Year-Long
   Mentored Research Experience for Associate's Degree Students
SO CBE-LIFE SCIENCES EDUCATION
LA English
DT Article
ID UNDERGRADUATE RESEARCH; UNDERREPRESENTED STUDENTS; ACADEMIC ENGAGEMENT;
   SCIENCE-EDUCATION; ACHIEVEMENT; TECHNOLOGY; IMPACT; GAPS
AB The CUNY Research Scholars Program (CRSP) has provided year-long mentored research experiences for 1678 associate's degree STEM students since 2014. The pluralities (32%) of mentors, all of whom are full-time faculty, have been biologists. Other represented disciplines include, but are not limited to, chemistry, engineering, mathematics, environmental science, linguistics, and psychology. The research experiences take place at all 10 associate's degree-granting colleges within the City University of New York system. Our previous assessment demonstrated that CRSP students are significantly more likely than their counterparts in a matched sample to remain in STEM programs, graduate, transfer to research intensive institutions, and report a stronger sense of belonging in college. The Covid-19 pandemic challenged the program, as colleges shuttered laboratories and other facilities. Some mentors worried that lab-based research experiences would not be possible under such conditions. The first full-year pandemic cohort, however, demonstrated the resilience of the program and its participants. To assess the ongoing impact of CRSP and how it adapted using new modalities, we interviewed college-based directors, surveyed students and mentors, and held focus groups with mentors. Directors described how their colleges adapted to preserve all prepandemic components of the program. Mentors detailed their strategies for engaging students in authentic research experiences in virtual and other formats. Students reported that, along with scientific and technical skills, the program deepened their self-confidence and prepared them for transfer to baccalaureate programs. Our findings show how virtual platforms can be utilized to preserve the most beneficial aspects of undergraduate research experiences for associate's degree students.
C1 [Nerio, Ron; Shetty, Veer] CUNY Res Scholars Program, Off Res, New York, NY 10017 USA.
   [MacLachlan, Effie] CUNY, Off Res, New York, NY 10017 USA.
C3 City University of New York (CUNY) System
RP Nerio, R (corresponding author), CUNY Res Scholars Program, Off Res, New York, NY 10017 USA.
EM ron.nerio@cuny.edu
FU Office of the Mayor of New York
FX We thank the Office of the Mayor of New York for its generous support of
   CRSP. We also thank the mentors and directors who enable all aspects of
   this program to operate. Thanks also to Derek Steele for his assistance
   with formatting our Supplemental Material and to James Hewlett for his
   valuable editorial guidance. A special thanks to Kieren Howard, from
   Kingsborough Community College and the CUNY Graduate Center, for reading
   and offering critical comments on an earlier version of this article.
CR Allen M, 2006, COMMUN EDUC, V55, P21, DOI 10.1080/03634520500343368
   Anderson D., 2004, Model Selection and Multi-Model Inference, V63, P10, DOI DOI 10.1007/B97636
   [Anonymous], 1999, Just-in-Time-Teaching: Blending Active Learning with Web Technology
   [Anonymous], 2014, Great jobs, great lives: The 2014 gallup-purdue index report
   Attewell P., 2007, Passing the torch: Does higher education for the disadvantaged pay off across generations?, P79
   Brainard S. G., 1998, Journal of Engineering Education, V87, P369, DOI [DOI 10.1002/J.2168-9830.1998.TB00367.X, 10.1109/FIE.1997.644826, DOI 10.1002/J.21689830.1998.TB00367.X]
   Brewer C., 2011, Vision and change in undergraduate biology education: A call to action
   Brigati J., 2019, Journal of College Science Teaching, V48, P45
   Broeckelman-Post M., 2016, Journal of College Science Teaching, V45, P27, DOI [DOI 10.2505/4/JCST16_045_05_27, 10.2505/4/jcst160450527, DOI 10.2505/4/JCST160450527]
   Brown DR., 2007, Council on Undergradute Research Quarterly, V28, P24
   Byars-Winston AM, 2015, INT J SCI EDUC, V37, P2533, DOI 10.1080/09500693.2015.1085133
   Caplan AJ., 2014, Tapping the potential of all: Undergraduate research at community colleges, P9
   Carpi A, 2017, J RES SCI TEACH, V54, P169, DOI 10.1002/tea.21341
   Cejda B. D., 2009, Undergraduate research at community colleges, P9
   Chandrasekaran AR, 2020, BIOCHEM MOL BIOL EDU, V48, P436, DOI 10.1002/bmb.21386
   Clemmons AW, 2020, CBE-LIFE SCI EDUC, V19, DOI 10.1187/cbe.19-11-0259
   Cooper KM, 2021, CBE-LIFE SCI EDUC, V20, DOI 10.1187/cbe.20-08-0200
   Cooper KM, 2018, INT J STEM EDUC, V5, DOI 10.1186/s40594-018-0123-6
   Dallimore E.J., 2019, Journal of Education and Learning, V8, DOI [DOI 10.5539/JEL.V8N2P14, 10.5539/jel.v8n2p14]
   Dallimore EJ, 2006, J MANAG EDUC, V30, P354, DOI 10.1177/1052562905277031
   Dallimore EJ, 2013, J MANAG EDUC, V37, P305, DOI 10.1177/1052562912446067
   DeFreitas S.C., 2012, Journal of the Scholarship of Teaching and Learning, V12, P1
   Downing VR, 2020, CBE-LIFE SCI EDUC, V19, DOI 10.1187/cbe.19-09-0186
   Eagan MK, 2013, AM EDUC RES J, V50, P683, DOI 10.3102/0002831213482038
   EdComm American Society of Cell Biology Education Committee, 2017, Taking the terror out of random call [Blog post]
   Eddy SL, 2015, CBE-LIFE SCI EDUC, V14, DOI 10.1187/cbe.14-06-0095
   Eddy SL, 2014, CBE-LIFE SCI EDUC, V13, P453, DOI 10.1187/cbe.14-03-0050
   Eddy SL, 2014, CBE-LIFE SCI EDUC, V13, P478, DOI 10.1187/cbe.13-10-0204
   England BJ, 2019, CBE-LIFE SCI EDUC, V18, DOI 10.1187/cbe.17-12-0284
   England BJ, 2017, PLOS ONE, V12, DOI 10.1371/journal.pone.0182506
   Erlingsson C, 2017, AFR J EMERG MED, V7, P93, DOI 10.1016/j.afjem.2017.08.001
   Fechheimer M, 2011, CBE-LIFE SCI EDUC, V10, P156, DOI 10.1187/cbe.10-10-0130
   Freeman S., 2020, Journal of College Science Teaching, V49
   Garner P. W., 2018, Excellence in mentoring undergraduate research, P77
   Gasiewski JA, 2012, RES HIGH EDUC, V53, P229, DOI 10.1007/s11162-011-9247-y
   Gin LE, 2020, CBE-LIFE SCI EDUC, V19, DOI 10.1187/cbe.20-03-0049
   Graham MJ, 2013, SCIENCE, V341, P1455, DOI 10.1126/science.1240487
   Gross D, 2015, CBE-LIFE SCI EDUC, V14, DOI 10.1187/cbe.15-02-0040
   Grunspan DZ, 2016, PLOS ONE, V11, DOI 10.1371/journal.pone.0148405
   Haeger H, 2016, CBE-LIFE SCI EDUC, V15, DOI 10.1187/cbe.16-01-0016
   Harrison CD, 2019, CBE-LIFE SCI EDUC, V18, DOI 10.1187/cbe.18-10-0215
   Hart Research Associates, 2018, FULF AM DREAM LIB ED
   Hayward CN, 2017, CBE-LIFE SCI EDUC, V16, DOI 10.1187/cbe.16-07-0229
   Hensel N. H, 2021, Undergraduate research at community college, P1
   Hernandez PR, 2018, BIOSCIENCE, V68, P204, DOI 10.1093/biosci/bix163
   Hewlett J, 2021, SPUR-SCHOLARSH PRACT, V4, P3, DOI 10.18833/spur/4/3/15
   Hood S, 2021, CBE-LIFE SCI EDUC, V20, DOI 10.1187/cbe.19-12-0271
   Hood S, 2020, J MICROBIOL BIOL EDU, V21, DOI 10.1128/jmbe.v21i1.2075
   Hsieh HF, 2005, QUAL HEALTH RES, V15, P1277, DOI 10.1177/1049732305276687
   Hunter AB, 2007, SCI EDUC, V91, P36, DOI 10.1002/sce.20173
   Huseby M, 2022, J MICROBIOL BIOL EDU, V23, DOI 10.1128/jmbe.00316-21
   Juszkiewicz J, 2020, Trends in community college enrollment and completion data, P3
   Kleinheksel AJ, 2020, AM J PHARM EDUC, V84, P127, DOI 10.5688/ajpe7113
   Knight JK, 2016, CBE-LIFE SCI EDUC, V15, DOI 10.1187/cbe.16-02-0109
   Koerber A, 2021, TECH COMMUN Q, V30, P123, DOI 10.1080/10572252.2020.1794047
   Kuh G.D., 2008, High - Impact Educational Practices: What They Are, Who Has Them, And Why They Matter, P13
   Linn MC, 2015, SCIENCE, V347, DOI 10.1126/science.1261757
   Lopatto David, 2004, Cell Biol Educ, V3, P270, DOI 10.1187/cbe.04-07-0045
   Martin SN, 2006, J RES SCI TEACH, V43, P819, DOI 10.1002/tea.20154
   Metzger KJ, 2022, AM BIOL TEACH, V84, P342, DOI 10.1525/abt.2022.84.6.342
   Morest V.S., 2013, AM SOCIOL, V44, P319, DOI DOI 10.1007/S12108-013-9194-5
   Nadile EM, 2021, J MICROBIOL BIOL EDU, V22, DOI 10.1128/jmbe.00100-21
   Nerio R, 2019, CBE-LIFE SCI EDUC, V18, DOI 10.1187/cbe.19-02-0042
   Pella-Donnelly M., 2009, Science Scope, V32, P56
   Petersen J, 2021, SPUR-SCHOLARSH PRACT, V4, P30, DOI 10.18833/spur/4/3/16
   Prunuske AJ, 2013, CBE-LIFE SCI EDUC, V12, P403, DOI 10.1187/cbe.13-02-0043
   Ritchie Laura., 2016, FOSTERING SELF EFFIC
   Robnett RD, 2018, INT J STEM EDUC, V5, DOI 10.1186/s40594-018-0139-y
   Rodenbusch SE, 2016, CBE-LIFE SCI EDUC, V15, DOI 10.1187/cbe.16-03-0117
   Rudland JR, 2020, MED EDUC, V54, P40, DOI 10.1111/medu.13830
   Russell SH, 2007, SCIENCE, V316, P548, DOI 10.1126/science.1140384
   Schinske JN, 2017, CBE-LIFE SCI EDUC, V16, DOI 10.1187/cbe.16-10-0289
   Schussler EE, 2021, CBE-LIFE SCI EDUC, V20, DOI 10.1187/cbe.20-10-0238
   Seidel SB, 2015, CBE-LIFE SCI EDUC, V14, DOI 10.1187/cbe.15-03-0049
   Shanahan J. O., 2018, Excellence in mentoring undergraduate research, P49
   Sinatra GM, 2015, EDUC PSYCHOL-US, V50, P1, DOI 10.1080/00461520.2014.1002924
   Sloan V., 2020, Eos, V101, DOI DOI 10.1029/2020EO145667
   Tanner KD, 2013, CBE-LIFE SCI EDUC, V12, P322, DOI 10.1187/cbe.13-06-0115
   Tanner KD, 2011, CBE-LIFE SCI EDUC, V10, P113, DOI 10.1187/cbe.11-03-0029
   Team RC, 2021, R: a language and environment for statistical computing
   Theobald E, 2018, CBE-LIFE SCI EDUC, V17, DOI 10.1187/cbe.17-12-0280
   Theobald EJ, 2020, P NATL ACAD SCI USA, V117, P6476, DOI 10.1073/pnas.1916903117
   Theobald EJ, 2019, PHYS REV PHYS EDUC R, V15, DOI 10.1103/PhysRevPhysEducRes.15.020110
   Thomas DR, 2006, AM J EVAL, V27, P237, DOI 10.1177/1098214005283748
   Undergraduate Research Committee New York City College of Technology, 2016, A handbook on mentoring students in undergraduate research: proven strategies for success
   Waugh AH, 2020, CBE-LIFE SCI EDUC, V19, DOI 10.1187/cbe.19-07-0130
   Wilson D, 2015, RES HIGH EDUC, V56, P750, DOI 10.1007/s11162-015-9367-x
NR 87
TC 0
Z9 0
U1 0
U2 0
PU AMER SOC CELL BIOLOGY
PI BETHESDA
PA 8120 WOODMONT AVE, STE 750, BETHESDA, MD 20814-2755 USA
SN 1931-7913
J9 CBE-LIFE SCI EDUC
JI CBE-Life Sci. Educ.
PD DEC 1
PY 2023
VL 22
IS 4
AR ar49
DI 10.1187/cbe.21-09-0278
PG 12
WC Education, Scientific Disciplines
WE Science Citation Index Expanded (SCI-EXPANDED)
SC Education & Educational Research
GA Z9JC8
UT WOS:001115152700004
PM 37906688
OA Green Published, gold
DA 2024-07-15
ER

PT J
AU Schillaci, CE
   Marku, E
   Castriotta, M
   Di Guardo, MC
AF Schillaci, Carmela Elita
   Marku, Elona
   Castriotta, Manuel
   Di Guardo, Maria Chiara
TI Knowledge creation in patent ecosystems: insights from Singapore
SO JOURNAL OF KNOWLEDGE MANAGEMENT
LA English
DT Article
DE Singapore; Knowledge creation; VOSviewer; Knowledge ecosystem; Codified
   knowledge; Patent ecosystem
ID ACADEMIC ENGAGEMENT; INNOVATION; TECHNOLOGY; BUSINESS; CLUSTERS;
   SCIENCE; FIRMS; CAPABILITIES; CONVERGENCE; INFORMATION
AB Purpose This paper aims to better understand how codified knowledge that originates in organizations contributes to the generation of idiosyncratic knowledge embedded at a more expansive level, such as that of an ecosystem. In doing so, the authors introduce the concept of patent ecosystems - conceived as configurations of codified knowledge advancements protected via patents. Design/methodology/approach Using a patent co-classification method and introducing a novel validated software, the authors map and visualize the patent ecosystem of Singapore and examine 173,597 patents published from 1995 to 2020. Findings Results reveal the prominent growth of Singapore's patenting activities, capturing a patent ecosystem shift, from a more diverse knowledge configuration to a more specialized one. The codified knowledge mainly generated deals with pharmaceuticals and high-tech knowledge domains; further, newly emerging technologies such as blockchain are also noted. Research limitations/implications The research investigates Singapore's context, a country in which research directions and focus areas are influenced by government interventions and leadership. Thus, future studies might examine other patent ecosystems to draw comparisons with more laissez-faire policies or ecosystems with more pronounced organic development. Originality/value The novelty of this research is the introduction of the concept of a patent ecosystem for advancing a more fine-grained understanding of the aggregated knowledge generated at the ecosystem level and its specific features, composition and development. The authors consider patents as "carriers" of different codified pieces of knowledge and patent ecosystems represent the configuration that emerges from connections of these elements. The novel approach can aid both researchers, practitioners and policymakers with future examinations in the field.
C1 [Schillaci, Carmela Elita] Univ Catania, Dept Econ & Business, Catania, Italy.
   [Marku, Elona; Castriotta, Manuel; Di Guardo, Maria Chiara] Univ Cagliari, Dept Econ & Business, Cagliari, Italy.
C3 University of Catania; University of Cagliari
RP Di Guardo, MC (corresponding author), Univ Cagliari, Dept Econ & Business, Cagliari, Italy.
EM diguardo@unica.it
OI di guardo, maria chiara/0000-0002-2821-0427
FU Sardinia Region [CUP F76C18001120002]
FX Maria Chiara Di Guardo, Manuel Castriotta, and Elona Marku gratefully
   acknowledge the financial support of Sardinia Region (CUP
   F76C18001120002; Regional Law no. 7 - Annuality 2017). The authors would
   like to thank Federica Dotta for her precious research assistance.
CR Agostini L, 2020, J KNOWL MANAG, V24, P463, DOI 10.1108/JKM-07-2019-0382
   Akbar H, 2003, J MANAGE STUD, V40, P1997, DOI 10.1046/j.1467-6486.2003.00409.x
   [Anonymous], 2018, SMART NATION DIGITAL
   Antonelli C, 1997, REV IND ORGAN, V12, P593, DOI 10.1023/A:1007798532691
   Archibugi D, 1996, TECHNOVATION, V16, P451, DOI 10.1016/0166-4972(96)00031-4
   Arikan AT, 2009, ACAD MANAGE REV, V34, P658, DOI 10.5465/AMR.2009.44885776
   Arthur WB, 2006, COMPLEXITY, V11, P23, DOI 10.1002/cplx.20130
   Arthur WB, 2009, The Nature of Technology: What It is and How It Evolves
   Asheim B.T., 2002, J TECHNOL TRANSFER, V27, P77, DOI [10.1023/A%3A1013100704794, DOI 10.1023/A:1013100704794, 10.1023/a:1013100704794]
   Asheim BT, 2005, RES POLICY, V34, P1173, DOI 10.1016/j.respol.2005.03.013
   Attour A, 2020, SMALL BUS ECON, V54, P575, DOI 10.1007/s11187-018-0035-3
   Balestrin Alsones, 2008, Journal of Knowledge Management, V12, P94, DOI 10.1108/13673270810859541
   Becker MC, 2001, J MANAGE STUD, V38, P1037, DOI 10.1111/1467-6486.00271
   Belenzon S, 2013, RES POLICY, V42, P1496, DOI 10.1016/j.respol.2013.05.001
   Bessen J, 2004, ECON LETT, V82, P321, DOI 10.1016/j.econlet.2003.08.004
   Breschi S, 2003, RES POLICY, V32, P69, DOI 10.1016/S0048-7333(02)00004-5
   Calcagno M, 2008, WORLD PAT INF, V30, P188, DOI 10.1016/j.wpi.2007.10.007
   Cassiman B, 2010, RES POLICY, V39, P882, DOI 10.1016/j.respol.2010.04.009
   Clarysse B, 2014, RES POLICY, V43, P1164, DOI 10.1016/j.respol.2014.04.014
   Clarysse B, 2011, STRATEG ENTREP J, V5, P137, DOI 10.1002/sej.111
   Cooke P, 2007, NEW HORIZ REG SCI, P1
   Criscuolo P, 2019, STRATEGIC MANAGE J, V40, P230, DOI 10.1002/smj.2972
   Curran CS, 2011, TECHNOL FORECAST SOC, V78, P256, DOI 10.1016/j.techfore.2010.06.021
   D'Este P, 2011, J TECHNOL TRANSFER, V36, P316, DOI 10.1007/s10961-010-9153-z
   Day RE, 2005, J AM SOC INF SCI TEC, V56, P630, DOI 10.1002/asi.20153
   Del Giudice M, 2015, J KNOWL MANAG, V19, P611, DOI 10.1108/JKM-02-2015-0047
   DeTienne K., 2001, COMPET REV, V11, P1, DOI DOI 10.1108/EB046415
   Di Guardo MC, 2022, R&D MANAGE, V52, P165, DOI 10.1111/radm.12453
   Di Guardo MC, 2012, J TECHNOL TRANSFER, V37, P789, DOI 10.1007/s10961-011-9239-2
   Di Stefano G, 2010, IND CORP CHANGE, V19, P1187, DOI 10.1093/icc/dtq027
   Dosi G., 1984, Technical change and industrial transformation: the theory and an application to the semiconductor industry
   Dosi G, 2008, ORGAN STUD, V29, P1165, DOI 10.1177/0170840608094775
   du Plessis Marina, 2007, Journal of Knowledge Management, V11, P20, DOI 10.1108/13673270710762684
   ENGELSMAN EC, 1994, RES POLICY, V23, P1, DOI 10.1016/0048-7333(94)90024-8
   Ernst H, 2001, RES POLICY, V30, P143, DOI 10.1016/S0048-7333(99)00098-0
   Ernst H., 2003, World Patent Information, V25, P233, DOI 10.1016/S0172-2190(03)00077-2
   Fagerberg J, 2012, RES POLICY, V41, P1121, DOI 10.1016/j.respol.2012.03.007
   Fitch Solutions, 2019, CAMB POW REP INCL 10
   Fleming L, 2001, MANAGE SCI, V47, P117, DOI 10.1287/mnsc.47.1.117.10671
   Gartner WB, 2006, ENTREP THEORY PRACT, V30, P321, DOI 10.1111/j.1540-6520.2006.00123.x
   Gilding M, 2020, RES POLICY, V49, DOI 10.1016/j.respol.2019.103902
   González-Alvarez N, 2007, TECHNOVATION, V27, P280, DOI 10.1016/j.technovation.2006.12.004
   Grant RM, 1996, STRATEGIC MANAGE J, V17, P109, DOI 10.1002/smj.4250171110
   Gurteen D., 1998, Journal of Knowledge Management, V2, P5, DOI 10.1108/13673279810800744
   Hall R, 2003, J BUS RES, V56, P145, DOI 10.1016/S0148-2963(01)00287-9
   Harrigan KR, 2017, TECHNOL ANAL STRATEG, V29, P988, DOI 10.1080/09537325.2016.1260106
   Hautala J, 2014, RES POLICY, V43, P655, DOI 10.1016/j.respol.2014.01.002
   Hooi R, 2020, KNOWL MAN RES PRACT, V18, P162, DOI 10.1080/14778238.2019.1638739
   JAFFE AB, 1993, Q J ECON, V108, P577, DOI 10.2307/2118401
   Järvi K, 2018, RES POLICY, V47, P1523, DOI 10.1016/j.respol.2018.05.007
   Johnson B, 2002, IND CORP CHANGE, V11, P245, DOI 10.1093/icc/11.2.245
   Karvonen M, 2013, TECHNOL FORECAST SOC, V80, P1094, DOI 10.1016/j.techfore.2012.05.006
   KOGUT B, 1992, ORGAN SCI, V3, P383, DOI 10.1287/orsc.3.3.383
   Kogut B, 1996, ORGAN SCI, V7, P502, DOI 10.1287/orsc.7.5.502
   Kruskal, 1977, CLASSIFICATION CLUST, P1744
   Lazaric N, 2008, REG STUD, V42, P837, DOI 10.1080/00343400701827386
   Lee VH, 2013, J KNOWL MANAG, V17, P848, DOI 10.1108/JKM-08-2013-0315
   Leydesdorff L, 2008, J AM SOC INF SCI TEC, V59, P1582, DOI 10.1002/asi.20814
   LIU W, 2020, J KNOWLEDGE MANAGEME, V25
   Loi M, 2016, INT SMALL BUS J, V34, P948, DOI 10.1177/0266242615602322
   Luan CJ, 2013, SCIENTOMETRICS, V97, P461, DOI 10.1007/s11192-013-1057-x
   Malecki EJ, 2010, J REGIONAL SCI, V50, P493, DOI 10.1111/j.1467-9787.2009.00640.x
   MANSFIELD E, 1986, MANAGE SCI, V32, P173, DOI 10.1287/mnsc.32.2.173
   Maskell P., 2001, IND CORP CHANGE, V10, P921, DOI [10.1093/icc/10.4.921, DOI 10.1093/ICC/10.4.921]
   Michailova S, 2003, CALIF MANAGE REV, V45, P59, DOI 10.2307/41166176
   Miller L., 2018, THESE ARE EC MOST AN
   Natalicchio A, 2019, R&D MANAGE, V49, P639, DOI 10.1111/radm.12354
   NELSON RR, 1982, AM ECON REV, V72, P114
   Nonaka I, 1998, CALIF MANAGE REV, V40, P40, DOI 10.2307/41165942
   Nonaka I, 2000, LONG RANGE PLANN, V33, P5, DOI 10.1016/S0024-6301(99)00115-6
   NONAKA I, 1991, HARVARD BUS REV, V69, P96
   Nonaka I., 1995, The Knowledge-Creating Company: How Japanese Companies Create the Dynamics of Innovation, DOI DOI 10.1016/0024-6301(96)81509-3
   Nonaka I, 2009, ORGAN SCI, V20, P635, DOI 10.1287/orsc.1080.0412
   Perkmann M, 2013, RES POLICY, V42, P423, DOI 10.1016/j.respol.2012.09.007
   POLANYI M, 1962, REV MOD PHYS, V34, P601, DOI 10.1103/RevModPhys.34.601
   PORTER ME, 1990, HARVARD BUS REV, V68, P73
   Porter ME, 2000, ECON DEV Q, V14, P15, DOI 10.1177/089124240001400105
   Powell W.W., 2010, ORG I GENESIS EMERGE, P310
   Roberts J, 2000, TECHNOL ANAL STRATEG, V12, P429, DOI 10.1080/713698499
   Romano M, 2014, J KNOWL MANAG, V18, P952, DOI 10.1108/JKM-06-2014-0253
   Scaringella L, 2018, TECHNOL FORECAST SOC, V136, P59, DOI 10.1016/j.techfore.2017.09.023
   Secundo G, 2019, BUS PROCESS MANAG J, V25, P144, DOI 10.1108/BPMJ-06-2017-0173
   Singapore Government Agency, 2019, SING GOVT AG REP 201
   Small H, 1999, J AM SOC INFORM SCI, V50, P799, DOI 10.1002/(SICI)1097-4571(1999)50:9<799::AID-ASI9>3.0.CO;2-G
   Somaya D, 2012, J MANAGE, V38, P1084, DOI 10.1177/0149206312444447
   Storper M., 1995, EUROPEAN URBAN REGIO, V2, P191, DOI [10.1177/096977649500200301, DOI 10.1177/096977649500200301]
   Strumsky D, 2015, RES POLICY, V44, P1445, DOI 10.1016/j.respol.2015.05.008
   Suarez FF, 2004, RES POLICY, V33, P271, DOI 10.1016/j.respol.2003.07.001
   Tallman S, 2004, ACAD MANAGE REV, V29, P258, DOI 10.2307/20159032
   Teece DJ, 2018, RES POLICY, V47, P1367, DOI 10.1016/j.respol.2017.01.015
   TEECE DJ, 1986, RES POLICY, V15, P285, DOI 10.1016/0048-7333(86)90027-2
   TIJSSEN RJW, 1992, RES POLICY, V21, P27, DOI 10.1016/0048-7333(92)90025-Y
   Tootell A, 2021, J KNOWL MANAG, V25, P743, DOI 10.1108/JKM-06-2020-0461
   Valkokari K, 2015, TECHNOL INNOV MANAG, P17
   Vallance P, 2011, ENVIRON PLANN A, V43, P1098, DOI 10.1068/a43186
   Van Eck NJ, 2007, INT J UNCERTAIN FUZZ, V15, P625, DOI 10.1142/S0218488507004911
   van Eck NJ, 2017, SCIENTOMETRICS, V111, P1053, DOI 10.1007/s11192-017-2300-7
   von Krogh G, 2014, EUR MANAG J, V32, P155, DOI 10.1016/j.emj.2013.04.002
   Wang J, 2018, RES POLICY, V47, P399, DOI 10.1016/j.respol.2017.12.008
   Whittington KB, 2009, ADMIN SCI QUART, V54, P90, DOI 10.2189/asqu.2009.54.1.90
   Winter S.G., 1987, COMPETITIVE CHALLENG, P159
   Wong Poh-Kam, 2001, IND POLICY INNOVATIO, P503
   World Economic Forum, 2019, 3 REAS WHY SING SMAR
   Wright M, 2008, RES POLICY, V37, P1205, DOI 10.1016/j.respol.2008.04.021
   Yang D., 2008, Understanding and Profiting from Intellectual Property: A Guide for Practitioners and Analysts
   Yayavaram S, 2008, ADMIN SCI QUART, V53, P333, DOI 10.2189/asqu.53.2.333
   Youn HJ, 2015, J R SOC INTERFACE, V12, DOI 10.1098/rsif.2015.0272
   Yun J, 2019, TECHNOL ANAL STRATEG, V31, P1412, DOI 10.1080/09537325.2019.1616082
   Zack MH, 1999, SLOAN MANAGE REV, V40, P45
   Zupic I, 2015, ORGAN RES METHODS, V18, P429, DOI 10.1177/1094428114562629
NR 110
TC 1
Z9 1
U1 15
U2 112
PU EMERALD GROUP PUBLISHING LTD
PI BINGLEY
PA HOWARD HOUSE, WAGON LANE, BINGLEY BD16 1WA, W YORKSHIRE, ENGLAND
SN 1367-3270
EI 1758-7484
J9 J KNOWL MANAG
JI J. Knowl. Manag.
PD APR 8
PY 2022
VL 26
IS 4
BP 1061
EP 1082
DI 10.1108/JKM-11-2020-0859
EA SEP 2021
PG 22
WC Information Science & Library Science; Management
WE Social Science Citation Index (SSCI)
SC Information Science & Library Science; Business & Economics
GA 0I8ES
UT WOS:000694956600001
DA 2024-07-15
ER

PT J
AU Daniels, N
   Gillen, P
   Casson, K
AF Daniels, Nicola
   Gillen, Patricia
   Casson, Karen
TI Researcher practitioner engagement in health research: The development
   of a new concept
SO RESEARCH IN NURSING & HEALTH
LA English
DT Article
DE concept formation; focus groups; practitioner engagement; research
   personnel
ID RANDOMIZED CONTROLLED-TRIAL; STAKEHOLDER ENGAGEMENT; KNOWLEDGE
   TRANSLATION; RESEARCH RELEVANCE; RESEARCH IMPACT; CARE; COPRODUCTION;
   SCHOLARSHIP; CLINICIAN; MULTIPLE
AB The engagement of frontline practitioners in the production of research-derived knowledge is often advocated. Doing so can address perceived gaps between what is known from research and what happens in clinical practice. Engagement practices span a continuum, from co-production approaches underpinned by principles of equality and power sharing to those which can minimalize practitioners' contributions to the knowledge production process. We observed a conceptual gap in published healthcare literature that labels or defines practitioners' meaningful contribution to the research process. We, therefore, aimed to develop the concept of "Researcher Practitioner Engagement" in the context of academically initiated healthcare research in the professions of nursing, midwifery, occupational therapy, physiotherapy, and speech and language therapy. Guided by Schwartz-Barcott et al.'s hybrid model of concept development, published examples were analyzed to establish the attributes, antecedents, and consequences of this type of engagement. Academic researchers (n = 17) and frontline practitioners (n = 8) with relevant experience took part in online focus groups to confirm, eliminate, or elaborate on these proposed concept components. Combined analysis of theoretical and focus group data showed that the essence of this form of engagement is that practitioners' clinical knowledge is valued from a study's formative stages. The practitioner's clinical perspectives inform problem-solving and decision-making in study activities and enhance the professional and practice relevance of a study. The conceptual model produced from the study findings forms a basis to guide engagement practices, future concept testing, and empirical evaluation of engagement practices.
C1 [Daniels, Nicola; Gillen, Patricia; Casson, Karen] Ulster Univ, Inst Nursing & Hlth Res, Sch Nursing, Fac Life & Hlth Sci, Shore Rd, Newtownabbey BT37 0QB, North Ireland.
   [Gillen, Patricia] Southern Hlth & Social Care Trust, Rosedale, Gilford, England.
C3 Ulster University
RP Daniels, N (corresponding author), Ulster Univ, Inst Nursing & Hlth Res, Sch Nursing, Fac Life & Hlth Sci, Shore Rd, Newtownabbey BT37 0QB, North Ireland.
EM Daniels-n@ulster.ac.uk
OI Gillen, Patricia/0000-0003-4097-4355; Daniels, Nikki/0000-0001-8625-0956
FU Department for Education and Learning, Northern Ireland
FX Department for Education and Learning, Northern Ireland
CR Albers LL, 2004, J MIDWIFERY WOM HEAL, V49, P47, DOI 10.1016/j.jmwh.2003.09.013
   [Anonymous], 2015, Qualitative data analysis Software
   [Anonymous], 2015, STAND COMP REG NURS
   [Anonymous], 2003, BRIT J MIDWIFERY
   Antonacopoulou EP, 2010, PUBLIC MONEY MANAGE, V30, P219, DOI 10.1080/09540962.2010.492182
   Armstrong F, 2010, PUBLIC MONEY MANAGE, V30, P208, DOI 10.1080/09540962.2010.492178
   Backus D, 2013, ARCH PHYS MED REHAB, V94, pS1, DOI 10.1016/j.apmr.2012.11.003
   Beckett K, 2018, HEALTH RES POLICY SY, V16, DOI 10.1186/s12961-018-0375-0
   Berger R, 2015, QUAL RES, V15, P219, DOI 10.1177/1468794112468475
   Blevins D, 2010, IMPLEMENT SCI, V5, DOI 10.1186/1748-5908-5-76
   Boase S, 2012, J ADV NURS, V68, P590, DOI 10.1111/j.1365-2648.2011.05764.x
   Bowen SJ, 2013, ARCH PHYS MED REHAB, V94, pS3, DOI 10.1016/j.apmr.2012.04.037
   Breitmayer B J, 1993, Image J Nurs Sch, V25, P237, DOI 10.1111/j.1547-5069.1993.tb00788.x
   Brown L., 2001, Practice Research Engagement for Civil Society in a Globalizing World
   Brown L.D., 2003, ACTION RES-LONDON, V1, P81, DOI DOI 10.1177/14767503030011006
   Bullen T, 2014, APPL NURS RES, V27, P78, DOI 10.1016/j.apnr.2013.10.007
   Camden C, 2015, DISABIL REHABIL, V37, P1390, DOI 10.3109/09638288.2014.963705
   Campbell GB, 2015, TOP STROKE REHABIL, V22, P386, DOI 10.1179/1074935714Z.0000000045
   Concannon TW, 2014, J GEN INTERN MED, V29, P1692, DOI 10.1007/s11606-014-2878-x
   Concannon TW, 2012, J GEN INTERN MED, V27, P985, DOI 10.1007/s11606-012-2037-1
   Cronin RS, 2020, WOMEN BIRTH, V33, P153, DOI 10.1016/j.wombi.2019.03.010
   Daniels N, 2020, RES THEOR NURS PRACT, V34, P85, DOI 10.1891/RTNP-D-18-00125
   Deverka PA, 2012, J COMP EFFECT RES, V1, P359, DOI 10.2217/CER.12.36
   Di Bona L, 2017, BRIT J OCCUP THER, V80, P642, DOI 10.1177/0308022617719218
   Dimova S., 2018, Enabling NHS staff to contribute to research: Reflecting on current practice and informing future opportunities, DOI [10.7249/RR2679, DOI 10.7249/RR2679]
   Dyson S, 2014, SOCIOL RES ONLINE, V19, DOI 10.5153/sro.3457
   Elo S, 2008, J ADV NURS, V62, P107, DOI 10.1111/j.1365-2648.2007.04569.x
   Eriksson C, 2013, SCAND J OCCUP THER, V20, P253, DOI 10.3109/11038128.2012.727864
   Finefter-Rosenbluh I, 2017, INT J QUAL METH, V16, DOI 10.1177/1609406917703539
   Finlayson M., 2005, Australian Occupational Therapy Journal, V52, P101, DOI [10.1111/j.1440-1630.2005.00479.x, DOI 10.1111/J.1440-1630.2005.00479.X]
   Fransman J., 2018, Res All, V2, P185, DOI [10.18546/RFA.02.2.02, DOI 10.18546/RFA.02.2.02]
   Greenhalgh T., 2017, How to implement evidence-based healthcare
   Health & Care Professions Council, 2018, STAND PROF
   Henderson J, 2014, SUBST ABUSE TREAT PR, V9, DOI 10.1186/1747-597X-9-21
   Lamb KA, 2016, J TISSUE VIABILITY, V25, P185, DOI 10.1016/j.jtv.2016.03.004
   Laustsen CE, 2021, KNOWL MAN RES PRACT, V19, P230, DOI 10.1080/14778238.2020.1762253
   Lavender V, 2019, SUPPORT CARE CANCER, V27, P467, DOI 10.1007/s00520-018-4337-4
   Malterud K, 2020, SCAND J PUBLIC HEALT, V48, P617, DOI 10.1177/1403494819863514
   Mann C, 2014, J ADV NURS, V70, P777, DOI 10.1111/jan.12254
   Marjanovic S., 2019, Involving NHS Staff in Research
   Mayring P, 2000, Companion Qual. Res., V1
   McCormack B, 2011, J RES NURS, V16, P111, DOI 10.1177/1744987110393419
   Morrison-Beedy D, 2001, J N Y State Nurses Assoc, V32, P9
   Morse J M, 1996, Sch Inq Nurs Pract, V10, P253
   Morse J.M., 2017, Analyzing and conceptualizing the theoretical foundations of nursing
   Nelson PJ, 2007, CLIN NURSE SPEC, V21, P95, DOI 10.1097/00002800-200703000-00009
   Newington Lisa, 2014, J Clin Med Res, V6, P162, DOI 10.14740/jocmr1619w
   Norris JM, 2017, IMPLEMENT SCI, V12, DOI 10.1186/s13012-017-0625-5
   Nutley S, 2010, PUBLIC MONEY MANAGE, V30, P263, DOI 10.1080/09540962.2010.509170
   Patterson S, 2011, BMC MED RES METHODOL, V11, DOI 10.1186/1471-2288-11-73
   Patterson S, 2010, J MENT HEALTH, V19, P532, DOI 10.3109/09638237.2010.520367
   Pentland D, 2011, J ADV NURS, V67, P1408, DOI 10.1111/j.1365-2648.2011.05631.x
   Pickier RH, 2018, NURS OUTLOOK, V66, P464, DOI 10.1016/j.outlook.2018.04.002
   Risjord M, 2009, J ADV NURS, V65, P684, DOI 10.1111/j.1365-2648.2008.04903.x
   Roll L, 2013, NURS RES PRACT, V2013, DOI 10.1155/2013/183984
   ROTH JA, 1966, AM SOCIOL, V1, P190
   Rothmore P., 2018, J OCCUP HEALTH SAFET, V34, P3
   Rycroft-Malone J, 2016, INT J HEALTH POLICY, V5, P221, DOI 10.15171/ijhpm.2016.08
   Schwartz-Barcott D, 2002, J ADV NURS, V39, P281, DOI 10.1046/j.1365-2648.2000.02275.x
   Schwartz-Barcott D, 2000, Concept development in nursing: Foundations, techniques and applications, P129
   SHELLEY M, 1984, J AM STAT ASSOC, V79, P240, DOI 10.2307/2288384
   Stockwell-Smith G, 2015, DEMENTIA-LONDON, V14, P450, DOI 10.1177/1471301213498760
   Thomas N, 2015, TRIALS, V16, DOI 10.1186/s13063-015-1115-1
   Topazian R, 2016, J COMP EFFECT RES, V5, P499, DOI 10.2217/cer-2016-0024
   Weinfurt KP, 2017, BMC MED RES METHODOL, V17, DOI 10.1186/s12874-017-0420-7
   Ziebland S, 2007, TRIALS, V8, DOI 10.1186/1745-6215-8-4
NR 66
TC 2
Z9 2
U1 0
U2 11
PU WILEY
PI HOBOKEN
PA 111 RIVER ST, HOBOKEN 07030-5774, NJ USA
SN 0160-6891
EI 1098-240X
J9 RES NURS HEALTH
JI Res. Nurs. Health
PD JUN
PY 2021
VL 44
IS 3
BP 534
EP 547
DI 10.1002/nur.22128
EA MAR 2021
PG 14
WC Nursing
WE Science Citation Index Expanded (SCI-EXPANDED); Social Science Citation Index (SSCI)
SC Nursing
GA RQ7EQ
UT WOS:000633808700001
PM 33774826
OA Green Published, hybrid
DA 2024-07-15
ER

PT J
AU Webb, OJ
   Cotton, DRE
AF Webb, O. J.
   Cotton, D. R. E.
TI Deciphering the sophomore slump: changes to student perceptions during
   the undergraduate journey
SO HIGHER EDUCATION
LA English
DT Article
DE Second year; Sophomore; Self-efficacy; Belonging; Curriculum
ID HIGHER-EDUCATION STUDENTS; SELF-EFFICACY; PERFORMANCE; GOALS;
   EXPECTATIONS
AB The second year of university is little-researched, despite being a focal point for declining performance, persistence, and satisfaction. It is important to establish appropriate methods for studying this sophomore slump' and to pinpoint specific antecedents from broad domains noted in literature (e.g. students' social integration, perceptions of the curriculum). Using a novel methodology, 166 undergraduates were surveyed in successive years of study to derive a gold standard within-subjects' data sample. Under a replicated design, a between-subjects' sample of over 1000 students completed the same e-survey just once, in year one, two, or three. Quantitative comparison of the responses across years showed over 85% agreement between samples. This endorses between-subject approaches (i.e. simultaneously surveying students from different years) to facilitate rapid interventions that benefit students before they graduate. In terms of detailed findings, year two saw positive trends in students' academic engagement (e.g. self-reported independent study time), social integration (e.g. feeling accepted, involvement in extra-curricular activities), and views on teaching staff (e.g. approachability). Although appraisals remained broadly favourable, there was, in contrast, significant deterioration in global perceptions of the learning atmosphere (e.g. course enjoyment), as well as specific elements of the teaching provision (e.g. contact hours, feedback). Notably, there appeared to be little progression in students' academic self-perceptions (e.g. confidence to make presentations, enter class debates). Year two also saw increased thoughts of drop-out. These results highlight the unique character of the second year at university and indicate potential target areas for enhancing this phase of the undergraduate journey.
C1 [Webb, O. J.; Cotton, D. R. E.] Univ Plymouth, Pedag Res Inst & Observ PedRIO, 3 Endsleigh Pl, Plymouth PL4 8AA, Devon, England.
C3 University of Plymouth
RP Webb, OJ (corresponding author), Univ Plymouth, Pedag Res Inst & Observ PedRIO, 3 Endsleigh Pl, Plymouth PL4 8AA, Devon, England.
EM oliver.webb@plymouth.ac.uk; d.cotton@plymouth.ac.uk
OI Webb, Oliver/0000-0002-9412-157X
CR [Anonymous], 1993, The Journal of Early Adolescence, DOI [10.1177/0272431693013001002, DOI 10.1177/0272431693013001002]
   [Anonymous], LEAVING U EARLY RES
   BANDURA A, 1982, AM PSYCHOL, V37, P122, DOI 10.1037/0003-066X.37.2.122
   Bates EA, 2014, HIGH EDUC, V67, P655, DOI 10.1007/s10734-013-9671-3
   Borghi S, 2016, TERT EDUC MANAG, V22, P171, DOI 10.1080/13583883.2016.1188326
   Caprara GV, 2011, BRIT J EDUC PSYCHOL, V81, P78, DOI 10.1348/2044-8279.002004
   Darwent S., 2014, ARE STUDENT CHARACTE
   Denz-Penhey H, 2009, MED TEACH, V31, pE449, DOI 10.3109/01421590902849552
   FREEDMAN MB, 1956, J SOC ISSUES, V12, P13, DOI 10.1111/j.1540-4560.1956.tb00385.x
   Freeman S, 2014, P NATL ACAD SCI USA, V111, P8410, DOI 10.1073/pnas.1319030111
   Gore PA, 2006, J CAREER ASSESSMENT, V14, P92, DOI 10.1177/1069072705281367
   Grant H, 2003, J PERS SOC PSYCHOL, V85, P541, DOI 10.1037/0022-3514.85.3.541
   HESA, 2017, NONC RAT SUMM UK PER
   Hunter M., 2010, Helping sophomores succeed: Understanding and improving the second-year experience
   Ishitani TT, 2016, J COLL STUD RETENT-R, V18, P263, DOI 10.1177/1521025115622781
   Jacklin A, 2009, STUD HIGH EDUC, V34, P735, DOI 10.1080/03075070802666807
   Jones L, 2017, HIGH EDUC RES DEV, V36, P129, DOI 10.1080/07294360.2016.1177000
   Kelly A. V., 2009, The curriculum: Theory and practice
   Killam W.K., 2017, College student development: Applying theory to practice on the diverse campus
   Lieberman DA, 2007, BRIT J EDUC PSYCHOL, V77, P379, DOI 10.1348/000709906X157772
   Lowe H., 2003, J FURTH HIGHER EDUC, V27, P53, DOI [DOI 10.1080/03098770305629, 10.1080/03098770305629]
   Mabel Z, 2018, SOC SCI RES, V69, P34, DOI 10.1016/j.ssresearch.2017.10.001
   Masika R, 2016, TEACH HIGH EDUC, V21, P138, DOI 10.1080/13562517.2015.1122585
   Midgley C, 2001, J EDUC PSYCHOL, V93, P77, DOI 10.1037//0022-0663.93.1.77
   Milsom C, 2015, STEPPING 2 YEAR U AC
   Milsom C, 2015, STEPPING 2 YEAR U AC, P14
   Money J, 2017, COGENT EDUC, V4, DOI 10.1080/2331186X.2017.1301855
   Neves J., 2016, The 2016 Student Academic Experience Survey, DOI Accessed 19th January 2017 At
   Nulty DD, 2008, ASSESS EVAL HIGH EDU, V33, P301, DOI 10.1080/02602930701293231
   Quinn J., 2013, Drop-out and completion in higher education in Europe among students from underrepresented groups
   Rust C., 2003, ASSESS EVAL HIGH EDU, V28, P147, DOI DOI 10.1080/02602930301671
   Scott J., 2012, P STEM ANN C
   Senko C, 2002, J EXP SOC PSYCHOL, V38, P603, DOI 10.1016/S0022-1031(02)00503-6
   Soemantri D, 2010, MED TEACH, V32, P947, DOI 10.3109/01421591003686229
   Stewart M., 2015, STEPPING 2 YEAR U AC, P39
   Thomas L, 2002, J EDUC POLICY, V17, P423, DOI 10.1080/02680930210140257
   Thomas L., 2012, STUDENT RETENTION SU
   Tinto V, 2017, J COLL STUD RETENT-R, V19, P254, DOI 10.1177/1521025115621917
   Watson R, 2011, RES POST-COMPULS EDU, V16, P371, DOI 10.1080/13596748.2011.602248
   Webb O., 2017, Enhancing Access, Retention, Attainment and Progression in Higher Education: A Review of the Literature Showing Demonstrable Impact
   Webb OJ, 2018, TEACH HIGH EDUC, V23, P835, DOI 10.1080/13562517.2018.1437130
   Whittle SR, 2018, J FURTH HIGH EDUC, V42, P92, DOI 10.1080/0309877X.2016.1206854
   Willcoxson L, 2011, STUD HIGH EDUC, V36, P331, DOI 10.1080/03075070903581533
   Yorke M., 2015, STEPPING 2 YEAR U, P84
   Yorke M., 2015, Stepping up to the second year at university: Academic, psychological and social dimensions Society of Research into Higher Education Series, V1st, P1
   Yorke M, 2013, ASSESS EVAL HIGH EDU, V38, P957, DOI 10.1080/02602938.2013.769199
   Zaitseva E, 2015, STEPPING 2 YEAR U AC, P68
   Zaitseva E, 2013, QUAL HIGH EDUC, V19, P225, DOI 10.1080/13538322.2013.802576
NR 48
TC 15
Z9 30
U1 6
U2 39
PU SPRINGER
PI DORDRECHT
PA VAN GODEWIJCKSTRAAT 30, 3311 GZ DORDRECHT, NETHERLANDS
SN 0018-1560
EI 1573-174X
J9 HIGH EDUC
JI High. Educ.
PD JAN
PY 2019
VL 77
IS 1
BP 173
EP 190
DI 10.1007/s10734-018-0268-8
PG 18
WC Education & Educational Research
WE Social Science Citation Index (SSCI)
SC Education & Educational Research
GA HG4ME
UT WOS:000454948800010
DA 2024-07-15
ER

PT J
AU Xu, ZW
   Zhang, PF
   Tu, MT
   Zhang, M
   Lai, YH
AF Xu, Zhiwei
   Zhang, Pengfei
   Tu, Mengting
   Zhang, Miao
   Lai, Yuanhang
TI Brain optimization with additional study time: potential brain
   differences between high- and low-performance college students
SO FRONTIERS IN PSYCHOLOGY
LA English
DT Article
DE high-performance students; low-performance students; EEG; power spectral
   density; functional connection
ID WORKING-MEMORY CAPACITY; ACADEMIC-SUCCESS; FUNCTIONAL CONNECTIVITY;
   THETA-OSCILLATIONS; FLUID INTELLIGENCE; PREFRONTAL CORTEX; ANXIETY
   DISORDER; EEG; ACHIEVEMENT; AVERAGE
AB This study investigates potential differences in brain function among high-, average-, and low-performance college students using electroencephalography (EEG). We hypothesize that the increased academic engagement of high-performance students will lead to discernible EEG variations due to the brain's structural plasticity. 61 third-year college students from identical majors were divided into high-performance (n = 20), average-performance (n = 21), and low-performance (n = 20) groups based on their academic achievements. We conducted three EEG experiments: resting state, Sternberg working memory task, and Raven progressive matrix task. Comprehensive analyses of the EEG data from the three experiments focused on power spectral density (PSD) and functional connectivity, with coherence (COH) employed as our primary metric for the latter. The results showed that in all experiments, there were no differences in working memory ability and IQ scores among the groups, and there were no significant differences in the power spectral densities of the delta, theta, alpha1, alpha2, beta, and gamma bands among the groups. Notably, on the Raven test, compared to their high-performing peers, low-performing students showed enhanced functional connectivity in the alpha 1 (8-9 Hz) band that connects the frontal and occipital lobes. We explored three potential explanations for this phenomenon: fatigue, anxiety, and greater cognitive effort required for problem-solving due to inefficient self-regulation and increased susceptibility to distraction. In essence, these insights not only deepen our understanding of the neural basis that anchors academic ability, but also hold promise in guiding interventions that address students' diverse academic needs.
C1 [Xu, Zhiwei; Zhang, Pengfei; Tu, Mengting; Zhang, Miao; Lai, Yuanhang] Hubei Univ, Sch Business, Wuhan, Hubei, Peoples R China.
C3 Hubei University
RP Xu, ZW (corresponding author), Hubei Univ, Sch Business, Wuhan, Hubei, Peoples R China.
EM zwxu@whu.edu.cn
RI Zhang, Pengfei/GPC-5146-2022; Zhiwei, XU/KVA-6467-2024
OI Zhang, Pengfei/0000-0002-7090-0325; Xu, Zhiwei/0009-0002-8480-1739
FU The work reported in this paper was supported by National Natural
   Science Foundation, China [No. 71872062]. [71872062]; National Natural
   Science Foundation, China
FX The work reported in this paper was supported by National Natural
   Science Foundation, China [No. 71872062].
CR Aktürk T, 2022, NEUROIMAGE, V263, DOI 10.1016/j.neuroimage.2022.119650
   Alloway TP, 2013, COMPUT HUM BEHAV, V29, P632, DOI 10.1016/j.chb.2012.10.023
   Alturki FA, 2020, SENSORS-BASEL, V20, DOI 10.3390/s20092505
   Amin HU, 2015, AUSTRALAS PHYS ENG S, V38, P139, DOI 10.1007/s13246-015-0333-x
   Andrews B, 2004, BRIT J PSYCHOL, V95, P509, DOI 10.1348/0007126042369802
   Angelakis E, 2007, CLIN NEUROPSYCHOL, V21, P110, DOI 10.1080/13854040600744839
   Anguera JA, 2013, NATURE, V501, P97, DOI 10.1038/nature12486
   Bergner S, 2011, HIGH ABIL STUD, V22, P155, DOI 10.1080/13598139.2011.628849
   Bishop SJ, 2009, NAT NEUROSCI, V12, P92, DOI 10.1038/nn.2242
   Brookes MJ, 2011, NEUROIMAGE, V55, P1804, DOI 10.1016/j.neuroimage.2010.10.074
   Burger A, 2020, EDUC STUD-UK, V46, P624, DOI 10.1080/03055698.2019.1626699
   Martinez-Monteagudo MC, 2018, FRONT PSYCHOL, V9, DOI 10.3389/fpsyg.2018.01892
   Cerna M.A., 2015, HIGHER ED STUDIES, V5, P42
   Chen JC, 2018, COGN SYST RES, V52, P715, DOI 10.1016/j.cogsys.2018.08.018
   Chen L, 2018, PSYCHOL SCI, V29, P390, DOI 10.1177/0956797617735528
   Conley CS, 2015, PREV SCI, V16, P487, DOI 10.1007/s11121-015-0543-1
   Correas A, 2015, INT J NEURAL SYST, V25, DOI 10.1142/S0129065715500082
   Coullaut-Valera R, 2014, INT J NEURAL SYST, V24, DOI 10.1142/S0129065714500051
   Dahlin KIE, 2011, READ WRIT, V24, P479, DOI 10.1007/s11145-010-9238-y
   Damoiseaux JS, 2006, P NATL ACAD SCI USA, V103, P13848, DOI 10.1073/pnas.0601417103
   Delorme A, 2004, J NEUROSCI METH, V134, P9, DOI 10.1016/j.jneumeth.2003.10.009
   Díaz-Mora C, 2016, CULT EDUC, V28, P157, DOI 10.1080/11356405.2015.1130294
   Doesburg SM, 2009, PLOS ONE, V4, DOI [10.1371/journal.pone.0006142, 10.1371/journal.pone.0006802]
   Eichele T, 2008, P NATL ACAD SCI USA, V105, P6173, DOI 10.1073/pnas.0708965105
   Etkin A, 2007, AM J PSYCHIAT, V164, P1476, DOI 10.1176/appi.ajp.2007.07030504
   Friedman N, 2019, FRONT HUM NEUROSCI, V13, DOI 10.3389/fnhum.2019.00191
   Friston KJ, 2000, PHILOS T R SOC B, V355, P215, DOI 10.1098/rstb.2000.0560
   Hampshire A, 2019, FRONT HUM NEUROSCI, V13, DOI 10.3389/fnhum.2019.00221
   Han CX, 2019, ENTROPY-SWITZ, V21, DOI 10.3390/e21040353
   Harris AM, 2020, CORTEX, V129, P158, DOI 10.1016/j.cortex.2020.04.009
   Herrera-Díaz A, 2016, BRAIN TOPOGR, V29, P368, DOI 10.1007/s10548-015-0467-x
   Hsu SH, 2017, J NEURAL ENG, V14, DOI 10.1088/1741-2552/aa7a25
   Hysenbegasi A, 2005, J MENT HEALTH POLICY, V8, P145
   Kane MJ, 2002, PSYCHON B REV, V9, P637, DOI 10.3758/BF03196323
   Karbach Julia, 2013, Front Hum Neurosci, V7, P48, DOI 10.3389/fnhum.2013.00048
   Karbach J, 2015, CHILD NEUROPSYCHOL, V21, P285, DOI 10.1080/09297049.2014.899336
   Kim BM, 2020, FRONT HUM NEUROSCI, V14, DOI 10.3389/fnhum.2020.600437
   Klimesch W, 1999, BRAIN RES REV, V29, P169, DOI 10.1016/S0165-0173(98)00056-3
   Kolb B, 2003, CURR DIR PSYCHOL SCI, V12, P1, DOI 10.1111/1467-8721.01210
   Kurup P. R., 2014, Mind Society, V3, P16
   Langer N, 2013, CORTEX, V49, P2424, DOI 10.1016/j.cortex.2013.01.008
   Liu JP, 2010, APPL ERGON, V42, P114, DOI 10.1016/j.apergo.2010.05.008
   Liu XQ, 2022, WORLD J PSYCHIATR, V12, P860, DOI 10.5498/wjp.v12.i7.860
   Loosli SV, 2012, CHILD NEUROPSYCHOL, V18, P62, DOI 10.1080/09297049.2011.575772
   Lutz A, 2004, P NATL ACAD SCI USA, V101, P16369, DOI 10.1073/pnas.0407401101
   Lutz A, 2009, J NEUROSCI, V29, P13418, DOI 10.1523/JNEUROSCI.1614-09.2009
   Mackey AP, 2015, PSYCHOL SCI, V26, P925, DOI 10.1177/0956797615572233
   Majumder S, 2019, 2019 IEEE INTERNATIONAL CONFERENCE ON ELECTRO INFORMATION TECHNOLOGY (EIT), P483, DOI [10.1109/EIT.2019.8833866, 10.1109/eit.2019.8833866]
   Miskovic V, 2010, INT J PSYCHOPHYSIOL, V75, P332, DOI 10.1016/j.ijpsycho.2009.12.015
   Montes Iturrizaga I, 2012, Revista Lasallista de Investigacion, V9, P96
   Niedermeyer E., 2005, Electroencephalography: Basic Principles, Clinical Applications and Related Fields, DOI DOI 10.1016/B978-0-323-04233-8.50007-X
   Niso G, 2013, NEUROINFORMATICS, V11, P405, DOI 10.1007/s12021-013-9186-1
   Palva S, 2007, TRENDS NEUROSCI, V30, P150, DOI 10.1016/j.tins.2007.02.001
   Pavlov YG, 2021, CORTEX, V144, P213, DOI 10.1016/j.cortex.2021.03.013
   Peter-Derex L, 2021, J CLIN SLEEP MED, V17, P393, DOI 10.5664/jcsm.8864
   Pfurtscheller G, 2012, PLOS ONE, V7, DOI 10.1371/journal.pone.0043640
   PLANT WT, 1958, J COUNS PSYCHOL, V5, P229, DOI 10.1037/h0040731
   Poldrack RA, 2000, NEUROIMAGE, V12, P1, DOI 10.1006/nimg.2000.0596
   PST Admin, 2023, Ravens Progressive Matrices [34568]
   PST Admin, 2022, Sternberg working memory task [30120]
   Raghavachari S, 2001, J NEUROSCI, V21, P3175, DOI 10.1523/JNEUROSCI.21-09-03175.2001
   Raven J, 2000, COGNITIVE PSYCHOL, V41, P1, DOI 10.1006/cogp.1999.0735
   Rogasch NC, 2015, CORTEX, V64, P68, DOI 10.1016/j.cortex.2014.10.003
   Rose NS, 2015, FRONT HUM NEUROSCI, V9, DOI 10.3389/fnhum.2015.00592
   Schabus M, 2006, EUR J NEUROSCI, V23, P1738, DOI 10.1111/j.1460-9568.2006.04694.x
   Shadli SM, 2021, CORTEX, V140, P210, DOI 10.1016/j.cortex.2021.03.025
   Stam CJ, 2012, CLIN NEUROPHYSIOL, V123, P1067, DOI 10.1016/j.clinph.2012.01.011
   Stam CJ, 2004, HUM BRAIN MAPP, V22, P97, DOI 10.1002/hbm.20016
   Staudt B, 2006, HIGH ABIL STUD, V17, P3, DOI 10.1080/13598130600946855
   Swanson H.L., 2012, APA Educational Psychology Handbook. Vol. 1: Theories, constructs, V1, P327, DOI DOI 10.1037/13273-012
   Tanaka M, 2012, PLOS ONE, V7, DOI 10.1371/journal.pone.0034774
   Tayal F, 2015, FRONT SYST NEUROSCI, V9, DOI 10.3389/fnsys.2015.00044
   Titz C, 2014, PSYCHOL RES-PSYCH FO, V78, P852, DOI 10.1007/s00426-013-0537-1
   Tracey TJG, 2012, J VOCAT BEHAV, V80, P38, DOI 10.1016/j.jvb.2011.03.005
   Vernon D, 2003, INT J PSYCHOPHYSIOL, V47, P75, DOI 10.1016/S0167-8760(02)00091-0
   Vrapi R., 2022, Dinaric Perspectives on TIMSS 2019, P13, DOI [10.1007/978-3-030-85802-5_9, DOI 10.1007/978-3-030-85802-5_9]
   Wang MT, 2013, LEARN INSTR, V28, P12, DOI 10.1016/j.learninstruc.2013.04.002
   Wang TF, 2013, INTELLIGENCE, V41, P537, DOI 10.1016/j.intell.2013.07.008
   Wei H, 2020, PSYCHOPHYSIOLOGY, V57, DOI 10.1111/psyp.13643
   Weicker J, 2016, NEUROPSYCHOLOGY, V30, P190, DOI 10.1037/neu0000227
   Wu J, 2011, PSYCHOPHYSIOLOGY, V48, pS63
   Zhang ZT, 2016, SENSORS-BASEL, V16, DOI 10.3390/s16020242
NR 82
TC 0
Z9 0
U1 3
U2 10
PU FRONTIERS MEDIA SA
PI LAUSANNE
PA AVENUE DU TRIBUNAL FEDERAL 34, LAUSANNE, CH-1015, SWITZERLAND
SN 1664-1078
J9 FRONT PSYCHOL
JI Front. Psychol.
PD SEP 27
PY 2023
VL 14
AR 1209881
DI 10.3389/fpsyg.2023.1209881
PG 17
WC Psychology, Multidisciplinary
WE Social Science Citation Index (SSCI)
SC Psychology
GA T6IM9
UT WOS:001079004100001
PM 37829066
OA Green Published, gold
DA 2024-07-15
ER

PT J
AU Higginbotham, GD
AF Higginbotham, Gerald D.
TI Can I Belong in School and Sports?: The Intersectional Value of Athletic
   Identity in High School and Across the College Transition
SO CULTURAL DIVERSITY & ETHNIC MINORITY PSYCHOLOGY
LA English
DT Article
DE intersectionality; race; athletics; belongingness; school transition
ID AFRICAN-AMERICAN; RACIAL IDENTITY; GENDER-DIFFERENCES; ACADEMIC
   ENGAGEMENT; PROSOCIAL BEHAVIOR; STEREOTYPE THREAT; BLACK; RACE;
   BASKETBALL; STUDENTS
AB Objective: This study investigates whether being identified with both school and sports affords benefits for Black male and female students in high school and across the transition to college. Given gendered concerns about being academically identified and cultural associations of athletics with Black masculinity, being both academically and athletically identified is expected to play a larger role in the sociocultural and academic experiences of Black male students. Method: Using the National Longitudinal Survey of Freshmen (NLSF), Study 1 (N = 1,011) employs a cross-sectional analysis of Wave 1 and Study 2 (N = 822) employs a longitudinal analysis of Waves 1-3 to test these hypotheses. Results: Identifying with athletics in high school is found to afford sociocultural benefits for academically identified Black male, but not Black female, students in the short-term and longitudinally across the college transition. In high school, Black male students identified with both academics and athletics reported greater identification with other young Black men compared to those identified with academics only (Study 1). Longitudinally, identification with athletics in high school was positively associated with sociocultural adjustment in the first year of college (e.g., interdependent studying behaviors), explained through this increased identification with young Black men (Study 2). Conclusions: Athletics is found to serve as a culturally valued identity with important benefits for Black male students' experiences in secondary and postsecondary contexts. Although centered on athletics, these findings more broadly point to the importance of academically engaged Black students, across gender identities, being able to feel secure in their intersectional identities.
C1 [Higginbotham, Gerald D.] Univ Calif Los Angeles, Dept Psychol, 1285 Franz Hall,Box 951563, Los Angeles, CA 90095 USA.
C3 University of California System; University of California Los Angeles
RP Higginbotham, GD (corresponding author), Univ Calif Los Angeles, Dept Psychol, 1285 Franz Hall,Box 951563, Los Angeles, CA 90095 USA.
EM ghigginbotham@ucla.edu
OI Higginbotham, Gerald/0000-0003-4163-2971
FU Mellon Foundation; Atlantic Philanthropies; University of California,
   Los Angeles Graduate Research Mentorship Fellowship; National Science
   Foundation Graduate Research Fellowship Program [DGE-1650604]
FX This research is based on data from the National Longitudinal Survey of
   Freshmen (NLSF), a project designed by Douglas S. Massey and Camille Z.
   Charles and funded by the Mellon Foundation and the Atlantic
   Philanthropies. Gerald D. Higginbotham was funded by a University of
   California, Los Angeles Graduate Research Mentorship Fellowship and by
   the National Science Foundation Graduate Research Fellowship Program
   under Grant No. (DGE-1650604). Any opinions, findings, and conclusions
   or recommendations expressed in this material are those of the author(s)
   and do not necessarily reflect the views of the National Science
   Foundation. Sandra Graham and Jennifer Krull are acknowledged for their
   contributions and feedback at various stages in this research project.
CR Adams T., 2004, Mass Communication and Society, V7, P237, DOI [10.1207/s15327825mcs0702_6, DOI 10.1207/S15327825MCS0702_6]
   Altschul I, 2006, CHILD DEV, V77, P1155, DOI 10.1111/j.1467-8624.2006.00926.x
   Anderson E, 2010, J HOMOSEXUAL, V57, P949, DOI 10.1080/00918369.2010.503502
   Anglin Deidre M, 2007, Cultur Divers Ethnic Minor Psychol, V13, P207, DOI 10.1037/1099-9809.13.3.207
   Ashe A. R, 1988, HARD ROAD GLORY HIST, V1
   Barber BL, 2001, J ADOLESCENT RES, V16, P429, DOI 10.1177/0743558401165002
   Bauer DJ, 2006, PSYCHOL METHODS, V11, P142, DOI 10.1037/1082-989X.11.2.142
   Baumeister RF, 1997, PSYCHOL BULL, V122, P38, DOI 10.1037/0033-2909.122.1.38
   BAUMEISTER RF, 1995, PSYCHOL BULL, V117, P497, DOI 10.1037/0033-2909.117.3.497
   Belle D, 1989, CHILDRENS SOCIAL NET, V136
   Brannon TN, 2015, J PERS SOC PSYCHOL, V108, P586, DOI 10.1037/a0038992
   Brookins CC, 1996, J APPL SOC PSYCHOL, V26, P243, DOI 10.1111/j.1559-1816.1996.tb01849.x
   Brown R, 2002, URBAN EDUC, V37, P41, DOI 10.1177/0042085902371004
   Burnett M, 2020, DEV PSYCHOL, V56, P1750, DOI 10.1037/dev0001071
   Campbell H., 2017, U S F L REV, V51, P545
   Carroll A, 1999, J CHILD PSYCHOL PSYC, V40, P593, DOI 10.1111/1469-7610.00476
   Chavous TM, 2008, DEV PSYCHOL, V44, P637, DOI 10.1037/0012-1649.44.3.637
   Cole ER, 2009, AM PSYCHOL, V64, P170, DOI 10.1037/a0014564
   Cooky C, 2015, COMMUN SPORT, V3, P261, DOI 10.1177/2167479515588761
   Crenshaw K., 1991, STANFORD LAW REV, V43, P1241, DOI 10.2307/1229039
   Crenshaw K. W., 2015, BLACK GIRLS MATTER P
   Cross SE, 2011, PERS SOC PSYCHOL REV, V15, P142, DOI 10.1177/1088868310373752
   Czopp AM, 2008, J EXP SOC PSYCHOL, V44, P413, DOI 10.1016/j.jesp.2006.12.007
   Czopp AM, 2010, SOC PSYCHOL EDUC, V13, P485, DOI 10.1007/s11218-010-9129-8
   Dee TS, 2017, AM EDUC RES J, V54, P127, DOI 10.3102/0002831216677002
   Eagly AH, 2009, AM PSYCHOL, V64, P644, DOI 10.1037/0003-066X.64.8.644
   Eccles JS, 1999, J ADOLESCENT RES, V14, P10, DOI 10.1177/0743558499141003
   Edwards E. C., 2019, SISTER SISTER MODEL
   Edwards Harry., 1971, The Black Scholar, V3, P32
   Eitle TM, 2005, SOCIOL SPECTRUM, V25, P177, DOI 10.1080/02732170590883997
   Eitle TM, 2002, SOCIOL EDUC, V75, P123, DOI 10.2307/3090288
   Ellis JM, 2018, URBAN EDUC, V53, P899, DOI 10.1177/0042085915602538
   Fordham S., 1986, The Urban Review, V18, P176, DOI [10.1007/BF01112192, DOI 10.1007/BF01112192]
   Fries-Britt S, 2007, J COLL STUDENT DEV, V48, P509, DOI 10.1353/csd.2007.0048
   Gabriel S, 1999, J PERS SOC PSYCHOL, V77, P642, DOI 10.1037/0022-3514.77.3.642
   Gest SD, 2007, NEW DIR CHILD ADOLES, V118, P43, DOI 10.1002/cd.200
   Ghavami N, 2013, PSYCHOL WOMEN QUART, V37, P113, DOI 10.1177/0361684312464203
   Gilbert R., 1998, MORTAL PRESIDENCY IL
   GOLDBERG AD, 1989, YOUTH SOC, V21, P238, DOI 10.1177/0044118X89021002006
   Graham S, 2002, J EARLY ADOLESCENCE, V22, P173, DOI 10.1177/0272431602022002003
   Hammond W.P., 2005, PSYCHOL MEN MASCULIN, V6, P114, DOI DOI 10.1037/1524-9220.6.2.114
   Harper S.R., 2004, BERKELEY J SOCIOL, P89
   Harper S. R, 2012, PM DELIVERS ADDRESS
   Harper SR, 2008, J COLL STUDENT DEV, V49, P199, DOI 10.1353/csd.0.0003
   Harper SR, 2016, TEACH COLL REC, V118
   Harper SR, 2015, HARVARD EDUC REV, V85, P646, DOI 10.17763/0017-8055.85.4.646
   Harris F., 2011, Journal of Negro Education, V80, P47
   Harrison L. Jr., 1999, Journal of Sport and Social Issues, V23, P287, DOI 10.1177/0193723599233004
   Heyder A, 2017, SEX ROLES, V77, P72, DOI 10.1007/s11199-016-0683-1
   Heyder A, 2015, SOC PSYCHOL EDUC, V18, P467, DOI 10.1007/s11218-015-9303-0
   Higginbotham G. D, 2021, YOU PLAY SPORT UNPUB
   Hoiness A.R., 2008, Athletic Insight, V10, P43
   Holland MM, 2012, SOCIOL EDUC, V85, P101, DOI 10.1177/0038040712440789
   Hooks B., 2004, WE REAL COOL BLACK M
   Howard T. C., 2017, COUNTER NARRATIVE RE
   Hudley C., 2001, SOC PSYCHOL EDUC, V5, P201, DOI DOI 10.1023/A:1014438702266
   Hussar B., 2020, CONDITION ED 2020
   Ispa-Landa S, 2013, SOCIOL EDUC, V86, P218, DOI 10.1177/0038040712472912
   Jackson C, 2009, J GENDER STUD, V18, P341, DOI 10.1080/09589230903260019
   Jones MK, 2018, SEX ROLES, V79, P1, DOI 10.1007/s11199-017-0854-8
   Jones-DeWeever A., 2014, ED BLACK WOMEN NATL
   Kelly M, 2019, MAKE CO MORAL MAKE E
   Knifsend C, 2012, SEX ROLES, V67, P236, DOI 10.1007/s11199-012-0159-x
   LaFontana KM, 2010, SOC DEV, V19, P130, DOI 10.1111/j.1467-9507.2008.00522.x
   Majors R., 1992, COOL POSE
   May RAB, 2009, SOCIOL SPORT J, V26, P443, DOI 10.1123/ssj.26.3.443
   Messineo MJ, 2008, SEX ROLES, V59, P752, DOI 10.1007/s11199-008-9470-y
   Messner M, 1989, GENDER SOC, V3, P71, DOI 10.1177/089124389003001005
   Miller KE, 2005, J YOUTH ADOLESCENCE, V34, P123, DOI 10.1007/s10964-005-3211-0
   Milner H R., 2021, Handbook of urban education
   Montgomery T., 2010, Comparing academic achievement of African American males who do and do not participate in high school athletics
   Morris EW, 2007, YOUTH SOC, V38, P490, DOI 10.1177/0044118X06296778
   Morris EW, 2017, SOCIOL EDUC, V90, P127, DOI 10.1177/0038040717694876
   Morris M. W., 2015, PUSHOUT CRIMINALIZAT
   Nasir NS, 2008, J LEARN SCI, V17, P143, DOI 10.1080/10508400801986108
   Nasir NS, 2009, AM EDUC RES J, V46, P73, DOI 10.3102/0002831208323279
   *NAT CTR ED STAT, 2019, PROF UND STUD ATT DI
   National Longitudinal Survey of Freshmen, 2016, NAT LONG SURV FRESHM
   National Museum of African American History and Culture, 2016, SPORTS LEV PLAYING F
   Noguera P. A., 2008, TROUBLE BLACK BOYS O
   Oyserman D, 2006, PSYCHOL SCI, V17, P854, DOI 10.1111/j.1467-9280.2006.01794.x
   Oyserman D, 2003, SELF IDENTITY, V2, P307, DOI 10.1080/714050250
   Quintana SM, 1998, APPL PREV PSYCHOL, V7, P27, DOI 10.1016/S0962-1849(98)80020-6
   Roberts-Douglass K, 2013, PSYCHOL MEN MASCULIN, V14, P7, DOI 10.1037/a0029662
   Robertson O, 2017, UNDEFEATED 0324
   Rogers LO, 2015, CHILD DEV, V86, P407, DOI 10.1111/cdev.12303
   Rusin D., 2015, THESIS
   Scottham KM, 2008, CULT DIVERS ETHN MIN, V14, P297, DOI 10.1037/1099-9809.14.4.297
   Sellers R.M., 1998, J BLACK PSYCHOL, V24, P8, DOI [10.1177/00957984980241002, DOI 10.1177/00957984980241002]
   Settles IH, 2002, J APPL PSYCHOL, V87, P574, DOI 10.1037//0021-9010.87.3.574
   Shakib S, 2013, INT REV SOCIOL SPORT, V48, P295, DOI 10.1177/1012690212439172
   Stevenson HC, 2009, CULT DIVERS ETHN MIN, V15, P125, DOI 10.1037/a0015500
   Stone J, 1999, J PERS SOC PSYCHOL, V77, P1213, DOI 10.1037/0022-3514.77.6.1213
   Stone J, 2012, BASIC APPL SOC PSYCH, V34, P99, DOI 10.1080/01973533.2012.655624
   Strayhorn TL, 2013, SPECTRUM-J BLACK MEN, V1, P83, DOI 10.2979/spectrum.1.2.83
   The Opportunity Agenda, 2011, SOC SCI LIT REV MED
   The Schott Foundation for Public Education, 2015, BLACK LIV MATT SCHOT
   Thomas AJ, 2011, SEX ROLES, V64, P530, DOI 10.1007/s11199-011-9939-y
   Tropp LR, 2001, PERS SOC PSYCHOL B, V27, P585, DOI 10.1177/0146167201275007
   Tucker L, 2003, AM BEHAV SCI, V47, P306, DOI 10.1177/0002764203256189
   U.S. Department of Education Office for Civil Rights, 2018, CIV RIGHTS DAT COLL
   Varner F, 2013, CHILD DEV, V84, P875, DOI 10.1111/cdev.12021
   Wade JC, 1996, SEX ROLES, V34, P17, DOI 10.1007/BF01544793
   Walzer AS, 2011, J SOC PSYCHOL, V151, P527, DOI 10.1080/00224545.2010.503250
   Wilkins AC, 2014, SOCIOL EDUC, V87, P171, DOI 10.1177/0038040714537901
   Williams MJ, 2019, J PERS SOC PSYCHOL, V116, P416, DOI 10.1037/pspi0000153
   Wood D, 2007, J YOUTH ADOLESCENCE, V36, P417, DOI 10.1007/s10964-007-9186-2
   Wood D, 2010, J EDUC PSYCHOL, V102, P521, DOI 10.1037/a0018481
   Workman J, 2020, SOC PSYCHOL EDUC, V23, P1407, DOI 10.1007/s11218-020-09588-6
   Xiao SX, 2019, J ADOLESCENCE, V77, P41, DOI 10.1016/j.adolescence.2019.09.003
   Yeung R, 2015, EDUC URBAN SOC, V47, P361, DOI 10.1177/0013124513495277
   Yukhymenko-Lescroart MA, 2014, SPORT EXERC PERFORM, V3, P89, DOI 10.1037/spy0000009
   Yun HY, 2019, J ADOLESCENCE, V75, P47, DOI 10.1016/j.adolescence.2019.07.001
NR 113
TC 3
Z9 6
U1 1
U2 7
PU EDUCATIONAL PUBLISHING FOUNDATION-AMERICAN PSYCHOLOGICAL ASSOC
PI WASHINGTON
PA 750 FIRST ST, NE, WASHINGTON, DC 20002-4242 USA
SN 1099-9809
EI 1939-0106
J9 CULT DIVERS ETHN MIN
JI Cult. Divers. Ethn. Minor. Psychol.
PD OCT
PY 2021
VL 27
IS 4
BP 613
EP 629
DI 10.1037/cdp0000478
PG 17
WC Ethnic Studies; Psychology, Social
WE Social Science Citation Index (SSCI)
SC Ethnic Studies; Psychology
GA WF0WI
UT WOS:000706035300006
PM 34351179
OA hybrid
DA 2024-07-15
ER

PT J
AU Silva, T
AF Silva, Tony
TI Masculinity attitudes in the United States across intersections of
   race/ethnicity, immigration status, and education
SO JOURNAL OF GENDER STUDIES
LA English
DT Article
DE Intersectionality; masculinity; race; gender; education
ID HEGEMONIC MASCULINITY; ACADEMIC ENGAGEMENT; GENDER; MEN; ACHIEVEMENT;
   RETHINKING; CONFORMITY; SCHOOL; RACE; GAP
AB How do American men's attitudes about masculinity differ across intersections of race/ethnicity, immigration status, and education? This paper uses the NSFG 2011-2019, a large survey (n = 17,944) representative of American men aged 15-44. It analyzes white men; Black men; non-immigrant Latinos; and immigrant Latinos, with each broken down by less than a bachelor's; a bachelor's degree; or an advanced degree, for a total of 12 intersections. Most differences between men of different races/ethnicities/immigration statuses were between men with less than a bachelor's. Several groups were more conservative on some attitudes but not others. For instance, among men with less than a bachelor's, white men were more conservative than Black men regarding an attitude about going to the doctor, but less conservative than Black men on attitudes about showing pain or men's sexual needs. Additionally, the attitudinal differences that emerged were distinct for different levels of education. Among men with less than a bachelor's, most significant differences emerged regarding the attitudes about going to the doctor and men's sexual needs. In contrast, among men with a bachelor's, most differences emerged regarding the attitude about showing pain. Among men with the same racial/ethnic identity and immigration status, men with lower levels of education were more likely to endorse conservative attitudes about masculinity. All three intersections are meaningfully related to attitudes about masculinity, and future research about masculinity attitudes should not analyze social identities/statuses separately but rather as they intersect with one another.
C1 [Silva, Tony] Univ British Columbia, Dept Sociol, Vancouver, BC, Canada.
C3 University of British Columbia
RP Silva, T (corresponding author), Univ British Columbia, Vancouver, BC, Canada.
EM Tony.silva@ubc.ca
RI Silva, Tony/I-6692-2019
OI Silva, Tony/0000-0003-0701-8169
FU Sexualities Project at Northwestern (SPAN)
FX Thank you to the Sexualities Project at Northwestern (SPAN) for
   providing the postdoctoral fellowship that allowed me to begin work on
   this project.
CR Anderson E., 2000, CODE STREET DECENCY
   Baker P, 2014, B WORLD HEALTH ORGAN, V92, P618, DOI 10.2471/BLT.13.132795
   Beasley C., 2005, Gender and sexuality: critical theories, critical thinkers
   Beasley C, 2015, MEN MASC, V18, P135, DOI 10.1177/1097184X15583825
   Beasley C, 2008, MEN MASC, V11, P86, DOI 10.1177/1097184X08315102
   Bergold S, 2020, SOC PSYCHOL EDUC, V23, P315, DOI 10.1007/s11218-019-09539-w
   Bowman J.M., 2017, MASCULINITY STUDENT
   Bridges T, 2014, SOCIOL COMPASS, V8, P246, DOI 10.1111/soc4.12134
   Chávez S, 2017, AM J IND MED, V60, P537, DOI 10.1002/ajim.22721
   Choo HY, 2010, SOCIOL THEOR, V28, P129, DOI 10.1111/j.1467-9558.2010.01370.x
   Collins PH, 2015, ANNU REV SOCIOL, V41, P1, DOI 10.1146/annurev-soc-073014-112142
   Connell R. W, 1987, Gender Power: Society, the Person, and Sexual Politics
   Connell RW, 2005, GENDER SOC, V19, P829, DOI 10.1177/0891243205278639
   Crenshaw K., 1989, UNIV CHICAGO LEG FOR, V140, P139, DOI DOI 10.4324/9780429500480-5
   Duckworth KD, 2019, GENDER SOC, V33, P795, DOI 10.1177/0891243219863031
   Elliott K, 2016, MEN MASC, V19, P240, DOI 10.1177/1097184X15576203
   Ferguson Ann., 2000, Bad boys: Public schools in the making of black masculinity
   Froyum C.M., 2007, SEXUALITIES, V10, P603, DOI [10.1177/1363460707083171, DOI 10.1177/1363460707083171]
   Gonzalez-Lopez Gloria, 2005, ER JOURN MEX IMM
   Griffith DM, 2012, AM J PUBLIC HEALTH, V102, pS187, DOI 10.2105/AJPH.2012.300715
   Gruys K, 2020, SOCIOL FORUM, V35, P346, DOI 10.1111/socf.12585
   Halberstam Judith., 1998, Female Masculinity
   Hall RE, 2009, J HUM BEHAV SOC ENVI, V19, P531, DOI 10.1080/10911350902990502
   Harnois CE, 2017, SEX ROLES, V77, P141, DOI 10.1007/s11199-016-0702-2
   Jackson C, 2009, J GENDER STUD, V18, P341, DOI 10.1080/09589230903260019
   Kahn J., 2011, J MENS STUDIES, V19, P65, DOI DOI 10.3149/JMS.1901.65
   Kane EW, 2000, ANNU REV SOCIOL, V26, P419, DOI 10.1146/annurev.soc.26.1.419
   Kessels U, 2014, EDUC RES-UK, V56, P220, DOI 10.1080/00131881.2014.898916
   Kogan SM, 2017, J SEX RES, V54, P795, DOI 10.1080/00224499.2016.1223798
   Kum Dezimey, 2020, TimeDec. 28,
   Long JS, 2021, SOCIOL METHOD RES, V50, P1284, DOI 10.1177/0049124118799374
   Majors R., 1992, COOL POSE DILEMMAS B
   Marrs H, 2016, PSYCHOL MEN MASCULIN, V17, P197, DOI 10.1037/men0000015
   Maxwell A., 2018, IMPACT MODERN SEXISM
   McCall L, 2005, SIGNS, V30, P1771, DOI 10.1086/426800
   Messerschmidt JW, 2019, MEN MASC, V22, P85, DOI 10.1177/1097184X18805555
   Montes V, 2013, GENDER SOC, V27, P469, DOI 10.1177/0891243212470491
   Morris EW, 2011, SOCIOL COMPASS, V5, P92, DOI 10.1111/j.1751-9020.2010.00351.x
   Oeur F., 2016, SOCIUS SOCIOLOGICAL, DOI DOI 10.1177/2378023116633712
   Oliver W, 2006, J BLACK STUD, V36, P918, DOI 10.1177/0021934704273445
   Pascoe C.J., 2011, Dude, You're a Fag: Masculinity and Sexuality in High School
   Pascoe C.J., 2015, Exploring Masculinities: Identity, Inequality, Continuity, and Change
   Plank L., 2019, WASH POST
   Ramirez H, 2011, MEN MASC, V14, P97, DOI 10.1177/1097184X10363993
   Rios Victor, 2015, EXPLORING MASCULINIT, P166
   Saez P.A., 2009, J MENS STUDIES, V17, P116, DOI DOI 10.3149/JMS.1702.116
   Schnabel L., 2018, Socius: Sociological Research for a Dynamic World, V4, P1, DOI DOI 10.1177/2378023118769550
   Scott Carter J, 2009, SOC SCI QUART, V90, P196, DOI 10.1111/j.1540-6237.2009.00611.x
   Snider M, 2017, GENDER PLACE CULT, V24, P343, DOI 10.1080/0966369X.2017.1314942
   U.S. Department of Health and Human Services, 2020, PUBL US DAT FIL DOC
   U.S. Department of Health and Human Services, 2018, 2015 2017 NSFG US GU
   Unnever JD, 2021, SOC PROBL, V68, P490, DOI 10.1093/socpro/spaa010
   Vantieghem W, 2015, SEX ROLES, V73, P1, DOI 10.1007/s11199-015-0509-6
   Vasquez JM, 2014, IDENTITIES-GLOB STUD, V21, P532, DOI 10.1080/1070289X.2014.904231
   Wade J.C., 2001, Psychology of Men Masculinity, V2, P42
   Yang YC, 2020, SOCIOL THEOR, V38, P318, DOI 10.1177/0735275120960792
   Yavorsky JE, 2019, SOCIOL SCI, V6, P661, DOI 10.15195/v6.a25
NR 57
TC 2
Z9 2
U1 0
U2 7
PU ROUTLEDGE JOURNALS, TAYLOR & FRANCIS LTD
PI ABINGDON
PA 2-4 PARK SQUARE, MILTON PARK, ABINGDON OX14 4RN, OXON, ENGLAND
SN 0958-9236
EI 1465-3869
J9 J GENDER STUD
JI J. Gend. Stud.
PD APR 3
PY 2023
VL 32
IS 3
BP 229
EP 245
DI 10.1080/09589236.2021.1963918
EA AUG 2021
PG 17
WC Social Issues; Social Sciences, Interdisciplinary; Women's Studies
WE Social Science Citation Index (SSCI)
SC Social Issues; Social Sciences - Other Topics; Women's Studies
GA 9T7IR
UT WOS:000686816200001
DA 2024-07-15
ER

PT J
AU Reinke, NB
AF Reinke, Nicole B.
TI Promoting student engagement and academic achievement in first-year
   anatomy and physiology courses
SO ADVANCES IN PHYSIOLOGY EDUCATION
LA English
DT Article
DE active learning; first-year; learning environment; physiology; student
   engagement
ID FACULTY INTERACTION; SELF-REGULATION; PERFORMANCE; SCIENCE; COMMUNITIES;
   DIVERSE
AB Students from three undergraduate programs at James Cook University, Queensland, Australia, studying combined first-year anatomy and physiology courses, showed different academic achievement in physiology. Physiotherapy students were more active and social when completing learning tasks and achieved significantly higher grades in physiology compared with students enrolled in Sport and Exercise Science and Occupational Therapy programs. To promote academic engagement and achievement by all three groups, discussion questions, case studies, and study guides were included. The aim of this study was to investigate the effectiveness of using these modified resources to promote active learning, enhance academic social interactions, and provide a supportive learning environment. The occupational therapy students showed increased academic achievement (from 57.9 to 66.5%) following implementation of the new resources, but there was no change in the already high-performing physiotherapy students (73.1%) and, more concerningly, the sport and exercise science students (from 54.6 to 56.7%). Fewer sport and exercise science students had prior learning in chemistry (30.4% of participants) and also spent little time outside class studying (8 h/wk). compared with the physiotherapy cohort (70.0% chemistry; 13 h/wk studying). Findings of this research demonstrate that creating a supportive and active learning environment are important factors in promoting the learning of physiology for some cohorts. Background knowledge, academic self-regulatory skills, and the experience of teaching staff are factors that must be considered when endeavoring to increase student academic achievement. Future studies should examine the effect of students' academic self-regulation and the use of remedial chemistry classes when learning physiology.
C1 [Reinke, Nicole B.] Univ Sunshine Coast, Sch Hlth & Sport Sci, 90 Sippy Downs Dr, Sippy Downs, Qld 4558, Australia.
   [Reinke, Nicole B.] James Cook Univ, Sch Vet & Biomed Sci, Townsville, Qld, Australia.
C3 University of the Sunshine Coast; James Cook University
RP Reinke, NB (corresponding author), Univ Sunshine Coast, Sch Hlth & Sport Sci, 90 Sippy Downs Dr, Sippy Downs, Qld 4558, Australia.
EM nreinke@usc.edu.au
RI Reinke, Nicole B/JAX-7269-2023
OI Reinke, Nicole B/0000-0002-0474-7887
CR Anastasi A, 1998, PRENTICE HALL
   Andrews TM, 2011, CBE-LIFE SCI EDUC, V10, P394, DOI 10.1187/cbe.11-07-0061
   [Anonymous], STATISTICAL POWER AN
   [Anonymous], 2016, HAPS ED
   Assor A., 1992, Student perceptions in the classroom, P25, DOI DOI 10.1177/0163278702250093
   Astin A., 1993, BASS
   Barker L.J., 2004, COMPUTER SCI ED, V14, P119, DOI DOI 10.1080/08993400412331363853
   Biggs J, 2011, STUDENT
   Bloom BS., 1984, BOSTON
   Brace I., 2008, LONDON
   Coaley H., 2010, LONDON
   Coates H., 2009, ENGAGING STUDENTS FO
   COURTENAY M, 1991, J ADV NURS, V16, P1110, DOI 10.1111/j.1365-2648.1991.tb03372.x
   de Kock A, 2004, REV EDUC RES, V74, P141, DOI 10.3102/00346543074002141
   Deberard M.S., 2004, COLL STUD J, V38, P66, DOI DOI 10.1002/SIM.2397
   ENDO JJ, 1982, RES HIGH EDUC, V16, P115, DOI 10.1007/BF00973505
   Ernst H, 2007, ADV PHYSIOL EDUC, V31, P41, DOI 10.1152/advan.00107.2006
   Freeman S, 2014, P NATL ACAD SCI USA, V111, P8410, DOI 10.1073/pnas.1319030111
   Green R, 2009, ANAT SCI EDUC, V2, P113, DOI 10.1002/ase.82
   HAMBRICK D, 1931, MEM COGNITION, P902
   Hattie J, 2003, AUSTRALIA
   Higgins-Opitz SB, 2014, ADV PHYSIOL EDUC, V38, P161, DOI 10.1152/advan.00067.2013
   Hopp R., 2009, HAPS EDUCATOR, V2, P56
   Hopper M., 2011, Journal of College Science Teaching, V40, P70
   Jensen JL, 2015, CBE-LIFE SCI EDUC, V14, DOI 10.1187/cbe.14-08-0129
   Jensen JL, 2011, CBE-LIFE SCI EDUC, V10, P64, DOI 10.1187/cbe.10-07-0089
   Kala S, 2010, NURS EDUC TODAY, V30, P61, DOI 10.1016/j.nedt.2009.06.002
   Kiener M., 2013, Transformative Dialogues: Teaching Learning Journal, V6, P1
   Krause K, 2005, TRAINING
   Krause K, 2003, ANNUAL MEETING OF TH
   Kuh GD, 2001, REV HIGH EDUC, V24, P309, DOI 10.1353/rhe.2001.0005
   Kuh GD, 2008, J HIGH EDUC-UK, V79, P540, DOI 10.1353/jhe.0.0019
   Lizzio A, 2002, STUD HIGH EDUC, V27, P27, DOI 10.1080/03075070120099359
   Marieb EN, 2010, PEARSON BENJAMIN CUM
   Marsh HW, 2011, BRIT J EDUC PSYCHOL, V81, P59, DOI 10.1348/000709910X503501
   Mayer RE, 2004, AM PSYCHOL, V59, P14, DOI 10.1037/0003-066X.59.1.14
   McKinney J.P., 2006, College Teaching, V53, P281, DOI [10.3200/CTCH.54.3.281-284, DOI 10.3200/CTCH.54.3.281-284]
   Michael J, 2007, ADV PHYSIOL EDUC, V31, P34, DOI 10.1152/advan.00057.2006
   MULTON K, 1938, J COUNS PSYCHOL, P30
   O'Brien R., 2001, THEORY PRACTICE ACTI
   Pascarella E, 2005, BASS
   Pollock SJ, 2008, PHYS REV SPEC TOP-PH, V4, DOI 10.1103/PhysRevSTPER.4.010110
   Queensland Curriculum and Assessment Authority, 2018, OP FAST FACTS
   Reinke N. B., 2014, INT J INNOV SCI MATH, V22, P57
   Richardson S, 2011, AUSSE RESEARCH BRIEF, V12
   Rodenbaugh DW, 2012, ADV PHYSIOL EDUC, V36, P302, DOI 10.1152/advan.00093.2012
   Ryan RM, 2000, CONTEMP EDUC PSYCHOL, V25, P54, DOI 10.1006/ceps.1999.1020
   Salonen P, 2005, EUR PSYCHOL, V10, P199, DOI 10.1027/1016-9040.10.3.199
   Schneider M, 2017, PSYCHOL BULL, V143, P565, DOI 10.1037/bul0000098
   Silverthorn DU, 2006, ADV PHYSIOL EDUC, V30, P204, DOI 10.1152/advan.00064.2006
   Silverthorn DU, 2013, PEARSON
   Sturges D, 2013, INTERNET J ALLIED HE, V11
   Thalluri R., 2006, FOCUS HLTH PROF ED, V7, P9
   Thibodeaux J, 2017, J ADV ACAD, V28, P5, DOI 10.1177/1932202X16676860
   Tinto V, 1998, REV HIGH EDUC, V21, P167
   Tinto V, 1997, J HIGH EDUC, V68, P599, DOI 10.2307/2959965
   Trusclair LR, 2017, THESIS
   VANAMBURGH JA, 1985, AM J PHARM, P71
   WOLFE RN, 1995, EDUC PSYCHOL MEAS, V55, P177, DOI 10.1177/0013164495055002002
   Zimmerman B. J., 2000, Handbook of Self-Regulation, P13, DOI DOI 10.1016/B978-012109890-2/50031-7
   Zimmerman BJ, 2008, AM EDUC RES J, V45, P166, DOI 10.3102/0002831207312909
NR 61
TC 17
Z9 18
U1 1
U2 30
PU AMER PHYSIOLOGICAL SOC
PI BETHESDA
PA 9650 ROCKVILLE PIKE, BETHESDA, MD 20814 USA
SN 1043-4046
EI 1522-1229
J9 ADV PHYSIOL EDUC
JI Adv. Physiol. Educ.
PD DEC
PY 2019
VL 43
IS 4
BP 443
EP 450
DI 10.1152/advan.00205.2018
PG 8
WC Education, Scientific Disciplines; Physiology
WE Science Citation Index Expanded (SCI-EXPANDED); Social Science Citation Index (SSCI)
SC Education & Educational Research; Physiology
GA JM1FA
UT WOS:000495966900001
PM 31460774
OA gold
DA 2024-07-15
ER

PT J
AU Yip, T
   Wang, YJ
   Mootoo, C
   Mirpuri, S
AF Yip, Tiffany
   Wang, Yijie
   Mootoo, Candace
   Mirpuri, Sheena
TI Moderating the Association Between Discrimination and Adjustment: A
   Meta-Analysis of Ethnic/Racial Identity
SO DEVELOPMENTAL PSYCHOLOGY
LA English
DT Article
DE ethnic/racial identity; ethnic/racial discrimination; adjustment
   outcomes; meta-analysis; ethnicity/race
ID PERCEIVED RACIAL-DISCRIMINATION; COLLECTIVE SELF-ESTEEM;
   AFRICAN-AMERICAN ADOLESCENTS; OTHER-GROUP ORIENTATION; LATINO
   ETHNIC-IDENTITY; RACIAL/ETHNIC DISCRIMINATION; MULTIDIMENSIONAL
   INVENTORY; PSYCHOLOGICAL DISTRESS; ACADEMIC ENGAGEMENT; PROTECTIVE
   FACTORS
AB The detrimental effects of discrimination are well documented; however, the influence of ethnic/racial identity (ERI) on this association is equivocal. There is theoretical and empirical support for both protective and detrimental effects of ERI. This meta-analysis includes 53 effect sizes from 51 studies and 18,545 participants spanning early adolescence to adulthood to synthesize the interaction of ERI and discrimination for adjustment outcomes. Consistent with existing meta-analyses, discrimination was associated with compromised adjustment; further, this effect was buffered by overall ERI particularly for academic and physical health outcomes. Different ERI dimensions and adjustment outcomes revealed important patterns. ERI exploration increased vulnerabilities associated with discrimination, particularly for negative mental health and risky health behaviors. The exacerbating influence of ERI exploration was strongest at age 24, and more recent publications reported weaker exacerbating effects. In contrast, ERI commitment conferred protection. A composite score of ERI exploration and commitment also conferred protection against discrimination. Sample demographics mattered. The buffering effect of ERI commitment was stronger for Latinx (compared with Asian heritage) individuals. The buffering effect of public regard was stronger for Asian heritage (compared with African heritage) individuals. For positive mental health outcomes, a composite score of ERI exploration and commitment had a stronger buffering effect for Latinx (compared with African heritage) individuals. For risky health behaviors, Latinx individuals reported a stronger buffering effect of ERI (compared with African heritage and Asian heritage) individuals. The current meta-analysis identifies gaps in the literature and offers suggestions for future research.
C1 [Yip, Tiffany; Mootoo, Candace] Fordham Univ, Dept Psychol, 226 Dealy Hall,441 East Fordham Rd, Bronx, NY 10458 USA.
   [Wang, Yijie] Michigan State Univ, Human Dev & Family Studies, E Lansing, MI 48824 USA.
   [Mirpuri, Sheena] Univ Hong Kong, Fac Educ, Hong Kong, Peoples R China.
   [Mirpuri, Sheena] Mem Sloan Kettering Canc Ctr, 1275 York Ave, New York, NY 10021 USA.
C3 Fordham University; Michigan State University; University of Hong Kong;
   Memorial Sloan Kettering Cancer Center
RP Yip, T (corresponding author), Fordham Univ, Dept Psychol, 226 Dealy Hall,441 East Fordham Rd, Bronx, NY 10458 USA.
EM tyip@fordham.edu
RI Wang, Yijie/AFS-0045-2022
OI yip, tiffany/0000-0001-7488-533X
CR Adam EK, 2015, PSYCHONEUROENDOCRINO, V62, P279, DOI 10.1016/j.psyneuen.2015.08.018
   Alegria M, 2004, INT J METH PSYCH RES, V13, P208, DOI 10.1002/mpr.178
   Aloe AM, 2012, J EDUC BEHAV STAT, V37, P278, DOI 10.3102/1076998610396901
   Anglin DM, 2018, EARLY INTERV PSYCHIA, V12, P380, DOI 10.1111/eip.12314
   [Anonymous], YOUTH EXPERIEN UNPUB
   [Anonymous], 2015, CONT RACISM ASIAN AM
   [Anonymous], DRUG USE CULTU UNPUB
   [Anonymous], THESIS
   [Anonymous], 2001, NEW PERSPECTIVES RAC
   [Anonymous], ROLE RACIAL IDENTITY
   [Anonymous], NZ ATTITUDES V UNPUB
   [Anonymous], ADOLESCENT SLE UNPUB
   [Anonymous], 2011, PROF SCH COUNSEL, DOI DOI 10.1177/2156759X1101500203
   [Anonymous], FILIPINO AM COMMUNIT
   [Anonymous], 2021, INTRO META ANAL
   [Anonymous], 2016, FORUM YOUTH CULTURE
   [Anonymous], TEENAGERS FAMI UNPUB
   [Anonymous], 2008, PRACTICAL METAANALYS
   [Anonymous], 2008, COCHRANE HDB SYSTEMA, DOI DOI 10.1002/9780470712184.FMATTER
   [Anonymous], PERCEIVED RACISM SCA
   [Anonymous], RACIAL IDENTITY ASS
   [Anonymous], LONGITUDINAL A UNPUB
   [Anonymous], FOREVER FOREIGNERS H
   [Anonymous], MICROAGGRESSIONS DIR
   [Anonymous], SEXUAL ORIENTA UNPUB
   Arnett JJ, 2007, CHILD DEV PERSPECT, V1, P68, DOI 10.1111/j.1750-8606.2007.00016.x
   Arnett JJ, 2000, AM PSYCHOL, V55, P469
   Beiser MNMN, 2006, SOC SCI MED, V63, P137, DOI 10.1016/j.socscimed.2005.12.002
   Benner AD, 2018, AM PSYCHOL, V73, P855, DOI 10.1037/amp0000204
   Benner AD, 2013, DEV PSYCHOL, V49, P1602, DOI 10.1037/a0030557
   Bombay A, 2010, CULT DIVERS ETHN MIN, V16, P507, DOI 10.1037/a0021373
   Bourguignon D, 2006, EUR J SOC PSYCHOL, V36, P773, DOI 10.1002/ejsp.326
   Brody GH, 2015, J ADOLESCENT HEALTH, V56, P496, DOI 10.1016/j.jadohealth.2015.01.017
   Burrow AL, 2010, SELF IDENTITY, V9, P383, DOI 10.1080/15298860903192496
   Caldwell CH, 2004, AM J COMMUN PSYCHOL, V33, P91, DOI 10.1023/B:AJCP.0000014321.02367.dd
   Cameron JE, 2004, SELF IDENTITY, V3, P239, DOI 10.1080/13576500444000047
   CHAPLIN WF, 1991, J PERS, V59, P143, DOI 10.1111/j.1467-6494.1991.tb00772.x
   Chavous TM, 2008, DEV PSYCHOL, V44, P637, DOI 10.1037/0012-1649.44.3.637
   Chavous TM, 2004, SEX ROLES, V51, P1, DOI 10.1023/B:SERS.0000032305.48347.6d
   Cheng CY, 2009, J SOC ISSUES, V65, P51, DOI 10.1111/j.1540-4560.2008.01587.x
   Cheryan S, 2000, PSYCHOL SCI, V11, P399, DOI 10.1111/1467-9280.00277
   Clark KB, 1939, J SOC PSYCHOL, V10, P591, DOI 10.1080/00224545.1939.9713394
   COHEN J, 1992, PSYCHOL BULL, V112, P155, DOI 10.1037/0033-2909.112.1.155
   Cole ER, 2009, AM PSYCHOL, V64, P170, DOI 10.1037/a0014564
   Coll CG, 1996, CHILD DEV, V67, P1891, DOI 10.2307/1131600
   Cooper H. M., 2015, RES SYNTHESIS METAAN, V2
   CROCKER J, 1990, J PERS SOC PSYCHOL, V58, P60, DOI 10.1037/0022-3514.58.1.60
   CROCKER J, 1994, PERS SOC PSYCHOL B, V20, P503, DOI 10.1177/0146167294205007
   Dotterer AM, 2009, APPL DEV SCI, V13, P61, DOI 10.1080/10888690902801442
   Douglass S, 2015, IDENTITY, V15, P48, DOI 10.1080/15283488.2014.989442
   Dulin-Keita A, 2011, ETHNIC RACIAL STUD, V34, P662, DOI 10.1080/01419870.2011.535906
   Erikson E. H., 1968, IDENTITY YOUTH CRISI
   Fisher CB, 2000, J YOUTH ADOLESCENCE, V29, P679, DOI 10.1023/A:1026455906512
   Fordham S., 1986, The Urban Review, V18, P176, DOI [10.1007/BF01112192, DOI 10.1007/BF01112192]
   French SE, 2010, HISPANIC J BEHAV SCI, V32, P410, DOI 10.1177/0739986310374716
   Fuller RD, 2017, J SPORT SOC ISSUES, V41, P402, DOI 10.1177/0193723517719664
   Galliher RV, 2017, DEV PSYCHOL, V53, P2009, DOI 10.1037/dev0000452
   Gee GC, 2006, AM J PUBLIC HEALTH, V96, P1821, DOI 10.2105/AJPH.2005.080085
   Giamo LS, 2012, CULT DIVERS ETHN MIN, V18, P319, DOI 10.1037/a0029729
   Gibbons FX, 2010, J PERS SOC PSYCHOL, V99, P785, DOI 10.1037/a0019880
   Gibbons FX, 2004, J PERS SOC PSYCHOL, V86, P517, DOI 10.1037/0022-3514.86.4.517
   Gonzales-Backen MA, 2018, DEV PSYCHOL, V54, P929, DOI 10.1037/dev0000465
   Hall GCN, 2016, AM PSYCHOL, V71, P40, DOI 10.1037/a0039734
   Harrell SP, 2000, AM J ORTHOPSYCHIAT, V70, P42, DOI 10.1037/h0087722
   Helms J.E., 1996, HDB TESTS MEASURES B, P167
   Higgins JPT, 2003, BMJ-BRIT MED J, V327, P557, DOI 10.1136/bmj.327.7414.557
   Hughes D, 2016, CHILD DEV, V87, P1337, DOI 10.1111/cdev.12591
   Hunte HER, 2009, AM J PUBLIC HEALTH, V99, P1285, DOI 10.2105/AJPH.2007.128090
   Huynh VW, 2010, J RES ADOLESCENCE, V20, P916, DOI 10.1111/j.1532-7795.2010.00670.x
   Jackson JS, 2004, INT J METH PSYCH RES, V13, P196, DOI 10.1002/mpr.177
   Jackson KF, 2012, J COUNS PSYCHOL, V59, P240, DOI 10.1037/a0027639
   Jaramillo J, 2016, J RES ADOLESCENCE, V26, P769, DOI 10.1111/jora.12228
   Jones M.D., 2008, Longitudinal and reciprocal effects of ethnic identity and experiences of discrimination on psychosocial adjustment of Navajo (Dine) adolescents
   Khaylis Anna, 2007, J Trauma Dissociation, V8, P91, DOI 10.1300/J229v08n04_06
   Kiang L, 2016, CHILD DEV, V87, P995, DOI 10.1111/cdev.12578
   Kim CJ, 1999, POLIT SOC, V27, P105, DOI 10.1177/0032329299027001005
   Krieger N, 1999, INT J HEALTH SERV, V29, P295, DOI 10.2190/M11W-VWXE-KQM9-G97Q
   Krieger N, 2012, AM J PUBLIC HEALTH, V102, P936, DOI 10.2105/AJPH.2011.300544
   Landrine H., 1996, Journal of Black Psychology, V22, P144, DOI [10.1177/00957984960222002, DOI 10.1177/00957984960222002]
   Lauderdale DS, 2006, MED CARE, V44, P914, DOI 10.1097/01.mlr.0000220829.87073.f7
   Lauderdale DS, 2006, DEMOGRAPHY, V43, P185, DOI 10.1353/dem.2006.0008
   Lee JP, 2015, ASIAN AM J PSYCHOL, V6, P154, DOI 10.1037/a0038360
   Lee RM, 2005, J COUNS PSYCHOL, V52, P36, DOI 10.1037/0022-0167.52.1.36
   Lee RM, 2003, J COUNS PSYCHOL, V50, P133, DOI 10.1037/0022-0167.50.2.133
   LEE SJ, 1994, ANTHROPOL EDUC QUART, V25, P413, DOI 10.1525/aeq.1994.25.4.04x0530j
   Lewin A, 2011, J BLACK PSYCHOL, V37, P286, DOI 10.1177/0095798410381242
   Liang CTH, 2008, CULT DIVERS ETHN MIN, V14, P19, DOI 10.1037/1099-9809.14.1.19
   LUHTANEN R, 1992, PERS SOC PSYCHOL B, V18, P302, DOI 10.1177/0146167292183006
   Matthews C.J., 2012, Generational status, racial, and ethnic identity, and psychological well-being among Afro-Caribbean college students
   Mayeri S, 2001, YALE LAW J, V110, P1045, DOI 10.2307/797563
   Mossakowski KN, 2003, J HEALTH SOC BEHAV, V44, P318, DOI 10.2307/1519782
   Myrick SE, 2011, PERS RELATIONSHIP, V18, P487, DOI 10.1111/j.1475-6811.2010.01320.x
   Ong AD, 2010, IDENTITY, V10, P39, DOI 10.1080/15283481003676226
   Paradies Y, 2015, PLOS ONE, V10, DOI 10.1371/journal.pone.0138511
   Pascoe EA, 2009, PSYCHOL BULL, V135, P531, DOI 10.1037/a0016059
   Pedhazur E.J., 1973, Multiple regression in behavioral research, V2nd
   Phinney J.S., 1992, Journal of Adolescent Research, V7, P156, DOI DOI 10.1177/074355489272003
   Phinney JS, 2007, INT J BEHAV DEV, V31, P478, DOI 10.1177/0165025407081466
   Phinney JS, 2007, J COUNS PSYCHOL, V54, P271, DOI 10.1037/0022-0167.54.3.271
   Pieterse AL, 2010, J APPL SOC PSYCHOL, V40, P1028, DOI 10.1111/j.1559-1816.2010.00609.x
   Priest N, 2013, SOC SCI MED, V95, P115, DOI 10.1016/j.socscimed.2012.11.031
   Reicher S.D., 1987, REDISCOVERING SOCIAL
   Rivas-Drake D, 2008, J YOUTH ADOLESCENCE, V37, P12, DOI 10.1007/s10964-007-9227-x
   Rivas-Drake D, 2014, CHILD DEV, V85, P77, DOI 10.1111/cdev.12175
   Roberts RE, 1999, J EARLY ADOLESCENCE, V19, P301, DOI 10.1177/0272431699019003001
   Romero AJ, 2003, J APPL SOC PSYCHOL, V33, P2288, DOI 10.1111/j.1559-1816.2003.tb01885.x
   Romero AJ, 2014, J APPL SOC PSYCHOL, V44, P1, DOI 10.1111/jasp.12192
   Schaafsma J, 2011, EUR J SOC PSYCHOL, V41, P786, DOI 10.1002/ejsp.825
   Schmitt MT, 2014, PSYCHOL BULL, V140, P921, DOI 10.1037/a0035754
   Schwartz SJ, 2014, CHILD DEV, V85, P58, DOI 10.1111/cdev.12201
   Scottham KM, 2008, CULT DIVERS ETHN MIN, V14, P297, DOI 10.1037/1099-9809.14.4.297
   Seaton EK, 2006, CHILD DEV, V77, P1416, DOI 10.1111/j.1467-8624.2006.00944.x
   Seaton EK, 2019, CHILD DEV, V90, P62, DOI 10.1111/cdev.13093
   Seaton EK, 2017, CHILD DEV, V88, P683, DOI 10.1111/cdev.12787
   Seaton EK, 2009, CULT DIVERS ETHN MIN, V15, P137, DOI 10.1037/a0015506
   Seaton EK, 2009, J YOUTH ADOLESCENCE, V38, P153, DOI 10.1007/s10964-008-9356-x
   Sellers R M, 1998, Pers Soc Psychol Rev, V2, P18, DOI 10.1207/s15327957pspr0201_2
   Sellers RM, 2006, J RES ADOLESCENCE, V16, P187, DOI 10.1111/j.1532-7795.2006.00128.x
   Sellers RM, 2003, J PERS SOC PSYCHOL, V84, P1079, DOI 10.1037/0022-3514.84.5.1079
   Sellers RM, 1997, J PERS SOC PSYCHOL, V73, P805, DOI 10.1037/0022-3514.73.4.805
   Sellers RobertM., 1998, Multidimensional Model of Racial Identity: A Reconceptualization of African American Racial Identity
   Slopen N, 2016, SLEEP MED, V18, P88, DOI 10.1016/j.sleep.2015.01.012
   Smalls C, 2007, J BLACK PSYCHOL, V33, P299, DOI 10.1177/0095798407302541
   Soto JA, 2012, CULT DIVERS ETHN MIN, V18, P384, DOI 10.1037/a0029781
   StataCorp, 2013, STAT REL 13 STAT SOF
   Stein GL, 2014, ASIAN AM J PSYCHOL, V5, P206, DOI 10.1037/a0034811
   Sterne JA., 2001, SYSTEMATIC REV HLTH, P347, DOI DOI 10.1002/9780470693926.CH18
   Sterne JAC, 2001, BMJ-BRIT MED J, V323, P101, DOI 10.1136/bmj.323.7304.101
   Syed M, 2013, CULT DIVERS ETHN MIN, V19, P143, DOI 10.1037/a0030564
   Tajfel Henri., 1979, Organizational Identity: A Reader, P56
   Taylor R.D., 1994, J RES ADOLESCENCE, V4, P21, DOI [10.1207/s15327795jra04013, DOI 10.1207/S15327795JRA04013, 10.1207/s15327795jra0401_3, DOI 10.1207/S15327795JRA0401_3]
   Thomas ON, 2009, J EDUC PSYCHOL, V101, P420, DOI 10.1037/a0014578
   Torres L, 2011, AM J ORTHOPSYCHIAT, V81, P526, DOI 10.1111/j.1939-0025.2011.01117.x
   Torres L, 2010, CULT DIVERS ETHN MIN, V16, P561, DOI 10.1037/a0020652
   Tovar-Murray D, 2012, CAREER DEV Q, V60, P254, DOI 10.1002/j.2161-0045.2012.00021.x
   Tropp LR, 1999, EDUC PSYCHOL MEAS, V59, P351, DOI 10.1177/00131649921969794
   Tseng V, 2016, CHILD DEV, V87, P989, DOI 10.1111/cdev.12574
   Tynes BM, 2012, DEV PSYCHOL, V48, P343, DOI 10.1037/a0027032
   Umana-Taylor A.J., 2004, IDENTITY, V4, P9, DOI 10.1207/S1532706XID0401_2
   Umaña-Taylor A, 2012, J ADOLESCENCE, V35, P773, DOI 10.1016/j.adolescence.2011.11.003
   Umaña-Taylor AJ, 2014, CHILD DEV, V85, P21, DOI 10.1111/cdev.12196
   Umaña-Taylor AJ, 2004, J ADOLESCENCE, V27, P139, DOI 10.1016/j.adolescence.2003.11.006
   Vandiver BJ, 2002, J COUNS PSYCHOL, V49, P71, DOI 10.1037//0022-0167.49.1.71
   Vélez-Agosto NM, 2017, PERSPECT PSYCHOL SCI, V12, P900, DOI 10.1177/1745691617704397
   Viechtbauer W, 2010, RES SYNTH METHODS, V1, P112, DOI 10.1002/jrsm.11
   Viechtbauer W, 2010, J STAT SOFTW, V36, P1, DOI 10.18637/jss.v036.i03
   Webster GD, 2014, EVOL PSYCHOL-US, V12, P273, DOI 10.1177/147470491401200202
   Wei MF, 2012, J COUNS PSYCHOL, V59, P486, DOI 10.1037/a0028000
   Williams D R, 1997, J Health Psychol, V2, P335, DOI 10.1177/135910539700200305
   Williams DR, 2008, AM J PUBLIC HEALTH, V98, pS29, DOI 10.2105/AJPH.98.Supplement_1.S29
   Williams DR, 2000, ETHNIC HEALTH, V5, P243, DOI 10.1080/713667453
   Williams JL, 2014, J YOUTH ADOLESCENCE, V43, P1728, DOI 10.1007/s10964-013-0071-x
   Witherspoon DP, 2016, CHILD DEV, V87, P1367, DOI 10.1111/cdev.12595
   Woods T.A., 2006, Racial socialization, racial identity, and achievement in the context of perceived discrimination: Understanding the development of African American middle school youth
   Worrell FC, 2006, COUNS PSYCHOL, V34, P519, DOI 10.1177/0011000005278281
   Yip T, 2008, DEV PSYCHOL, V44, P787, DOI 10.1037/0012-1649.44.3.787
   Yip T, 2006, CHILD DEV, V77, P1504, DOI 10.1111/j.1467-8624.2006.00950.x
   Yip T, 2018, CURR DIR PSYCHOL SCI, V27, P170, DOI 10.1177/0963721417739348
   Yip T, 2014, CHILD DEV, V85, P205, DOI 10.1111/cdev.12107
   Yip T, 2013, CHILD DEV, V84, P1425, DOI 10.1111/cdev.12038
   Yoo HC, 2005, J COUNS PSYCHOL, V52, P497, DOI 10.1037/0022-0167.52.4.497
   Yoo HC, 2008, J COUNS PSYCHOL, V55, P63, DOI 10.1037/0022-0167.55.1.63
   Yoo HC, 2009, SOC SCI MED, V68, P726, DOI 10.1016/j.socscimed.2008.11.013
   Yzerbyt VY, 2004, J EXP SOC PSYCHOL, V40, P424, DOI 10.1016/j.jesp.2003.10.001
   ZUCKERMAN M, 1988, J PERS SOC PSYCHOL, V54, P1006, DOI 10.1037/0022-3514.54.6.1006
NR 165
TC 147
Z9 190
U1 5
U2 69
PU AMER PSYCHOLOGICAL ASSOC
PI WASHINGTON
PA 750 FIRST ST NE, WASHINGTON, DC 20002-4242 USA
SN 0012-1649
EI 1939-0599
J9 DEV PSYCHOL
JI Dev. Psychol.
PD JUN
PY 2019
VL 55
IS 6
BP 1274
EP 1298
DI 10.1037/dev0000708
PG 25
WC Psychology, Developmental
WE Social Science Citation Index (SSCI)
SC Psychology
GA HZ3MY
UT WOS:000468754100012
PM 30907605
OA Green Accepted
DA 2024-07-15
ER

PT J
AU Vitiello, VE
   Williford, AP
AF Vitiello, Virginia E.
   Williford, Amanda P.
TI Context influences on task orientation among preschoolers who display
   disruptive behavior problems
SO EARLY CHILDHOOD RESEARCH QUARTERLY
LA English
DT Article
DE Early childhood; Preschool; Disruptive behavior problems; Task
   orientation; Classroom quality; Effortful control
ID STUDENT-TEACHER RELATIONSHIP; EFFORTFUL CONTROL; EXTERNALIZING BEHAVIOR;
   CLASSROOM ENGAGEMENT; CHILDRENS ENGAGEMENT; ACADEMIC ENGAGEMENT;
   LANGUAGE ABILITY; SELF-REGULATION; TEMPERAMENT; ATTENTION
AB Variable elements of the classroom context affect children's behavior and may enhance or inhibit task orientation among children who display disruptive behaviors. The current study examined within- and across-child variation in children's task orientation, as well as classroom and child predictors of that variation. The sample included 453 preschool children, ages 30-66 months (mean= 48.8, SD = 6.8), identified by teachers as displaying elevated disruptive behavior problems. Children's task orientation was observed during multiple, 15-min cycles four times throughout the school year using the inCLASS observation system (Downer, Booren, Hamre, Pianta, & Williford, 2010). Results indicated that task orientation varied substantially from cycle to cycle within a school day. The level of teacher involvement as well as the activity setting (e.g., whole group, free play) significantly predicted child task orientation, with greater teacher involvement and teacher-managed activity settings associated with lower task orientation. Children with higher receptive vocabulary and effortful control showed higher average task orientation. The effects of the situational context factors on task orientation varied from child to child, but there was only limited evidence that child characteristics (disruptiveness, receptive vocabulary, and effortful control) or classroom organization moderated the effects of these situational context variables on child behavior: one interaction indicated that children with higher effortful control showed greater task orientation during whole group, but no other interactions were significant. Results are discussed in relation to supporting greater classroom-based task engagement among young children who display elevated disruptive behaviors. (C) 2019 Published by Elsevier Inc.
C1 [Vitiello, Virginia E.; Williford, Amanda P.] Univ Virginia, Ctr Adv Study Teaching & Learning, POB 800784, Charlottesville, VA 22904 USA.
C3 University of Virginia
RP Vitiello, VE (corresponding author), Univ Virginia, Ctr Adv Study Teaching & Learning, POB 800784, Charlottesville, VA 22904 USA.
EM vev9m@virginia.edu; williford@virginia.edu
OI Vitiello, Virginia/0000-0003-4632-3879
FU Institute of Education Sciences, U.S. Department of Education
   [R324A100215]; University of Virginia
FX We extend our gratitude to the teachers, parents, and children who
   invited us into their classrooms. The opinions expressed are those of
   the authors and do not represent views of the funders. This research was
   supported by the Institute of Education Sciences, U.S. Department of
   Education, through Grant R324A100215 awarded to the second author and
   the University of Virginia.
CR Aguiar C, 2013, EARLY CHILD RES Q, V28, P102, DOI 10.1016/j.ecresq.2012.04.003
   Anastopoulos A. D., 1999, ODD RATING SCA UNPUB
   [Anonymous], TASK FOCUSED BEHAV M
   [Anonymous], J CONSULTING CLIN PS
   [Anonymous], 2007, PPVT 4 PEABODY PICTU
   [Anonymous], LEARNING INSTRUCTION
   [Anonymous], LONGITUDINAL RELATIO
   [Anonymous], TOPICS EARLY CHILDHO
   [Anonymous], EARLY CHILDHOOD RES
   Baker JA, 2008, TEACH TEACH EDUC, V24, P1876, DOI 10.1016/j.tate.2008.02.019
   Baker JA, 2008, SCHOOL PSYCHOL QUART, V23, P3, DOI 10.1037/1045-3830.23.1.3
   Barkley RA, 2000, J CHILD PSYCHOL PSYC, V41, P319, DOI 10.1111/1469-7610.00616
   Baroody AE, 2013, EARLY CHILD RES Q, V28, P291, DOI 10.1016/j.ecresq.2012.07.002
   Bohlmann NL, 2016, EARLY EDUC DEV, V27, P18, DOI 10.1080/10409289.2015.1046784
   Booren LM, 2012, EARLY EDUC DEV, V23, P517, DOI 10.1080/10409289.2010.548767
   Bronson MB, 1997, J APPL DEV PSYCHOL, V18, P331, DOI 10.1016/S0193-3973(97)80004-4
   Bulotsky-Shearer RJ, 2011, SCHOOL PSYCHOL REV, V40, P39
   Cadima J, 2015, EARLY CHILD RES Q, V32, P1, DOI 10.1016/j.ecresq.2015.01.008
   Chang F, 2005, CHILD DEV, V76, P247, DOI 10.1111/j.1467-8624.2005.00842.x
   Diaz A, 2017, J RES PERS, V67, P3, DOI 10.1016/j.jrp.2015.11.002
   Dobbs-Oates J, 2011, EARLY CHILD RES Q, V26, P420, DOI 10.1016/j.ecresq.2011.02.003
   Downer J., 2010, INDIVIDUALIZED CLASS
   Downer JT, 2007, SCHOOL PSYCHOL REV, V36, P413
   DuPaul GJ, 2001, J AM ACAD CHILD PSY, V40, P508, DOI 10.1097/00004583-200105000-00009
   DuPaul GJ PT, 1998, ADHD RATING SCALE 4
   Escalon X.D., 2009, NHSA DIALOG, V12, P1, DOI DOI 10.1080/15240750802590768
   Fantuzzo J, 2004, SCHOOL PSYCHOL QUART, V19, P212, DOI 10.1521/scpq.19.3.212.40276
   Friedman-Krauss AH, 2014, EARLY EDUC DEV, V25, P530, DOI 10.1080/10409289.2013.817030
   Gilliam W.S., 2005, Prekindergarteners left behind: Expulsion rates in state prekindergarten systems
   Harris RC, 2007, J APPL DEV PSYCHOL, V28, P25, DOI 10.1016/j.appdev.2006.10.006
   Hill AL, 2006, DEV PSYCHOL, V42, P913, DOI 10.1037/0012-1649.42.5.913
   Hommersen P, 2006, J EMOT BEHAV DISORD, V14, P118, DOI 10.1177/10634266060140020201
   Horner RH, 2010, FOCUS EXCEPT CHILD, V42, P1
   Juvonen J., 2012, Handbook of Research on Student Engagement
   Keys TD, 2013, CHILD DEV, V84, P1171, DOI 10.1111/cdev.12048
   Kline R., 2015, Principles and Practice of Structural EquationModeling, DOI DOI 10.1126/SCITRANSLMED.3002085
   Kontos S, 2002, EARLY CHILD RES Q, V17, P239, DOI 10.1016/S0885-2006(02)00147-3
   Krapp A, 2002, LEARN INSTR, V12, P383, DOI 10.1016/S0959-4752(01)00011-1
   Kuhn LJ, 2014, CHILD DEV, V85, P1898, DOI 10.1111/cdev.12249
   La Guardia JG, 2007, J PERS, V75, P1205, DOI 10.1111/j.1467-6494.2007.00473.x
   McDermott PA, 2012, SCHOOL PSYCHOL REV, V41, P66
   Metsäpelto RL, 2015, J EDUC PSYCHOL, V107, P246, DOI 10.1037/a0037389
   Petersen IT, 2015, DEV PSYCHOPATHOL, V27, P221, DOI 10.1017/S0954579414000698
   Petersen IT, 2013, J ABNORM PSYCHOL, V122, P542, DOI 10.1037/a0031963
   Pianta R., 2012, CLASSROOM ASSESSMENT
   Ponitz CC, 2009, SCHOOL PSYCHOL REV, V38, P102
   Powell DR, 2008, EARLY CHILD RES Q, V23, P108, DOI 10.1016/j.ecresq.2007.04.001
   Putnam SP, 2006, INFANT BEHAV DEV, V29, P386, DOI 10.1016/j.infbeh.2006.01.004
   Qi CHQ, 2006, J EARLY INTERVENTION, V28, P97, DOI 10.1177/105381510602800202
   Ryan J.J., 2009, INDIVIDUAL DIFFERENC, V7, P70
   Sabol TJ, 2018, CHILD DEV, V89, P556, DOI 10.1111/cdev.12832
   Sameroff A, 2010, CHILD DEV, V81, P6, DOI 10.1111/j.1467-8624.2009.01378.x
   Silver RB, 2005, J SCHOOL PSYCHOL, V43, P39, DOI 10.1016/j.jsp.2004.11.003
   Smith LB, 2003, TRENDS COGN SCI, V7, P343, DOI 10.1016/S1364-6613(03)00156-6
   Snyder JM, 2001, JUVENILE FAM COURT J, V52, P39
   Steyer R, 1999, EUR J PERSONALITY, V13, P389, DOI 10.1002/(SICI)1099-0984(199909/10)13:5<389::AID-PER361>3.3.CO;2-1
   Tremblay R.E., 1996, BANF INT BEHAV SER, P268
   Tsai YM, 2008, J EDUC PSYCHOL, V100, P460, DOI 10.1037/0022-0663.100.2.460
   Valiente C, 2008, J EDUC PSYCHOL, V100, P67, DOI 10.1037/0022-0663.100.1.67
   Valiente C, 2012, SOC DEV, V21, P558, DOI 10.1111/j.1467-9507.2011.00640.x
   Vitiello V, 2016, EARLY CHILD RES Q, V36, P136, DOI 10.1016/j.ecresq.2015.12.011
   Vitiello VE, 2017, J APPL DEV PSYCHOL, V53, P1, DOI 10.1016/j.appdev.2017.08.004
   Vitiello VE, 2012, EARLY EDUC DEV, V23, P302, DOI 10.1080/10409289.2011.526415
   Vitiello VE, 2012, EARLY CHILD RES Q, V27, P210, DOI 10.1016/j.ecresq.2011.08.005
   Wachs TD, 2004, J APPL DEV PSYCHOL, V25, P439, DOI 10.1016/j.appdev.2004.06.003
   Williford AP, 2017, CHILD DEV, V88, P1544, DOI 10.1111/cdev.12703
   Williford AP, 2013, J APPL DEV PSYCHOL, V34, P299, DOI 10.1016/j.appdev.2013.05.002
   Williford AP, 2013, EARLY EDUC DEV, V24, P162, DOI 10.1080/10409289.2011.628270
   Yen CJ, 2004, J SCHOOL PSYCHOL, V42, P157, DOI 10.1016/j.jsp.2003.12.001
NR 69
TC 8
Z9 9
U1 4
U2 21
PU ELSEVIER SCIENCE INC
PI NEW YORK
PA STE 800, 230 PARK AVE, NEW YORK, NY 10169 USA
SN 0885-2006
EI 1873-7706
J9 EARLY CHILD RES Q
JI Early Childhood Res. Q.
PY 2020
VL 51
BP 256
EP 266
DI 10.1016/j.ecresq.2019.09.004
PG 11
WC Education & Educational Research; Psychology, Developmental
WE Social Science Citation Index (SSCI)
SC Education & Educational Research; Psychology
GA LG2FH
UT WOS:000527922800022
DA 2024-07-15
ER

PT J
AU Benner, AD
   Boyle, AE
   Bakhtiari, F
AF Benner, Aprile D.
   Boyle, Alaina E.
   Bakhtiari, Farin
TI Understanding Students' Transition to High School: Demographic Variation
   and the Role of Supportive Relationships
SO JOURNAL OF YOUTH AND ADOLESCENCE
LA English
DT Article
DE Social support; School transitions; Socioemotional well-being; Academic
   performance; School belonging
ID SOCIAL SUPPORT; GENDER DIFFERENCES; IMMIGRANT PARADOX; ACADEMIC SUPPORT;
   MIDDLE SCHOOL; FAMILY INCOME; LIFE-COURSE; ADOLESCENT; ACHIEVEMENT;
   ENGAGEMENT
AB The transition to high school is disruptive for many adolescents, yet little is known about the supportive relational processes that might attenuate the challenges students face as they move from middle to high school, particularly for students from more diverse backgrounds. Identifying potential buffers that protect youth across this critical educational transition is important for informing more effective support services for youth. In this study, we investigated how personal characteristics (gender, nativity, parent education level) and changes in support from family, friends, and school influenced changes in socioemotional adjustment and academic outcomes across the transition from middle to high school. The data were drawn from 252 students (50% females, 85% Latina/o). The results revealed declines in students' grades and increases in depressive symptoms and feelings of loneliness across the high school transition, with key variation by student nativity and gender. Additionally, stable/increasing friend support and school belonging were both linked to less socioemotional disruptions as students moved from middle to high school. Increasing/stable school belonging was also linked to increases in school engagement across the high school transition. These findings suggest that when high school transitions disrupt supportive relationships with important others in adolescents' lives, adolescents' socioemotional well-being and, to a lesser extent, their academic engagement are also compromised. Thus, in designing transition support activities, particularly for schools serving more low-income and race/ethnic minority youth, such efforts should strive to acclimate new high school students by providing inclusive, caring environments and positive connections with educators and peers.
C1 [Benner, Aprile D.; Boyle, Alaina E.; Bakhtiari, Farin] Univ Texas Austin, Dept Human Dev & Family Sci, 1 Univ Stn Stop A2702, Austin, TX 78712 USA.
C3 University of Texas System; University of Texas Austin
RP Benner, AD (corresponding author), Univ Texas Austin, Dept Human Dev & Family Sci, 1 Univ Stn Stop A2702, Austin, TX 78712 USA.
EM abenner@prc.utexas.edu
RI Bakhtiari, Farin/AAI-2103-2019
OI Bakhtiari, Farin/0000-0003-0550-7532; Boyle, Alaina/0000-0003-3071-3506
FU William T. Grant Foundation; National Institute of Child Health and
   Human Development [R24 HD42849]
FX This study was made possible by the generous support of the William T.
   Grant Foundation to Aprile Benner and from the National Institute of
   Child Health and Human Development to the Population Research Center,
   University of Texas at Austin (R24 HD42849).
CR Alegría M, 2008, AM J PSYCHIAT, V165, P359, DOI 10.1176/appi.ajp.2007.07040704
   Alfaro EC, 2006, FAM RELAT, V55, P279, DOI 10.1111/j.1741-3729.2006.00402.x
   Anderman EM, 2002, J EDUC PSYCHOL, V94, P795, DOI 10.1037//0022-0663.94.4.795
   ARMSDEN GC, 1987, J YOUTH ADOLESCENCE, V16, P427, DOI 10.1007/BF02202939
   ASHER SR, 1985, J CONSULT CLIN PSYCH, V53, P500, DOI 10.1037/0022-006X.53.4.500
   Barber BK, 2004, J ADOLESCENT RES, V19, P3, DOI 10.1177/0743558403258113
   Benner AD, 2007, J EDUC PSYCHOL, V99, P140, DOI 10.1037/0022-0663.99.1.140
   Benner AD, 2017, CHILD DEV, V88, P493, DOI 10.1111/cdev.12606
   Benner AD, 2011, EDUC PSYCHOL REV, V23, P299, DOI 10.1007/s10648-011-9152-0
   Benner AD, 2009, CHILD DEV, V80, P356, DOI 10.1111/j.1467-8624.2009.01265.x
   Brown B. B., 2009, HDB ADOLESCENT PSYCH, P74, DOI [DOI 10.1002/9780470479193.ADLPSY002004, 10.1002/9780470479193.adlpsy002004]
   Chen E, 2011, MOL PSYCHIATR, V16, P729, DOI 10.1038/mp.2010.53
   Coll C.G., 2012, IMMIGRANT PARADOX CH, DOI [10.1037/13094-000, DOI 10.1037/13094-000]
   Crosnoe R., 2015, Handbook of child psychology and developmental sciences, VVol.4, P268, DOI DOI 10.1002/9781118963418.CHILDPSY407
   Crosnoe R, 2011, FUTURE CHILD, V21, P129
   Davis-Kean PE, 2005, J FAM PSYCHOL, V19, P294, DOI 10.1037/0893-3200.19.2.294
   Demanet J, 2012, J YOUTH ADOLESCENCE, V41, P499, DOI 10.1007/s10964-011-9674-2
   Duckworth AL, 2006, J EDUC PSYCHOL, V98, P198, DOI 10.1037/0022-0663.98.1.198
   Duncan GJ, 2011, DEV PSYCHOL, V47, P1263, DOI 10.1037/a0023875
   ELDER GH, 1994, SOC PSYCHOL QUART, V57, P4
   Elder GH, 1998, CHILD DEV, V69, P1, DOI 10.1111/j.1467-8624.1998.tb06128.x
   Enders C.K., 2010, APPL MISSING DATA AN, DOI DOI 10.1037/040-3590.18.4.373
   Estell DB, 2007, J YOUTH ADOLESCENCE, V36, P477, DOI 10.1007/s10964-007-9167-5
   Ge XJ, 2001, DEV PSYCHOL, V37, P404, DOI 10.1037//0012-1649.37.3.404
   Gillen-O'Neel C, 2013, CHILD DEV, V84, P678, DOI 10.1111/j.1467-8624.2012.01862.x
   Gottfredson G.D., 1984, EFFECTIVE SCH BATTER
   Grant KE, 2003, PSYCHOL BULL, V129, P447, DOI 10.1037/0033-2909.129.3.447
   Green CL, 2007, J EDUC PSYCHOL, V99, P532, DOI 10.1037/0022-0663.99.3.532
   Hill NE, 2009, DEV PSYCHOL, V45, P740, DOI 10.1037/a0015362
   IBM Corp, 2016, IBM SPSS statistics for windows, version 22.0
   Kena G., 2016, The Condition of Education 2016 (NCES 2016-144)
   Kovacs M., 1992, Children's Depressive Inventory
   Langenkamp AG, 2010, SOCIOL EDUC, V83, P1, DOI 10.1177/0038040709356563
   Lindsey MA, 2006, SOC WORK, V51, P49, DOI 10.1093/sw/51.1.49
   Little SA, 2004, J ADOLESCENT RES, V19, P63, DOI 10.1177/0743558403258121
   Marks AK, 2014, CHILD DEV PERSPECT, V8, P59, DOI 10.1111/cdep.12071
   Martin AJ, 2009, REV EDUC RES, V79, P327, DOI 10.3102/0034654308325583
   Merikangas KR, 2010, J AM ACAD CHILD PSY, V49, P980, DOI 10.1016/j.jaac.2010.05.017
   Muthen L. K., 1998, Mplus User's Guide, V8th
   Najman JM, 2010, AM J PUBLIC HEALTH, V100, P1719, DOI 10.2105/AJPH.2009.180943
   Neild RC, 2008, EDUC URBAN SOC, V40, P543, DOI 10.1177/0013124508316438
   Newman BM, 2007, ADOLESCENCE, V42, P441
   Newman BM, 2000, ADOLESCENCE, V35, P45
   Piccinelli M, 2000, BRIT J PSYCHIAT, V177, P486, DOI 10.1192/bjp.177.6.486
   Plunkett SW, 2008, J EARLY ADOLESCENCE, V28, P333, DOI 10.1177/0272431608314660
   Roderick M, 2003, URBAN EDUC, V38, P538, DOI 10.1177/0042085903256221
   Rudasill KM, 2010, J SCHOOL PSYCHOL, V48, P389, DOI 10.1016/j.jsp.2010.05.001
   Rueger SY, 2010, J YOUTH ADOLESCENCE, V39, P47, DOI 10.1007/s10964-008-9368-6
   Ryan AM, 2001, CHILD DEV, V72, P1135, DOI 10.1111/1467-8624.00338
   Steinberg L, 2001, ANNU REV PSYCHOL, V52, P83, DOI 10.1146/annurev.psych.52.1.83
   Stewart T, 2011, PSYCHOL SCHOOLS, V48, P1016, DOI 10.1002/pits.20607
   Storch E.A., 2003, Child Study Journal, V33, P1, DOI DOI 10.1016/J.ADOLESCENCE.2004.03.003
   Suárez-Orozco C, 2009, YOUTH SOC, V41, P151, DOI 10.1177/0044118X09333647
   Telzer EH, 2015, SOC COGN AFFECT NEUR, V10, P389, DOI 10.1093/scan/nsu064
   Wang MT, 2012, CHILD DEV, V83, P877, DOI 10.1111/j.1467-8624.2012.01745.x
   Witkow M. R., 2006, Perceived social norms for schoolwork and achievement during adolescence
NR 56
TC 87
Z9 109
U1 0
U2 43
PU SPRINGER/PLENUM PUBLISHERS
PI NEW YORK
PA 233 SPRING ST, NEW YORK, NY 10013 USA
SN 0047-2891
EI 1573-6601
J9 J YOUTH ADOLESCENCE
JI J. Youth Adolesc.
PD OCT
PY 2017
VL 46
IS 10
SI SI
BP 2129
EP 2142
DI 10.1007/s10964-017-0716-2
PG 14
WC Psychology, Developmental
WE Social Science Citation Index (SSCI)
SC Psychology
GA FI3MO
UT WOS:000411866700004
PM 28776119
OA Green Accepted
DA 2024-07-15
ER

PT J
AU Ashton, WS
   Hurtado-Martin, M
   Anid, NM
   Khalili, NR
   Panero, MA
   McPherson, S
AF Ashton, Weslynne S.
   Hurtado-Martin, Marta
   Anid, Nada M.
   Khalili, Nasrin R.
   Panero, Marta A.
   McPherson, Sarah
TI Pathways to cleaner production in the Americas I: bridging
   industry-academia gaps in the transition to sustainability
SO JOURNAL OF CLEANER PRODUCTION
LA English
DT Article
DE Cleaner production; Multidisciplinary education; Experiential learning;
   Higher education; Sustainable development; Micro, small and medium
   enterprises (MSMEs)
ID EDUCATION; SMES
AB The transition to sustainability in Latin America and the Caribbean (LAC) is hindered by low demand for environmentally-benign industrial development strategies, and a limited supply of professionals to enact such strategies. The "Pathways to Cleaner Production in the Americas" project was a multinational effort aimed at facilitating the transition to sustainability in the region by addressing both of these concerns. The project incorporated multidisciplinary education in business, engineering, and the environment that enhanced sustainability awareness, technical competence and innovative skills of industry professionals, while exposing micro, small and medium enterprises (MSMEs) to cleaner production (CP) opportunities. In an alliance of nine universities in eight countries, project partners trained 648 university students to assess CP opportunities, while directly benefiting 136 MSMEs. The project developed a unique industry academic partnership model for experiential learning. Faculty members collaborated with CP industry experts in their respective countries to prepare their students to conduct energy, process and material audits, and develop recommendations for improving financial and environmental performance. The project's CP experts supervised student interns and provided follow-up assistance to the MSMEs to implement the prioritized recommendations. The universities also hosted workshops for industry participants to learn best practices developed through the project and strategies to implement those in their enterprises. In this paper, we share the most valuable lessons from this model, which can be more widely adopted to facilitate industry-academic engagement in the transition to sustainability in LAC and other parts of the world. (C) 2016 Elsevier Ltd. All rights reserved.
C1 [Ashton, Weslynne S.; Hurtado-Martin, Marta; Khalili, Nasrin R.] IIT, Stuart Sch Business, 10 W 35th St, Chicago, IL 60616 USA.
   [Anid, Nada M.; Panero, Marta A.] New York Inst Technol, Sch Engn & Comp Sci, 16 West 61st St, New York, NY 10023 USA.
   [McPherson, Sarah] New York Inst Technol, Sch Educ, 26 West 61st St, New York, NY 10023 USA.
C3 Illinois Institute of Technology; New York Institute Technology; New
   York Institute Technology
RP Ashton, WS (corresponding author), IIT, Stuart Sch Business, 10 W 35th St, Chicago, IL 60616 USA.
EM washton@iit.edu
OI Hurtado Martin, Marta/0000-0002-4025-4350
FU U.S. Department of State through the Pathways to Prosperity in the
   Americas initiative; Central American Dominican Republic Free Trade
   Agreement (CAFTA-DR), through Higher Education for Development (HED)
   [HED084-975D-LAC-12-01]
FX The "Pathways to Cleaner Production in the Americas" project was funded
   by the U.S. Department of State through the Pathways to Prosperity in
   the Americas initiative and Central American Dominican Republic Free
   Trade Agreement (CAFTA-DR), through Higher Education for Development
   (HED), Award HED084-975D-LAC-12-01. The authors are solely responsible
   for the contents of the article.
CR Baumann-Pauly D, 2013, J BUS ETHICS, V115, P693, DOI 10.1007/s10551-013-1827-7
   Disterheft A, 2015, J CLEAN PROD, V106, P11, DOI 10.1016/j.jclepro.2014.01.030
   Dlouhá J, 2015, J CLEAN PROD, V106, P247, DOI 10.1016/j.jclepro.2014.09.096
   Figueiró PS, 2015, J CLEAN PROD, V106, P22, DOI 10.1016/j.jclepro.2015.04.118
   Fowler K., 2004, Greener Management International, P83
   Guasch J.L., 2012, COMPETITIVENESS CENT
   Halbe J, 2015, J CLEAN PROD, V106, P272, DOI 10.1016/j.jclepro.2015.01.093
   HED, 2011, PATHW CLEAN PROD W H
   Hillary R., 1999, Evaluation of Study Reports on the Barriers, Opportunities and Drivers for Small and Medium Sized Enterprises in the Adoption of EMSs
   Hollender R., 2015, SOCIALISM DEMOCRACY, V29, P73, DOI DOI 10.1080/08854300.2014.998472
   IOEW UNIDO, 2009, FUND OPT SMALL MED S
   Khalili NR, 2015, J CLEAN PROD, V96, P30, DOI 10.1016/j.jclepro.2014.01.099
   Kjaerheim G, 2005, J CLEAN PROD, V13, P329, DOI 10.1016/S0959-6526(03)00119-7
   Lambrechts W, 2013, J CLEAN PROD, V48, P65, DOI 10.1016/j.jclepro.2011.12.034
   Lans T, 2014, J CLEAN PROD, V62, P37, DOI 10.1016/j.jclepro.2013.03.036
   Lawrence S.R., 2006, BUSINESS STRATEGY EN, V15, P242, DOI DOI 10.1002/BSE.533
   Masurel Enno., 2007, Business strategy and the environment, V16, P190
   Paus E, 2009, DEV POLICY REV, V27, P419, DOI 10.1111/j.1467-7679.2009.00454.x
   Perrini F, 2007, J BUS ETHICS, V74, P285, DOI 10.1007/s10551-006-9235-x
   Rival L, 2015, DEV CHANGE, V46, P961, DOI 10.1111/dech.12174
   UNEP, 2015, RES EFF CLEAN PROD
   UNESCO, 2015, ED SUST DEV UN ED SC
   UNESCO, 1998, C MUND ED SUP ED SUP
   UNIDO, 2015, INCL SUST DEV LAT AM
   USAID, 2012, BUR POL P A LEARN TE
   Wells G, 2013, SUSTAINABLE BUSINESS: THEORY AND PRACTICE OF BUSINESS UNDER SUSTAINABILITY PRINCIPLES, P1
   Wells P, 2009, J CLEAN PROD, V17, P1116, DOI 10.1016/j.jclepro.2008.11.008
   Williamson D, 2006, J BUS ETHICS, V67, P317, DOI 10.1007/s10551-006-9187-1
   Zilahy G, 2009, J CLEAN PROD, V17, P1053, DOI 10.1016/j.jclepro.2009.03.006
NR 29
TC 16
Z9 16
U1 1
U2 39
PU ELSEVIER SCI LTD
PI OXFORD
PA THE BOULEVARD, LANGFORD LANE, KIDLINGTON, OXFORD OX5 1GB, OXON, ENGLAND
SN 0959-6526
EI 1879-1786
J9 J CLEAN PROD
JI J. Clean Prod.
PD JAN 20
PY 2017
VL 142
SI SI
BP 432
EP 444
DI 10.1016/j.jclepro.2016.03.116
PN 1
PG 13
WC Green & Sustainable Science & Technology; Engineering, Environmental;
   Environmental Sciences
WE Science Citation Index Expanded (SCI-EXPANDED); Social Science Citation Index (SSCI)
SC Science & Technology - Other Topics; Engineering; Environmental Sciences
   & Ecology
GA EH6PV
UT WOS:000391897300041
DA 2024-07-15
ER

PT J
AU Kuipers-Dirven, R
   Janssen, M
   Hoekman, J
AF Kuipers-Dirven, Rosa
   Janssen, Matthijs
   Hoekman, Jarno
TI Assessing university policies for enhancing societal impact of academic
   research: A multicriteria mapping approach
SO RESEARCH EVALUATION
LA English
DT Article
DE third mission; societal impact; academic engagement; policy appraisal;
   university policy; valorization
ID PRODUCTIVE INTERACTIONS; 3RD MISSION; SCIENCE; APPRAISAL
AB While there is a prolific debate on evaluating the societal impact of academic research, so far little attention has been paid to assessing the design and implementation of suitable organizational strategies. This article argues that evaluation methods are needed which are both formative and sensitive to diverging views on what defines and constitutes societal impact. We use a participatory deliberation method, the Multicriteria Mapping (MCM) approach, to examine how stakeholders appraise the use of university policy options for enhancing societal impact, and understand on what basis they judge the performance of these options. Focusing on a large Dutch research-based university, we conduct 22 interviews with academics, management, and support staff as well as strategic policy officers to examine how they rank and discuss the expected performance of university policy options identified in previous literature. Our results show that interviewees base their scores on criteria related to policy options' expected organizational output and external outcomes, as well as their practical and, to a lesser degree, cultural, and financial feasibility. The resulting rankings also point at contrasts in the perceived potential of policy options, with interviewees assigning priority to providing researchers with recognition and rewards for impact-based activities. We conclude by discussing how MCM can be used as a formative evaluation method to assess and select policies and inform decision-making that fit a university's particular situation. Besides drawing lessons for the context of our illustrative case, we also reflect on the relevance of the evaluation method and our findings for other universities.
C1 [Kuipers-Dirven, Rosa; Janssen, Matthijs] Dial Innovatie Interactie, Hooghiemstraplein 33-36, Utrecht, Netherlands.
   [Kuipers-Dirven, Rosa] Innovat & Impact Ctr TU Delft, Bldg 26C, Burghweg 1, Delft, Netherlands.
   [Janssen, Matthijs; Hoekman, Jarno] Univ Utrecht, Copernicus Inst Sustainable Dev, Princetonlaan 8a, Utrecht, Netherlands.
C3 Utrecht University
RP Janssen, M (corresponding author), Dial Innovatie Interactie, Hooghiemstraplein 33-36, Utrecht, Netherlands.; Janssen, M (corresponding author), Univ Utrecht, Copernicus Inst Sustainable Dev, Princetonlaan 8a, Utrecht, Netherlands.
EM m.j.janssen@uu.nl
OI Janssen, Matthijs J./0000-0002-6788-511X
CR [Anonymous], 2016, NEW ATLANTIS J TECHN
   [Anonymous], 2015, Eur. J. High. Educ, DOI DOI 10.1080/21568235.2015.1044552
   Becher T., 1989, ACAD TRIBES TERRITOR
   Belcher B, 2021, HUM SOC SCI COMMUN, V8, DOI 10.1057/s41599-021-00854-2
   Coburn J., 2016, SPRU WORKING PAPER S, DOI [10.13140/RG.2.2.36039.50082, DOI 10.13140/RG.2.2.36039.50082]
   Coburn J, 2021, RES POLICY, V50, DOI 10.1016/j.respol.2020.104140
   Cornell S, 2013, ENVIRON SCI POLICY, V28, P60, DOI 10.1016/j.envsci.2012.11.008
   D'Este P, 2018, SCI PUBL POLICY, V45, P752, DOI 10.1093/scipol/scy023
   De Jong, 2015, ENGAGING SCI ORGANIS
   de Jong SPL, 2022, SCI PUBL POLICY, V49, P609, DOI 10.1093/scipol/scac012
   de Jong SPL, 2022, SCI PUBL POLICY, V49, P643, DOI 10.1093/scipol/scac015
   de Jong SPL, 2016, SCI PUBL POLICY, V43, P102, DOI 10.1093/scipol/scv023
   de la Torre EM, 2018, RES EVALUAT, V27, P388, DOI 10.1093/reseval/rvy024
   Dijstelbloem H, 2013, WHY SCI DOES NOT WOR
   Etzkowitz H, 1998, RES POLICY, V27, P823, DOI 10.1016/S0048-7333(98)00093-6
   Falk-Krzesinski HJ, 2010, CTS-CLIN TRANSL SCI, V3, P263, DOI 10.1111/j.1752-8062.2010.00223.x
   Ferguson MWJ, 2016, NATURE, V538, P453, DOI 10.1038/538453a
   Flanagan K, 2011, RES POLICY, V40, P702, DOI 10.1016/j.respol.2011.02.005
   Gulbrandsen M., 2007, Universities and strategic knowledge creation, P112, DOI DOI 10.4337/9781847206848.00011
   Hansen SF, 2010, J NANOPART RES, V12, P1959, DOI 10.1007/s11051-010-0006-3
   Hessels LK, 2009, SCI PUBL POLICY, V36, P387, DOI 10.3152/030234209X442034
   Hicks Diana, 2015, Nature, V520, P429, DOI 10.1038/520429a
   Higher Education Funding Council for England, 2011, REF2014 ASS FRAM GUI
   Janssen M.J., 2018, EINDEVALUATIE VALORI
   Kitagawa F, 2016, SCI PUBL POLICY, V43, P736, DOI 10.1093/scipol/scw015
   KNAW/Royal Netherlands Academy of Arts and Sciences, 2018, MAATSCH IMP KAART
   Lahsen M, 2021, ENVIRON RES LETT, V16, DOI 10.1088/1748-9326/abdcf0
   Llopis O, 2022, TECHNOVATION, V110, DOI 10.1016/j.technovation.2021.102367
   Lobstein T., 2006, Policy Options for Responding to Obesity: UK National Report of the PorGrow Project
   McDowall W, 2007, INT J HYDROGEN ENERG, V32, P4611, DOI 10.1016/j.ijhydene.2007.06.020
   Molas-Gallart J, 2021, RES EVALUAT, V30, P431, DOI 10.1093/reseval/rvab016
   Molas-Gallart J, 2015, ARTS HUM HIGH EDUC, V14, P111, DOI 10.1177/1474022214534381
   Molas-Gallart J, 2011, RES EVALUAT, V20, P219, DOI 10.3152/095820211X12941371876706
   OCW/Ministry of Education Culture and Science, 2014, VIS SCI 2025 CHOIC F
   Parker R, 2022, SCI PUBL POLICY, V49, P159, DOI 10.1093/scipol/scab070
   Perkmann M, 2021, RES POLICY, V50, DOI 10.1016/j.respol.2020.104114
   Perkmann M, 2013, RES POLICY, V42, P423, DOI 10.1016/j.respol.2012.09.007
   Rogge KS, 2016, RES POLICY, V45, P132, DOI 10.1016/j.respol.2016.04.004
   Saarela SR, 2019, SCI PUBL POLICY, V46, P81, DOI 10.1093/scipol/scy039
   Seeber M, 2015, PUBLIC MANAG REV, V17, P1444, DOI 10.1080/14719037.2014.943268
   Smit JP, 2021, RES EVALUAT, V30, P323, DOI 10.1093/reseval/rvab002
   Sorensen OH, 2022, RES EVALUAT, V31, P118, DOI 10.1093/reseval/rvab036
   Spaapen J, 2011, RES EVALUAT, V20, P211, DOI 10.3152/095820211X12941371876742
   Stirling A, 2003, NEGOTIATING ENVIRONMENTAL CHANGE, P33
   Stirling A, 2008, SCI TECHNOL HUM VAL, V33, P262, DOI 10.1177/0162243907311265
   Trencher G, 2014, SCI PUBL POLICY, V41, P151, DOI 10.1093/scipol/sct044
   Van de Burgwal L., 2018, LEVERAGING ACAD KNOW
   Van den Akker W., 2017, Productive Interactions: Societal Impact of Academic Research in the Knowledge Society
   VSNU NFU KNAW NWO and ZonMw, 2019, ROOM EV TAL NEW BAL
   Whitmer A, 2010, FRONT ECOL ENVIRON, V8, P314, DOI 10.1890/090241
   Woolston C, 2021, NATURE, V595, P462, DOI 10.1038/d41586-021-01759-5
   Wowk K, 2017, PALGR COMMUN, V3, DOI 10.1057/s41599-017-0040-1
   Wuchty S, 2007, SCIENCE, V316, P1036, DOI 10.1126/science.1136099
   Zhou RY, 2020, TECHNOVATION, V90-91, DOI 10.1016/j.technovation.2019.102100
NR 54
TC 1
Z9 1
U1 7
U2 18
PU OXFORD UNIV PRESS
PI OXFORD
PA GREAT CLARENDON ST, OXFORD OX2 6DP, ENGLAND
SN 0958-2029
EI 1471-5449
J9 RES EVALUAT
JI Res. Evaluat.
PD OCT 4
PY 2023
VL 32
IS 2
BP 371
EP 383
DI 10.1093/reseval/rvac045
EA DEC 2022
PG 13
WC Information Science & Library Science
WE Social Science Citation Index (SSCI)
SC Information Science & Library Science
GA T6LN3
UT WOS:000896751300001
OA Green Published, hybrid
DA 2024-07-15
ER

PT J
AU Willoughby, T
   Heffer, T
   Dykstra, VW
   Shahid, H
   Braccio, J
AF Willoughby, Teena
   Heffer, Taylor
   Dykstra, Victoria W.
   Shahid, Hamnah
   Braccio, Joelle
TI A Latent Class Analysis of Adolescents in First-Year University:
   Associations with Psychosocial Adjustment Throughout the Emerging Adult
   Period and Post-University Outcomes
SO JOURNAL OF YOUTH AND ADOLESCENCE
LA English
DT Article
DE Late adolescents; Emerging adults; Psychosocial adjustment trajectories;
   University; Post-university outcomes
ID BEHAVIORAL-INHIBITION; ACADEMIC-ACHIEVEMENT; COLLEGE; PERFORMANCE;
   STUDENTS; INTERVENTION; SATISFACTION; MOTIVATION; ANXIETY; SLEEP
AB The long-term outcomes for adolescents who struggle in first-year university remain unexplored. This 7-year longitudinal study aimed to identify distinct groups of adolescents based on their characteristics/behaviors in first-year university, and then assess whether these groups differ in psychosocial adjustment trajectories (i.e., mental health, positive relationships) throughout the emerging adult period, as well as in graduation rates, employment characteristics, and reflections on time spent at university. Participants (N = 1017; 71% female; Year 1M(age) = 19 years) enrolled in a Canadian university completed a survey annually for 7 years. Four groups in Year 1 were identified:Good Studentswho exhibited no difficulties;Sensation-Seekingwho prioritized social engagement and substance use over academic engagement but reported no psychological adjustment difficulties;Struggling Studentswho had the most difficulties; andClub Involvedwho exhibited high club involvement. The Struggling Students Group continued to have more psychosocial adjustment difficulties than the other groups during and after university, were more likely to drop out of university, and to later have less job satisfaction. This group requires the most support. Consideration also should be given to the Sensation-Seeking Group, as they reported a lack of academic motivation (and regret about that later) and also were more likely to drop out of university. At the same time, they may be more difficult to target given that they did not report psychosocial difficulties. Overall, the findings highlight the need for early support and discourage a 'one-size fits all' method for promoting psychosocial adjustment.
C1 [Willoughby, Teena] Brock Univ, Psychol, St Catharines, ON, Canada.
   [Heffer, Taylor; Dykstra, Victoria W.; Shahid, Hamnah; Braccio, Joelle] Brock Univ, St Catharines, ON, Canada.
C3 Brock University; Brock University
RP Willoughby, T (corresponding author), Brock Univ, Psychol, St Catharines, ON, Canada.
EM twilloughby@brocku.ca
FU Social Sciences and Humanities Research Council of Canada
FX This study was supported by grants from the Social Sciences and
   Humanities Research Council of Canada to Teena Willoughby.
CR Ando M, 2011, J ADOLESCENCE, V34, P929, DOI 10.1016/j.adolescence.2010.12.003
   ARMSDEN GC, 1987, J YOUTH ADOLESCENCE, V16, P427, DOI 10.1007/BF02202939
   Arnett JJ, 2000, AM PSYCHOL, V55, P469
   Bachman J.G., 2008, The education-drug use connection: How successes and failures in school relate to adolescent smoking, drinking, drug use and delinquency
   Baker R.W., 1986, Student adaptation to college questionnaire SACQ
   Baltes P. B., 1998, Handbook of Child Psychology: Theoretical Models of Human Development, V1, P1029, DOI 10.1002/9780470147658.chpsy0111
   Bastien CH, 2001, SLEEP MED, V2, P297, DOI 10.1016/S1389-9457(00)00065-4
   Birch ER, 2007, ECON REC, V83, P329, DOI 10.1111/j.1475-4932.2007.00418.x
   Boehm MA, 2016, J AM COLL HEALTH, V64, P565, DOI 10.1080/07448481.2016.1205073
   Bowling NA, 2010, J OCCUP ORGAN PSYCH, V83, P915, DOI 10.1348/096317909X478557
   Buote VM, 2007, J ADOLESCENT RES, V22, P665, DOI 10.1177/0743558407306344
   CARVER CS, 1994, J PERS SOC PSYCHOL, V67, P319, DOI 10.1037/0022-3514.67.2.319
   Cawthon SW, 2010, J POSTSECOND EDUC DI, V23, P112
   Chronis-Tuscano A, 2009, J AM ACAD CHILD PSY, V48, P928, DOI 10.1097/CHI.0b013e3181ae09df
   Cohen J., 1988, STAT POWER ANAL BEHA
   DAHMUS S, 1992, MEAS EVAL COUNS DEV, V25, P139
   Deci EL, 2001, PERS SOC PSYCHOL B, V27, P930, DOI 10.1177/0146167201278002
   Erikson E. H., 1968, IDENTITY YOUTH CRISI
   Felice D, 2019, ENTROPY-SWITZ, V21, DOI 10.3390/e21040435
   Galambos NL, 2008, J MARRIAGE FAM, V70, P15, DOI 10.1111/j.1741-3737.2007.00458.x
   Galambos NL, 2013, BEHAV SLEEP MED, V11, P8, DOI 10.1080/15402002.2011.596234
   Guilmette M, 2019, LEARN INDIVID DIFFER, V73, P8, DOI 10.1016/j.lindif.2019.04.006
   Hamza CA, 2014, J YOUTH ADOLESCENCE, V43, P671, DOI 10.1007/s10964-013-9991-8
   Hu L.T., 1995, STRUCTURAL EQUATION, P76, DOI DOI 10.1080/10705519909540118
   JOHNSTON LD, 2007, NIH PUBLICATION, V2
   Jung T, 2008, SOC PERSONAL PSYCHOL, V2, P302, DOI 10.1111/j.1751-9004.2007.00054.x
   Lanza ST, 2010, DEV PSYCHOPATHOL, V22, P313, DOI 10.1017/S0954579410000088
   Lascano DIV, 2014, INT J BEHAV DEV, V38, P11, DOI 10.1177/0165025413491372
   Martin AJ, 2013, J HIGH EDUC-UK, V84, P640, DOI 10.1080/00221546.2013.11777304
   Martin AJ, 2010, J EDUC PSYCHOL, V102, P561, DOI 10.1037/a0019321
   Miller K, 2008, J AM COLL HEALTH, V56, P675, DOI 10.3200/JACH.56.6.675-679
   Morin CM, 1993, Insomnia: Psychological Assessment and Management
   Muthen L. K., 1998, Mplus User's Guide, V8th
   Nylund KL, 2007, STRUCT EQU MODELING, V14, P535, DOI 10.1080/10705510701575396
   Pascarella E. T., 2005, COLL AFFECTS STUDENT, V2
   Perkins HW, 2002, J STUD ALCOHOL, P91, DOI 10.15288/jsas.2002.s14.91
   Pournelle G. H., 1953, Journal of Mammalogy, V34, P133, DOI 10.1890/0012-9658(2002)083[1421:SDEOLC]2.0.CO;2
   Preacher K.J., 2008, Latent Growth Curve Modeling
   RADLOFF L S, 1977, Applied Psychological Measurement, V1, P385, DOI 10.1177/014662167700100306
   Robbins SB, 2004, PSYCHOL BULL, V130, P261, DOI 10.1037/0033-2909.130.2.261
   Schafer JL, 2002, PSYCHOL METHODS, V7, P147, DOI 10.1037//1082-989X.7.2.147
   Schulenberg J.E., 2006, EMERGING ADULTHOOD A, P135, DOI DOI 10.1037/11381-006
   Schulenberg JE, 2004, DEV PSYCHOPATHOL, V16, P799, DOI 10.1017/S0954579404040015
   Sivertsen B, 2019, BJPSYCH OPEN, V5, DOI 10.1192/bjo.2019.4
   Spera C., 2013, Volunteering as a Pathway to Employment: Does Volunteering Increase Odds of Finding a Job for the Out of Work?" Retrieved March 15, 2015, from
   Stephens NM, 2014, PSYCHOL SCI, V25, P943, DOI 10.1177/0956797613518349
   VANOVERWALLE F, 1990, BRIT J EDUC PSYCHOL, V60, P299
   Vaughan EL, 2009, PSYCHOL ADDICT BEHAV, V23, P564, DOI 10.1037/a0017331
   Weaver B., 2005, NEW DIRECTIONS TEACH, V101, P3, DOI 10.1002/tl.181
   Willoughby T, 2008, DEV PSYCHOL, V44, P195, DOI 10.1037/0012-1649.44.1.195
   Wood E, 2012, COMPUT EDUC, V58, P365, DOI 10.1016/j.compedu.2011.08.029
NR 51
TC 6
Z9 7
U1 2
U2 15
PU SPRINGER/PLENUM PUBLISHERS
PI NEW YORK
PA 233 SPRING ST, NEW YORK, NY 10013 USA
SN 0047-2891
EI 1573-6601
J9 J YOUTH ADOLESCENCE
JI J. Youth Adolesc.
PD DEC
PY 2020
VL 49
IS 12
BP 2459
EP 2475
DI 10.1007/s10964-020-01318-7
EA SEP 2020
PG 17
WC Psychology, Developmental
WE Social Science Citation Index (SSCI)
SC Psychology
GA OH1KS
UT WOS:000571729300002
PM 32955701
DA 2024-07-15
ER

PT J
AU Oi, K
AF Oi, Katsuya
TI Does degree completion improve non-cognitive skills during early
   adulthood and adulthood?
SO JOURNAL OF ADOLESCENCE
LA English
DT Article
DE Education; Personality; Adolescence; Life course; Longitudinal analysis
ID SENSATION SEEKING; INTERGENERATIONAL TRANSMISSION;
   PERSONALITY-DEVELOPMENT; ACADEMIC-PERFORMANCE; SCHOOL ENGAGEMENT;
   IMPULSIVITY; CHILDHOOD; GENDER; ADOLESCENCE; GRADES
AB Introduction: Non-cognitive skills, particularly in terms of risk-aversion, future-orientation, and conscientiousness, grow with age, and this phenomenon is known as personality maturation. However, significant variability in maturation among individuals exists. The technology of cognitive/non-cognitive skill formation suggests that the growth of non-cognitive skills is contingent on cognitive skills or human capital in general. The completion of formal education is a quintessential form of human capital. The aim of this study is to test whether formal education indeed facilitates the improvement of non-cognitive skills during early adulthood and adult-hood.]
   Methods: I used data from the National Longitudinal Study of Adolescent to Adult Health. The study sample consists of 9291 individuals, representative of U.S. adolescents in grades 7 through 12 in 1994. The longitudinal design of the data allowed the repeated measurement of their non-cognitive skills in adolescence (age < 18), early adulthood (between 18 and 25) and then in adulthood (> 25). I used Latent Score Difference modeling to examine whether advancement in formal education through degree completion predicts within-individual change in non-cognitive skills in early adulthood and adulthood.
   Results: A steady increase in non-cognitive skills beyond adolescence was found. Independently of academic engagement during high school, parental socio-economic status, and adolescent non-cognitive skills, degree completion reported in early adulthood coincides with gains in non-cognitive skills since adolescence, and this positive feedback repeats itself in adulthood.
   Conclusions: Continued schooling facilitates personality maturation beyond adolescence. Given the profound effects of non-cognitive skills on various life outcomes, educational opportunities could alleviate social stratification.
C1 [Oi, Katsuya] No Arizona Univ, Dept Sociol, Flagstaff, AZ 86011 USA.
C3 Northern Arizona University
RP Oi, K (corresponding author), SBS Castro 308,S San Francisco St, Flagstaff, AZ 86011 USA.
EM katsuya.oi@nau.edu
CR [Anonymous], 2002, DEVELOPING ADOLESCEN
   Baggio S, 2017, EVAL HEALTH PROF, V40, P383, DOI 10.1177/0163278716663602
   Black SE, 2005, AM ECON REV, V95, P437, DOI 10.1257/0002828053828635
   Bleidorn W, 2015, CURR DIR PSYCHOL SCI, V24, P245, DOI 10.1177/0963721414568662
   Bleidorn W, 2013, PSYCHOL SCI, V24, P2530, DOI 10.1177/0956797613498396
   Bleidorn W, 2012, PERS SOC PSYCHOL B, V38, P1594, DOI 10.1177/0146167212456707
   Breslau J, 2011, J PSYCHIATR RES, V45, P295, DOI 10.1016/j.jpsychires.2010.06.014
   Brunello G., 2011, NONCOGNITIVE SKILLS
   Chamorro-Premuzic T, 2003, EUR J PERSONALITY, V17, P237, DOI 10.1002/per.473
   Chen P.Chantala., 2014, GUIDELINES ANAL ADD
   Colom R, 2007, PERS INDIV DIFFER, V42, P1503, DOI 10.1016/j.paid.2006.10.023
   Cunha F, 2008, J HUM RESOUR, V43, P738
   Currie J, 2003, Q J ECON, V118, P1495, DOI 10.1162/003355303322552856
   Demaray MK, 2011, PSYCHOL SCHOOLS, V48, P573, DOI 10.1002/pits.20578
   Duckworth AL, 2006, J EDUC PSYCHOL, V98, P198, DOI 10.1037/0022-0663.98.1.198
   Dussault F, 2011, J CHILD PSYCHOL PSYC, V52, P130, DOI 10.1111/j.1469-7610.2010.02313.x
   Eccles JS, 2004, J EARLY ADOLESCENCE, V24, P63, DOI 10.1177/0272431603260919
   Grimm K. J., 2013, STRUCTURAL EQUATION, V19, P268
   Griskevicius V, 2013, PSYCHOL SCI, V24, P197, DOI 10.1177/0956797612451471
   Haas SA, 2018, SOC SCI MED, V213, P123, DOI 10.1016/j.socscimed.2018.07.047
   Harden KP, 2011, DEV PSYCHOL, V47, P739, DOI 10.1037/a0023279
   HAU KT, 1995, J PERS ASSESS, V65, P117, DOI 10.1207/s15327752jpa6501_9
   Hirschfield PJ, 2011, J YOUTH ADOLESCENCE, V40, P3, DOI 10.1007/s10964-010-9579-5
   Jacob BA, 2002, ECON EDUC REV, V21, P589, DOI 10.1016/S0272-7757(01)00051-6
   Johnson MK, 2009, SOC PSYCHOL QUART, V72, P39, DOI 10.1177/019027250907200105
   Joreskog K.G., 1974, Analyzing psychological data by structural analysis of covariance matrices
   Kirby KN, 2005, LEARN INDIVID DIFFER, V15, P213, DOI 10.1016/j.lindif.2005.01.003
   Littlefield AK, 2010, ALCOHOL CLIN EXP RES, V34, P1409, DOI 10.1111/j.1530-0277.2010.01224.x
   Lodi-Smith J., 2008, PERSONALITY SOCIAL P, V11, P68
   McArdle JJ, 2009, ANNU REV PSYCHOL, V60, P577, DOI 10.1146/annurev.psych.60.110707.163612
   McArdle John J., 2012, FACTOR ANAL 100, P113
   Mittal C, 2014, J PERS SOC PSYCHOL, V107, P621, DOI 10.1037/a0037398
   Newmann F.M., 1992, The significance and sources of student engagement: Student engagement and achievement in secondary schools, P11, DOI DOI 10.4236/OJAPPS.2014.45022
   Oi K., 2017, J HLTH SOCIAL BEHAV, V58, P80
   Prevoo T., 2012, The importance of early conscientiousness for socioeconomic outcomes
   Quinn PD, 2013, DEV PSYCHOPATHOL, V25, P223, DOI 10.1017/S0954579412000284
   REALI N, 1970, DEV PSYCHOL, V3, P392, DOI 10.1037/h0030041
   Roberts BW, 2005, J RES PERS, V39, P166, DOI 10.1016/j.jrp.2004.08.002
   Rodríguez-Fornells A, 2000, PERS INDIV DIFFER, V28, P639, DOI 10.1016/S0191-8869(99)00127-0
   Rogers RD, 2010, ALCOHOL CLIN EXP RES, V34, P1319, DOI 10.1111/j.1530-0277.2010.01216.x
   Romer D, 2010, DEV PSYCHOBIOL, V52, P263, DOI 10.1002/dev.20442
   Russo PM, 2008, INT J PSYCHOPHYSIOL, V69, P112, DOI 10.1016/j.ijpsycho.2008.03.008
   Ryan C.L., 2016, CURRENT POPULATION R
   Sagiv L, 2014, J PERS, V82, P402, DOI 10.1111/jopy.12071
   Skinner CH, 2005, PSYCHOL SCHOOLS, V42, P389, DOI 10.1002/pits.20065
   Smith AR, 2013, HORM BEHAV, V64, P323, DOI 10.1016/j.yhbeh.2013.03.006
   Specht J, 2014, EUR J PERSONALITY, V28, P216, DOI 10.1002/per.1966
   Steinberg L, 2008, DEV PSYCHOL, V44, P1764, DOI 10.1037/a0012955
   Steinberg L, 2009, AM PSYCHOL, V64, P583, DOI 10.1037/a0014763
   Stoltenberg SF, 2008, ADDICT BEHAV, V33, P252, DOI 10.1016/j.addbeh.2007.09.004
   Swann AC, 2004, BIPOLAR DISORD, V6, P204, DOI 10.1111/j.1399-5618.2004.00110.x
   Swann AC, 2009, BIPOLAR DISORD, V11, P280, DOI 10.1111/j.1399-5618.2009.00678.x
   Tangney JP, 2004, J PERS, V72, P271, DOI 10.1111/j.0022-3506.2004.00263.x
   Trusty J, 2000, J COUNS DEV, V78, P463, DOI 10.1002/j.1556-6676.2000.tb01930.x
   Vogel M., 2017, J YOUTH ADOLESCENCE, P1
   Wang MT, 2014, CHILD DEV, V85, P722, DOI 10.1111/cdev.12138
   Whiteside SP, 2001, PERS INDIV DIFFER, V30, P669, DOI 10.1016/S0191-8869(00)00064-7
NR 57
TC 7
Z9 7
U1 0
U2 15
PU WILEY
PI HOBOKEN
PA 111 RIVER ST, HOBOKEN 07030-5774, NJ USA
SN 0140-1971
EI 1095-9254
J9 J ADOLESCENCE
JI J. Adolesc.
PD FEB
PY 2019
VL 71
BP 50
EP 62
DI 10.1016/j.adolescence.2018.12.001
PG 13
WC Psychology, Developmental
WE Social Science Citation Index (SSCI)
SC Psychology
GA HN3KI
UT WOS:000460081800006
PM 30616223
DA 2024-07-15
ER

PT J
AU Brain, T
   Mirenda, P
AF Brain, Thea
   Mirenda, Pat
TI Effectiveness of a low-intensity peer-mediated intervention for middle
   school students with autism spectrum disorder
SO RESEARCH IN AUTISM SPECTRUM DISORDERS
LA English
DT Article
DE Peer-mediated intervention; Autism spectrum disorder; Engagement;
   Communication; Middle school
ID SOCIAL-INTERACTION; CHILDREN; ARRANGEMENTS; INTELLIGENCE; FRIENDSHIP;
   SUPPORT; SCALES; SKILLS
AB Background: Peer-mediated interventions (PMI) are used to promote social interactions and academic engagement between individuals with autism spectrum disorder (ASD) and their peers. Most PMI research has been conducted with preschoolers and students in the early elementary grades. There is a need for additional research examining the effectiveness of low-intensity PMI for older students.
   Method: This study used a non-concurrent multiple-baseline, multiple-probe across participants design to investigate the effectiveness of a low-intensity PMI on engagement and communicative acts for middle-school aged students with ASD during lunch breaks at school. Nine typically developing peers received 40-50 minutes of peer coach training. Peer coaches were encouraged to interact with their classmate with ASD during lunch breaks at school, using the strategies they learned. They were provided with brief feedback and/or praise after each probe observation during intervention and follow-up.
   Results: Results showed a functional relation between the intervention and both engagement and communicative acts, with three demonstrations of effect across participants. Indicators of mutual enjoyment were observed for the majority of probe observation sessions across groups. There was some maintenance of effect at 1-4 weeks follow-up. Social validity was high for both peer coaches and classroom teachers.
   Conclusions: This study contributes to and extends the existing PMI research by including middle school students with varying intellectual and social-communication abilities. Schools may be more likely to adopt evidence-based interventions such as the one used in this study if they are also efficient.
C1 [Brain, Thea; Mirenda, Pat] Univ British Columbia, 2125 Main Mall, Vancouver, BC V6T 1Z4, Canada.
C3 University of British Columbia
RP Mirenda, P (corresponding author), Univ British Columbia, 2125 Main Mall, Vancouver, BC V6T 1Z4, Canada.
EM pat.mirenda@ubc.ca
OI Mirenda, Pat/0000-0002-1016-3589
FU Frederick Banting and Charles Best Canada Graduate Scholarship-Masters
   (CGS M); Canadian Institutes of Health Research (CIHR)
FX This study was completed by the first author in partial fulfillment of
   the requirements for a Master of Arts (M.A.) degree in Special Education
   at the University of British Columbia, under the supervision of the
   second author. The research was supported by the Frederick Banting and
   Charles Best Canada Graduate Scholarship-Masters (CGS M), awarded to Ms.
   Brain by the Canadian Institutes of Health Research (CIHR). The authors
   are grateful to Melanie Lytle, Yvonne Su, and Jodi Samartgis for
   assistance with data collection. We thank the administrative team and
   classroom teachers of the participating school, and especially the
   participants with ASD and their peer coaches.
CR [Anonymous], 2001, B WORLD HEALTH ORGAN, V79, P373, DOI 10.1001/jama.2013.281053
   Bambara LM, 2016, RES AUTISM SPECT DIS, V27, P29, DOI 10.1016/j.rasd.2016.03.003
   Barlow DH., 2009, SINGLE CASE EXPT DES
   Bene K, 2014, REV J AUTISM DEV DIS, V1, P135, DOI 10.1007/s40489-014-0014-9
   Carter EW, 2017, REM SPEC EDUC, V38, P207, DOI 10.1177/0741932516672067
   Carter EW, 2016, EXCEPT CHILDREN, V82, P209, DOI 10.1177/0014402915598780
   Carter EW, 2005, RES PRACT PERS SEV D, V30, P15, DOI 10.2511/rpsd.30.1.15
   Chan JM, 2009, RES AUTISM SPECT DIS, V3, P876, DOI 10.1016/j.rasd.2009.04.003
   Chang YC, 2016, RES AUTISM SPECT DIS, V27, P1, DOI 10.1016/j.rasd.2016.03.010
   Cooper J. O., 2019, Applied Behavior Analysis, V3rd
   Dawson M, 2007, PSYCHOL SCI, V18, P657, DOI 10.1111/j.1467-9280.2007.01954.x
   Grondhuis SN, 2013, AJIDD-AM J INTELLECT, V118, P44, DOI 10.1352/1944-7558-118.1.44
   HARING TG, 1992, J APPL BEHAV ANAL, V25, P319, DOI 10.1901/jaba.1992.25-319
   Hochman JM, 2015, EXCEPT CHILDREN, V82, P96, DOI 10.1177/0014402915585482
   HORNER RD, 1978, J APPL BEHAV ANAL, V11, P189, DOI 10.1901/jaba.1978.11-189
   Hughes C, 2013, RES PRACT PERS SEV D, V38, P1, DOI 10.2511/027494813807046999
   Hughes C, 2011, RES PRACT PERS SEV D, V36, P46, DOI 10.2511/rpsd.36.1-2.46
   Loftin RL, 2008, J AUTISM DEV DISORD, V38, P1124, DOI 10.1007/s10803-007-0499-5
   McCambridge J, 2012, PLOS ONE, V7, DOI 10.1371/journal.pone.0039116
   Miltenberger R.G., 2004, Behavior modification principles and procedures, V3rd
   NEWCOMB AF, 1995, PSYCHOL BULL, V117, P306, DOI 10.1037/0033-2909.117.2.306
   Parker RI, 2011, BEHAV MODIF, V35, P303, DOI 10.1177/0145445511399147
   Parker RI, 2009, EXCEPT CHILDREN, V75, P135, DOI 10.1177/001440290907500201
   Petrina N, 2014, RES AUTISM SPECT DIS, V8, P111, DOI 10.1016/j.rasd.2013.10.016
   Reynolds-Keefer L., 2011, Practical Assessment, Research Evaluation, V16
   Roid G., 2013, Leiter International Performance Scales, VThird
   Scattone D, 2012, J AUTISM DEV DISORD, V42, P2486, DOI 10.1007/s10803-012-1495-y
   Schmidt C, 2012, EXCEPTIONALITY, V20, P94, DOI 10.1080/09362835.2012.669303
   Watkins L, 2015, J AUTISM DEV DISORD, V45, P1070, DOI 10.1007/s10803-014-2264-x
   WATSON PJ, 1981, J BEHAV THER EXP PSY, V12, P257, DOI 10.1016/0005-7916(81)90055-0
   2011, PSYCHOL REP, V109, P626, DOI DOI 10.2466/03.10.PR0.109.5.626-634
NR 31
TC 8
Z9 10
U1 1
U2 33
PU ELSEVIER SCI LTD
PI OXFORD
PA THE BOULEVARD, LANGFORD LANE, KIDLINGTON, OXFORD OX5 1GB, OXON, ENGLAND
SN 1750-9467
EI 1878-0237
J9 RES AUTISM SPECT DIS
JI Res. Autism Spectr. Disord.
PD JUN
PY 2019
VL 62
BP 26
EP 38
DI 10.1016/j.rasd.2019.02.003
PG 13
WC Education, Special; Psychology, Developmental; Psychiatry;
   Rehabilitation
WE Social Science Citation Index (SSCI)
SC Education & Educational Research; Psychology; Psychiatry; Rehabilitation
GA HX8QN
UT WOS:000467670500004
DA 2024-07-15
ER

PT J
AU Sanchez, G
AF Sanchez, Gabriella
TI Beyond the matrix of oppression: Reframing human smuggling through
   instersectionality- informed approaches
SO THEORETICAL CRIMINOLOGY
LA English
DT Article
DE Human smuggling; intersectionality; irregular migration; smugglers
ID MIGRANTS
AB What are the challenges and the advantages of using an intersectionality-informed approach in criminological research? In this essay I raise that question via an analysis of human smuggling discourses. Tragic events involving the deaths of irregular migrants and asylum seekers in transit are most often attributed to the actions of the human smuggler constructed as the violent, greed-driven, predator racialized, and gendered as a male from the global South. Most academic engagements with smuggling often failing to notice the discursive fields they enter, have focused on documenting in detail the victimization and violence processes faced by those in transit, in the process reinscribing often problematic narratives of irregular migration, like those reducing migrants to naive and powerless creatures and smugglers as inherently male, foreign and criminal bodies. I argue that essentialized notions of identity prevalent in neoliberal discourses have permeated engagements with migration, allowing for human smuggling's framing solely as an inherently exploitative and violent practice performed by explicitly racialized, gendered Others. In what follows I start to articulate the possibility of reframing human smuggling, shifting the focus from the mythified smugglers to the series of social interactions and sensorial experiences that often facilitated as demonstrations of care and solidarity ultimately lead to the mobility, albeit precarious, of irregular migrants. Through a critical engagement with the concept of intersectionality I explore how smugglingas one of multiple irregular migration strategiescan be unpacked as constituting much more than the quintessential predatory practice of late modernity performed by criminal smugglers preying on powerless victims, to be instead acknowledged as an alternative, contradictory, highly complex if often precarious path to mobility and safety in and from the margins.
C1 [Sanchez, Gabriella] Univ Texas El Paso, Secur Studies, El Paso, TX 79968 USA.
C3 University of Texas System; University of Texas El Paso
RP Sanchez, G (corresponding author), Univ Texas El Paso, Natl Secur Studies Inst, Secur Studies, 500 W Univ,Kelly Hall 409, El Paso, TX 79968 USA.; Sanchez, G (corresponding author), Univ Texas El Paso, Natl Secur Studies Inst, Res, 500 W Univ,Kelly Hall 409, El Paso, TX 79968 USA.
EM gesanchez4@utep.edu
CR Aas KatjaFranko., 2013, BORDERS PUNISHMENT M
   Achilli Luigi, 2015, The smuggler: Hero or felon?
   Ahmad AN, 2011, ST MIGR DIASP, P1
   Alpes MJ, 2012, AFR DIASPORA, V5, P90, DOI 10.1163/187254612X646189
   [Anonymous], 2004, INTIMATE EC BANGKOK
   [Anonymous], 2014, MIGRATION STUDIES
   Brown A, 2015, JUST WAIT ISLAMIC ST
   Chu JulieY., 2010, Cosmologies of Credit: Transnational Mobility and the Politics of Destination in China
   CRENSHAW KIMBERLY, 1989, UNIV CHICAGO LEG FOR, V8, P139, DOI DOI 10.4324/9780429500480-5
   Currie E, 2014, THEOR CRIMINOL, V18, P413, DOI 10.1177/1362480614557199
   Davidson J O'Connell, 2014, SLAVERIES OLD NEW ME
   De Haas H., 2015, Don't blame the smugglers: the real migration industry
   Galemba RB, 2012, AM ETHNOL, V39, P716, DOI 10.1111/j.1548-1425.2012.01391.x
   Gibson D, 2014, UNIVERSAL FREE  1110
   Hagan J, 2003, INT MIGR REV, V37, P1145, DOI 10.1111/j.1747-7379.2003.tb00173.x
   Hagan JacquelineMaria., 2008, Migration Miracle: Faith, Hope and Meaning on the Undocumented Journey
   Henne K, 2013, THEOR CRIMINOL, V17, P455, DOI 10.1177/1362480613494990
   Hill Collins P., 1990, Black Feminist Thought: Knowledge, Consciousness, and the Politics of Empowerment
   Palacios SPI, 2015, B LAT AM RES, V34, P324, DOI 10.1111/blar.12296
   Kiefer M, 2014, ARIZONA REPUBLIC
   Kim-Puri HJ, 2005, GENDER SOC, V19, P137, DOI 10.1177/0891243204273021
   Linnemann T, 2014, THEOR CRIMINOL, V18, P506, DOI 10.1177/1362480614529455
   Martinez D, 2015, RACIAL DEMOCRACY CRI
   Mbembe A, 2003, PUBLIC CULTURE, V15, P11, DOI 10.1215/08992363-15-1-11
   Millar KM, 2014, CULT ANTHROPOL, V29, P32, DOI 10.14506/ca29.1.04
   Nash JC, 2008, FEMINIST REV, P1, DOI 10.1057/fr.2008.4
   Puar JK, 2005, SOC TEXT, V23, P121, DOI 10.1215/01642472-23-3-4_84-85-121
   Purkayastha B, 2010, J INTERCULT STUD, V31, P29, DOI 10.1080/07256860903477696
   Sanchez G., 2014, HUMAN SMUGGLING BORD
   Sanchez G, 2018, ANN AM ACAD POLI JAN
   Slack J, 2016, AREA, V48, P271, DOI 10.1111/area.12151
   Spener David., 2009, Clandestine Crossings: Migrants and Coyotes on the Texas-Mexico Border
   Sunderland J, 2014, HEINOUS ACT MORE DEA
   UNODC, 2015, MIGR SMUGGL
   van Liempt I, 2006, INT MIGR, V44, P165, DOI 10.1111/j.1468-2435.2006.00383.x
   van Liempt I, 2013, ANTIPODE, V45, P1029, DOI 10.1111/j.1467-8330.2012.01027.x
   van Liempt Ilse., 2007, Navigating Borders: Inside Perspectives on the Process of Human Smuggling into the Netherlands Amsterdam
   Weber L., 2011, GLOBALIZATION BORDER, DOI DOI 10.1057/9780230361638
   Zaitseva L, 2014, NONPROLIFERATION PAP, V39
   Zhang Sheldon., 2002, CHARACTERISTICS CHIN
   Zhang Sheldon., 2007, SMUGGLING TRAFFICKIN
   Zhang SX, 2007, CRIMINOLOGY, V45, P699, DOI 10.1111/j.1745-9125.2007.00085.x
NR 42
TC 16
Z9 18
U1 0
U2 12
PU SAGE PUBLICATIONS LTD
PI LONDON
PA 1 OLIVERS YARD, 55 CITY ROAD, LONDON EC1Y 1SP, ENGLAND
SN 1362-4806
EI 1461-7439
J9 THEOR CRIMINOL
JI Theor. Criminol.
PD FEB
PY 2017
VL 21
IS 1
BP 46
EP 56
DI 10.1177/1362480616677497
PG 11
WC Criminology & Penology
WE Social Science Citation Index (SSCI)
SC Criminology & Penology
GA EO8EC
UT WOS:000396920800006
OA Bronze
DA 2024-07-15
ER

PT J
AU Rimm-Kaufman, SE
   Baroody, AE
   Larsen, RAA
   Curby, TW
   Abry, T
AF Rimm-Kaufman, Sara E.
   Baroody, Alison E.
   Larsen, Ross A. A.
   Curby, Timothy W.
   Abry, Tashia
TI To What Extent Do Teacher-Student Interaction Quality and Student Gender
   Contribute to Fifth Graders' Engagement in Mathematics Learning?
SO JOURNAL OF EDUCATIONAL PSYCHOLOGY
LA English
DT Article
DE engagement; teacher-student interactions; mathematics; classrooms; fifth
   grade
ID CLASSROOM EMOTIONAL CLIMATE; ACADEMIC ENGAGEMENT; SCHOOL ENGAGEMENT;
   BEHAVIORAL ENGAGEMENT; ELEMENTARY-SCHOOL; SELF-REGULATION; ACHIEVEMENT;
   KINDERGARTEN; RATINGS; MIDDLE
AB This study examines concurrent teacher-student interaction quality and 5th graders' (n = 387) engagement in mathematics classrooms (n = 63) and considers how teacher-student interaction quality relates to engagement differently for boys and girls. Three approaches were used to measure student engagement in mathematics: Research assistants observed engaged behavior, teachers reported on students' engagement, and students completed questionnaires. Engagement data were conducted 3 times per year concurrent with measures of teacher-student interaction quality. Results showed small but statistically significant associations among the 3 methods. Results of multilevel models showed only 1 significant finding linking quality of teacher-student interactions to observed or teacher-reported behavioral engagement; higher classroom organization related to higher levels of observed behavioral engagement. However, the multilevel models produced a rich set of findings for student-reported engagement. Students in classrooms with higher emotional support reported higher cognitive, emotional, and social engagement. Students in classrooms higher in classroom organization reported more cognitive, emotional, and social engagement. Interaction effects (Gender X Teacher-student interaction quality) were present for student-reported engagement outcomes but not in observed or teacher-reported engagement. Boys (but not girls) in classrooms with higher observed classroom organization reported more cognitive and emotional engagement. In classrooms with higher instructional support, boys reported higher but girls reported lower social engagement. The discussion explores implications of varied approaches to measuring engagement, interprets teacher-student interaction quality and gender findings, and considers the usefulness of student report in understanding students' math experiences.
C1 [Rimm-Kaufman, Sara E.] Univ Virginia, Curry Sch Educ, Charlottesville, VA 22904 USA.
   [Rimm-Kaufman, Sara E.] Univ Virginia, Ctr Adv Study Teaching & Learning, Charlottesville, VA 22904 USA.
   [Baroody, Alison E.] San Francisco State Univ, Dept Child & Adolescent Dev, San Francisco, CA USA.
   [Larsen, Ross A. A.] Virginia Commonwealth Univ, Dept Fdn Educ, Richmond, VA 23284 USA.
   [Curby, Timothy W.] George Mason Univ, Dept Appl Dev Psychol, Fairfax, VA 22030 USA.
   [Abry, Tashia] Arizona State Univ, T Denny Sanford Sch Social & Family Dynam, Tempe, AZ 85287 USA.
C3 University of Virginia; University of Virginia; California State
   University System; San Francisco State University; Virginia Commonwealth
   University; George Mason University; Arizona State University; Arizona
   State University-Tempe
RP Rimm-Kaufman, SE (corresponding author), Univ Virginia, Curry Sch Educ, Ruffner Hall,Emmet St South, Charlottesville, VA 22904 USA.
EM serk@virginia.edu
OI Rimm-Kaufman, Sara/0000-0002-1354-8249; Curby,
   Timothy/0000-0001-8289-1748
CR [Anonymous], 2001, ADDING IT HELPING CH
   [Anonymous], 2005, How students learn: history, mathematics, and science in the classroom
   [Anonymous], 2000, CURR EV STAND SCH MA
   Avant TS, 2011, DEV PSYCHOL, V47, P1711, DOI 10.1037/a0024021
   Belsky J, 2005, ELEM SCHOOL J, V105, P305
   Bodovski K, 2007, ELEM SCHOOL J, V108, P115, DOI 10.1086/525550
   Bohn CM, 2004, ELEM SCHOOL J, V104, P269, DOI 10.1086/499753
   Borman GD, 2004, ELEM SCHOOL J, V104, P177, DOI 10.1086/499748
   Bronson MB, 2000, SELF-REGULATION IN EARLY CHILDHOOD, P1
   Brophy J., 1986, HDB RES TEACHING, V3rd
   Brophy J.E., 1983, The Elementary School Journal, V83, P264, DOI DOI 10.1086/461318
   Cameron CE, 2005, J SCHOOL PSYCHOL, V43, P61, DOI 10.1016/j.jsp.2004.12.002
   Christenson SL, 2012, HANDBOOK OF RESEARCH ON STUDENT ENGAGEMENT, P813, DOI 10.1007/978-1-4614-2018-7
   Common Core State Standards Initiative, 2014, MATH STAND
   Connell J. P., 1991, MINN SYM CHILD PSYCH, P43
   Crosnoe R, 2010, J EDUC PSYCHOL, V102, P407, DOI 10.1037/a0017762
   Curby TW, 2013, J SCHOOL PSYCHOL, V51, P557, DOI 10.1016/j.jsp.2013.06.001
   Decker DM, 2007, J SCHOOL PSYCHOL, V45, P83, DOI 10.1016/j.jsp.2006.09.004
   Dotterer AM, 2011, J YOUTH ADOLESCENCE, V40, P1649, DOI 10.1007/s10964-011-9647-5
   Downer JT, 2007, SCHOOL PSYCHOL REV, V36, P413
   Eccles J., 2004, Handbook of adolescent psychology, DOI [DOI 10.1002/9780470479193.ADLPSY001013, 10.1002/9780470479193.adlpsy001013]
   Evans GW, 2008, EARLY CHILD RES Q, V23, P504, DOI 10.1016/j.ecresq.2008.07.002
   Evans GW, 2002, CHILD DEV, V73, P1238, DOI 10.1111/1467-8624.00469
   FINN JD, 1995, ELEM SCHOOL J, V95, P421, DOI 10.1086/461853
   Finn JD, 2012, HANDBOOK OF RESEARCH ON STUDENT ENGAGEMENT, P97, DOI 10.1007/978-1-4614-2018-7_5
   Fredricks JA, 2004, REV EDUC RES, V74, P59, DOI 10.3102/00346543074001059
   Furrer C, 2003, J EDUC PSYCHOL, V95, P148, DOI 10.1037/0022-0663.95.1.148
   Fuson K.C., 2005, STUDENTS LEARN HIST, P217
   Gest SD, 2005, J EDUC PSYCHOL, V97, P337, DOI 10.1037/0022-0663.97.3.337
   Greenwood CR, 2002, SCHOOL PSYCHOL REV, V31, P328
   Gresham FM, 2010, PSYCHOL ASSESSMENT, V22, P157, DOI 10.1037/a0018124
   Heibert J., 2007, Second Handbook of Research on Mathematics Teaching and Learning, P371
   Henningsen M, 1997, J RES MATH EDUC, V28, P524, DOI 10.2307/749690
   Hughes J, 2007, J EDUC PSYCHOL, V99, P39, DOI 10.1037/0022-0663.99.1.39
   Hughes JN, 2011, J APPL DEV PSYCHOL, V32, P278, DOI 10.1016/j.appdev.2010.03.005
   Kindermann TA, 2007, CHILD DEV, V78, P1186, DOI 10.1111/j.1467-8624.2007.01060.x
   Kline R., 2015, Principles and Practice of Structural EquationModeling, DOI DOI 10.1126/SCITRANSLMED.3002085
   Kong Q., 2003, Mathematics Education Research Journal, V15, P4, DOI [DOI 10.1007/BF03217366, 10.1007/BF03217366]
   Konold TR, 2007, J PSYCHOEDUC ASSESS, V25, P222, DOI 10.1177/0734282906297784
   Ladd GW, 1999, CHILD DEV, V70, P1373, DOI 10.1111/1467-8624.00101
   Linnenbrink E.A., 2003, READING WRITING Q, V19, P119, DOI [DOI 10.1080/10573560308223, https://doi.org/10.1080/10573560308223]
   Little R., 1987, STAT ANAL MISSING DA
   Luckner AE, 2011, J APPL DEV PSYCHOL, V32, P257, DOI 10.1016/j.appdev.2011.02.010
   Marks HM, 2000, AM EDUC RES J, V37, P153, DOI 10.2307/1163475
   Martin AJ, 2012, J EDUC PSYCHOL, V104, P1, DOI 10.1037/a0025988
   Mashburn AJ, 2006, J PSYCHOEDUC ASSESS, V24, P367, DOI 10.1177/0734282906290594
   Matsumura LC, 2008, ELEM SCHOOL J, V108, P293, DOI 10.1086/528973
   McLEOD D.B., 1992, HDB RES MATH TEACHIN, DOI [10.1177/002205741619600202, DOI 10.1177/002205741619600202]
   Meece J, 2009, MEASURE STUDEN UNPUB
   Midgley C., 2000, MANUAL PATTERNS ADAP
   Muthen L., 2015, MPLUS USERS GUIDE
   Patrick H, 2007, J EDUC PSYCHOL, V99, P83, DOI 10.1037/0022-0663.99.1.83
   Pianta R., 2012, CLASSROOM ASSESSMENT
   Pianta RC, 2009, EDUC RESEARCHER, V38, P109, DOI 10.3102/0013189X09332374
   Ponitz CC, 2009, ELEM SCHOOL J, V110, P142, DOI 10.1086/605470
   Ponitz CC, 2009, SCHOOL PSYCHOL REV, V38, P102
   Raphael LM, 2008, ELEM SCHOOL J, V109, P61, DOI 10.1086/592367
   Renk K, 2004, CLIN PSYCHOL REV, V24, P239, DOI 10.1016/j.cpr.2004.01.004
   Reschly AL, 2012, HANDBOOK OF RESEARCH ON STUDENT ENGAGEMENT, P3, DOI 10.1007/978-1-4614-2018-7_1
   Reyes MR, 2012, J EDUC PSYCHOL, V104, P700, DOI 10.1037/a0027268
   Rimm-Kaufman SE, 2010, TEACH COLL REC, V112, P2988
   Rimm-Kaufman SE, 2009, DEV PSYCHOL, V45, P958, DOI 10.1037/a0015861
   Rimm-Kaufman SE, 2002, J APPL DEV PSYCHOL, V23, P451, DOI 10.1016/S0193-3973(02)00128-4
   Robinson JP, 2011, AM EDUC RES J, V48, P268, DOI 10.3102/0002831210372249
   Roorda DL, 2011, REV EDUC RES, V81, P493, DOI 10.3102/0034654311421793
   Rowley S. J., 2009, ENGAGEMENT SEL UNPUB
   Rudasill KM, 2010, J SCHOOL PSYCHOL, V48, P113, DOI 10.1016/j.jsp.2009.11.002
   Schunk D.H., 2005, Handbook of competence and motivation, P85
   Skinner E.A., 2009, Handbook of motivation at school, P223, DOI DOI 10.1037/0003-066X.55.1.68
   SKINNER EA, 1993, J EDUC PSYCHOL, V85, P571, DOI 10.1037/0022-0663.85.4.571
   Skinner E, 2008, J EDUC PSYCHOL, V100, P765, DOI 10.1037/a0012840
   Stronge JH, 2011, J TEACH EDUC, V62, P339, DOI 10.1177/0022487111404241
   Tucker CM, 2002, PSYCHOL SCHOOLS, V39, P477, DOI 10.1002/pits.10038
   Valiente C, 2008, J EDUC PSYCHOL, V100, P67, DOI 10.1037/0022-0663.100.1.67
   Virginia Department of Education, 2010, VIRG STAND LEARN ASS
   Virginia Department of Education, 2008, VIRG STAND LEARN TEC
   VOELKL KE, 1995, J EXP EDUC, V63, P127, DOI 10.1080/00220973.1995.9943817
   Wang MT, 2011, J SCHOOL PSYCHOL, V49, P465, DOI 10.1016/j.jsp.2011.04.001
   Woodward J., 2012, Improving mathematical problem solving in grades 4 through 8: A practice guide (NCEE 2012-4055)
   Wu JY, 2010, J SCHOOL PSYCHOL, V48, P357, DOI 10.1016/j.jsp.2010.06.004
NR 80
TC 109
Z9 201
U1 16
U2 148
PU AMER PSYCHOLOGICAL ASSOC
PI WASHINGTON
PA 750 FIRST ST NE, WASHINGTON, DC 20002-4242 USA
SN 0022-0663
EI 1939-2176
J9 J EDUC PSYCHOL
JI J. Educ. Psychol.
PD FEB
PY 2015
VL 107
IS 1
BP 170
EP 185
DI 10.1037/a0037252
PG 16
WC Psychology, Educational
WE Social Science Citation Index (SSCI)
SC Psychology
GA CB4YD
UT WOS:000349633500013
DA 2024-07-15
ER

PT J
AU Duong, MT
   Gaias, LM
   Brown, E
   Kiche, S
   Nguyen, L
   Corbin, CM
   Chandler, CJ
   Buntain-Ricklefs, JJ
[truncated: 574,589 more chars]
