# Supplementary material for: Studying engagement in educational settings: a mapping review on high-impact academic engagement research
Source: Front Psychol. 2025 Jan 31;16:1519509. doi: 10.3389/fpsyg.2025.1519509 (PMC11825833; doi:10.3389/fpsyg.2025.1519509)
Supplement: Supplementary file 1 [file Data_Sheet_1.ZIP › AcadEngagem_data_hi92.txt]

FN Clarivate Analytics Web of Science
VR 1.0
PT J
AU Wang, YL
   Derakhshan, A
   Zhang, LJ
AF Wang, Yongliang
   Derakhshan, Ali
   Zhang, Lawrence Jun
TI Researching and Practicing Positive Psychology in Second/Foreign
   Language Learning and Teaching: The Past, Current Status and Future
   Directions
SO FRONTIERS IN PSYCHOLOGY
LA English
DT Article
DE broaden-and-build theory; positive emotions; positive institutions;
   positive individual features; positive psychology; second; foreign
   language education
ID EMOTIONAL INTELLIGENCE; EFL TEACHERS; ENJOYMENT; ACHIEVEMENT; ANXIETY;
   GRIT; ENGAGEMENT; MOTIVATION; CONTEXT; PREDICT
AB In addressing the recent special issue in Frontiers in Psychology, namely "Positive Psychology in Foreign and Second Language Education: Approaches and Applications, " calling language education researchers around the globe to study positive emotions, positive personality traits, and positive institutional tendencies and their implications for language education systems, stakeholders, and policy practices, the present conceptual review paper aims to acquaint language education researchers, practitioners, instructors, and learners with the main tenets of positive psychology and their application in second/foreign language (L2) education research. Accordingly, by drawing on the broaden-and-build theory of positive emotions, we explain how individuals' positivity can result in their flourishment and development in any aspect of life, including L2 learning and teaching. Then, we introduce and conceptualize seven instances of positive psychology variables, namely academic engagement, emotion regulation, enjoyment, grit, loving pedagogy, resilience, and well-being and explain how these positive factors contribute to desirable L2 learning and teaching experiences. Subsequently, potential theoretical and pedagogical implications are drawn to enhance the quality and effectiveness of language education systems and their respective stakeholders. In the end, the limitations of the studies in this area are explicated, and suggestions for future research are provided to expand the extant literature on positive psychology in the domain of L2 education.
C1 [Wang, Yongliang] Henan Univ, Sch Coll English Teaching & Res, Ctr Second Language Writing Res, Kaifeng, Peoples R China.
   [Derakhshan, Ali] Golestan Univ, Fac Humanities & Social Sci, Dept English Language & Literature, Gorgan, Golestan, Iran.
   [Zhang, Lawrence Jun] Univ Auckland, Fac Educ & Social Work, Auckland, New Zealand.
C3 Henan University; Golestan University; University of Auckland
RP Derakhshan, A (corresponding author), Golestan Univ, Fac Humanities & Social Sci, Dept English Language & Literature, Gorgan, Golestan, Iran.
EM a.derakhshan@gu.ac.ir
RI Zhang, Lawrence Jun/H-1756-2018; Derakhshan, Ali/AAJ-4592-2020
OI Zhang, Lawrence Jun/0000-0003-1025-1746; Derakhshan,
   Ali/0000-0002-6639-9339; Wang, Yongliang/0000-0002-4672-8481
FU School of Teachers' Education of Henan University [YB-JFZX-22]
FX This paper was supported by School of Teachers' Education of Henan
   University, entitled A Study on Chinese EFL Teachers' Emotion
   Regulation, Resilience and Their Work Engagement Based on Positive
   Psychology (Grant No. YB-JFZX-22), 2021-2022.
CR Akos P, 2017, REV HIGH EDUC, V40, P163, DOI 10.1353/rhe.2017.0000
   [Anonymous], 2011, J. Lang. Teach. Res., DOI DOI 10.4304/JLTR.2.5.1122-1129
   [Anonymous], 1999, AFFECT LANGUAGE LEAR
   Arnold J., 2007, Language acquisition and development, P107
   Arnold Jane, 2011, Anglistiks: International Journal of English Studies, V22, P7
   Bielak J, 2022, LANG TEACH RES, V26, P1082, DOI 10.1177/1362168820912352
   Bobek B., 2002, The Clearinghouse: A Journal of Educational Strategies, V75, P202, DOI [https://doi.org/10.1080/00098650209604932, DOI 10.1080/0009865020960493]
   Chaffee KE, 2014, STUD SECOND LANG LE, V4, P355, DOI 10.14746/ssllt.2014.4.2.9
   Christenson SL, 2012, HANDBOOK OF RESEARCH ON STUDENT ENGAGEMENT, P1, DOI 10.1007/978-1-4614-2018-7
   Clark KN, 2019, J SCHOOL PSYCHOL, V72, P49, DOI 10.1016/j.jsp.2018.12.001
   Csikszentmihalyi M., 1990, Flow: The psychology of optimal experience
   Derakhshan A., 2021, EXPLORING VALIDITY D
   Derakhshan A., 2022, SYSTEM, V106, P1, DOI [10.1016/j.system.2022.102790, DOI 10.1016/J.SYSTEM.2022.102790]
   Derakhshan A., 2020, TESL-EJ, V24, pn3, DOI DOI 10.4324/9781315413259-1
   Derakhshan Ali., 2021, Journal of Teaching Persian to Speakers of Other Languages, V10, P3, DOI [DOI 10.30479/JTPSOL.2021.14654.1506, 10.30479/JTPSOL.2021.14654.1506]
   Dewaele J.M., 2019, Evidence-Based Second Language Pedagogy, P263, DOI DOI 10.4324/9781351190558-12
   Dewaele J.-M., 2020, Language World, V196, P34
   Dewaele JM, 2021, LANG TEACH RES, V25, P922, DOI 10.1177/13621688211014538
   Dewaele JM, 2020, STUD SECOND LANG LE, V10, P45, DOI 10.14746/ssllt.2020.10.1.3
   Dewaele JM, 2021, INNOV LANG LEARN TEA, V15, P66, DOI 10.1080/17501229.2019.1675667
   Dewaele JM, 2022, APPL LINGUIST REV, V13, P243, DOI 10.1515/applirev-2019-0021
   Dewaele JM, 2019, FRONT PSYCHOL, V10, DOI 10.3389/fpsyg.2019.02128
   Dewaele JM, 2019, MOD LANG J, V103, P412, DOI 10.1111/modl.12555
   Dewaele JM, 2018, LANG TEACH RES, V22, P676, DOI 10.1177/1362168817692161
   Dewaele JM, 2014, STUD SECOND LANG LE, V4, P237, DOI 10.14746/ssllt.2014.4.2.5
   Duckworth AL, 2007, J PERS SOC PSYCHOL, V92, P1087, DOI 10.1037/0022-3514.92.6.1087
   *Elahi Shirvan M., 2018, J INTERCULTURAL COMM, V47, P21, DOI [10.1080/17475759.2017.1400458, DOI 10.1080/17475759.2017.1400458]
   Shirvan ME, 2024, J MULTILING MULTICUL, V45, P224, DOI 10.1080/01434632.2021.1874392
   Ergün ALP, 2021, SYSTEM, V99, DOI 10.1016/j.system.2021.102506
   Fathi J., 2019, Teaching English Language, V13, P117, DOI [DOI 10.22132/TEL.2019.95883, 10.22132/TEL.2019.95883]
   Fathi J, 2021, IRAN J LANG TEACH RE, V9, P13, DOI 10.30466/ijltr.2021.121043
   Fredrickson B.L., 2004, The psychology of gratitude, P145, DOI DOI 10.1093/ACPROF:OSO/9780195150100.003.0008
   Gabry-Barker D., 2021, Positive psychology in second and foreign language education, P187, DOI [10.1007/978-3-030-64444-4_10, DOI 10.1007/978-3-030-64444-4_10]
   Gabry-Barker D., 2016, POSITIVE PSYCHOL PER, DOI [10.1007/978-3-319-32954-3, DOI 10.1007/978-3-319-32954-3]
   Gao L.X., 2020, LINGUIST PHILOS, V19, P64, DOI [10.22381/LPI1920203, DOI 10.22381/LPI192020]
   Garg Pooja, 2014, International Journal of Society Systems Science, V6, P264, DOI 10.1504/IJSSS.2014.065215
   Ghanizadeh A, 2015, INT J PEDAGOG LEARN, V10, P139, DOI 10.1080/22040552.2015.1113847
   Ghanizadeh A, 2010, ELT J, V64, P424, DOI 10.1093/elt/ccp084
   Gloria CT, 2013, MOTIV EMOTION, V37, P185, DOI 10.1007/s11031-012-9291-8
   Greenier V, 2021, SYSTEM, V97, DOI 10.1016/j.system.2020.102446
   Gregersen T, 2014, STUD SECOND LANG LE, V4, P327, DOI 10.14746/ssllt.2014.4.2.8
   Gregersen T, 2013, SECOND LANG ACQUIS, V68, P89
   Gross J. J., 1998, REV GEN PSYCHOL, P271, DOI [10.1037/1089-2680.2.3.271, DOI 10.1037/1089-2680.2.3.271]
   Gross JJ, 2003, J PERS SOC PSYCHOL, V85, P348, DOI 10.1037/0022-3514.85.2.348
   Gu Q, 2013, BRIT EDUC RES J, V39, P22, DOI 10.1080/01411926.2011.623152
   Hiver P., 2020, STUDENT ENGAGEMENT L, DOI [10.21832/HIVER3606, DOI 10.21832/HIVER3606]
   Hiver P., 2018, Language teacher psychology pp, P231, DOI [10.21832/9781783099467-018, DOI 10.21832/9781783099467-018]
   Hiver P, 2024, LANG TEACH RES, V28, P201, DOI 10.1177/13621688211001289
   Hiver P, 2020, SYSTEM, V91, DOI 10.1016/j.system.2020.102260
   Jiang AL, 2021, FRONT PSYCHOL, V12, DOI 10.3389/fpsyg.2021.704269
   Jin J., 2021, Positive psychology in second and foreign language education, P19
   Jin YX, 2021, INT J BILING EDUC BI, V24, P948, DOI 10.1080/13670050.2018.1526253
   Jin YX, 2019, PERCEPT MOTOR SKILL, V126, P1024, DOI 10.1177/0031512519864471
   Khajavy G.H., 2021, PSYCHOL LANG LEARN T, P241
   Khajavy GH, 2021, STUD SECOND LANG ACQ, V43, P379, DOI 10.1017/S0272263120000480
   Kim TY, 2021, J PSYCHOLINGUIST RES, V50, P417, DOI 10.1007/s10936-020-09721-8
   Kruk M, 2021, INVESTIGATING DYNAMI, DOI [10.1007/978-3-030-65269-2, DOI 10.1007/978-3-030-65269-2]
   Kruk M, 2022, COMPUT ASSIST LANG L, V35, P190, DOI 10.1080/09588221.2019.1677722
   Lake J., 2013, Language learning motivation in Japan, P71, DOI DOI 10.21832/9781783090518-015
   Li CC, 2019, FRONT PSYCHOL, V10, DOI 10.3389/fpsyg.2019.02453
   Li CC, 2020, J MULTILING MULTICUL, V41, P246, DOI 10.1080/01434632.2019.1614187
   Li CC, 2020, APPL LINGUIST REV, V11, P485, DOI 10.1515/applirev-2018-0043
   Li CC, 2018, SYSTEM, V76, P183, DOI 10.1016/j.system.2018.06.004
   Liu HG, 2021, SYSTEM, V96, DOI 10.1016/j.system.2020.102425
   Lopez S.J., 2008, POSITIVE PSYCHOL EXP, V4
   Loreman T., 2011, Love as pedagogy, DOI [10.1007/978-94-6091-484-3, DOI 10.1007/978-94-6091-484-3]
   MacIntyre P., 2021, POSITIVE PSYCHOL 2 F, P17
   MacIntyre P.D., 2016, Positive psychology in SLA, DOI [10.21832/9781783095360, DOI 10.21832/9781783095360]
   MacIntyre P, 2012, STUD SECOND LANG LE, V2, P193, DOI 10.14746/ssllt.2012.2.2.4
   Macintyre PD, 2019, MOD LANG J, V103, P262, DOI 10.1111/modl.12544
   MacIntyre PD, 2016, SECOND LANG LEARN, P3, DOI 10.1007/978-3-319-32954-3_1
   MacIntyre PD, 2014, STUD SECOND LANG LE, V4, P153, DOI 10.14746/ssllt.2014.4.2.2
   Marcos-Llinás M, 2009, FOREIGN LANG ANN, V42, P94, DOI 10.1111/j.1944-9720.2009.01010.x
   Maslow A. H., 1954, MOTIVATION PERSONALI
   Mercer S., 2020, Teacher wellbeing
   Mercer S., 2020, Engaging language learners in contemporary classrooms, DOI DOI 10.1017/9781009024563
   Mercer S., 2019, Second handbook of English language teaching, DOI [10.1007/978-3-030-02899-240, DOI 10.1007/978-3-030-02899-240]
   Mercer S, 2021, ELT J, V75, P14, DOI 10.1093/elt/ccaa062
   Mercer S, 2016, SECOND LANG ACQUIS, V97, P91
   Mierzwa E, 2019, J EDUC CULT SOC, V10, P170, DOI 10.15503/jecs20192.170.188
   Mystkowska-Wiertelak A., 2021, Positive Psychology in Second and Foreign Language Education, P119, DOI 10.1007/978-3-030-64444-4_6
   Mystkowska-Wiertelak A, 2022, LANG LEARN J, V50, P393, DOI 10.1080/09571736.2020.1800067
   Oxford RL, 2016, SECOND LANG ACQUIS, V97, P10
   Park N, 2004, J SOC CLIN PSYCHOL, V23, P603, DOI 10.1521/jscp.23.5.603.50748
   Pavelescu LM, 2018, STUD SECOND LANG LE, V8, P73, DOI 10.14746/ssllt.2018.8.1.4
   Pawlak M., 2020, Boredom in the foreign language classroom: A micro-perspective, DOI [10.1007/978-3-030-50769-5, DOI 10.1007/978-3-030-50769-5]
   Pekrun R, 2006, EDUC PSYCHOL REV, V18, P315, DOI 10.1007/s10648-006-9029-9
   Peterson C., 2006, A primer in positive psychology
   Pishghadam R., 2019, Polish Psychological Bulletin, DOI [DOI 10.24425/PPB.2019.131001, 10.24425/PPB.2019.131001]
   Pishghadam R, 2021, FRONT PSYCHOL, V12, DOI 10.3389/fpsyg.2021.707314
   Pishghadam R, 2023, CURR PSYCHOL, V42, P4065, DOI 10.1007/s12144-021-01738-z
   RYFF CD, 1989, J PERS SOC PSYCHOL, V57, P1069, DOI 10.1037/0022-3514.57.6.1069
   Seligman M.E., 2014, POSITIVE PSYCHOL INT, P279, DOI [10.1037//0003-066X.55.1.5, DOI 10.1037//0003-066X.55.1.5]
   Seligman M. E. P., 2011, Flourish: A visionary new understanding of happiness and wellbeing, DOI DOI 10.5860/CHOICE.48-7217
   Seligman MEP, 2000, AM PSYCHOL, V55, P5, DOI 10.1037/0003-066X.55.1.5
   Shirvan ME, 2020, FRONT PSYCHOL, V11, DOI 10.3389/fpsyg.2020.01391
   Shirvan ME, 2020, EURASIAN J APPL LING, V6, P23, DOI 10.32601/ejal.710194
   Shirvan ME, 2021, INT J BILING EDUC BI, V24, P31, DOI 10.1080/13670050.2018.1441804
   Snyder C R., 2020, The Oxford handbook of positive psychology, DOI DOI 10.1093/OXFORDHB/9780199396511.001.0001
   Steinmayr R, 2018, CONTEMP EDUC PSYCHOL, V53, P106, DOI 10.1016/j.cedpsych.2018.02.004
   Talebzadeh N, 2020, INNOV LANG LEARN TEA, V14, P399, DOI 10.1080/17501229.2019.1614184
   Teimouri Y, 2022, LANG TEACH RES, V26, P893, DOI 10.1177/1362168820921895
   Teng LS, 2018, METACOGN LEARN, V13, P213, DOI 10.1007/s11409-017-9171-4
   Teng LS, 2016, MOD LANG J, V100, DOI 10.1111/modl.12339
   Thompson R A, 1994, Monogr Soc Res Child Dev, V59, P25, DOI 10.2307/1166137
   Wang Y.L, 2021, REV BOOK PROFESSIONA
   Xie F, 2021, FRONT PSYCHOL, V12, DOI 10.3389/fpsyg.2021.708490
   Yin LC, 2019, TEACH TEACH EDUC, V86, DOI 10.1016/j.tate.2019.102884
   Zhang L.J., 2012, ENHANCING SINGAPOREA
NR 109
TC 386
Z9 392
U1 160
U2 1103
PU FRONTIERS MEDIA SA
PI LAUSANNE
PA AVENUE DU TRIBUNAL FEDERAL 34, LAUSANNE, CH-1015, SWITZERLAND
SN 1664-1078
J9 FRONT PSYCHOL
JI Front. Psychol.
PD AUG 19
PY 2021
VL 12
AR 731721
DI 10.3389/fpsyg.2021.731721
PG 10
WC Psychology, Multidisciplinary
WE Social Science Citation Index (SSCI)
SC Psychology
GA UK9XN
UT WOS:000692316300001
PM 34489835
OA Green Published, gold
DA 2024-07-19
ER

PT J
AU Giacomelli, E
   Meraviglia, V
   Campostrini, G
   Cochrane, A
   Cao, X
   van Helden, RWJ
   Garcia, AK
   Mircea, M
   Kostidis, S
   Davis, RP
   van Meer, BJ
   Jost, CR
   Koster, AJ
   Mei, HL
   Míguez, DG
   Mulder, AA
   Ledesma-Terrón, M
   Pompilio, G
   Sala, L
   Salvatori, DCF
   Slieker, RC
   Sommariva, E
   de Vries, AAF
   Giera, M
   Semrau, S
   Tertoolen, LGJ
   Orlova, VV
   Bellin, M
   Mummery, CL
AF Giacomelli, Elisa
   Meraviglia, Viviana
   Campostrini, Giulia
   Cochrane, Amy
   Cao, Xu
   van Helden, Ruben W. J.
   Garcia, Ana Krotenberg
   Mircea, Maria
   Kostidis, Sarantos
   Davis, Richard P.
   van Meer, Berend J.
   Jost, Carolina R.
   Koster, Abraham J.
   Mei, Hailiang
   Miguez, David G.
   Mulder, Aat A.
   Ledesma-Terron, Mario
   Pompilio, Giulio
   Sala, Luca
   Salvatori, Daniela C. F.
   Slieker, Roderick C.
   Sommariva, Elena
   de Vries, Antoine A. F.
   Giera, Martin
   Semrau, Stefan
   Tertoolen, Leon G. J.
   Orlova, Valeria V.
   Bellin, Milena
   Mummery, Christine L.
TI Human-iPSC-Derived Cardiac Stromal Cells Enhance Maturation in 3D
   Cardiac Microtissues and Reveal Non-cardiomyocyte Contributions to Heart
   Disease
SO CELL STEM CELL
LA English
DT Article
ID PLURIPOTENT STEM-CELL; DIFFERENTIAL EXPRESSION ANALYSIS;
   RIGHT-VENTRICULAR CARDIOMYOPATHY; GENE-EXPRESSION; PLAKOPHILIN-2;
   CONNEXIN43; MODELS; FIBROBLASTS; MECHANISMS; PACKAGE
AB Cardiomyocytes (CMs) from human induced pluripotent stem cells (hiPSCs) are functionally immature, but this is improved by incorporation into engineered tissues or forced contraction. Here, we showed that tricellular combinations of hiPSC-derived CMs, cardiac fibroblasts (CFs), and cardiac endothelial cells also enhance maturation in easily constructed, scaffold-free, three-dimensional microtissues (MTs). hiPSC-CMs in MTs with CFs showed improved sarcomeric structures with T-tubules, enhanced contractility, and mitochondrial respiration and were electrophysiologically more mature than MTs without CFs. Interactions mediating maturation included coupling between hiPSC-CMs and CFs through connexin 43 (CX43) gap junctions and increased intracellular cyclic AMP (cAMP). Scaled production of thousands of hiPSC-MTs was highly reproducible across lines and differentiated cell batches. MTs containing healthy-control hiPSC-CMs but hiPSC-CFs from patients with arrhythmogenic cardiomyopathy strikingly recapitulated features of the disease. Our MT model is thus a simple and versatile platform for modeling multicellular cardiac diseases that will facilitate industry and academic engagement in high-throughput molecular screening.
C1 [Giacomelli, Elisa; Meraviglia, Viviana; Campostrini, Giulia; Cochrane, Amy; Cao, Xu; van Helden, Ruben W. J.; Garcia, Ana Krotenberg; Davis, Richard P.; van Meer, Berend J.; Sala, Luca; Tertoolen, Leon G. J.; Orlova, Valeria V.; Bellin, Milena; Mummery, Christine L.] Leiden Univ, Dept Anat & Embryol, Med Ctr, NL-2333 Leiden, Netherlands.
   [Mircea, Maria; Semrau, Stefan] Leiden Univ, Leiden Inst Phys, NL-2333 Leiden, Netherlands.
   [Kostidis, Sarantos; Giera, Martin] Leiden Univ, Ctr Prote & Metabol, Med Ctr, NL-2333 Leiden, Netherlands.
   [Jost, Carolina R.; Koster, Abraham J.; Mulder, Aat A.; Slieker, Roderick C.] Leiden Univ, Dept Cell & Chem Biol, Med Ctr, NL-2333 Leiden, Netherlands.
   [Mei, Hailiang] Leiden Univ, Med Ctr, Sequencing Anal Support Core, NL-2333 Leiden, Netherlands.
   [Miguez, David G.; Ledesma-Terron, Mario] Univ Autonoma Madrid, Ctr Biol Mol Severo Ochoa, Inst Nicolas Cabrera & Condensed Matter Phys Ctr, Dept Fis Mat Condensada, Madrid 28049, Spain.
   [Pompilio, Giulio; Sommariva, Elena] Ctr Cardiol Monzino IRCCS, Vasc Biol & Regenerat Med Unit, I-20138 Milan, Italy.
   [Pompilio, Giulio] Univ Milan, Dept Clin Sci & Community Hlth, I-20122 Milan, Italy.
   [Salvatori, Daniela C. F.] Leiden Univ, Cent Lab Anim Facil, Med Ctr, NL-2333 Leiden, Netherlands.
   [Slieker, Roderick C.] Vrije Univ Amsterdam, Amsterdam Publ Hlth Inst, Dept Epidemiol & Biostat, Med Ctr, NL-1007 Amsterdam, Netherlands.
   [de Vries, Antoine A. F.] Leiden Univ, Dept Cardiol, Med Ctr, NL-2333 Leiden, Netherlands.
   [Bellin, Milena] Univ Padua, Dept Biol, I-35121 Padua, Italy.
   [Bellin, Milena] Veneto Inst Mol Med, I-35129 Padua, Italy.
   [Mummery, Christine L.] Univ Twente, Dept Appl Stem Cell Technol, NL-7500 Enschede, Netherlands.
   [Sala, Luca] Ist Auxol Italiano, IRCCS, Ctr Cardiac Arrhythmias Genet Origin, I-20095 Cusano Milanino, Italy.
   [Sala, Luca] Lab Cardiovasc Genet, I-20095 Cusano Milanino, Italy.
   [Salvatori, Daniela C. F.] Univ Utrecht, Fac Vet Med, Anat & Physiol Div, Dept Pathobiol, NL-3584 Utrecht, Netherlands.
C3 Leiden University - Excl LUMC; Leiden University; Leiden University
   Medical Center (LUMC); Leiden University; Leiden University - Excl LUMC;
   Leiden University; Leiden University Medical Center (LUMC); Leiden
   University - Excl LUMC; Leiden University - Excl LUMC; Leiden
   University; Leiden University Medical Center (LUMC); Leiden University;
   Leiden University Medical Center (LUMC); Leiden University - Excl LUMC;
   Autonomous University of Madrid; Consejo Superior de Investigaciones
   Cientificas (CSIC); CSIC - Centro de Biologia Molecular Severo Ochoa
   (CBM); IRCCS Centro Cardiologico Monzino; University of Milan; Leiden
   University; Leiden University Medical Center (LUMC); Leiden University -
   Excl LUMC; Vrije Universiteit Amsterdam; Leiden University - Excl LUMC;
   Leiden University; Leiden University Medical Center (LUMC); University
   of Padua; Veneto Institute Molecular Medicine; IRCCS Istituto Auxologico
   Italiano; Utrecht University
RP Orlova, VV; Bellin, M; Mummery, CL (corresponding author), Leiden Univ, Dept Anat & Embryol, Med Ctr, NL-2333 Leiden, Netherlands.; Bellin, M (corresponding author), Univ Padua, Dept Biol, I-35121 Padua, Italy.; Bellin, M (corresponding author), Veneto Inst Mol Med, I-35129 Padua, Italy.; Mummery, CL (corresponding author), Univ Twente, Dept Appl Stem Cell Technol, NL-7500 Enschede, Netherlands.
EM v.orlova@lumc.nl; m.bellin@lumc.nl; c.l.mummery@lumc.nl
RI Kostidis, Sarantos/Y-2422-2018; Giera, Martin/Y-2413-2018; de Vries,
   Antoine/ABG-5787-2021; Sommariva, Elena/K-4078-2016; Davis, Richard
   P/F-8910-2013; Gómez, David G Míguez/K-4519-2014; Koster, Abraham
   J/I-7665-2017; Pompilio, Giulio/J-6701-2014; Campostrini,
   Giulia/HGU-5867-2022; Orlova, Valeria V/C-6065-2014; Sala,
   Luca/J-9532-2018; Semrau, Stefan/B-9772-2009; Bellin,
   Milena/M-2311-2014; Meraviglia, Viviana/J-4823-2016
OI Giera, Martin/0000-0003-1684-1894; Davis, Richard P/0000-0002-7917-9423;
   Koster, Abraham J/0000-0003-1717-2549; Pompilio,
   Giulio/0000-0003-2581-5735; Campostrini, Giulia/0000-0003-4688-4991;
   Orlova, Valeria V/0000-0002-1169-2802; Sala, Luca/0000-0002-4129-6632;
   Semrau, Stefan/0000-0002-4245-2246; Ledesma Terron,
   Mario/0000-0003-4045-3939; Cao, Xu/0000-0002-8368-6727; Bellin,
   Milena/0000-0001-5380-6743; van Helden, Ruben/0000-0001-8288-8717;
   Meraviglia, Viviana/0000-0002-9571-0309; Krotenberg,
   Ana/0000-0002-9181-4426; Salvatori, Daniela/0009-0005-3006-8502;
   Giacomelli, Elisa/0000-0001-9233-235X; Mircea, Maria/0000-0002-1935-8665
FU European Research Council [ERCAdG 323182 STEMCARDIOVASC]; European
   Community's Seventh Framework Programme (FP7/2007-2013) [602423];
   European Union's Horizon 2020 Research and Innovation Programme
   [668724]; Netherlands Organ-on-Chip Initiative, an NWO Gravitation -
   Ministry of Education, Culture and Science of the government of the
   Netherlands [024.003.001]; Transnational Research Project on
   Cardiovascular Diseases [JTC2016_FP-40-021 ACM-HF]; Netherlands
   Organisation for Health Research and Development ZonMW (MKMD project)
   [114022504]; Health-Holland TKI-LSH PPP-allowance [LSHM17013-H007];
   European Union's Horizon 2020 Research and Innovation Programme under
   the Marie Sklodowska Curie grant [707404]; H2020 Societal Challenges
   Programme [668724] Funding Source: H2020 Societal Challenges Programme
FX This project was funded by the following grants: European Research
   Council (ERCAdG 323182 STEMCARDIOVASC); European Community's Seventh
   Framework Programme (FP7/2007-2013) under grant agreement no. 602423;
   European Union's Horizon 2020 Research and Innovation Programme under
   grant agreement no. 668724; Netherlands Organ-on-Chip Initiative, an NWO
   Gravitation project funded by the Ministry of Education, Culture and
   Science of the government of the Netherlands (024.003.001);
   Transnational Research Project on Cardiovascular Diseases
   (JTC2016_FP-40-021 ACM-HF); the Netherlands Organisation for Health
   Research and Development ZonMW (MKMD project no. 114022504);
   Health-Holland TKI-LSH PPP-allowance (LSHM17013-H007); and European
   Union's Horizon 2020 Research and Innovation Programme under the Marie
   Sklodowska Curie grant agreement no. 707404. We thank the following LUMC
   colleagues: F.E. van den Hill for performing shRNA-mediated silencing
   and overexpression experiments of CX43 in hiPSC-cardiac and skin
   fibroblasts and technical assistance; D. Ward-van Oostwaard for
   technical assistance; L. Windt for help with immunofluorescence staining
   and imaging; O. Halaidych for help with calcium experiments; S. Gerhardt
   for MT cryosectioning and immunostaining; M.J.W.E. Rabelink for help
   with the production of shCX43 Lentivirus stocks; S.L. Kloet and E. de
   Meijer (Leiden Genome Technology Center) for help with 10X Genomics
   experiments (cell encapsulation, library preparation, single-cell
   sequencing, primary data mapping, and quality control); and LUMC hiPSC
   core facility for providing primary human dermal fibroblasts. The
   graphical abstract was created with https://BioRender.com.
CR Agullo-Pascual E, 2013, CARDIOVASC RES, V100, P231, DOI 10.1093/cvr/cvt191
   Anders S, 2015, BIOINFORMATICS, V31, P166, DOI 10.1093/bioinformatics/btu638
   Guadix JA, 2017, STEM CELL REP, V9, P1754, DOI 10.1016/j.stemcr.2017.10.023
   Blazeski A, 2019, TISSUE ENG PT A, V25, P725, DOI [10.1089/ten.tea.2018.0272, 10.1089/ten.TEA.2018.0272]
   Bray MA, 2015, CURR PROTOC MOL BIOL, V109, P14
   Brette F, 2007, PHYSIOLOGY, V22, P167, DOI 10.1152/physiol.00005.2007
   Carpenter AE, 2006, GENOME BIOL, V7, DOI 10.1186/gb-2006-7-10-r100
   Carvajal-Vergara X, 2010, NATURE, V465, P808, DOI 10.1038/nature09005
   Caspi O, 2013, CIRC-CARDIOVASC GENE, V6, P557, DOI 10.1161/CIRCGENETICS.113.000188
   Cross MJ, 2015, BRIT J PHARMACOL, V172, P957, DOI 10.1111/bph.12979
   Dell'Era P, 2015, WORLD J STEM CELLS, V7, P329, DOI 10.4252/wjsc.v7.i2.329
   Denning C, 2016, BBA-MOL CELL RES, V1863, P1728, DOI 10.1016/j.bbamcr.2015.10.014
   Dobin A, 2013, BIOINFORMATICS, V29, P15, DOI 10.1093/bioinformatics/bts635
   Dostal D, 2015, COMPR PHYSIOL, V5, P887, DOI 10.1002/cphy.c140053
   Dudek J, 2013, STEM CELL RES, V11, P806, DOI 10.1016/j.scr.2013.05.005
   Eisner DA, 2017, CIRC RES, V121, P181, DOI 10.1161/CIRCRESAHA.117.310230
   Faas FGA, 2012, J CELL BIOL, V198, P457, DOI 10.1083/jcb.201201140
   Furtado MB, 2016, DEVELOPMENT, V143, P387, DOI 10.1242/dev.120576
   Furtado MB, 2014, GENOM DATA, V2, P345, DOI 10.1016/j.gdata.2014.10.006
   Gaujoux R, 2010, BMC BIOINFORMATICS, V11, DOI 10.1186/1471-2105-11-367
   Giacomelli E, 2017, CELL MOL LIFE SCI, V74, P3711, DOI 10.1007/s00018-017-2546-5
   Giacomelli E., 2017, CURR PROTOC HUM GENE, V95
   Giacomelli E, 2017, DEVELOPMENT, V144, P1008, DOI 10.1242/dev.143438
   Giraldo A, 2012, BIOCHEM J, V444, P343, DOI 10.1042/BJ20120125
   Gomes J, 2012, EUR HEART J, V33, P1942, DOI 10.1093/eurheartj/ehr472
   Gupta MK, 2010, BMC DEV BIOL, V10, DOI 10.1186/1471-213X-10-98
   Haghverdi L, 2018, NAT BIOTECHNOL, V36, P421, DOI 10.1038/nbt.4091
   Hayakawa T, 2012, TISSUE ENG PART C-ME, V18, P21, DOI [10.1089/ten.tec.2011.0273, 10.1089/ten.TEC.2011.0273]
   Ibrahim M, 2013, HUM MOL GENET, V22, P372, DOI 10.1093/hmg/dds434
   IWAKI K, 1990, J BIOL CHEM, V265, P13809
   Joshi N., 2011, SICKLE SLIDING WINDO
   Kehat I, 2001, J CLIN INVEST, V108, P407, DOI 10.1172/JCI200112131
   Klesen Alexander, 2018, Herzschrittmacherther Elektrophysiol, V29, P62, DOI 10.1007/s00399-018-0553-3
   Kofron CM, 2017, AM J PHYSIOL-HEART C, V313, pH810, DOI 10.1152/ajpheart.00181.2017
   Kostidis S, 2017, ANAL CHIM ACTA, V980, P1, DOI 10.1016/j.aca.2017.05.011
   Kuppusamy KT, 2015, P NATL ACAD SCI USA, V112, pE2785, DOI 10.1073/pnas.1424042112
   Lazzarini E, 2015, HUM MUTAT, V36, P403, DOI 10.1002/humu.22765
   Legland D, 2016, BIOINFORMATICS, V32, P3532, DOI 10.1093/bioinformatics/btw413
   Lemoine MD, 2017, SCI REP-UK, V7, DOI 10.1038/s41598-017-05600-w
   Liu J, 2018, CARDIOVASC RES, V114, P1848, DOI 10.1093/cvr/cvy134
   Lombardi R, 2009, CIRC RES, V104, P1076, DOI 10.1161/CIRCRESAHA.109.196899
   Lun ATL, 2016, GENOME BIOL, V17, DOI 10.1186/s13059-016-0947-7
   Mahoney VM, 2016, SCI REP-UK, V6, DOI 10.1038/srep26744
   Mannhardt I, 2016, STEM CELL REP, V7, P29, DOI 10.1016/j.stemcr.2016.04.011
   Martin M., 2011, EMBnet J., V17, P10, DOI [10.14806/ej.17.1.200, DOI 10.14806/EJ.17.1.200]
   Mathur A, 2015, SCI REP-UK, V5, DOI 10.1038/srep08883
   Matthes SA, 2011, CELL COMMUN ADHES, V18, P73, DOI 10.3109/15419061.2011.621561
   McCarthy DJ, 2012, NUCLEIC ACIDS RES, V40, P4288, DOI 10.1093/nar/gks042
   Moretti A, 2010, NEW ENGL J MED, V363, P1397, DOI 10.1056/NEJMoa0908679
   Mummery C, 2003, CIRCULATION, V107, P2733, DOI 10.1161/01.CIR.0000068356.38592.68
   Ng ES, 2008, NAT PROTOC, V3, P768, DOI 10.1038/nprot.2008.42
   Ongstad E, 2016, J MOL CELL CARDIOL, V91, P238, DOI 10.1016/j.yjmcc.2016.01.010
   Oxford EM, 2007, CIRC RES, V101, P703, DOI 10.1161/CIRCRESAHA.107.154252
   Pellman J, 2016, J MOL CELL CARDIOL, V94, P22, DOI 10.1016/j.yjmcc.2016.03.005
   Pinto AR, 2016, CIRC RES, V118, P400, DOI 10.1161/CIRCRESAHA.115.307778
   Pioner JM, 2016, STEM CELL REP, V6, P885, DOI 10.1016/j.stemcr.2016.04.006
   Pointon A, 2017, TOXICOL SCI, V155, P444, DOI 10.1093/toxsci/kfw227
   Risebro CA, 2015, DEVELOPMENT, V142, P3630, DOI 10.1242/dev.127621
   Robinson MD, 2010, BIOINFORMATICS, V26, P139, DOI 10.1093/bioinformatics/btp616
   Rog-Zielinska EA, 2016, TRENDS MOL MED, V22, P99, DOI 10.1016/j.molmed.2015.12.006
   Ronaldson-Bouchard K, 2018, NATURE, V556, P239, DOI 10.1038/s41586-018-0016-3
   Sala L, 2018, CIRC RES, V122, pe5, DOI 10.1161/CIRCRESAHA.117.312067
   Sala L, 2017, BRIT J PHARMACOL, V174, P3749, DOI 10.1111/bph.13577
   Sato PY, 2011, CIRC RES, V109, P193, DOI 10.1161/CIRCRESAHA.111.247023
   Schindelin J, 2012, NAT METHODS, V9, P676, DOI [10.1038/NMETH.2019, 10.1038/nmeth.2019]
   Siu CW, 2012, AGING-US, V4, P803, DOI 10.18632/aging.100503
   Sommariva E, 2016, EUR HEART J, V37, P1835, DOI 10.1093/eurheartj/ehv579
   Sommariva E, 2017, DIS MODEL MECH, V10, P823, DOI 10.1242/dmm.029363
   Sreedhar K., 2012, International Journal of Computer Science and Information Technology, V4, P33
   STEWART WW, 1978, CELL, V14, P741, DOI 10.1016/0092-8674(78)90256-8
   Takahashi A, 1999, PHYSIOL REV, V79, P1089, DOI 10.1152/physrev.1999.79.4.1089
   Takahashi K, 2007, CELL, V131, P861, DOI 10.1016/j.cell.2007.11.019
   Tallquist MD, 2017, NAT REV CARDIOL, V14, P484, DOI 10.1038/nrcardio.2017.57
   te Riele ASJM, 2017, CARDIOVASC RES, V113, P102, DOI 10.1093/cvr/cvw234
   Thompson SA, 2011, CIRCULATION, V123, P2083, DOI 10.1161/CIRCULATIONAHA.110.015057
   Tiburcy M, 2017, CIRCULATION, V135, P1832, DOI 10.1161/CIRCULATIONAHA.116.024145
   Valle G, 1997, FEBS LETT, V415, P163, DOI 10.1016/S0014-5793(97)01108-3
   van den Berg CW, 2016, METHODS MOL BIOL, V1353, P163, DOI 10.1007/7651_2014_178
   van den Berg CW, 2015, DEVELOPMENT, V142, P3231, DOI 10.1242/dev.123810
   van den Brink SC, 2017, NAT METHODS, V14, P935, DOI 10.1038/nmeth.4437
   van Meer BJ, 2019, NAT COMMUN, V10, DOI 10.1038/s41467-019-12354-8
   Verkerk AO, 2017, INT J MOL SCI, V18, DOI 10.3390/ijms18091873
   Wagner F., 2018, K NEAREST NEIGHBOR S, DOI [10.1101/717737, DOI 10.1101/717737]
   Wang G, 2014, NAT MED, V20, P616, DOI 10.1038/nm.3545
   Wu TD, 2010, BIOINFORMATICS, V26, P873, DOI 10.1093/bioinformatics/btq057
   Xu TS, 2017, BIOINFORMATICS, V33, P3131, DOI 10.1093/bioinformatics/btx378
   Xu XQ, 2009, STEM CELLS, V27, P2163, DOI 10.1002/stem.166
   Yang XL, 2014, CIRC RES, V114, P511, DOI 10.1161/CIRCRESAHA.114.300558
   Yu GC, 2012, OMICS, V16, P284, DOI 10.1089/omi.2011.0118
   Zhang M, 2014, P NATL ACAD SCI USA, V111, pE5383, DOI 10.1073/pnas.1419553111
   Zhang SS, 2014, CELL COMMUN ADHES, V21, P43, DOI 10.3109/15419061.2013.876014
   Zhao JM, 2017, STEM CELLS DEV, V26, P528, DOI 10.1089/scd.2016.0208
NR 92
TC 315
Z9 352
U1 7
U2 89
PU CELL PRESS
PI CAMBRIDGE
PA 50 HAMPSHIRE ST, FLOOR 5, CAMBRIDGE, MA 02139 USA
SN 1934-5909
EI 1875-9777
J9 CELL STEM CELL
JI Cell Stem Cell
PD JUN 4
PY 2020
VL 26
IS 6
BP 862
EP +
DI 10.1016/j.stem.2020.05.004
PG 29
WC Cell & Tissue Engineering; Cell Biology
WE Science Citation Index Expanded (SCI-EXPANDED)
SC Cell Biology
GA LW5BK
UT WOS:000539161800012
PM 32459996
OA Green Published, hybrid
DA 2024-07-19
ER

PT J
AU Pinquart, M
   Ebeling, M
AF Pinquart, Martin
   Ebeling, Markus
TI Parental Educational Expectations and Academic Achievement in Children
   and Adolescents-a Meta-analysis
SO EDUCATIONAL PSYCHOLOGY REVIEW
LA English
DT Article
DE Academic achievement; Expectation; Expectancy; Parents; Meta-analysis
ID ELEMENTARY-SCHOOL; PUBLICATION BIAS; UNITED-STATES; INVOLVEMENT;
   ADJUSTMENT
AB The present meta-analysis assessed concurrent and longitudinal associations between parental educational expectations and child achievement, and factors that mediate the effect of expectations on achievement. A systematic search in electronic databases identified 169 studies that were included in a random-effects meta-analysis. We found small to moderate bivariate cross-sectional (r = .30) and longitudinal associations (r = .28) between parental expectation and achievement which persisted after statistically controlling for socioeconomic status. Associations varied, in part, by children's age, socioeconomic status, ethnicity, matching of type of expectations and achievement, type of expectation assessed, publication status, and informant. The analysis of cross-lagged effects indicated that parental expectations predicted change in child achievement, thus indicating that expectations had an effect over and above the effect of prior achievement. Effects of expectations on change in achievement were even stronger (r = .15) than the effects of achievement on change in expectation (r = .09). Parental expectations tended to be higher than the child achievement. Associations between expectations and achievement were partially mediated by educational expectations in the offspring, child academic engagement, and academic self-concept, and to a lesser extent, by parental achievement-supportive behaviors. We conclude that parents are recommended to communicate positive educational expectations to their children. The transmission of positive expectations to the offspring and the encouragement of academic engagement seem to be more effective in realizing parental expectations than parental behavioral academic involvement such as checking homework and staying in contact with teachers.
C1 [Pinquart, Martin; Ebeling, Markus] Philipps Univ, Dept Psychol, Gutenbergstr 18, D-35032 Marburg, Germany.
C3 Philipps University Marburg
RP Pinquart, M (corresponding author), Philipps Univ, Dept Psychol, Gutenbergstr 18, D-35032 Marburg, Germany.
EM pinquart@staff.uni-marburg.de
FU German Research Foundation (Deutsche Forschungsgemeinschaft, DFG) [GRK
   2271]
FX This study was conducted in the context of the Research Training Group
   "Expectation Maintenance vs. Change in the Context of Expectation
   Violations: Connecting Different Approaches" funded by the German
   Research Foundation (Deutsche Forschungsgemeinschaft, DFG Ref. no.: GRK
   2271).
CR Agliata AK, 2008, J YOUTH ADOLESCENCE, V37, P967, DOI 10.1007/s10964-007-9200-8
   [Anonymous], EFFORT OPTIMISM EXPE
   [Anonymous], 2009, T MODEL DEV CHILDREN
   Balboni Guilia., 1998, Early Child Development and Care, V143, P79, DOI DOI 10.1080/0300443981430107
   BELL RQ, 1968, PSYCHOL REV, V75, P81, DOI 10.1037/h0025583
   Borenstein M., 2009, INTRO METAANALYSIS
   Brandtstadter J, 2002, DEV REV, V22, P117, DOI 10.1006/drev.2001.0539
   Briley DA, 2014, DEV PSYCHOL, V50, P2614, DOI 10.1037/a0038094
   Brookover WB, 1965, SELF CONCEPT ABILITY
   Castro M, 2015, EDUC RES REV-NETH, V14, P33, DOI 10.1016/j.edurev.2015.01.002
   Cheung CSS, 2015, J EDUC PSYCHOL, V107, P309, DOI 10.1037/a0037458
   Cheung MWL, 2016, RES SYNTH METHODS, V7, P140, DOI 10.1002/jrsm.1166
   COHEN J, 1992, PSYCHOL BULL, V112, P155, DOI 10.1037/0033-2909.112.1.155
   Danisman S., 2017, The factors affecting student achievement: Meta-analysis of empirical studies, P245
   Duval S, 2000, BIOMETRICS, V56, P455, DOI 10.1111/j.0006-341X.2000.00455.x
   ECCLES JS, 1993, NEBR SYM MOTIV, V40, P145
   Entwisle D.R., 1978, TOO GREAT EXPECTATIO
   Gill S, 1999, J SCHOOL PSYCHOL, V37, P403, DOI 10.1016/S0022-4405(99)00027-8
   Goldenberg C, 2001, AM EDUC RES J, V38, P547, DOI 10.3102/00028312038003547
   Gollwitzer M, 2018, FRONT PSYCHOL, V8, DOI 10.3389/fpsyg.2017.02357
   Harter S., 1985, MANUAL SELF PERCEPTI
   Heckhausen J, 2013, J YOUTH ADOLESCENCE, V42, P1385, DOI 10.1007/s10964-012-9812-5
   Hofstede G., 1980, Culture's consequences: International differences in work-related values
   Hughes JN, 2013, AM EDUC RES J, V50, P1336, DOI 10.3102/0002831213490784
   Jeynes WH, 2003, EDUC URBAN SOC, V35, P202, DOI 10.1177/0013124502239392
   Jeynes WH, 2005, URBAN EDUC, V40, P237, DOI 10.1177/0042085905274540
   Jeynes WH, 2007, URBAN EDUC, V42, P82, DOI 10.1177/0042085906293818
   Lipsey M. W., 2001, PRACTICAL METAANALYS, DOI DOI 10.1016/J.AUTNEU.2007.06.087
   Loughlin-Presnal J, 2017, DEV PSYCHOL, V53, P1694, DOI 10.1037/dev0000369
   Mello ZR, 2008, DEV PSYCHOL, V44, P1069, DOI 10.1037/0012-1649.44.4.1069
   Pekrun R, 2017, CHILD DEV, V88, P1653, DOI 10.1111/cdev.12704
   Philippson S., 2013, Constructing educational achievement: A sociocultural perspective, P87
   Pingault JB, 2015, PLOS ONE, V10, DOI 10.1371/journal.pone.0119638
   Reynolds JR, 2001, J HUM RESOUR, V36, P703, DOI 10.2307/3069639
   Rosenthal R., 1991, METAANALYTIC PROCEDU
   Rothstein HR, 2005, PUBLICATION BIAS IN META-ANALYSIS: PREVENTION, ASSESSMENT AND ADJUSTMENTS, P1, DOI 10.1002/0470870168
   SEGINER R, 1983, MERRILL PALMER QUART, V29, P1
   Simpkins SD, 2012, DEV PSYCHOL, V48, P1019, DOI 10.1037/a0027468
   Sobel M.E., 1982, SOCIOL METHODOL, V13, P290, DOI [10.2307/270723, DOI 10.2307/270723]
   Steinberg L., 2016, ADOLESCENCE, V11th
   Strom RE, 2007, COMMUN EDUC, V56, P433, DOI 10.1080/03634520701413804
   Tan CY, 2017, ALTA J EDUC RES, V63, P139
   Vevea JL, 2005, PSYCHOL METHODS, V10, P428, DOI 10.1037/1082-989X.10.4.428
   World Health Organization, 2018, Child and adolescent health and development
   Yamamoto Y, 2010, EDUC PSYCHOL REV, V22, P189, DOI 10.1007/s10648-010-9121-z
NR 45
TC 99
Z9 121
U1 24
U2 132
PU SPRINGER/PLENUM PUBLISHERS
PI NEW YORK
PA 233 SPRING ST, NEW YORK, NY 10013 USA
SN 1040-726X
EI 1573-336X
J9 EDUC PSYCHOL REV
JI Educ. Psychol. Rev.
PD JUN
PY 2020
VL 32
IS 2
BP 463
EP 480
DI 10.1007/s10648-019-09506-z
EA OCT 2019
PG 18
WC Psychology, Educational
WE Social Science Citation Index (SSCI)
SC Psychology
GA LS8MQ
UT WOS:000492333300001
DA 2024-07-19
ER

PT J
AU Kim, HJ
   Hong, AJ
   Song, HD
AF Kim, Hye Jeong
   Hong, Ah Jeong
   Song, Hae-Deok
TI The roles of academic engagement and digital readiness in students'
   achievements in university e-learning environments
SO INTERNATIONAL JOURNAL OF EDUCATIONAL TECHNOLOGY IN HIGHER EDUCATION
LA English
DT Article
DE Digital learning environments; Academic engagement; Academic performance
ID GRADE-POINT AVERAGE; COLLEGE-STUDENTS; DETERMINANTS; PERFORMANCE;
   BEHAVIOR; OUTCOMES; FAMILY
AB University students, who are assumed to be digital natives, are exposed to campus e-learning environments to improve their academic performance at the beginning of their academic careers. However, previous studies of students' perceptions of e-learning demonstrate a lack of consistent results with respect to the prediction of their academic achievement. The goal of this study was to examine university students' perceptions of e-learning, based on their experiences, and the mediating roles of academic engagement and digital readiness within the university context of an e-learning environment for academic achievement. A total of 614 undergraduate students enrolled in a Korean university participated in this study. Using a partial least squares model to develop the theory, we examined students engaging in university e-learning environments in relation to their perceptions of e-learning, digital readiness, academic engagement, and academic achievement (i.e., grade point average). The results are significant for the importance of students' academic engagement and digital readiness as mediators in their perceptions of e-learning predicted by academic achievement. Although students positively perceived e-learning experiences on campus, they must have strong digital skills to perform academic work and commit to effortful involvement in the context of academic learning in university e-learning environments. Our results provide practical implications for ways to enhance effective adoption of e-learning environments by college students, educators, and administrators.
C1 [Kim, Hye Jeong] Chung Ang Univ, Grad Sch Educ, Dept Educ, Seoul, South Korea.
   [Hong, Ah Jeong; Song, Hae-Deok] Chung Ang Univ, Coll Educ, Dept Educ, Seoul, South Korea.
C3 Chung Ang University; Chung Ang University
RP Song, HD (corresponding author), Chung Ang Univ, Coll Educ, Dept Educ, Seoul, South Korea.
EM hyejeongkim@cau.ac.kr; hsong@cau.ac.kr
RI Song, Hae Deok/HJY-0971-2023; Hong, Ah-Jeong/IVV-1478-2023; Kim, Hye
   Jeong/ABE-7790-2020
FU Ministry of Education of the Republic of Korea; National Research
   Foundation of Korea [NRF-2017S1A3A2066878]
FX This work was supported by the Ministry of Education of the Republic of
   Korea and the National Research Foundation of Korea
   (NRF-2017S1A3A2066878).
CR Abbad MM, 2009, INT REV RES OPEN DIS, V10
   Ajzen I, 2002, J APPL SOC PSYCHOL, V32, P665, DOI 10.1111/j.1559-1816.2002.tb00236.x
   AJZEN I, 1991, ORGAN BEHAV HUM DEC, V50, P179, DOI 10.1016/0749-5978(91)90020-T
   Alvarez A, 2013, COMPUT EDUC, V68, P129, DOI 10.1016/j.compedu.2013.05.006
   ANDERSON JC, 1988, PSYCHOL BULL, V103, P411, DOI 10.1037/0033-2909.103.3.411
   [Anonymous], 2001, The national survey of student engagement: conceptual framework and overview of psychometric properties
   [Anonymous], 2018, DATA BASE ADV INF SY, DOI DOI 10.1145/3229335.3229337
   Arkorful V., 2015, INT J INSTRUCTIONAL, V12, P29, DOI DOI 10.1016/J.PR0CS.2012.10.037
   Axelson R. D., 2010, Change Mag. High. Learn, V43, P38, DOI DOI 10.1080/00091383.2011.533096
   Bearden W.O., 1993, Handbook of marketing scales
   Betts JR, 1999, J HUM RESOUR, V34, P268, DOI 10.2307/146346
   Carini RM, 2006, RES HIGH EDUC, V47, P1, DOI 10.1007/s11162-005-8150-9
   Castillo-Merino D, 2014, COMPUT HUM BEHAV, V30, P476, DOI 10.1016/j.chb.2013.06.020
   CHIN W. W., STAT STRATEGIES SMAL, P307
   Chin WW, 2003, INFORM SYST RES, V14, P189, DOI 10.1287/isre.14.2.189.16018
   Chin WW, 1998, MIS QUART, V22, pVII
   Chin WW, 1998, QUANT METH SER, P295
   Chou SW, 2005, J COMPUT ASSIST LEAR, V21, P65, DOI 10.1111/j.1365-2729.2005.00114.x
   Chu TH, 2016, COMPUT EDUC, V92-93, P37, DOI 10.1016/j.compedu.2015.09.013
   Cidral WA, 2018, COMPUT EDUC, V122, P273, DOI 10.1016/j.compedu.2017.12.001
   Clifton RA, 2004, RES HIGH EDUC, V45, P801, DOI 10.1007/s11162-004-5950-2
   Coates H., 2006, Student engagement in campus-based and online education: University connections
   Coyne CP, 2012, CANCER BIOTHER RADIO, V27, P41, DOI 10.1089/cbr.2011.1097
   Davies J, 2005, BRIT J EDUC TECHNOL, V36, P657, DOI 10.1111/j.1467-8535.2005.00542.x
   Deng LP, 2013, COMPUT EDUC, V68, P167, DOI 10.1016/j.compedu.2013.04.028
   Eze SC, 2018, INT J EDUC TECHNOL H, V15, DOI 10.1186/s41239-018-0116-z
   Fly K., 2001, EDUC TRAIN, V43, P233, DOI [https://doi.org/10.1108/EUM0000000005484, DOI 10.1108/EUM0000000005484]
   FORNELL C, 1981, J MARKETING RES, V18, P39, DOI 10.2307/3151312
   Fredricks JA, 2004, REV EDUC RES, V74, P59, DOI 10.3102/00346543074001059
   Goh CF, 2017, J E-LEARN KNOWL SOC, V13, P117, DOI 10.20368/1971-8829/1298
   Hair JF, 2010, Multivariate data analysis
   Hair JF, 2012, J ACAD MARKET SCI, V40, P414, DOI 10.1007/s11747-011-0261-6
   Handelsman MM, 2005, J EDUC RES, V98, P184, DOI 10.3200/JOER.98.3.184-192
   Hayes A. F., 2013, Introduction to mediation, moderation, and conditional process analysis: a regression -based approach
   Henrie CR, 2015, COMPUT EDUC, V90, P36, DOI 10.1016/j.compedu.2015.09.005
   Hodge B, 2018, RES HIGH EDUC, V59, P448, DOI 10.1007/s11162-017-9474-y
   Hong AJ, 2018, ASIA-PAC EDUC RES, V27, P303, DOI 10.1007/s40299-018-0387-0
   Hu LT, 1998, PSYCHOL METHODS, V3, P424, DOI 10.1037/1082-989X.3.4.424
   Hunley SA, 2005, ADOLESCENCE, V40, P307
   Islam AKMN, 2013, COMPUT EDUC, V69, P387, DOI 10.1016/j.compedu.2013.07.037
   Ituma A., 2011, Active Learning in Higher Education, V12, P57, DOI [DOI 10.1177/1469787410387722, 10.1177/1469787410387722]
   Kearsley G., 1998, Educational Technology, V38, P20
   Kim HJ, 2018, SUSTAINABILITY-BASEL, V10, DOI 10.3390/su10124635
   Kiviniemi MT, 2014, BMC MED EDUC, V14, DOI 10.1186/1472-6920-14-47
   Kline R. B., 2011, PRINCIPLES PRACTICE, V3rd, DOI [DOI 10.1038/156278A0, 10.1038/156278a0]
   Levy Y, 2007, COMPUT EDUC, V48, P185, DOI 10.1016/j.compedu.2004.12.004
   Liao CC, 2007, COMPUT HUM BEHAV, V23, P2804, DOI 10.1016/j.chb.2006.05.006
   Lust G, 2012, COMPUT HUM BEHAV, V28, P795, DOI 10.1016/j.chb.2011.12.009
   Lyons T., 2013, Internet Reference Services Quarterly, P2, DOI DOI 10.1080/10875301.2013.800626
   Margaryan A, 2011, COMPUT EDUC, V56, P429, DOI 10.1016/j.compedu.2010.09.004
   Means B, 2013, TEACH COLL REC, V115
   Mehdinezhad V., 2011, International Online Journal of Educational Science, V3, P47
   Moore C., 2009, Student progress toward degree completion: Lessons from the research literature
   Naveed QN, 2017, INT J EMERG TECHNOL, V12, P94, DOI 10.3991/ijet.v12i06.7003
   Nitzl C, 2016, IND MANAGE DATA SYST, V116, P1849, DOI 10.1108/IMDS-07-2015-0302
   Olelewe CJ, 2016, COMPUT EDUC, V103, P76, DOI 10.1016/j.compedu.2016.09.012
   Orton-Johnson K, 2009, BRIT J EDUC TECHNOL, V40, P837, DOI 10.1111/j.1467-8535.2008.00860.x
   Parkes M, 2015, INTERNET HIGH EDUC, V25, P1, DOI 10.1016/j.iheduc.2014.10.002
   Pham L, 2019, INT J EDUC TECHNOL H, V16, DOI 10.1186/s41239-019-0136-3
   Plant EA, 2005, CONTEMP EDUC PSYCHOL, V30, P96, DOI 10.1016/j.cedpsych.2004.06.001
   Richardson M, 2012, PSYCHOL BULL, V138, P353, DOI 10.1037/a0026838
   Rodgers T., 2008, International Journal of Cyber Society and Edcation, V1, P143
   Roffe I., 2002, QUAL ASSUR EDUC, V10, P40
   Saadé RG, 2012, COMPUT HUM BEHAV, V28, P1608, DOI 10.1016/j.chb.2012.03.025
   Sarstedt M, 2015, PROCEEDINGS OF THE 2009 ACADEMY OF MARKETING SCIENCE (AMS) ANNUAL CONFERENCE, P8
   Streukens S, 2016, EUR MANAG J, V34, P618, DOI 10.1016/j.emj.2016.06.003
   López-Pérez MV, 2011, COMPUT EDUC, V56, P818, DOI 10.1016/j.compedu.2010.10.023
   Wixom BH, 2001, MIS QUART, V25, P17, DOI 10.2307/3250957
   Woods R., 2004, Internet and Higher Education, V7, P281, DOI 10.1016/j.iheduc.2004.09.002
NR 69
TC 101
Z9 114
U1 5
U2 74
PU SPRINGER
PI NEW YORK
PA ONE NEW YORK PLAZA, SUITE 4600, NEW YORK, NY, UNITED STATES
SN 2365-9440
J9 INT J EDUC TECHNOL H
JI Int. J. Educ. Technol. High. Educ.
PD JUN 21
PY 2019
VL 16
AR 21
DI 10.1186/s41239-019-0152-3
PG 18
WC Education & Educational Research
WE Social Science Citation Index (SSCI)
SC Education & Educational Research
GA IE6MT
UT WOS:000472491000001
OA gold
DA 2024-07-19
ER

PT J
AU Martínez, IM
   Youssef-Morgan, CM
   Chambel, MJ
   Marques-Pinto, A
AF Martinez, Isabel M.
   Youssef-Morgan, Carolyn M.
   Chambel, Maria J.
   Marques-Pinto, Alexandra
TI Antecedents of academic performance of university students: academic
   engagement and psychological capital resources
SO EDUCATIONAL PSYCHOLOGY
LA English
DT Article
DE Academic engagement; psychological capital; psychological resources;
   academic performance; college students
ID SOCIAL COGNITIVE THEORY; SELF-EFFICACY; WORK ENGAGEMENT; JOB DEMANDS;
   POSITIVE PSYCHOLOGY; MEDIATING ROLE; BIG 5; BURNOUT; SATISFACTION;
   IMPACT
AB This study investigates the relationship between academic engagement, psychological capital (PsyCap) resources (efficacy, hope, optimism, resilience) and academic performance. Data were collected in two different universities, one in Spain (N = 389) and another in Portugal (N = 243). Undergraduate students completed self-report questionnaires regarding academic engagement and Psychological Capital. Academic performance was assessed through Grade Point Average, provided by the universities at the end of the exam period. Results showed a positive relationship between academic engagement, PsyCap, and academic performance in both samples. Results also supported PsyCap as a full mediator in the relationship between academic engagement and academic performance. Exploration of alternative models yielded a superior fit for the proposed model. Accordingly, academically engaged students were likely to experience higher levels of psychological resources, which in turn positively impacted their academic performance. The results point to the importance of considering psychological predictors, rather than the prevalent reliance on traditional predictors of academic performance.
C1 [Martinez, Isabel M.] Univ Jaume 1, Dept Work & Org Psychol, Castellon de La Plana, Spain.
   [Youssef-Morgan, Carolyn M.] Bellevue Univ, Coll Business, 1000 Galvin Rd South, Bellevue, NE 68005 USA.
   [Chambel, Maria J.; Marques-Pinto, Alexandra] Univ Lisbon, Fac Psicol, Lisbon, Portugal.
C3 Universitat Jaume I; Universidade de Lisboa
RP Youssef-Morgan, CM (corresponding author), Bellevue Univ, Coll Business, 1000 Galvin Rd South, Bellevue, NE 68005 USA.
EM cyoussefmorgan@bellevue.edu
RI Marques-Pinto, Alexandra/AAG-3718-2020; Martinez Martinez, Isabel
   Maria/G-4237-2011; Chambel, Maria Jose/F-3366-2016
OI Marques-Pinto, Alexandra/0000-0002-9204-9519; Martinez Martinez, Isabel
   Maria/0000-0003-3583-8498; Chambel, Maria Jose/0000-0001-6588-7034
FU Conselleria de Educacion Generalitat Valenciana - Programa Prometeo
   [PROMETEO/2013/025]
FX This research was supported by a grant from the Conselleria de Educacion
   Generalitat Valenciana - Programa Prometeo [PROMETEO/2013/025].
CR Adelman C., 2006, The toolbox revisited: Paths to degree completion from high school through college
   [Anonymous], 2009, OXFORD HDB POSITIVE
   [Anonymous], 1998, LEARNED OPTIMISM
   [Anonymous], 2012, STRUCTURAL EQUATION
   [Anonymous], 2002, J HAPPINESS STUD, DOI DOI 10.1023/A:1015630930326
   [Anonymous], 1997, Self-efficacy: The exercise of control
   Arce M.E., 2015, International Education Studies, V8, P247, DOI [10.5539/ies.v8n5p247, DOI 10.5539/IES.V8N5P247]
   Avey JB, 2014, J LEADERSH ORG STUD, V21, P141, DOI 10.1177/1548051813515516
   Avey JB, 2011, LEADERSHIP QUART, V22, P282, DOI 10.1016/j.leaqua.2011.02.004
   Bakker A. B., 2007, J MANAGERIAL PSYCHOL, V22, P309, DOI [10.1108/02683940710733115, DOI 10.1108/02683940710733115]
   Bakker A. B., 2008, Career development international, V13, P209, DOI [DOI 10.1108/13620430810870476, 10.1108/13620430810870476]
   Bakker A, 2009, ROUTL RES ORGAN BEH, P50
   Bakker AB, 2008, WORK STRESS, V22, P187, DOI 10.1080/02678370802393649
   Bakker AB, 2015, PUBLIC ADMIN REV, V75, P723, DOI 10.1111/puar.12388
   Bakker AB, 2015, MOTIV EMOTION, V39, P49, DOI 10.1007/s11031-014-9422-5
   Bandura A, 2001, ANNU REV PSYCHOL, V52, P1, DOI 10.1146/annurev.psych.52.1.1
   Bandura A., 1996, SOCIAL FDN THOUGHT A, DOI DOI 10.5465/AMR.1987.4306538
   Bandura A, 2012, J MANAGE, V38, P9, DOI 10.1177/0149206311410606
   BARRICK MR, 1991, PERS PSYCHOL, V44, P1, DOI 10.1111/j.1744-6570.1991.tb00688.x
   Brislin R.W., 1981, Handbook of cross-cultural psychology, P389
   Cabrera A.F., 2000, UNDERSTANDING COLL C, P5, DOI DOI 10.1002/IR.10701
   Cabrera L., 2006, Relieve, V12, P2
   Cadime I, 2016, J ADOLESCENCE, V53, P169, DOI 10.1016/j.adolescence.2016.10.003
   Carver C.S., 2009, OXFORD HDB POSITIVE, P303, DOI DOI 10.1093/OXFORDHB/9780195398694.001.0001
   Cordery J., 2007, ACCENTUATING POSITIV
   Curry LA, 1997, J PERS SOC PSYCHOL, V73, P1257, DOI 10.1037/0022-3514.73.6.1257
   de Waal JJ, 2013, SA J IND PSYCHOL, V39, DOI 10.4102/sajip.v39i2.1113
   Dello Russo S, 2015, HUM RESOUR DEV Q, V26, P329, DOI 10.1002/hrdq.21212
   Demerouti E, 2011, CAREER DEV INT, V16, P60, DOI 10.1108/13620431111107810
   ENRIGHT MK, 1989, 8517R GRE ED TEST SE
   Ertosun O.Z., 2015, INT BUSINESS RES J, V8, P102
   Fredrickson BL, 2005, COGNITION EMOTION, V19, P313, DOI 10.1080/02699930441000238
   Fredrickson BL, 2001, AM PSYCHOL, V56, P218, DOI 10.1037/0003-066X.56.3.218
   Gabinete de Planeamento Estratregia AvaliacAo e Relacoes Internacionais   Ministerio da Ciencia Tecnologia e Ensino Superior (GPEARI   MCTES), 2008, PROC EMPR DIPL COM H
   Hakanen JJ, 2008, WORK STRESS, V22, P224, DOI 10.1080/02678370802379432
   Hakanen JJ, 2010, WORK ENGAGEMENT: A HANDBOOK OF ESSENTIAL THEORY AND RESEARCH, P85
   Halbesleben JRB, 2008, WORK STRESS, V22, P242, DOI 10.1080/02678370802383962
   Hallberg UE, 2006, EUR PSYCHOL, V11, P119, DOI 10.1027/1016-9040.11.2.119
   Harter JK, 2002, J APPL PSYCHOL, V87, P268, DOI 10.1037/0021-9010.87.2.268
   Hauser DC, 2016, HIGH EDUC POLICY, V29, P89, DOI 10.1057/hep.2014.25
   Hobfoll S. E., 2001, HDB ORG BEHAV, P57, DOI DOI 10.1037/0003-066X.44.3.513
   Hobfoll SE, 2002, REV GEN PSYCHOL, V6, P307, DOI 10.1037//1089-2680.6.4.307
   Hobfoll SE, 2003, J PERS SOC PSYCHOL, V84, P632, DOI 10.1037/0022-3514.84.3.632
   Honicke T, 2016, EDUC RES REV-NETH, V17, P63, DOI 10.1016/j.edurev.2015.11.002
   Iverson RD, 2000, HUM RELAT, V53, P807, DOI 10.1177/0018726700536003
   Jang H, 2012, J EDUC PSYCHOL, V104, P1175, DOI 10.1037/a0028089
   Judge TA, 2001, J APPL PSYCHOL, V86, P80, DOI 10.1037/0021-9010.86.1.80
   Kuh GD, 2008, J HIGH EDUC-UK, V79, P540, DOI 10.1353/jhe.0.0019
   Luthans BC, 2012, J EDUC BUS, V87, P253, DOI 10.1080/08832323.2011.609844
   Luthans BC, 2014, J LEADERSH ORG STUD, V21, P191, DOI 10.1177/1548051813517003
   Luthans F, 2006, J ORGAN BEHAV, V27, P387, DOI 10.1002/job.373
   Luthans F, 2002, ACAD MANAGE EXEC, V16, P57, DOI 10.5465/AME.2002.6640181
   Luthans F., 2015, PSYCHOL CAPITAL
   Luthans F, 2008, ACAD MANAG LEARN EDU, V7, P209, DOI 10.5465/AMLE.2008.32712618
   Luthans F, 2008, J ORGAN BEHAV, V29, P219, DOI 10.1002/job.507
   Luthans F, 2007, PERS PSYCHOL, V60, P541, DOI 10.1111/j.1744-6570.2007.00083.x
   Luthans F, 2017, ANNU REV ORGAN PSYCH, V4, P339, DOI 10.1146/annurev-orgpsych-032516-113324
   Luthans F, 2010, HUM RESOUR DEV Q, V21, P41, DOI 10.1002/hrdq.20034
   Lyubomirsky S, 2005, PSYCHOL BULL, V131, P803, DOI 10.1037/0033-2909.131.6.803
   Martin AJ, 2009, EDUC PSYCHOL MEAS, V69, P794, DOI 10.1177/0013164409332214
   Maslach C, 2001, ANNU REV PSYCHOL, V52, P397, DOI 10.1146/annurev.psych.52.1.397
   Mathieu JE, 2006, J ORGAN BEHAV, V27, P1031, DOI 10.1002/job.406
   National Center for Education Statistics, 2016, UND RET GRAD RAT
   Nielsen I, 2017, STUD HIGH EDUC, V42, P2099, DOI 10.1080/03075079.2015.1135116
   Organization for Economic Cooperation and Development, 2015, GRAD ENTR RAT
   Oswald FL, 2004, J APPL PSYCHOL, V89, P187, DOI 10.1037/0021-9010.89.2.187
   PETERSON C, 1987, J PERS SOC PSYCHOL, V53, P603, DOI 10.1037/0022-3514.53.3.603
   PINTRICH PR, 1990, J EDUC PSYCHOL, V82, P33, DOI 10.1037/0022-0663.82.1.33
   Podsakoff PM, 2003, J APPL PSYCHOL, V88, P879, DOI 10.1037/0021-9010.88.5.879
   PROLA M, 1984, PSYCHOL REP, V55, P347, DOI 10.2466/pr0.1984.55.2.347
   Rand KL, 2011, J RES PERS, V45, P683, DOI 10.1016/j.jrp.2011.08.004
   Reeve J, 2014, J EDUC PSYCHOL, V106, P527, DOI 10.1037/a0034934
   Richardson M, 2012, PSYCHOL BULL, V138, P353, DOI 10.1037/a0026838
   Salanova M, 2003, SMALL GR RES, V34, P43, DOI 10.1177/1046496402239577
   Salanova M, 2010, ANXIETY STRESS COPIN, V23, P53, DOI 10.1080/10615800802609965
   Schaufeli WB, 2002, J CROSS CULT PSYCHOL, V33, P464, DOI 10.1177/0022022102033005003
   Schaufeli WB, 2004, J ORGAN BEHAV, V25, P293, DOI 10.1002/job.248
   Schaufeli WB, 2006, EDUC PSYCHOL MEAS, V66, P701, DOI 10.1177/0013164405282471
   Schaufeli WB, 2009, J ORGAN BEHAV, V30, P893, DOI 10.1002/job.595
   Schmidt B, 2011, NURS EDUC, V36, P171, DOI 10.1097/NNE.0b013e31821fdb9d
   Schmidt F.L., 2015, Handbook of Principles of Organizational Behavior, P1, DOI [10.1002/9781119206422.ch1, DOI 10.1002/9781119206422.CH1]
   Seligman MEP, 2000, AM PSYCHOL, V55, P5, DOI 10.1037/0003-066X.55.1.5
   Siu OL, 2014, J HAPPINESS STUD, V15, P979, DOI 10.1007/s10902-013-9459-2
   Snyder C.R., 2000, HDB HOPE
   Snyder C. R., 1991, HDB SOCIAL CLIN PSYC, V162, P285, DOI DOI 10.1207/S15327906MBR2502_4
   Sonnentag S, 2010, WORK ENGAGEMENT: A HANDBOOK OF ESSENTIAL THEORY AND RESEARCH, P25
   Stajkovic AD, 1998, ORGAN DYN, V26, P62, DOI 10.1016/S0090-2616(98)90006-7
   Trapmann S, 2007, Z PSYCHOL, V215, P132, DOI 10.1027/0044-3409.215.2.132
   Truell A.D., 2008, COLL STUD J, V42, P348
   U. S. Department of Education, 2013, DEF RAT CONT RIS FED
   Young J., 2001, DIFFERENTIAL VALIDIT
   Youssef CM., 2013, Oxford handbook of happiness, P751, DOI [10.1093/oxfordhb/9780199557257.013.0055, DOI 10.1093/OXFORDHB/9780199557257.013.0055]
   Youssef-Morgan CM, 2013, ADV POSIT ORGAN PSY, V1, P145, DOI 10.1108/S2046-410X(2013)0000001009
   Zajacova A, 2005, RES HIGH EDUC, V46, P677, DOI 10.1007/s11162-004-4139-z
   ZIMMERMAN BJ, 1992, AM EDUC RES J, V29, P663, DOI 10.3102/00028312029003663
NR 95
TC 96
Z9 121
U1 22
U2 152
PU ROUTLEDGE JOURNALS, TAYLOR & FRANCIS LTD
PI ABINGDON
PA 2-4 PARK SQUARE, MILTON PARK, ABINGDON OX14 4RN, OXON, ENGLAND
SN 0144-3410
EI 1469-5820
J9 EDUC PSYCHOL-UK
JI Educ. Psychol.
PD SEP 14
PY 2019
VL 39
IS 8
BP 1047
EP 1067
DI 10.1080/01443410.2019.1623382
EA JUN 2019
PG 21
WC Education & Educational Research; Psychology, Educational
WE Social Science Citation Index (SSCI)
SC Education & Educational Research; Psychology
GA IO0NS
UT WOS:000475232200001
OA Green Published
DA 2024-07-19
ER

PT J
AU Yip, T
   Wang, YJ
   Mootoo, C
   Mirpuri, S
AF Yip, Tiffany
   Wang, Yijie
   Mootoo, Candace
   Mirpuri, Sheena
TI Moderating the Association Between Discrimination and Adjustment: A
   Meta-Analysis of Ethnic/Racial Identity
SO DEVELOPMENTAL PSYCHOLOGY
LA English
DT Article
DE ethnic/racial identity; ethnic/racial discrimination; adjustment
   outcomes; meta-analysis; ethnicity/race
ID PERCEIVED RACIAL-DISCRIMINATION; COLLECTIVE SELF-ESTEEM;
   AFRICAN-AMERICAN ADOLESCENTS; OTHER-GROUP ORIENTATION; LATINO
   ETHNIC-IDENTITY; RACIAL/ETHNIC DISCRIMINATION; MULTIDIMENSIONAL
   INVENTORY; PSYCHOLOGICAL DISTRESS; ACADEMIC ENGAGEMENT; PROTECTIVE
   FACTORS
AB The detrimental effects of discrimination are well documented; however, the influence of ethnic/racial identity (ERI) on this association is equivocal. There is theoretical and empirical support for both protective and detrimental effects of ERI. This meta-analysis includes 53 effect sizes from 51 studies and 18,545 participants spanning early adolescence to adulthood to synthesize the interaction of ERI and discrimination for adjustment outcomes. Consistent with existing meta-analyses, discrimination was associated with compromised adjustment; further, this effect was buffered by overall ERI particularly for academic and physical health outcomes. Different ERI dimensions and adjustment outcomes revealed important patterns. ERI exploration increased vulnerabilities associated with discrimination, particularly for negative mental health and risky health behaviors. The exacerbating influence of ERI exploration was strongest at age 24, and more recent publications reported weaker exacerbating effects. In contrast, ERI commitment conferred protection. A composite score of ERI exploration and commitment also conferred protection against discrimination. Sample demographics mattered. The buffering effect of ERI commitment was stronger for Latinx (compared with Asian heritage) individuals. The buffering effect of public regard was stronger for Asian heritage (compared with African heritage) individuals. For positive mental health outcomes, a composite score of ERI exploration and commitment had a stronger buffering effect for Latinx (compared with African heritage) individuals. For risky health behaviors, Latinx individuals reported a stronger buffering effect of ERI (compared with African heritage and Asian heritage) individuals. The current meta-analysis identifies gaps in the literature and offers suggestions for future research.
C1 [Yip, Tiffany; Mootoo, Candace] Fordham Univ, Dept Psychol, 226 Dealy Hall,441 East Fordham Rd, Bronx, NY 10458 USA.
   [Wang, Yijie] Michigan State Univ, Human Dev & Family Studies, E Lansing, MI 48824 USA.
   [Mirpuri, Sheena] Univ Hong Kong, Fac Educ, Hong Kong, Peoples R China.
   [Mirpuri, Sheena] Mem Sloan Kettering Canc Ctr, 1275 York Ave, New York, NY 10021 USA.
C3 Fordham University; Michigan State University; University of Hong Kong;
   Memorial Sloan Kettering Cancer Center
RP Yip, T (corresponding author), Fordham Univ, Dept Psychol, 226 Dealy Hall,441 East Fordham Rd, Bronx, NY 10458 USA.
EM tyip@fordham.edu
RI Wang, Yijie/AFS-0045-2022
OI yip, tiffany/0000-0001-7488-533X
CR Adam EK, 2015, PSYCHONEUROENDOCRINO, V62, P279, DOI 10.1016/j.psyneuen.2015.08.018
   Alegria M, 2004, INT J METH PSYCH RES, V13, P208, DOI 10.1002/mpr.178
   Aloe AM, 2012, J EDUC BEHAV STAT, V37, P278, DOI 10.3102/1076998610396901
   Anglin DM, 2018, EARLY INTERV PSYCHIA, V12, P380, DOI 10.1111/eip.12314
   [Anonymous], YOUTH EXPERIEN UNPUB
   [Anonymous], 2015, CONT RACISM ASIAN AM
   [Anonymous], DRUG USE CULTU UNPUB
   [Anonymous], THESIS
   [Anonymous], 2001, NEW PERSPECTIVES RAC
   [Anonymous], ROLE RACIAL IDENTITY
   [Anonymous], NZ ATTITUDES V UNPUB
   [Anonymous], ADOLESCENT SLE UNPUB
   [Anonymous], 2011, PROF SCH COUNSEL, DOI DOI 10.1177/2156759X1101500203
   [Anonymous], FILIPINO AM COMMUNIT
   [Anonymous], 2016, FORUM YOUTH CULTURE
   [Anonymous], TEENAGERS FAMI UNPUB
   [Anonymous], 2008, PRACTICAL METAANALYS
   [Anonymous], 2008, COCHRANE HDB SYSTEMA, DOI DOI 10.1002/9780470712184.FMATTER
   [Anonymous], PERCEIVED RACISM SCA
   [Anonymous], RACIAL IDENTITY ASS
   [Anonymous], LONGITUDINAL A UNPUB
   [Anonymous], FOREVER FOREIGNERS H
   [Anonymous], MICROAGGRESSIONS DIR
   [Anonymous], SEXUAL ORIENTA UNPUB
   Arnett JJ, 2007, CHILD DEV PERSPECT, V1, P68, DOI 10.1111/j.1750-8606.2007.00016.x
   Arnett JJ, 2000, AM PSYCHOL, V55, P469
   Beiser MNMN, 2006, SOC SCI MED, V63, P137, DOI 10.1016/j.socscimed.2005.12.002
   Benner AD, 2018, AM PSYCHOL, V73, P855, DOI 10.1037/amp0000204
   Benner AD, 2013, DEV PSYCHOL, V49, P1602, DOI 10.1037/a0030557
   Bombay A, 2010, CULT DIVERS ETHN MIN, V16, P507, DOI 10.1037/a0021373
   Borenstein M., 2011, INTRO METAANALYSIS
   Bourguignon D, 2006, EUR J SOC PSYCHOL, V36, P773, DOI 10.1002/ejsp.326
   Brody GH, 2015, J ADOLESCENT HEALTH, V56, P496, DOI 10.1016/j.jadohealth.2015.01.017
   Burrow AL, 2010, SELF IDENTITY, V9, P383, DOI 10.1080/15298860903192496
   Caldwell CH, 2004, AM J COMMUN PSYCHOL, V33, P91, DOI 10.1023/B:AJCP.0000014321.02367.dd
   Cameron JE, 2004, SELF IDENTITY, V3, P239, DOI 10.1080/13576500444000047
   CHAPLIN WF, 1991, J PERS, V59, P143, DOI 10.1111/j.1467-6494.1991.tb00772.x
   Chavous TM, 2008, DEV PSYCHOL, V44, P637, DOI 10.1037/0012-1649.44.3.637
   Chavous TM, 2004, SEX ROLES, V51, P1, DOI 10.1023/B:SERS.0000032305.48347.6d
   Cheng CY, 2009, J SOC ISSUES, V65, P51, DOI 10.1111/j.1540-4560.2008.01587.x
   Cheryan S, 2000, PSYCHOL SCI, V11, P399, DOI 10.1111/1467-9280.00277
   Clark KB, 1939, J SOC PSYCHOL, V10, P591, DOI 10.1080/00224545.1939.9713394
   COHEN J, 1992, PSYCHOL BULL, V112, P155, DOI 10.1037/0033-2909.112.1.155
   Cole ER, 2009, AM PSYCHOL, V64, P170, DOI 10.1037/a0014564
   Coll CG, 1996, CHILD DEV, V67, P1891, DOI 10.2307/1131600
   Cooper H. M., 2015, RES SYNTHESIS METAAN, V2
   CROCKER J, 1990, J PERS SOC PSYCHOL, V58, P60, DOI 10.1037/0022-3514.58.1.60
   CROCKER J, 1994, PERS SOC PSYCHOL B, V20, P503, DOI 10.1177/0146167294205007
   Dotterer AM, 2009, APPL DEV SCI, V13, P61, DOI 10.1080/10888690902801442
   Douglass S, 2015, IDENTITY, V15, P48, DOI 10.1080/15283488.2014.989442
   Dulin-Keita A, 2011, ETHNIC RACIAL STUD, V34, P662, DOI 10.1080/01419870.2011.535906
   Erikson E. H., 1994, Identity: Youth and crisis
   Fisher CB, 2000, J YOUTH ADOLESCENCE, V29, P679, DOI 10.1023/A:1026455906512
   Fordham S., 1986, The Urban Review, V18, P176, DOI [https://doi.org/10.1007/BF01112192, DOI 10.1007/BF01112192]
   French SE, 2010, HISPANIC J BEHAV SCI, V32, P410, DOI 10.1177/0739986310374716
   Fuller RD, 2017, J SPORT SOC ISSUES, V41, P402, DOI 10.1177/0193723517719664
   Galliher RV, 2017, DEV PSYCHOL, V53, P2009, DOI 10.1037/dev0000452
   Gee GC, 2006, AM J PUBLIC HEALTH, V96, P1821, DOI 10.2105/AJPH.2005.080085
   Giamo LS, 2012, CULT DIVERS ETHN MIN, V18, P319, DOI 10.1037/a0029729
   Gibbons FX, 2010, J PERS SOC PSYCHOL, V99, P785, DOI 10.1037/a0019880
   Gibbons FX, 2004, J PERS SOC PSYCHOL, V86, P517, DOI 10.1037/0022-3514.86.4.517
   Gonzales-Backen MA, 2018, DEV PSYCHOL, V54, P929, DOI 10.1037/dev0000465
   Hall GCN, 2016, AM PSYCHOL, V71, P40, DOI 10.1037/a0039734
   Harrell SP, 2000, AM J ORTHOPSYCHIAT, V70, P42, DOI 10.1037/h0087722
   Helms J.E., 1996, HDB TESTS MEASURES B, P167
   Higgins JPT, 2003, BMJ-BRIT MED J, V327, P557, DOI 10.1136/bmj.327.7414.557
   Hughes D, 2016, CHILD DEV, V87, P1337, DOI 10.1111/cdev.12591
   Hunte HER, 2009, AM J PUBLIC HEALTH, V99, P1285, DOI 10.2105/AJPH.2007.128090
   Huynh VW, 2010, J RES ADOLESCENCE, V20, P916, DOI 10.1111/j.1532-7795.2010.00670.x
   Jackson JS, 2004, INT J METH PSYCH RES, V13, P196, DOI 10.1002/mpr.177
   Jackson KF, 2012, J COUNS PSYCHOL, V59, P240, DOI 10.1037/a0027639
   Jaramillo J, 2016, J RES ADOLESCENCE, V26, P769, DOI 10.1111/jora.12228
   Jones M.D., 2008, Longitudinal and reciprocal effects of ethnic identity and experiences of discrimination on psychosocial adjustment of Navajo (Dine) adolescents
   Khaylis Anna, 2007, J Trauma Dissociation, V8, P91, DOI 10.1300/J229v08n04_06
   Kiang L, 2016, CHILD DEV, V87, P995, DOI 10.1111/cdev.12578
   Kim CJ, 1999, POLIT SOC, V27, P105, DOI 10.1177/0032329299027001005
   Krieger N, 1999, INT J HEALTH SERV, V29, P295, DOI 10.2190/M11W-VWXE-KQM9-G97Q
   Krieger N, 2012, AM J PUBLIC HEALTH, V102, P936, DOI 10.2105/AJPH.2011.300544
   Landrine H., 1996, Journal of Black Psychology, V22, P144, DOI [10.1177/00957984960222002, DOI 10.1177/00957984960222002, https://doi.org/10.1177/00957984960222002]
   Lauderdale DS, 2006, MED CARE, V44, P914, DOI 10.1097/01.mlr.0000220829.87073.f7
   Lauderdale DS, 2006, DEMOGRAPHY, V43, P185, DOI 10.1353/dem.2006.0008
   Lee JP, 2015, ASIAN AM J PSYCHOL, V6, P154, DOI 10.1037/a0038360
   Lee RM, 2005, J COUNS PSYCHOL, V52, P36, DOI 10.1037/0022-0167.52.1.36
   Lee RM, 2003, J COUNS PSYCHOL, V50, P133, DOI 10.1037/0022-0167.50.2.133
   LEE SJ, 1994, ANTHROPOL EDUC QUART, V25, P413, DOI 10.1525/aeq.1994.25.4.04x0530j
   Lewin A, 2011, J BLACK PSYCHOL, V37, P286, DOI 10.1177/0095798410381242
   Liang CTH, 2008, CULT DIVERS ETHN MIN, V14, P19, DOI 10.1037/1099-9809.14.1.19
   LUHTANEN R, 1992, PERS SOC PSYCHOL B, V18, P302, DOI 10.1177/0146167292183006
   Matthews C.J., 2012, Generational status, racial, and ethnic identity, and psychological well-being among Afro-Caribbean college students
   Mayeri S, 2001, YALE LAW J, V110, P1045, DOI 10.2307/797563
   Mossakowski KN, 2003, J HEALTH SOC BEHAV, V44, P318, DOI 10.2307/1519782
   Myrick SE, 2011, PERS RELATIONSHIP, V18, P487, DOI 10.1111/j.1475-6811.2010.01320.x
   Ong AD, 2010, IDENTITY, V10, P39, DOI 10.1080/15283481003676226
   Paradies Y, 2015, PLOS ONE, V10, DOI 10.1371/journal.pone.0138511
   Pascoe EA, 2009, PSYCHOL BULL, V135, P531, DOI 10.1037/a0016059
   Pedhazur E.J., 1973, Multiple regression in behavioral research, V2nd
   Phinney J.S., 1992, Journal of Adolescent Research, V7, P156, DOI DOI 10.1177/074355489272003
   Phinney JS, 2007, INT J BEHAV DEV, V31, P478, DOI 10.1177/0165025407081466
   Phinney JS, 2007, J COUNS PSYCHOL, V54, P271, DOI 10.1037/0022-0167.54.3.271
   Pieterse AL, 2010, J APPL SOC PSYCHOL, V40, P1028, DOI 10.1111/j.1559-1816.2010.00609.x
   Priest N, 2013, SOC SCI MED, V95, P115, DOI 10.1016/j.socscimed.2012.11.031
   Reicher S.D., 1987, REDISCOVERING SOCIAL
   Rivas-Drake D, 2008, J YOUTH ADOLESCENCE, V37, P12, DOI 10.1007/s10964-007-9227-x
   Rivas-Drake D, 2014, CHILD DEV, V85, P77, DOI 10.1111/cdev.12175
   Roberts RE, 1999, J EARLY ADOLESCENCE, V19, P301, DOI 10.1177/0272431699019003001
   Romero AJ, 2003, J APPL SOC PSYCHOL, V33, P2288, DOI 10.1111/j.1559-1816.2003.tb01885.x
   Romero AJ, 2014, J APPL SOC PSYCHOL, V44, P1, DOI 10.1111/jasp.12192
   Schaafsma J, 2011, EUR J SOC PSYCHOL, V41, P786, DOI 10.1002/ejsp.825
   Schmitt MT, 2014, PSYCHOL BULL, V140, P921, DOI 10.1037/a0035754
   Schwartz SJ, 2014, CHILD DEV, V85, P58, DOI 10.1111/cdev.12201
   Scottham KM, 2008, CULT DIVERS ETHN MIN, V14, P297, DOI 10.1037/1099-9809.14.4.297
   Seaton EK, 2006, CHILD DEV, V77, P1416, DOI 10.1111/j.1467-8624.2006.00944.x
   Seaton EK, 2019, CHILD DEV, V90, P62, DOI 10.1111/cdev.13093
   Seaton EK, 2017, CHILD DEV, V88, P683, DOI 10.1111/cdev.12787
   Seaton EK, 2009, CULT DIVERS ETHN MIN, V15, P137, DOI 10.1037/a0015506
   Seaton EK, 2009, J YOUTH ADOLESCENCE, V38, P153, DOI 10.1007/s10964-008-9356-x
   Sellers R M, 1998, Pers Soc Psychol Rev, V2, P18, DOI 10.1207/s15327957pspr0201_2
   Sellers RM, 2006, J RES ADOLESCENCE, V16, P187, DOI 10.1111/j.1532-7795.2006.00128.x
   Sellers RM, 2003, J PERS SOC PSYCHOL, V84, P1079, DOI 10.1037/0022-3514.84.5.1079
   Sellers RM, 1997, J PERS SOC PSYCHOL, V73, P805, DOI 10.1037/0022-3514.73.4.805
   Sellers RobertM., 1998, Multidimensional Model of Racial Identity: A Reconceptualization of African American Racial Identity
   Slopen N, 2016, SLEEP MED, V18, P88, DOI 10.1016/j.sleep.2015.01.012
   Smalls C, 2007, J BLACK PSYCHOL, V33, P299, DOI 10.1177/0095798407302541
   Soto JA, 2012, CULT DIVERS ETHN MIN, V18, P384, DOI 10.1037/a0029781
   StataCorp, 2013, STAT REL 13 STAT SOF
   Stein GL, 2014, ASIAN AM J PSYCHOL, V5, P206, DOI 10.1037/a0034811
   Sterne JA., 2001, SYSTEMATIC REV HLTH, P347, DOI DOI 10.1002/9780470693926.CH18
   Sterne JAC, 2001, BMJ-BRIT MED J, V323, P101, DOI 10.1136/bmj.323.7304.101
   Syed M, 2013, CULT DIVERS ETHN MIN, V19, P143, DOI 10.1037/a0030564
   Tajfel Henri., 1979, Organizational Identity: A Reader, P56
   Taylor R.D., 1994, J RES ADOLESCENCE, V4, P21, DOI [10.1207/s15327795jra04013, DOI 10.1207/S15327795JRA04013, 10.1207/s15327795jra0401_3, DOI 10.1207/S15327795JRA0401_3]
   Thomas ON, 2009, J EDUC PSYCHOL, V101, P420, DOI 10.1037/a0014578
   Torres L, 2011, AM J ORTHOPSYCHIAT, V81, P526, DOI 10.1111/j.1939-0025.2011.01117.x
   Torres L, 2010, CULT DIVERS ETHN MIN, V16, P561, DOI 10.1037/a0020652
   Tovar-Murray D, 2012, CAREER DEV Q, V60, P254, DOI 10.1002/j.2161-0045.2012.00021.x
   Tropp LR, 1999, EDUC PSYCHOL MEAS, V59, P351, DOI 10.1177/00131649921969794
   Tseng V, 2016, CHILD DEV, V87, P989, DOI 10.1111/cdev.12574
   Tynes BM, 2012, DEV PSYCHOL, V48, P343, DOI 10.1037/a0027032
   Umana-Taylor A.J., 2004, IDENTITY, V4, P9, DOI 10.1207/S1532706XID0401_2
   Umaña-Taylor A, 2012, J ADOLESCENCE, V35, P773, DOI 10.1016/j.adolescence.2011.11.003
   Umaña-Taylor AJ, 2014, CHILD DEV, V85, P21, DOI 10.1111/cdev.12196
   Umaña-Taylor AJ, 2004, J ADOLESCENCE, V27, P139, DOI 10.1016/j.adolescence.2003.11.006
   Vandiver BJ, 2002, J COUNS PSYCHOL, V49, P71, DOI 10.1037//0022-0167.49.1.71
   Vélez-Agosto NM, 2017, PERSPECT PSYCHOL SCI, V12, P900, DOI 10.1177/1745691617704397
   Viechtbauer W, 2010, RES SYNTH METHODS, V1, P112, DOI 10.1002/jrsm.11
   Viechtbauer W, 2010, J STAT SOFTW, V36, P1, DOI 10.18637/jss.v036.i03
   Webster GD, 2014, EVOL PSYCHOL-US, V12, P273, DOI 10.1177/147470491401200202
   Wei MF, 2012, J COUNS PSYCHOL, V59, P486, DOI 10.1037/a0028000
   Williams D R, 1997, J Health Psychol, V2, P335, DOI 10.1177/135910539700200305
   Williams DR, 2008, AM J PUBLIC HEALTH, V98, pS29, DOI 10.2105/AJPH.98.Supplement_1.S29
   Williams DR, 2000, ETHNIC HEALTH, V5, P243, DOI 10.1080/713667453
   Williams JL, 2014, J YOUTH ADOLESCENCE, V43, P1728, DOI 10.1007/s10964-013-0071-x
   Witherspoon DP, 2016, CHILD DEV, V87, P1367, DOI 10.1111/cdev.12595
   Woods T.A., 2006, Racial socialization, racial identity, and achievement in the context of perceived discrimination: Understanding the development of African American middle school youth
   Worrell FC, 2006, COUNS PSYCHOL, V34, P519, DOI 10.1177/0011000005278281
   Yip T, 2008, DEV PSYCHOL, V44, P787, DOI 10.1037/0012-1649.44.3.787
   Yip T, 2006, CHILD DEV, V77, P1504, DOI 10.1111/j.1467-8624.2006.00950.x
   Yip T, 2018, CURR DIR PSYCHOL SCI, V27, P170, DOI 10.1177/0963721417739348
   Yip T, 2014, CHILD DEV, V85, P205, DOI 10.1111/cdev.12107
   Yip T, 2013, CHILD DEV, V84, P1425, DOI 10.1111/cdev.12038
   Yoo HC, 2005, J COUNS PSYCHOL, V52, P497, DOI 10.1037/0022-0167.52.4.497
   Yoo HC, 2008, J COUNS PSYCHOL, V55, P63, DOI 10.1037/0022-0167.55.1.63
   Yoo HC, 2009, SOC SCI MED, V68, P726, DOI 10.1016/j.socscimed.2008.11.013
   Yzerbyt VY, 2004, J EXP SOC PSYCHOL, V40, P424, DOI 10.1016/j.jesp.2003.10.001
   ZUCKERMAN M, 1988, J PERS SOC PSYCHOL, V54, P1006, DOI 10.1037/0022-3514.54.6.1006
NR 165
TC 147
Z9 190
U1 5
U2 69
PU AMER PSYCHOLOGICAL ASSOC
PI WASHINGTON
PA 750 FIRST ST NE, WASHINGTON, DC 20002-4242 USA
SN 0012-1649
EI 1939-0599
J9 DEV PSYCHOL
JI Dev. Psychol.
PD JUN
PY 2019
VL 55
IS 6
BP 1274
EP 1298
DI 10.1037/dev0000708
PG 25
WC Psychology, Developmental
WE Social Science Citation Index (SSCI)
SC Psychology
GA HZ3MY
UT WOS:000468754100012
PM 30907605
OA Green Accepted
DA 2024-07-19
ER

PT J
AU Morley, L
   Alexiadou, N
   Garaz, S
   González-Monteagudo, J
   Taba, M
AF Morley, Louise
   Alexiadou, Nafsika
   Garaz, Stela
   Gonzalez-Monteagudo, Jose
   Taba, Marius
TI Internationalisation and migrant academics: the hidden narratives of
   mobility
SO HIGHER EDUCATION
LA English
DT Article
DE Internationalisation; Migrant academics; Mobility; Identity; Roma;
   Epistemic justice
ID HIGHER-EDUCATION; MIGRATION; KNOWLEDGE; LANGUAGE; PATTERNS
AB Internationalisation is a dominant policy discourse in the field of higher education today, driven by an assemblage of economic, social and educational concerns. It is often presented as an ideologically neutral, coherent, disembodied, knowledge-driven policy intervention-an unconditional good. Mobility is one of the key mechanisms through which internationalisation occurs, and is perceived as a major form of professional and identity capital in the academic labour market. Yet, questions remain about whether opportunity structures for mobility are unevenly distributed among different social groups and geopolitical spaces. While research studies and statistical data are freely available about the flows of international students, there is far less critical attention paid to the mobility of academics. Drawing on semi-structured interviews with 14 migrant academics from diverse ethnic backgrounds, including Roma and Latin American communities, and the theoretical framings of the new mobility paradigm and cognitive and epistemic justice, this article explores some of the hidden narratives of migrant academics' engagements with mobility in the global knowledge economy. It concludes that there is a complex coagulation of opportunities and constraints. While there are many gains including transcultural learning, enhanced employability and inter-cultural competencies, there are also less romantic aspects to mobility including 'otherness', affective considerations such as isolation, and epistemic exclusions, raising questions about whose knowledge is circulating in the global academy.
C1 [Morley, Louise] Univ Sussex, CHEER, Dept Educ, Essex House, Brighton BN1 9QQ, E Sussex, England.
   [Alexiadou, Nafsika] Umea Univ, Dept Appl Educ Sci, S-90187 Umea, Sweden.
   [Garaz, Stela] Roma Educ Fund, Budapest, Hungary.
   [Gonzalez-Monteagudo, Jose] Univ Seville, Dept Theory & Hist Educ & Social Pedag, Pirotecnia St S-N, E-41013 Seville, Spain.
   [Taba, Marius] Corvinus Univ Budapest, Inst Sociol & Social Policy, Room 424 Floor 4 Kozraktar Utca 4-6, H-1093 Budapest, Hungary.
C3 University of Sussex; Umea University; University of Sevilla; Corvinus
   University Budapest
RP Morley, L (corresponding author), Univ Sussex, CHEER, Dept Educ, Essex House, Brighton BN1 9QQ, E Sussex, England.
EM L.morley@sussex.ac.uk; nafsika.alexiadou@umu.se; stela.garaz@gmail.com;
   monteagu@us.es; tabamarius@yahoo.com
RI Morales, Fabián/HNS-0601-2023; González-Monteagudo, José/A-4078-2017;
   Alexiadou, Nafsika/JFK-7115-2023
OI Morley, Louise/0000-0001-6316-756X
FU European Union [H2020-RISE-2014-643739]
FX We wish to thank the European Union Horizon 2020 Framework Programme for
   Research and Innovation for funding the HEIM project (Grant number:
   H2020-RISE-2014-643739), the 14 interview participants, Emily Danvers
   for research assistance and the Centre for Higher Education and Equity
   Research (CHEER), University of Sussex, for their contribution to the
   data collection, and the anonymous reviewers for their constructive and
   supportive feedback.
CR Ackers L, 2008, MINERVA, V46, P411, DOI 10.1007/s11024-008-9110-2
   Ahmed Sara, 2010, The Promise of Happiness
   Ahmed Sara., 2000, Strange Encounters: Embodied Others in Post-Coloniality
   Anderson E, 2012, SOC EPISTEMOL, V26, P163, DOI 10.1080/02691728.2011.652211
   [Anonymous], 2007, Thematic coding and categorizing
   [Anonymous], 2012, The shape of things to come: Higher education global trends and emerging opportunities to 2020
   [Anonymous], 2015, Internationalisation of higher education
   [Anonymous], 2012, MAK MOST OUR POT CON
   [Anonymous], 2014, IAU 4 GLOBAL SURVEY
   [Anonymous], 2013, The Changing Academic Profession: Major Findings of a Comparative Survey
   Arnot M, 2013, COMPARE, V43, P567, DOI 10.1080/03057925.2013.822194
   Atkinson R., 1998, LIFE STORY INTERVIEW
   Auriol L., 2010, 20104 STI OECD
   Bauder H, 2015, INT MIGR, V53, P83, DOI 10.1111/j.1468-2435.2012.00783.x
   Bedenlier S, 2015, RES COMP INT EDUC, V10, P185, DOI 10.1177/1745499915571707
   Bhandari R., 2011, International students and global mobility in higher education: National trends and new directions
   Bönisch-Brednich B, 2016, ROUTL RES EDUC, P118
   Brooks R, 2018, COMPARE, V48, P500, DOI 10.1080/03057925.2017.1318047
   Bruner J., 1991, CULTURE ED, P130
   Cai L, 2016, J STUD INT EDUC, V20, P207, DOI 10.1177/1028315315623055
   Cantwell B., 2014, ACAD CAPITALISM AGE
   Castles Stephen., 2009, The Age of Migration, V4th
   Chou H.-M., 2014, BUILDING KNOWLEDGE E
   Clandinin D.J., 2000, Narrative inquiry
   Clifford V, 2014, HIGH EDUC Q, V68, P28, DOI 10.1111/hequ.12029
   Connell Raewyn, 2007, SO THEORY
   Council of the European Union, 2009, COUNC CONCL 12 MAY 2
   Cresswell T., 2014, The Routledge Handbook of Mobilities
   Cresswell T, 2010, ENVIRON PLANN D, V28, P17, DOI 10.1068/d11407
   de Sousa Santos B., 2014, EPISTEMOLOGIES S JUS
   Eddy P.L., 2014, Creating strategic partnerships: A guide for educational institutions and their partners
   EHEA, 2015, BOL PROC IMPL REP
   Equality Challenge Unit (ECU), 2014, RAT EQ DIV VIC CHANC
   Equality Challenge Unit (ECU), 2010, INT EQ DIV HIGH ED M
   Equality Challenge Unit (ECU), 2013, IMPR EXP INT STAFF U
   Equality Challenge Unit (ECU), 2009, INT EQ EQ INT INT IN
   Equality Challenge Unit (ECU), 2011, JOINT AG INT EQ DIV
   Fahey J, 2010, DISCOURSE-ABINGDON, V31, P627, DOI 10.1080/01596306.2010.516943
   Fricker M., 2007, EPISTEMIC INJUSTICE
   Giorgi A., 2015, FORUM SOCIOL, V27, DOI [10.4000/sociologico.1327, DOI 10.4000/SOCIOLOGICO.1327]
   Gramsci Antonio., 1995, Selections from the Prison Notebooks
   Guruz K., 2011, Higher education and international student mobility in the global knowledge economy
   Guth J, 2008, J ETHN MIGR STUD, V34, P825, DOI 10.1080/13691830802106119
   HESA, 2009, RES HIGH ED I 2007 0
   Hoffman DM, 2009, J STUD INT EDUC, V13, P347, DOI 10.1177/1028315308321374
   Jessop B, 2016, COMP EDUC, V52, P8, DOI 10.1080/03050068.2015.1128659
   Jons H., 2007, Social Geography, V2, P97, DOI [10.5194/sg-2-97-2007, DOI 10.5194/SG-2-97-2007]
   Jöns H, 2011, GLOB SOC EDUC, V9, P183, DOI 10.1080/14767724.2011.577199
   Kim T., 2010, HIGHER ED SOC RES RE
   Kim T., 2017, CHEER SEM DISR INT D
   Kim T, 2016, COMP EDUC, V52, P1
   Kim T, 2007, WORLD YEARB EDUC, P319
   Kim T, 2009, INTERCULT EDUC, V20, P395, DOI 10.1080/14675980903371241
   Kim T, 2010, DISCOURSE-ABINGDON, V31, P577, DOI 10.1080/01596306.2010.516939
   Kim T, 2009, COMP EDUC, V45, P387, DOI 10.1080/03050060903184957
   Kohler-Riessman C., 2008, NARRATIVE METHODS HU
   Krzaklewska Ewa., 2008, STUDENTS STAFF ACAD, P82
   Kyvik S, 1999, HIGH EDUC, V38, P379, DOI 10.1023/A:1003762411195
   Leemann RJ, 2010, DISCOURSE-ABINGDON, V31, P609, DOI 10.1080/01596306.2010.516942
   Leung MWH, 2017, J ETHN MIGR STUD, V43, P2704, DOI 10.1080/1369183X.2017.1314595
   Lomer S, 2017, HIGH EDUC, V74, P581, DOI 10.1007/s10734-016-0060-6
   Lynch K., 2009, CTR HIGH ED EQ RES C
   MacLure M, 2013, INT J QUAL STUD EDUC, V26, P658, DOI 10.1080/09518398.2013.788755
   Maestri G, 2017, AREA, V49, P18, DOI 10.1111/area.12273
   Matus C, 2009, DISCOURSE-ABINGDON, V30, P515, DOI 10.1080/01596300903237271
   Merrill B., 2009, Using biographical methods in social research
   Mignolo WD, 2009, THEOR CULT SOC, V26, P159, DOI 10.1177/0263276409349275
   Miller R.L., 2000, Researching life stories and family histories
   Morano-Foadi S, 2005, INT MIGR, V43, P133, DOI 10.1111/j.1468-2435.2005.00344.x
   Morley Louise., 1999, Organising Feminisms: The Micropolitics of the Academy
   Morrice L., 2017, CHEER SEM DISR INT D
   Mountz Alison., 2010, Seeking asylum: human smuggling and bureaucracy at the border
   Musselin C, 2004, HIGH EDUC, V48, P55, DOI 10.1023/B:HIGH.0000033770.24848.41
   OECD, 2004, INT TRAD HIGH ED OPP, DOI [10.1787/9789264015067, DOI 10.1787/9789264015067]
   Omobowale AO, 2017, SOCIOLOGY, V51, P43, DOI 10.1177/0038038516656994
   Pavlin S., 2013, SERIES SOZIALWISSENS, V2
   Pherali TJ, 2012, J STUD INT EDUC, V16, P313, DOI 10.1177/1028315311421842
   Poole GS, 2016, COMP EDUC, V52, P62, DOI 10.1080/03050068.2015.1125615
   Richarson J., 2007, CAREER DEV INT, V12, P164, DOI [DOI 10.1108/13620430710733640, 10.1108/13620430710733640]
   Roberts B., 2002, Biographical research
   Robertson SL, 2010, DISCOURSE-ABINGDON, V31, P641, DOI 10.1080/01596306.2010.516945
   Said Edward., 1994, REPRESENTATIONS INTE, P35
   Sheller M, 2006, ENVIRON PLANN A, V38, P207, DOI 10.1068/a37268
   Sheller M, 2014, CURR SOCIOL, V62, P789, DOI 10.1177/0011392114533211
   Skeggs B., 2004, Class, Self, Culture
   Steir J., 2004, Societies and Education, V2, P83, DOI DOI 10.1080/1476772042000177069
   Streitwieser B., 2014, Internationalisation of higher education and global mobility
   Stromquist NP, 2007, HIGH EDUC, V53, P81, DOI 10.1007/s10734-005-1975-5
   Urry J., 2007, Mobilities
   UUK, 2007, TAL WARS INT MARK AC
   van Baar H, 2012, J ETHN MIGR STUD, V38, P1289, DOI 10.1080/1369183X.2012.689189
   van der Wende M, 2015, EUR REV, V23, pS70, DOI 10.1017/S1062798714000799
   Verger A, 2010, GLOB SOC EDUC, V8, P105, DOI 10.1080/14767720903574116
   Vincent-Lancrin S., 2012, OECD ED WORKING PAPE
   Walkerdine V, 2003, GENDER EDUC, V15, P237, DOI 10.1080/09540250303864
   Wengraff Tom., 2001, Qualitative Research Interviewing
NR 96
TC 94
Z9 102
U1 4
U2 84
PU SPRINGER
PI DORDRECHT
PA VAN GODEWIJCKSTRAAT 30, 3311 GZ DORDRECHT, NETHERLANDS
SN 0018-1560
EI 1573-174X
J9 HIGH EDUC
JI High. Educ.
PD SEP
PY 2018
VL 76
IS 3
BP 537
EP 554
DI 10.1007/s10734-017-0224-z
PG 18
WC Education & Educational Research
WE Social Science Citation Index (SSCI)
SC Education & Educational Research
GA GQ7SY
UT WOS:000441947600009
OA Green Published, Green Submitted, Green Accepted, hybrid
DA 2024-07-19
ER

PT J
AU Liu, RD
   Zhen, R
   Ding, Y
   Liu, Y
   Wang, J
   Jiang, RH
   Xu, L
AF Liu, Ru-De
   Zhen, Rui
   Ding, Yi
   Liu, Ying
   Wang, Jia
   Jiang, Ronghuan
   Xu, Le
TI Teacher support and math engagement: roles of academic self-efficacy and
   positive emotions
SO EDUCATIONAL PSYCHOLOGY
LA English
DT Article
DE Teacher support; academic self-efficacy; enjoyment; relief; math
   engagement
ID CLASSROOM SOCIAL-ENVIRONMENT; SCHOOL ENGAGEMENT; EARLY ADOLESCENTS;
   MIDDLE SCHOOL; COGNITIVE ENGAGEMENT; STUDENT ENGAGEMENT; ACHIEVEMENT;
   MOTIVATION; SPECIFICITY; PERCEPTIONS
AB The current study assessed 869 elementary school students in China using self-report questionnaires, to examine the multiple mediating effects of academic self-efficacy and positive academic emotions (enjoyment and relief) in the relations between teacher support and academic engagement (cognitive, behavioural and emotional aspects) within a math class. The results indicated that teacher support exerted a direct and significant impact on the three aspects of math engagement. Both academic self-efficacy and enjoyment mediated the relations between teacher support and the three aspects of math engagement, whereas relief did not mediate such relations. Moreover, teacher support affected math engagement through multiple paths from academic self-efficacy to both enjoyment and relief. Relief displayed a smaller effect on the three aspects of math engagement than enjoyment did. However, we did not find substantial difference in the underlying mechanisms of different aspects of engagement. Limitations and educational implications were also discussed.
C1 [Liu, Ru-De; Zhen, Rui; Liu, Ying; Wang, Jia; Jiang, Ronghuan; Xu, Le] Beijing Normal Univ, Beijing Key Lab Appl Expt Psychol, Inst Dev Psychol, Fac Psychol, Beijing, Peoples R China.
   [Ding, Yi] Fordham Univ, Grad Sch Educ, New York, NY 10023 USA.
C3 Beijing Normal University; Fordham University
RP Zhen, R (corresponding author), Beijing Normal Univ, Beijing Key Lab Appl Expt Psychol, Inst Dev Psychol, Fac Psychol, Beijing, Peoples R China.
EM zhenrui1206@126.com
RI D, Y/JJC-2699-2023
FU Project of Humanities and Social Sciences Key Research Base in Ministry
   of Education of the People's Republic of China [15JJD190001]
FX This study was supported by the Project of Humanities and Social
   Sciences Key Research Base in Ministry of Education of the People's
   Republic of China [grant number 15JJD190001].
CR Aldridge J.M., 2013, Alberta Journal of Educational Research, V58, P614, DOI DOI 10.1037/T38960-000
   [Anonymous], ASIAN J SOCIAL PSYCH
   [Anonymous], PROFESSIONAL SCH COU
   Appleton JJ, 2008, PSYCHOL SCHOOLS, V45, P369, DOI 10.1002/pits.20303
   Archambault I, 2009, J SCHOOL HEALTH, V79, P408, DOI 10.1111/j.1746-1561.2009.00428.x
   Ashby FG, 1999, PSYCHOL REV, V106, P529, DOI 10.1037/0033-295X.106.3.529
   Bedeck K., 2015, THESIS
   Bernardo A.B. I., 2009, Psychological Studies, V54, P28
   Birch SH, 1997, J SCHOOL PSYCHOL, V35, P61, DOI 10.1016/S0022-4405(96)00029-5
   Boulton M, 2012, CYBERPSYCH BEH SOC N, V15, P141, DOI 10.1089/cyber.2011.0369
   [董妍 Dong Yan], 2007, [心理学报, Acta Psychologica Sinica], V39, P852
   Fredricks JA, 2004, REV EDUC RES, V74, P59, DOI 10.3102/00346543074001059
   Fredricks JA, 2012, HANDBOOK OF RESEARCH ON STUDENT ENGAGEMENT, P763, DOI 10.1007/978-1-4614-2018-7_37
   Fredrickson BL, 2001, AM PSYCHOL, V56, P218, DOI 10.1037/0003-066X.56.3.218
   Furrer C, 2003, J EDUC PSYCHOL, V95, P148, DOI 10.1037/0022-0663.95.1.148
   Garcia-Reid P, 2015, EDUC URBAN SOC, V47, P328, DOI 10.1177/0013124513495278
   Goetz T, 2006, BRIT J EDUC PSYCHOL, V76, P289, DOI 10.1348/000709905X42860
   Gootzeit J, 2011, CLIN PSYCHOL REV, V31, P993, DOI 10.1016/j.cpr.2011.06.005
   Greene BA, 1996, CONTEMP EDUC PSYCHOL, V21, P181, DOI 10.1006/ceps.1996.0015
   HALBERSTADT JB, 1995, PSYCHOL SCI, V6, P278, DOI 10.1111/j.1467-9280.1995.tb00511.x
   Helgeson V.S., 2010, HDB ADULT RESILIENCE, P309, DOI DOI 10.1177/14680173100100040104
   Hughes JN, 2011, J APPL DEV PSYCHOL, V32, P278, DOI 10.1016/j.appdev.2010.03.005
   JOHNSON DW, 1985, J PSYCHOL, V119, P405, DOI 10.1080/00223980.1985.10542911
   JOHNSON DW, 1983, J PSYCHOL, V114, P135, DOI 10.1080/00223980.1983.9915406
   Jun W, 2014, Stud Psychol Behav, V12, P326, DOI DOI 10.3969/J.ISSN.1672-0628.2014.03.008
   Klem AM, 2004, J SCHOOL HEALTH, V74, P262, DOI 10.1111/j.1746-1561.2004.tb08283.x
   Linnenbrink-Garcia L, 2011, CONTEMP EDUC PSYCHOL, V36, P1, DOI 10.1016/j.cedpsych.2010.11.004
   Mercer SH, 2011, J SCHOOL PSYCHOL, V49, P323, DOI 10.1016/j.jsp.2011.03.006
   Muthen L.K., 2012, MPLUS USERS GUIDE VE
   Patrick H, 2007, J EDUC PSYCHOL, V99, P83, DOI 10.1037/0022-0663.99.1.83
   PEKRUN R, 1992, APPL PSYCHOL-INT REV, V41, P359, DOI 10.1111/j.1464-0597.1992.tb00712.x
   Pekrun R, 2002, EDUC PSYCHOL-US, V37, P91, DOI 10.1207/S15326985EP3702_4
   Pekrun R., 2002, Beyond Coping: Meeting Goals, Visions, and Challenges, P149, DOI DOI 10.1093/MED:PSYCH/9780198508144.003.0008
   Pekrun R, 2006, EDUC PSYCHOL REV, V18, P315, DOI 10.1007/s10648-006-9029-9
   Pekrun R, 2012, HANDBOOK OF RESEARCH ON STUDENT ENGAGEMENT, P259, DOI 10.1007/978-1-4614-2018-7_12
   PINTRICH PR, 1990, J EDUC PSYCHOL, V82, P33, DOI 10.1037/0022-0663.82.1.33
   Putwain D, 2013, BRIT J EDUC PSYCHOL, V83, P633, DOI 10.1111/j.2044-8279.2012.02084.x
   Rice L, 2013, J YOUTH ADOLESCENCE, V42, P1028, DOI 10.1007/s10964-012-9801-8
   Roeser RW, 1996, J EDUC PSYCHOL, V88, P408, DOI 10.1037/0022-0663.88.3.408
   Rosenfeld L.B., 2000, Child and Adolescent Social Work Journal, V17, P205, DOI [DOI 10.1023/A:1007535930286, https://doi.org/10.1023/A:1007535930286]
   Ryan AM, 2001, AM EDUC RES J, V38, P437, DOI 10.3102/00028312038002437
   Sakiz G., 2009, ANN M EUR C ED RES V
   Schunk D.H., 1989, Research on Motivation in Education, P13
   Simons-Morton B, 2009, YOUTH SOC, V41, P3, DOI 10.1177/0044118X09334861
   Skinner E, 2008, J EDUC PSYCHOL, V100, P765, DOI 10.1037/a0012840
   Stroet K, 2013, EDUC RES REV-NETH, V9, P65, DOI 10.1016/j.edurev.2012.11.003
   Tedeschi RG, 2004, PSYCHOL INQ, V15, P1, DOI 10.1207/s15327965pli1501_01
   Upadyaya K, 2013, EUR PSYCHOL, V18, P136, DOI 10.1027/1016-9040/a000143
   Usher EL, 2006, CONTEMP EDUC PSYCHOL, V31, P125, DOI 10.1016/j.cedpsych.2005.03.002
   Van Ryzin MJ, 2009, J YOUTH ADOLESCENCE, V38, P1, DOI 10.1007/s10964-007-9257-4
   Walker CO, 2009, J EDUC RES, V102, P463, DOI 10.3200/JOER.102.6.463-472
   Wang J., 2019, STRUCTURAL EQUATION, V2nd
   Wang MT, 2016, LEARN INSTR, V43, P16, DOI 10.1016/j.learninstruc.2016.01.008
   Wang MT, 2013, LEARN INSTR, V28, P12, DOI 10.1016/j.learninstruc.2013.04.002
   Wang MT, 2012, CHILD DEV, V83, P877, DOI 10.1111/j.1467-8624.2012.01745.x
   [温忠麟 Wen Zhonglin], 2004, [心理学报, Acta Psychologica Sinica], V36, P186
   Wentzel KR, 1997, J EDUC PSYCHOL, V89, P411, DOI 10.1037/0022-0663.89.3.411
   WITKIN HA, 1979, J PERS SOC PSYCHOL, V37, P1127, DOI 10.1037/0022-3514.37.7.1127
   Yang S., 2014, Journal of Mathematics Education, V23, P4
   Zeldin AL, 2000, AM EDUC RES J, V37, P215, DOI 10.2307/1163477
   [周宵 Zhou Xiao], 2014, [中国临床心理学杂志, Chinese Journal of Clinical Psychology], V22, P1082
NR 61
TC 117
Z9 132
U1 27
U2 218
PU ROUTLEDGE JOURNALS, TAYLOR & FRANCIS LTD
PI ABINGDON
PA 2-4 PARK SQUARE, MILTON PARK, ABINGDON OX14 4RN, OXON, ENGLAND
SN 0144-3410
EI 1469-5820
J9 EDUC PSYCHOL-UK
JI Educ. Psychol.
PY 2018
VL 38
IS 1
BP 3
EP 16
DI 10.1080/01443410.2017.1359238
PG 14
WC Education & Educational Research; Psychology, Educational
WE Social Science Citation Index (SSCI)
SC Education & Educational Research; Psychology
GA FZ4HE
UT WOS:000427552500003
DA 2024-07-19
ER

PT J
AU Ladd, GW
   Ettekal, I
   Kochenderfer-Ladd, B
AF Ladd, Gary W.
   Ettekal, Idean
   Kochenderfer-Ladd, Becky
TI Peer Victimization Trajectories From Kindergarten Through High School:
   Differential Pathways for Children's School Engagement and Achievement?
SO JOURNAL OF EDUCATIONAL PSYCHOLOGY
LA English
DT Article
DE peer victimization; trajectories of peer victimization; peer relations;
   school engagement; achievement
ID FIT INDEXES; DEVELOPMENTAL TRAJECTORIES; CLASSROOM PARTICIPATION;
   ACADEMIC-ACHIEVEMENT; PREVALENCE; ADJUSTMENT; GROWTH; ASSOCIATION;
   EXPERIENCES; PREDICTORS
AB This investigation's aims were to map prevalence, normative trends, and patterns of continuity or change in school-based peer victimization throughout formal schooling (i.e., Grades K-12), and determine whether specific victimization patterns (i.e., differential trajectories) were associated with children's academic performance. A sample of 383 children (193 girls) was followed from kindergarten (M-age = 5.50) through Grade 12 (M-age = 17.89), and measures of peer victimization, school engagement, academic self-perceptions, and achievement were repeatedly administered across this epoch. Although it was the norm for victimization prevalence and frequency to decline across formal schooling, 5 trajectory subtypes were identified, capturing differences in victimization frequency and continuity (i.e., highchronic, moderate-emerging, early victims, low victims, and nonvictims). Consistent with a chronic stress hypothesis, high-chronic victimization consistently was related to lower-and often prolongeddisparities in school engagement, academic self-perceptions, and academic achievement. For other victimization subtypes, movement into victimization (i.e., moderate-emerging) was associated with lower or declining scores on academic indicators, and movement out of victimization (i.e., early victims) with higher or increasing scores on these indicators (i.e., "recovery"). Findings provide a more complete account of the overall prevalence, stability, and developmental course of school-based peer victimization than has been reported to date.
C1 [Ladd, Gary W.; Ettekal, Idean; Kochenderfer-Ladd, Becky] Arizona State Univ, T Denny Sanford Sch Social & Family Dynam, Tempe, AZ 85287 USA.
   [Ladd, Gary W.] Arizona State Univ, Dept Psychol, Tempe, AZ 85287 USA.
C3 Arizona State University; Arizona State University-Tempe; Arizona State
   University; Arizona State University-Tempe
RP Ladd, GW (corresponding author), Arizona State Univ, Dept Psychol, T Denny Sanford Sch Social & Family Dynam, POB 873701, Tempe, AZ 85287 USA.
EM Gary.Ladd@asu.edu
OI Ladd, Becky/0000-0002-7796-6474
FU National Institutes of Health [1 RO1MH-49223, 2-RO1MH-49223,
   R01HD-045906]
FX This investigation was conducted as part of the Pathways Project, a
   larger longitudinal investigation of children's social, psychological,
   and scholastic adjustment in school contexts that is supported by the
   National Institutes of Health (1 RO1MH-49223, 2-RO1MH-49223,
   R01HD-045906 to Gary W. Ladd). Special appreciation is expressed to all
   the children and parents who made this study possible, and to members of
   the Pathways Project for assistance with data collection.
CR [Anonymous], 362322 ERIC ED
   Biggs BK, 2010, INT J BEHAV DEV, V34, P136, DOI 10.1177/0165025409348560
   Birch SH, 1997, J SCHOOL PSYCHOL, V35, P61, DOI 10.1016/S0022-4405(96)00029-5
   Boivin M, 2010, MERRILL PALMER QUART, V56, P231
   Buhs ES, 2006, J EDUC PSYCHOL, V98, P1, DOI 10.1037/0022-0663.98.1.1
   Buhs ES, 2001, DEV PSYCHOL, V37, P550, DOI 10.1037//0012-1649.37.4.550
   Cheung GW, 2002, STRUCT EQU MODELING, V9, P233, DOI 10.1207/S15328007SEM0902_5
   Delfabbro P, 2006, BRIT J EDUC PSYCHOL, V76, P71, DOI 10.1348/000709904X24645
   Enders C. K., 2010, APPL MISSING DATA AN, DOI DOI 10.1037/040-3590.18.4.373
   Ettekal I, 2015, AGGRESS VIOLENT BEH, V23, P75, DOI 10.1016/j.avb.2015.05.011
   FINN JD, 1989, REV EDUC RES, V59, P117, DOI 10.3102/00346543059002117
   Fredricks JA, 2004, REV EDUC RES, V74, P59, DOI 10.3102/00346543074001059
   Furlong M.J., 2010, Handbook of bullying in schools: An international perspective, P329
   Goldbaum S., 2003, Journal of Applied School Psychology, V19, P139
   HARTER S, 1982, CHILD DEV, V53, P87, DOI 10.1111/j.1467-8624.1982.tb01295.x
   Hu LT, 1999, STRUCT EQU MODELING, V6, P1, DOI 10.1080/10705519909540118
   Hughes S., 1987, TEST CRITIQUES, V6, P341
   Juvonen J, 2014, ANNU REV PSYCHOL, V65, P159, DOI 10.1146/annurev-psych-010213-115030
   Kochel KP, 2012, CHILD DEV, V83, P637, DOI 10.1111/j.1467-8624.2011.01722.x
   Kochenderfer BJ, 1996, CHILD DEV, V67, P1305, DOI 10.2307/1131701
   Kochenderfer-Ladd B, 2001, CHILD DEV, V72, P134, DOI 10.1111/1467-8624.00270
   Ladd G.W., 2009, Handbook of motivation at school, P323
   Ladd GW, 2008, CHILD DEV, V79, P1001, DOI 10.1111/j.1467-8624.2008.01172.x
   Ladd GW, 2009, J EDUC PSYCHOL, V101, P190, DOI 10.1037/a0013153
   Ladd GW, 1999, CHILD DEV, V70, P1373, DOI 10.1111/1467-8624.00101
   Ladd GW, 1996, CHILD DEV, V67, P1103, DOI 10.1111/j.1467-8624.1996.tb01785.x
   LADD GW, 1990, CHILD DEV, V61, P1081, DOI 10.1111/j.1467-8624.1990.tb02843.x
   Ladd GW, 2000, MERRILL PALMER QUART, V46, P255
   Ladd GW, 2002, PSYCHOL ASSESSMENT, V14, P74, DOI 10.1037//1040-3590.14.1.74
   LADD GW, 1987, CHILD DEV, V58, P1168, DOI 10.2307/1130613
   Muthen B., 2004, SAGE Research Handbooks, DOI DOI 10.4135/9781412986311.N19
   Muthen LK., 1998, MPLUS USERS GUIDE
   Nakamoto J, 2010, SOC DEV, V19, P221, DOI 10.1111/j.1467-9507.2009.00539.x
   Nylund K, 2007, CHILD DEV, V78, P1706, DOI 10.1111/j.1467-8624.2007.01097.x
   Olweus D., 2010, Handbook of bullying in schools: An international perspective, P9, DOI DOI 10.4324/9780203864968
   Olweus D., 1999, NATURE SCH BULLYING, P28
   Paquette JA, 1999, MERRILL PALMER QUART, V45, P242
   Ram N, 2009, INT J BEHAV DEV, V33, P565, DOI 10.1177/0165025409343765
   Reavis RD, 2010, MERRILL PALMER QUART, V56, P303, DOI 10.1353/mpq.0.0055
   ROHDE P, 1990, J ABNORM PSYCHOL, V99, P264, DOI 10.1037/0021-843X.99.3.264
   Rudolph KD, 2011, J CLIN CHILD ADOLESC, V40, P111, DOI 10.1080/15374416.2011.533413
   Scholte RHJ, 2007, J ABNORM CHILD PSYCH, V35, P217, DOI 10.1007/s10802-006-9074-3
   Schwartz D, 2005, J EDUC PSYCHOL, V97, P425, DOI 10.1037/0022-0663.97.3.425
   Seals D, 2003, ADOLESCENCE, V38, P735
   SKINNER EA, 1990, J EDUC PSYCHOL, V82, P22, DOI 10.1037/0022-0663.82.1.22
   Snyder J, 2003, CHILD DEV, V74, P1881, DOI 10.1046/j.1467-8624.2003.00644.x
   Storch E.A., 2003, Child Study Journal, V33, P1, DOI DOI 10.1016/J.ADOLESCENCE.2004.03.003
   Sullivan TN, 2006, DEV PSYCHOPATHOL, V18, P119, DOI 10.1017/S095457940606007X
   Sumter SR, 2012, J ADOLESCENT HEALTH, V50, P607, DOI 10.1016/j.jadohealth.2011.10.251
   Thijs J, 2008, J EDUC PSYCHOL, V100, P754, DOI 10.1037/a0013155
   Tofighi D, 2008, ADVANCES IN LATENT VARIABLE MIXTURE MODELS, P317
   Troop-Gordon W, 2005, CHILD DEV, V76, P1072, DOI 10.1111/j.1467-8624.2005.00898.x
   Wilkinson GS, 1993, Wide range achievement test, third edition (WRAT-3)
   Wolke D, 2001, BRIT J PSYCHOL, V92, P673, DOI 10.1348/000712601162419
   Wu W, 2009, PSYCHOL METHODS, V14, P183, DOI 10.1037/a0015858
   YOUNGER A, 1993, SOCIAL WITHDRAWAL, INHIBITION, AND SHYNESS IN CHILDHOOD, P215
NR 56
TC 170
Z9 210
U1 4
U2 59
PU AMER PSYCHOLOGICAL ASSOC
PI WASHINGTON
PA 750 FIRST ST NE, WASHINGTON, DC 20002-4242 USA
SN 0022-0663
EI 1939-2176
J9 J EDUC PSYCHOL
JI J. Educ. Psychol.
PD AUG
PY 2017
VL 109
IS 6
BP 826
EP 841
DI 10.1037/edu0000177
PG 16
WC Psychology, Educational
WE Social Science Citation Index (SSCI)
SC Psychology
GA FC1QC
UT WOS:000406611400006
DA 2024-07-19
ER

PT J
AU Vollet, JW
   Kindermann, TA
   Skinner, EA
AF Vollet, Justin W.
   Kindermann, Thomas A.
   Skinner, Ellen A.
TI In Peer Matters, Teachers Matter: Peer Group Influences on Students'
   Engagement Depend on Teacher Involvement
SO JOURNAL OF EDUCATIONAL PSYCHOLOGY
LA English
DT Article
DE student engagement; peer influence; teacher influence; differential
   susceptibility; joint effects
ID SCHOOL ENGAGEMENT; INTERPERSONAL RELATIONSHIPS; INDIVIDUAL DEVELOPMENT;
   ACADEMIC ENGAGEMENT; CHILD RELATIONSHIPS; EARLY ADOLESCENCE; PERCEIVED
   CONTROL; MOTIVATION; ACHIEVEMENT; CONTEXT
AB This study focused on the joint effects of teachers and peer groups as predictors of change in students' engagement during the first year of middle school, when the importance of peer relationships normatively increases and the quality of teacher-student relationships typically declines. To explore cumulative and contextualized joint effects, the study utilized 3 sources of information about an entire cohort of 366 sixth graders in a small town: Peer groups were identified using sociocognitive mapping; students reported on teacher involvement; and teachers reported on each student's engagement. Consistent with models of cumulative effects, peer group engagement and teacher involvement each uniquely predicted changes in students' engagement. Consistent with contextualized models suggesting differential susceptibility, peer group engagement was a more pronounced predictor of changes in engagement for students who experienced relatively low involvement from teachers. These peer effects were positive or negative depending on the engagement versus disaffection of each student's peer group. Person-centered analyses also revealed cumulative and contextualized effects. Most engaged were students who experienced support from both social partners; steepest engagement declines were found when students affiliated with disaffected peers and experienced teachers as relatively uninvolved. High teacher involvement partially protected students from the motivational costs of affiliating with disaffected peers, and belonging to engaged peer groups partially buffered students' engagement from the effects of low teacher involvement. These findings suggest that, although peer groups and teachers are each important individually, a complete understanding of their contributions to students' engagement requires the examination of their joint effects.
C1 [Vollet, Justin W.; Kindermann, Thomas A.; Skinner, Ellen A.] Portland State Univ, Dept Psychol, POB 751, Portland, OR 97207 USA.
C3 Portland State University
RP Vollet, JW (corresponding author), Portland State Univ, Dept Psychol, POB 751, Portland, OR 97207 USA.
EM jwv@pdx.edu
RI Kindermann, Thomas A/A-5307-2008; Vollet, Justin/AAD-1940-2019
OI Kindermann, Thomas A/0000-0003-4546-9649; Vollet,
   Justin/0000-0001-8508-5602
CR Altermatt ER, 2005, SOC DEV, V14, P61, DOI 10.1111/j.1467-9507.2005.00291.x
   Anderman LH, 1999, CONTEMP EDUC PSYCHOL, V24, P21, DOI 10.1006/ceps.1998.0978
   Anderson AR, 2004, J SCHOOL PSYCHOL, V42, P95, DOI 10.1016/j.jsp.2004.01.002
   [Anonymous], 2009, HDB ADOLESCENT PSYCH, DOI DOI 10.1002/9780470479193.ADLPSY001013
   [Anonymous], AMOS VERSION 19 0 CO
   Berndt TJ, 1999, MERRILL PALMER QUART, V45, P13
   Blondal KS, 2012, SCAND J EDUC RES, V56, P85, DOI 10.1080/00313831.2011.568607
   Brechwald WA, 2011, J RES ADOLESCENCE, V21, P166, DOI 10.1111/j.1532-7795.2010.00721.x
   Bronfenbrenner U., 1976, ANN M AM ED RES ASS, DOI 10.2307/1174755
   Bronfenbrenner U., 2006, Theoretical models of human development, P793, DOI DOI 10.1002/9780470147658.CHPSY0114
   Cairns R. B., 1985, J EARLY ADOLESC, V5, P339, DOI [10.1177/0272431685053007, DOI 10.1177/0272431685053007]
   Cairns R.B., 1994, LIFELINES RISKS PATH
   Connell J. P., 1991, MINN SYM CHILD PSYCH, V23, P43
   Danielsen AG, 2010, J SCHOOL PSYCHOL, V48, P247, DOI 10.1016/j.jsp.2010.02.002
   Davidson AJ, 2010, J SCHOOL PSYCHOL, V48, P483, DOI 10.1016/j.jsp.2010.08.002
   De Laet S, 2015, DEV PSYCHOL, V51, P1292, DOI 10.1037/a0039478
   Deci E.L., 1985, INTRINSIC MOTIVATION, DOI [10.1007/978-1-4899-2271-7, DOI 10.1007/978-1-4899-2271-7]
   DECI EL, 1992, PSYCHOL SCI, V3, P167, DOI 10.1111/j.1467-9280.1992.tb00020.x
   ECCLES JS, 1993, AM PSYCHOL, V48, P90, DOI 10.1037/0003-066X.48.2.90
   Ellis BJ, 2011, DEV PSYCHOPATHOL, V23, P7, DOI 10.1017/S0954579410000611
   Fall AM, 2012, J ADOLESCENCE, V35, P787, DOI 10.1016/j.adolescence.2011.11.004
   FINN JD, 1989, REV EDUC RES, V59, P117, DOI 10.3102/00346543059002117
   Finn JD, 2012, HANDBOOK OF RESEARCH ON STUDENT ENGAGEMENT, P97, DOI 10.1007/978-1-4614-2018-7_5
   Furrer C, 2003, J EDUC PSYCHOL, V95, P148, DOI 10.1037/0022-0663.95.1.148
   Furrer C., 2014, NATL SOC STUDY ED, V113, P101, DOI DOI 10.1177/016146811411601319
   Goodenow C., 1993, The Journal of Early Adolescence, V13, P21, DOI [DOI 10.1177/0272431693013001002, 10.1177/0272431693013001002, https://doi.org/10.1177/0272431693013001002]
   HALLINAN MT, 1990, SOCIOL EDUC, V63, P122, DOI 10.2307/2112858
   Hamre BK, 2001, CHILD DEV, V72, P625, DOI 10.1111/1467-8624.00301
   HARRIS JR, 1995, PSYCHOL REV, V102, P458, DOI 10.1037/0033-295X.102.3.458
   Hughes J, 2007, J EDUC PSYCHOL, V99, P39, DOI 10.1037/0022-0663.99.1.39
   Kandel D B, 1985, Adv Alcohol Subst Abuse, V4, P139
   Kindermann T, 2003, HANDBOOK OF DEVELOPMENTAL PSYCHOLOGY, P407
   KINDERMANN TA, 1993, DEV PSYCHOL, V29, P970, DOI 10.1037/0012-1649.29.6.970
   Kindermann TA, 1996, SOC DEV, V5, P158, DOI 10.1111/j.1467-9507.1996.tb00078.x
   Kindermann TA, 2007, CHILD DEV, V78, P1186, DOI 10.1111/j.1467-8624.2007.01060.x
   Kindermann TA, 2012, ADOLESC EDUC, P51
   Kindermann TA, 2011, J APPL DEV PSYCHOL, V32, P304, DOI 10.1016/j.appdev.2011.04.005
   Kiuru N, 2015, DEV PSYCHOL, V51, P434, DOI 10.1037/a0038911
   Klem AM, 2004, J SCHOOL HEALTH, V74, P262, DOI 10.1111/j.1746-1561.2004.tb08283.x
   Kline R.B., 2016, Principles and Practice of Structural Equation Modeling, VFourth
   Kurdek LA, 2000, J EDUC PSYCHOL, V92, P449, DOI 10.1037//0022-0663.92.3.449
   LADD GW, 1990, CHILD DEV, V61, P1081, DOI 10.1111/j.1467-8624.1990.tb02843.x
   LEMPERS JD, 1992, J YOUTH ADOLESCENCE, V21, P53, DOI 10.1007/BF01536983
   Li YB, 2011, DEV PSYCHOL, V47, P233, DOI 10.1037/a0021307
   Libbey HP, 2004, J SCHOOL HEALTH, V74, P274, DOI 10.1111/j.1746-1561.2004.tb08284.x
   Little TD, 2006, STRUCT EQU MODELING, V13, P59, DOI 10.1207/s15328007sem1301_3
   Luthar SS, 2000, CHILD DEV, V71, P543, DOI 10.1111/1467-8624.00164
   Lynch AD, 2013, J YOUTH ADOLESCENCE, V42, P6, DOI 10.1007/s10964-012-9833-0
   Martin AJ, 2009, REV EDUC RES, V79, P327, DOI 10.3102/0034654308325583
   Moore SR, 2016, PSYCHOL BULL, V142, P107, DOI 10.1037/bul0000028
   Muthen L. K., 2012, Mplus user's guide (1998-2012), VSeventh
   Nelson RM, 2008, J EXP EDUC, V76, P170, DOI 10.3200/JEXE.76.2.170-190
   Newmann F., 1992, STUDENT ENGAGEMENT A
   Nurmi JE, 2015, INT J BEHAV DEV, V39, P445, DOI 10.1177/0165025415592514
   Nylund KL, 2007, STRUCT EQU MODELING, V14, P535, DOI 10.1080/10705510701575396
   Osterman KF, 2000, REV EDUC RES, V70, P323, DOI 10.3102/00346543070003323
   Quin D., REV ED RES IN PRESS
   Raufelder D, 2013, LEARN INDIVID DIFFER, V24, P89, DOI 10.1016/j.lindif.2012.12.002
   Reeve J, 2012, HANDBOOK OF RESEARCH ON STUDENT ENGAGEMENT, P149, DOI 10.1007/978-1-4614-2018-7_7
   Roeser RW, 2000, ELEM SCHOOL J, V100, P443, DOI 10.1086/499650
   Rumberger RW, 2012, HANDBOOK OF RESEARCH ON STUDENT ENGAGEMENT, P491, DOI 10.1007/978-1-4614-2018-7_24
   Ryan AM, 2011, LEARN INSTR, V21, P247, DOI 10.1016/j.learninstruc.2010.07.003
   Ryan AM, 2000, EDUC PSYCHOL, V35, P101, DOI 10.1207/S15326985EP3502_4
   Ryan AM, 2001, CHILD DEV, V72, P1135, DOI 10.1111/1467-8624.00338
   Ryan R.M., 2009, HDB MOTIVATION SCH, P171, DOI DOI 10.4324/9780203879498
   Sabol TJ, 2012, ATTACH HUM DEV, V14, P213, DOI 10.1080/14616734.2012.672262
   Sage NA, 1999, MERRILL PALMER QUART, V45, P143
   Shernoff DJ, 2003, SCHOOL PSYCHOL QUART, V18, P158, DOI 10.1521/scpq.18.2.158.21860
   Skinner E.A., 2009, Handbook of motivation at school, P223, DOI DOI 10.1037/0003-066X.55.1.68
   SKINNER EA, 1993, J EDUC PSYCHOL, V85, P571, DOI 10.1037/0022-0663.85.4.571
   SKINNER EA, 1990, J EDUC PSYCHOL, V82, P22, DOI 10.1037/0022-0663.82.1.22
   Skinner EA, 1998, MONOGR SOC RES CHILD, V63, P1
   Skinner EA, 2016, EDUC PSYCHOL HANDB, P145
   Skinner EA, 2009, EDUC PSYCHOL MEAS, V69, P493, DOI 10.1177/0013164408323233
   Tabachnick B.G., 2012, Using multivariate statistics, V6th
   Ullah H., 2007, COLL STUD J, V41, P1192
   Wang MT, 2014, CHILD DEV PERSPECT, V8, P137, DOI 10.1111/cdep.12073
   Wang MT, 2014, CHILD DEV, V85, P722, DOI 10.1111/cdev.12138
   Wang MT, 2013, DEV PSYCHOL, V49, P1266, DOI 10.1037/a0030028
   Wang MT, 2012, CHILD DEV, V83, P877, DOI 10.1111/j.1467-8624.2012.01745.x
   WEINER B, 1990, J EDUC PSYCHOL, V82, P616, DOI 10.1037/0022-0663.82.4.616
   Wellborn J.G., 1992, Engaged and disaffected action: The conceptualization and measurement of motivation in the academic domain
   Wentzel K.R., 2009, Handbook of motivation at school, P301
   Wentzel K.R., 2016, HDB MOTIVATION SCH
   Wentzel K.R., 2016, Handbook of Social Influences in School Contexts: Social-Emotional, Motivation, and Cognitive Outcomes, P13, DOI DOI 10.4324/9781315769929
   Wentzel KR, 2011, EDUC PSYCHOL HANDB, P322
   Wentzel KR, 2010, CONTEMP EDUC PSYCHOL, V35, P193, DOI 10.1016/j.cedpsych.2010.03.002
   Wentzel KathrynR., 2009, HDB PEER INTERACTION, P531, DOI DOI 10.1007/S10803-009-0830-4
   WENTZEL KR, 1994, J EDUC PSYCHOL, V86, P173, DOI 10.1037/0022-0663.86.2.173
   Wentzel KR, 1997, J EDUC PSYCHOL, V89, P411, DOI 10.1037/0022-0663.89.3.411
   Wentzel KR, 1999, J EDUC PSYCHOL, V91, P76, DOI 10.1037/0022-0663.91.1.76
   Wigfield A., 2015, Handbook of child psychology: Vol. 3 Social and emotional development, V3, P657, DOI DOI 10.1002/9781118963418.CHILDPSY316
NR 92
TC 96
Z9 113
U1 6
U2 79
PU AMER PSYCHOLOGICAL ASSOC
PI WASHINGTON
PA 750 FIRST ST NE, WASHINGTON, DC 20002-4242 USA
SN 0022-0663
EI 1939-2176
J9 J EDUC PSYCHOL
JI J. Educ. Psychol.
PD JUL
PY 2017
VL 109
IS 5
BP 635
EP 652
DI 10.1037/edu0000172
PG 18
WC Psychology, Educational
WE Social Science Citation Index (SSCI)
SC Psychology
GA EZ1LR
UT WOS:000404473000003
OA Green Submitted
DA 2024-07-19
ER

PT J
AU Oriol-Granado, X
   Mendoza-Lira, M
   Covarrubias-Apablaza, CG
   Molina-Lopez, VM
AF Oriol-Granado, Xavier
   Mendoza-Lira, Michelle
   Covarrubias-Apablaza, Carmen-Gloria
   Molina-Lopez, Victor-Michel
TI Positive Emotions, Autonomy Support and Academic Performance of
   University Students: The Mediating Role of Academic Engagement and
   Self-efficacy
SO REVISTA DE PSICODIDACTICA
LA Spanish
DT Article
DE Positive emotions; Self-efficacy; Academic engagement; Academic
   performance
ID ACHIEVEMENT; MOTIVATION; PREDICTORS
AB The overall objective of this study is to prove whether some variables, such as autonomy support and positive affect experienced in the classroom, are predictors of academic performance through self-efficacy and engagement in university students. The tested model confirms the expected results but notes that self-efficacy does not show a significant direct effect on performance. Therefore, a second model is tested. We include self-efficacy as a predictor of academic engagement, eliminating the direct effect of this variable on performance. The results show a greater adjustment in the second model. It is concluded that: (a) positive emotions and autonomy support predict academic performance, self-efficacy and academic engagement; (b) self-efficacy predicts higher levels of academic engagement and the latter improves academic performance, and (c) indirect effects also show the existence of a mediation of these variables on the predictive relationship of autonomy support and positive emotions on performance. (C) 2017 Universidad del Pais Vasco. Published by Elsevier Espana, S.L.U. All rights reserved.
C1 [Oriol-Granado, Xavier] Univ Santiago, Fac Adm & Econ, Dept Gest & Polit Publ, Santiago, Chile.
   [Mendoza-Lira, Michelle; Molina-Lopez, Victor-Michel] Univ Autonoma Chile, Fac Educ, Temuco, Chile.
   [Covarrubias-Apablaza, Carmen-Gloria] Univ Talca, Programa Formac Fundamental, Talca, Chile.
C3 Universidad de Santiago de Chile; Universidad Autonoma de Chile;
   Universidad de Talca
RP Oriol-Granado, X (corresponding author), Univ Santiago, Fac Adm & Econ, Dept Gest & Polit Publ, Santiago, Chile.
EM xavier.oriol@usach.cl
RI Oriol, Xavier/AAO-3112-2021; Mendoza Lira, Michelle/ABH-2214-2021
OI Oriol, Xavier/0000-0001-7130-7729; Mendoza Lira,
   Michelle/0000-0003-4275-1841
CR Ainley M, 2011, CONTEMP EDUC PSYCHOL, V36, P4, DOI 10.1016/j.cedpsych.2010.08.001
   [Anonymous], 1985, MOTIVATION SELF DETE, DOI DOI 10.1007/978-1-4899-2271-7
   [Anonymous], SELF EFFICACY BELIEF
   [Anonymous], ANUARIO PSICOLOGIA
   [Anonymous], 2011, ADV TEACHER EMOTION
   [Anonymous], 2007, TRIPLE ALIANZA APREN
   [Anonymous], 1997, Self-efficacy: The exercise of control
   [Anonymous], 2000, PREVENTION TREATMENT
   Bakker AB, 2015, MOTIV EMOTION, V39, P49, DOI 10.1007/s11031-014-9422-5
   Browne MW, 1993, Testing structural equation models, DOI DOI 10.1177/0049124192021002005
   Buff A, 2011, LEARN INSTR, V21, P452, DOI 10.1016/j.learninstruc.2010.07.008
   Byrne B.M., 2001, International journal of testing, V1, P55, DOI [DOI 10.1207/S15327574IJT0101_4, 10.1207/S15327574IJT0101_4, DOI 10.1207/S15327574IJT01014]
   Campos JJ, 2004, CHILD DEV, V75, P377, DOI 10.1111/j.1467-8624.2004.00681.x
   Caraway K, 2003, PSYCHOL SCHOOLS, V40, P417, DOI 10.1002/pits.10092
   Christenson SL, 2012, HANDBOOK OF RESEARCH ON STUDENT ENGAGEMENT, P1, DOI 10.1007/978-1-4614-2018-7
   D'Mello S, 2012, LEARN INSTR, V22, P145, DOI 10.1016/j.learninstruc.2011.10.001
   Davey L, 2005, AGGRESS VIOLENT BEH, V10, P624, DOI 10.1016/j.avb.2004.12.002
   Extremera N, 2007, PERS INDIV DIFFER, V42, P1069, DOI 10.1016/j.paid.2006.09.014
   Fredrickson B., 2009, Positivity
   Fredrickson B.L., 1998, J DIVISION 1 AM PSYC, P300, DOI [https://doi.org/10.1037/1089-2680.2.3.300, DOI 10.1037/1089-2680.2.3.300]
   Fredrickson BL, 2001, AM PSYCHOL, V56, P218, DOI 10.1037/0003-066X.56.3.218
   González Fernández Antonio, 2013, Univ. Psychol., V12, P753
   Hayes AF, 2009, COMMUN MONOGR, V76, P408, DOI 10.1080/03637750903310360
   Hu LT, 1999, STRUCT EQU MODELING, V6, P1, DOI 10.1080/10705519909540118
   Jang HS, 2008, J EDUC PSYCHOL, V100, P798, DOI 10.1037/a0012841
   Jang H, 2010, J EDUC PSYCHOL, V102, P588, DOI 10.1037/a0019682
   MacKinnon DP, 2004, MULTIVAR BEHAV RES, V39, P99, DOI 10.1207/s15327906mbr3901_4
   MacKinnon DP, 2008, INTRO STAT MEDIATION
   Ntoumanis N, 2001, BRIT J EDUC PSYCHOL, V71, P225, DOI 10.1348/000709901158497
   Ouweneel E, 2011, J POSIT PSYCHOL, V6, P142, DOI 10.1080/17439760.2011.558847
   Parra P, 2010, Revista de Educacion en Ciencias Salud, V7, P57
   Parra P., 2010, Revista de Educacion de Ciencias de la Salud, V7, P128
   Pekrun R, 2002, EDUC PSYCHOL-US, V37, P91, DOI 10.1207/S15326985EP3702_4
   Pekrun R., 2009, Contemporary motivation research: From global to local perspectives, P97
   Pekrun R, 2006, EDUC PSYCHOL REV, V18, P315, DOI 10.1007/s10648-006-9029-9
   Pekrun R, 2014, EDUC PSYCHOL HANDB, P120
   Reeve J, 2006, J EDUC PSYCHOL, V98, P209, DOI 10.1037/0022-0663.98.1.209
   Reeve J, 2006, ELEM SCHOOL J, V106, P225, DOI 10.1086/501484
   Reeve J, 2009, EDUC PSYCHOL-US, V44, P159, DOI 10.1080/00461520903028990
   Paoloni PVR, 2014, ELECTRON J RES EDUC, V12, P567, DOI 10.14204/ejrep.34.14082
   Robbins SB, 2004, PSYCHOL BULL, V130, P261, DOI 10.1037/0033-2909.130.2.261
   Rodríguez-Sánchez A, 2011, REV PSICOL SOC, V26, P427, DOI 10.1174/021347411797361257
   Salanova M., 2005, Anales de Psicologia, V21, P170, DOI DOI 10.6018/ANALESPS
   Salanova Marisa, 2011, J Adv Nurs, V67, P2256, DOI 10.1111/j.1365-2648.2011.05652.x
   Salanova M, 2010, ANXIETY STRESS COPIN, V23, P53, DOI 10.1080/10615800802609965
   Schaufeli W.B., 2003, UWES UTRECHT WORK EN
   Schaufeli W. B., 2002, J HAPPINESS STUD, V3, P71, DOI DOI 10.1023/A:1015630930326
   Schaufeli WB, 2002, J CROSS CULT PSYCHOL, V33, P464, DOI 10.1177/0022022102033005003
   Schutz PA., 2014, UTRECHT STUDIES LANG, V27, P169, DOI [DOI 10.1163/9789401210485_011, DOI 10.1163/9789401210485-011]
   Sierens E, 2009, BRIT J EDUC PSYCHOL, V79, P57, DOI 10.1348/000709908X304398
   Skinner CH, 2004, SCHOOL PSYCHOL REV, V33, P384
   Standage M, 2005, BRIT J EDUC PSYCHOL, V75, P411, DOI 10.1348/000709904X22359
   Sweetman D, 2010, WORK ENGAGEMENT: A HANDBOOK OF ESSENTIAL THEORY AND RESEARCH, P54
   Whannell P, 2012, AUST J ADULT LEARN, V52, P39
   Williams GC, 1996, J PERS SOC PSYCHOL, V70, P115, DOI 10.1037/0022-3514.70.1.115
   Williams GC, 1996, J PERS SOC PSYCHOL, V70, P767, DOI 10.1037/0022-3514.70.4.767
   Williams GC, 1997, SOC SCI MED, V45, P1705, DOI 10.1016/S0277-9536(97)00103-2
NR 57
TC 102
Z9 124
U1 9
U2 116
PU ELSEVIER ESPANA
PI MADRID
PA CALLE DE ZURBANO, 76-4TH FLR LEFT, MADRID, 28010, SPAIN
SN 1136-1034
EI 2254-4372
J9 REV PSICODIDACT
JI Rev. Psicodidact.
PY 2017
VL 22
IS 1
BP 45
EP 53
DI 10.1387/RevPsicodidact.14280
PG 9
WC Education & Educational Research; Psychology, Educational
WE Social Science Citation Index (SSCI)
SC Education & Educational Research; Psychology
GA EU8GC
UT WOS:000401275500007
DA 2024-07-19
ER

PT J
AU Strati, AD
   Schmidt, JA
   Maier, KS
AF Strati, Anna D.
   Schmidt, Jennifer A.
   Maier, Kimberly S.
TI Perceived Challenge, Teacher Support, and Teacher Obstruction as
   Predictors of Student Engagement
SO JOURNAL OF EDUCATIONAL PSYCHOLOGY
LA English
DT Article
DE teacher support; teacher obstruction; academic challenge; student
   engagement; science education
ID HIGH-SCHOOL SCIENCE; CLASSROOM SOCIAL-ENVIRONMENT; ACADEMIC ENGAGEMENT;
   CHILD RELATIONSHIPS; GENDER-DIFFERENCES; YOUNG ADOLESCENTS; MOTIVATION;
   ACHIEVEMENT; MIDDLE; PERCEPTIONS
AB This study explored associations between students' perceptions of challenge, teacher-provided support and obstruction, and students' momentary academic engagement in high school science classrooms. Instrumental and emotional dimensions of support and obstruction were examined separately, and analyses tested whether the relationship between challenge and engagement was moderated by teacher support, teacher obstruction, and individual characteristics like gender and grade level. Students' perceptions of challenge were positively related to their momentary reports of engagement in science learning activities, while teachers' instrumental support was positively associated with engagement across all levels of perceived challenge. Even though teachers' provision of emotional support was not predictive of student engagement, teachers' emotional obstruction was negatively associated with student engagement. Teachers' instrumental obstruction had less consistent associations with student engagement, and was only associated with declines in engagement during those moments when students perceived greater challenge in class. Both gender and grade level emerged as moderators of the relationship between challenge and engagement. Results are discussed in terms of implications for future research and instructional practice.
C1 [Strati, Anna D.] Aurora Univ, Sch Educ, 347 South Gladstone Ave, Aurora, IL 60506 USA.
   [Schmidt, Jennifer A.; Maier, Kimberly S.] Michigan State Univ, Dept Counseling Educ Psychol & Special Educ, E Lansing, MI 48824 USA.
C3 Aurora University; Michigan State University
RP Strati, AD (corresponding author), Aurora Univ, Sch Educ, 347 South Gladstone Ave, Aurora, IL 60506 USA.
EM astrati@aurora.edu
FU National Science Foundation [HRD-0827526]
FX This material is based upon work supported by the National Science
   Foundation Grant HRD-0827526. Any opinions, findings, conclusions, or
   recommendations expressed in this material are those of the authors and
   do not reflect the views of the National Science Foundation. We thank
   Lynley Anderman and Helen Patrick for helpful comments on earlier
   versions of this article as well as the valuable suggestions made by the
   anonymous reviewers.
CR Alexander KL, 1997, SOCIOL EDUC, V70, P87, DOI 10.2307/2673158
   Allen J, 2013, SCHOOL PSYCHOL REV, V42, P76
   Anderman E.M., 2010, Classroom motivation
   Anderman L, 2011, TEACH COLL REC, V113, P969
   [Anonymous], CONDITION ED 2009
   [Anonymous], 2013, Self-theories: Their role in motivation, personality, and development, DOI DOI 10.1017/S0021963099316413
   [Anonymous], 2009, Handbook of positive psychology in schools
   [Anonymous], 2010, Why So Few? Women in Science, Technology, Engineering, and Mathematics
   Appleton JJ, 2008, PSYCHOL SCHOOLS, V45, P369, DOI 10.1002/pits.20303
   Barber BK, 2004, J ADOLESCENT RES, V19, P3, DOI 10.1177/0743558403258113
   Benner AD, 2009, CHILD DEV, V80, P356, DOI 10.1111/j.1467-8624.2009.01265.x
   Birch SH, 1997, J SCHOOL PSYCHOL, V35, P61, DOI 10.1016/S0022-4405(96)00029-5
   Blankemeyer M, 2002, PSYCHOL SCHOOLS, V39, P293, DOI 10.1002/pits.10008
   Brewster AnnB., 2004, Child and Adolescent Social Work Journal, V21, P47, DOI [DOI 10.1023/B:CASW.0000012348.83939.6B, 10.1023/B:CASW.0000012348.83939.6b]
   Britner SL, 2008, J RES SCI TEACH, V45, P955, DOI 10.1002/tea.20249
   Burnett P.C., 2002, Educational Psychology, V22, P1, DOI [10.1080/01443410120101215, DOI 10.1080/01443410120101215]
   Connell J. P., 1991, MINN SYM CHILD PSYCH, V23, P43
   CONNELL JP, 1994, CHILD DEV, V65, P493, DOI 10.1111/j.1467-8624.1994.tb00765.x
   Conner JO, 2013, J YOUTH ADOLESCENCE, V42, P1426, DOI 10.1007/s10964-013-9948-y
   CSIKSZENTMIHALYI M, 1987, J NERV MENT DIS, V175, P526, DOI 10.1097/00005053-198709000-00004
   Csikszentmihalyi M., 1990, Flow: The psychology of optimal experience
   Csikszentmihalyi M., 1984, Being adolescent: Conflict and growth in the teenage years
   Davidson AL, 1999, ADV MOTIV A, V11, P233
   Davis HA, 2003, EDUC PSYCHOL-US, V38, P207, DOI 10.1207/S15326985EP3804_2
   DeBaker TK, 2000, J EDUC RES, V93, P245, DOI 10.1080/00220670009598713
   Deci EL, 2000, PSYCHOL INQ, V11, P227, DOI 10.1207/S15327965PLI1104_01
   Eccles J., 2004, Handbook of adolescent psychology, DOI DOI 10.1002/9780470479193.ADLPSY001013
   ECCLES JS, 1993, AM PSYCHOL, V48, P90, DOI 10.1037/0003-066X.48.2.90
   Farenga SJ, 1999, SCI EDUC, V83, P55, DOI 10.1002/(SICI)1098-237X(199901)83:1<55::AID-SCE3>3.3.CO;2-F
   Federci R.A., 2014, International Education Studies, V7, P21, DOI [10.5539/ies.v7n1p21, DOI 10.5539/IES.V7N1P2]
   Finn JD, 1997, J APPL PSYCHOL, V82, P221, DOI 10.1037/0021-9010.82.2.221
   Fredricks J.A., 2002, ANN M AM ED RES ASS
   Fredricks JA, 2004, REV EDUC RES, V74, P59, DOI 10.3102/00346543074001059
   Freeman C.E., 2004, Trends in the educational equity of girls and women: 2004
   Furrer C, 2003, J EDUC PSYCHOL, V95, P148, DOI 10.1037/0022-0663.95.1.148
   Furrer C., 2009, SOC RES CHILD DEV BI
   Garcia-Reid P, 2007, YOUTH SOC, V39, P164, DOI 10.1177/0044118X07303263
   Gehlbach H, 2012, BRIT J EDUC PSYCHOL, V82, P690, DOI 10.1111/j.2044-8279.2011.02058.x
   Goodenow C., 1993, The Journal of Early Adolescence, V13, P21, DOI [DOI 10.1177/0272431693013001002, 10.1177/0272431693013001002, https://doi.org/10.1177/0272431693013001002]
   Gorham J., 1992, COMMUN Q, V40, P239
   Gottfried AE, 2001, J EDUC PSYCHOL, V93, P3, DOI 10.1037/0022-0663.93.1.3
   Graham S., 1990, ATTRIBUTION THEORY, P17
   Green G, 2008, J SCHOOL PSYCHOL, V46, P393, DOI 10.1016/j.jsp.2007.07.001
   Hamre BK, 2001, CHILD DEV, V72, P625, DOI 10.1111/1467-8624.00301
   Hektner J., 2001, Applied Developmental Science, V5, P172, DOI DOI 10.1207/S1532480XADS0503_
   Hektner Joel M., 2011, Experience Sampling Method
   Henningsen M, 1997, J RES MATH EDUC, V28, P524, DOI 10.2307/749690
   Hughes J, 2007, J EDUC PSYCHOL, V99, P39, DOI 10.1037/0022-0663.99.1.39
   Jones MG, 2000, SCI EDUC, V84, P180, DOI 10.1002/(SICI)1098-237X(200003)84:2<180::AID-SCE3>3.0.CO;2-X
   Kesner JE, 2000, J SCHOOL PSYCHOL, V38, P133, DOI 10.1016/S0022-4405(99)00043-6
   Kirst M.W., 2001, OVERCOMING HIGH SCH
   Klem AM, 2004, J SCHOOL HEALTH, V74, P262, DOI 10.1111/j.1746-1561.2004.tb08283.x
   La Paro KM., 2003, CLASS CLASSROOM ASSE
   Lai MHC, 2014, J EDUC BEHAV STAT, V39, P282, DOI 10.3102/1076998614532950
   Larson RW, 2000, AM PSYCHOL, V55, P170, DOI 10.1037/0003-066X.55.1.170
   Lau S., 2002, EDUC ASSESS, V8, P139, DOI DOI 10.1207/S15326977EA0802_04
   Lau S, 2008, LEARN INDIVID DIFFER, V18, P497, DOI 10.1016/j.lindif.2007.11.002
   Lee VE, 1999, AM EDUC RES J, V36, P907, DOI 10.3102/00028312036004907
   Lutz SL, 2006, J EDUC RES, V100, P3, DOI 10.3200/JOER.100.1.3-20
   Malecki CK, 2003, SCHOOL PSYCHOL QUART, V18, P231, DOI 10.1521/scpq.18.3.231.22576
   Mallow J, 2010, M UN DIV ADV WOM UN
   Mant J, 2007, INT J SCI EDUC, V29, P1707, DOI 10.1080/09500690701537973
   Marks HM, 2000, AM EDUC RES J, V37, P153, DOI 10.2307/1163475
   Martin AJ, 2009, REV EDUC RES, V79, P327, DOI 10.3102/0034654308325583
   McCoach DB, 2013, INSTRUMENT DEVELOPMENT IN THE AFFECTIVE DOMAIN: SCHOOL AND CORPORATE APPLICATIONS, THIRD EDITION, P209, DOI 10.1007/978-1-4614-7135-6_6
   McLaughlin M., 2001, PROFESSIONAL COMMUNI
   Meyer DK, 2002, EDUC PSYCHOL-US, V37, P107, DOI 10.1207/S15326985EP3702_5
   Moneta GB, 1996, J PERS, V64, P275, DOI 10.1111/j.1467-6494.1996.tb00512.x
   Murdock TB, 1999, J EDUC PSYCHOL, V91, P62, DOI 10.1037/0022-0663.91.1.62
   Murray C, 2009, J EARLY ADOLESCENCE, V29, P376, DOI 10.1177/0272431608322940
   National Center for Education Statistics, 2000, EDUCATIONAL EQUITY F
   Nolen SB, 2003, J RES SCI TEACH, V40, P347, DOI 10.1002/tea.10080
   Osterman KF, 2000, REV EDUC RES, V70, P323, DOI 10.3102/00346543070003323
   Patrick H, 2007, J EDUC PSYCHOL, V99, P83, DOI 10.1037/0022-0663.99.1.83
   Pekrun R, 2012, HANDBOOK OF RESEARCH ON STUDENT ENGAGEMENT, P259, DOI 10.1007/978-1-4614-2018-7_12
   PIANTA R, 2005, APPL DEV SCI, V0009
   Pianta RC, 1997, EARLY CHILD RES Q, V12, P263, DOI 10.1016/S0885-2006(97)90003-X
   Rathunde K, 1996, J RES ADOLESCENCE, V6, P605
   Raudenbush S.W., 2002, Advanced Quantitative Techniques in the Social Sciences Series, V1
   Ryan AM, 2001, AM EDUC RES J, V38, P437, DOI 10.3102/00028312038002437
   Ryan R.M., 1994, J EARLY ADOLESCENCE, V14, P226, DOI [10.1177/027243169401400207, DOI 10.1177/027243169401400207]
   Saft EW, 2001, SCHOOL PSYCHOL QUART, V16, P125, DOI 10.1521/scpq.16.2.125.18698
   Schmidt J. A., 2010, BIENN M SOC RES AD P
   Schmidt J. A., 2011, ANN M AM ED RES ASS
   Schmidt J.A., 2008, Looking inside high school science classrooms: Examining males' and females' subjective experience
   Schmidt J. A., 2010, M AM ED RES ASS DENV
   Semmer NK, 2008, INT J STRESS MANAGE, V15, P235, DOI 10.1037/1072-5245.15.3.235
   Sharkey JD, 2008, PSYCHOL SCHOOLS, V45, P402, DOI 10.1002/pits.20305
   Shernoff D.S., 2000, BECOMING ADULT TEENA, P142
   Shernoff DJ, 2008, J YOUTH ADOLESCENCE, V37, P564, DOI 10.1007/s10964-007-9241-z
   Shernoff DJ, 2003, SCHOOL PSYCHOL QUART, V18, P158, DOI 10.1521/scpq.18.2.158.21860
   Shumow L., 2014, EMPOWERING TEACHERS
   Sirin SR, 2004, YOUTH SOC, V35, P323, DOI 10.1177/0044118X03255006
   SKINNER EA, 1993, J EDUC PSYCHOL, V85, P571, DOI 10.1037/0022-0663.85.4.571
   SKINNER EA, 1990, J EDUC PSYCHOL, V82, P22, DOI 10.1037/0022-0663.82.1.22
   Strati A. D., 2012, ANN M AM ED RES ASS
   Suldo SM, 2009, SCHOOL PSYCHOL REV, V38, P67
   Tinsley H.E. A., 2000, Handbook of Applied Multivariate Statistics and Mathematical Modeling, P95, DOI 10.1016/B978-012691360-6/50005-7
   TINSLEY HEA, 1975, J COUNS PSYCHOL, V22, P358, DOI 10.1037/h0076640
   TOBIN K, 1987, TEACH TEACH EDUC, V3, P287, DOI 10.1016/0742-051X(87)90021-7
   TOBIN K, 1987, J CURRICULUM STUD, V19, P549, DOI 10.1080/0022027870190606
   Tomlinson C. A., 2014, DIFFERENTIATED CLASS
   Tomlinson C.A., 2001, DIFFERENTIATE INSTRU
   Tucker CM, 2002, PSYCHOL SCHOOLS, V39, P477, DOI 10.1002/pits.10038
   Turner JC, 2004, TEACH COLL REC, V106, P1759, DOI 10.1111/j.1467-9620.2004.00404.x
   Urdan T, 2006, J SCHOOL PSYCHOL, V44, P331, DOI 10.1016/j.jsp.2006.04.003
   Walsh S., 2002, LANG TEACH RES, V6, P3, DOI [DOI 10.1191/1362168802LR095OA, 10.1191/1362168802lr095oa]
   Webster's New World College Dictionary, CHALL
   Wentzel KR, 1998, J EDUC PSYCHOL, V90, P202, DOI 10.1037/0022-0663.90.2.202
   Yazzie-Mintz E., 2010, CHARTING PATH ENGAGE
NR 110
TC 95
Z9 138
U1 32
U2 180
PU AMER PSYCHOLOGICAL ASSOC
PI WASHINGTON
PA 750 FIRST ST NE, WASHINGTON, DC 20002-4242 USA
SN 0022-0663
EI 1939-2176
J9 J EDUC PSYCHOL
JI J. Educ. Psychol.
PD JAN
PY 2017
VL 109
IS 1
BP 131
EP U152
DI 10.1037/edu0000108
PG 18
WC Psychology, Educational
WE Social Science Citation Index (SSCI)
SC Psychology
GA EK1HG
UT WOS:000393675800009
OA Bronze
DA 2024-07-19
ER

PT J
AU Engels, MC
   Colpin, H
   Van Leeuwen, K
   Bijttebier, P
   Van Den Noortgate, W
   Claes, S
   Goossens, L
   Verschueren, K
AF Engels, Maaike C.
   Colpin, Hilde
   Van Leeuwen, Karla
   Bijttebier, Patricia
   Van Den Noortgate, Wim
   Claes, Stephan
   Goossens, Luc
   Verschueren, Karine
TI Behavioral Engagement, Peer Status, and Teacher-Student Relationships in
   Adolescence: A Longitudinal Study on Reciprocal Influences
SO JOURNAL OF YOUTH AND ADOLESCENCE
LA English
DT Article
DE Adolescents; Behavioral engagement; Likeability; Peer status;
   Popularity; Teacher-student relationships
ID SCHOOL ENGAGEMENT; CHILD RELATIONSHIPS; DEVELOPMENTAL-CHANGES; ACADEMIC
   ENGAGEMENT; SOCIAL ACCEPTANCE; CLASSROOM; MIDDLE; MOTIVATION;
   TRAJECTORIES; INSTRUCTION
AB Although teachers and peers play an important role in shaping students' engagement, no previous study has directly investigated transactional associations of these classroom-based relationships in adolescence. This study investigated the transactional associations between adolescents' behavioral engagement, peer status (likeability and popularity), and (positive and negative) teacher-student relationships during secondary education. A large sample of adolescents was followed from Grade 7 to 11 (N = 1116; 49 % female; M age = 13.79 years). Multivariate autoregressive cross-lagged modeling revealed only unidirectional effects from teacher-student relationships and peer status on students' behavioral engagement. Positive teacher-student relationships were associated with more behavioral engagement over time, whereas negative teacher-student relationships, higher likeability and higher popularity were related to less behavioral engagement over time. We conclude that teachers and peers constitute different sources of influence, and play independent roles in adolescents' behavioral engagement.
C1 [Engels, Maaike C.; Colpin, Hilde; Bijttebier, Patricia; Goossens, Luc; Verschueren, Karine] KU Leuven Univ Leuven, Fac Psychol & Educ Sci, Sch Psychol & Child & Adolescent Dev, Tiensestr 102,Box 3717, B-3000 Louvain, Belgium.
   [Van Leeuwen, Karla] KU Leuven Univ Leuven, Fac Psychol & Educ Sci, Parenting & Special Educ Res Unit, Leopold Vanderkelenstr 32,Box 3765, B-3000 Louvain, Belgium.
   [Van Den Noortgate, Wim] KU Leuven Univ Leuven, Fac Psychol & Educ Sci, Methodol Educ Sci, Tiensestr 102,Box 3762, B-3000 Louvain, Belgium.
   [Claes, Stephan] KU Leuven Univ Leuven, Dept Neurosci, Res Grp Psychiat, UZ Herestr 49,Box 7003 37, B-3000 Louvain, Belgium.
C3 KU Leuven; KU Leuven; KU Leuven; KU Leuven
RP Engels, MC (corresponding author), KU Leuven Univ Leuven, Fac Psychol & Educ Sci, Sch Psychol & Child & Adolescent Dev, Tiensestr 102,Box 3717, B-3000 Louvain, Belgium.
EM Maaike.Engels@ppw.kuleuven.be
RI Van den Noortgate, Wim/AAB-5969-2020; Van Leeuwen, Karla/AAF-6095-2020
OI Van den Noortgate, Wim/0000-0003-4011-219X; Van Leeuwen,
   Karla/0000-0002-6628-3483; Goossens, Luc/0000-0003-3851-0412; Engels,
   Maaike/0000-0002-3070-3124; Verschueren, Karine/0000-0003-2172-1424;
   Bijttebier, Patricia/0000-0002-0648-7388; Claes,
   Stephan/0000-0002-1175-492X
FU FWO (Research Fund - Flanders) [G.0728.14]; research council of KU
   Leuven [GOA/12/009]
FX This research project was funded by FWO (Research Fund - Flanders,
   G.0728.14) and by the research council of KU Leuven (Grant GOA/12/009:
   "STRATEGIES project").
CR Achenbach T.M., 1987, Manual for the youth self-report and profile
   Allen JP, 2011, SCIENCE, V333, P1034, DOI 10.1126/science.1207998
   [Anonymous], KUNST SOCSTAT SOCIOM
   Archambault I, 2013, LEARN INSTR, V23, P1, DOI 10.1016/j.learninstruc.2012.09.003
   Asher S.R., 1990, Peer rejection in childhood
   Bergin C, 2009, EDUC PSYCHOL REV, V21, P141, DOI 10.1007/s10648-009-9104-0
   Berndt TJ, 1999, MERRILL PALMER QUART, V45, P13
   Birch SH, 1998, DEV PSYCHOL, V34, P934, DOI 10.1037/0012-1649.34.5.934
   Bronfenbrenner U., 2006, Theoretical models of human development, P793, DOI DOI 10.1002/9780470147658.CHPSY0114
   Buhs ES, 2005, J SCHOOL PSYCHOL, V43, P407, DOI 10.1016/j.jsp.2005.09.001
   Byrne B. M., 2012, STRUCTURAL EQUATION
   Chang L, 2007, MERRILL PALMER QUART, V53, P603, DOI 10.1353/mpq.2008.0006
   Christenson SL, 2012, HANDBOOK OF RESEARCH ON STUDENT ENGAGEMENT, P1, DOI 10.1007/978-1-4614-2018-7
   Cillessen AHN, 2004, CHILD DEV, V75, P147, DOI 10.1111/j.1467-8624.2004.00660.x
   Cillessen AntoniusH., 2011, Popularity in the peer system
   COIE JD, 1982, DEV PSYCHOL, V18, P557, DOI 10.1037/0012-1649.18.4.557
   De Laet S, 2015, DEV PSYCHOL, V51, P1292, DOI 10.1037/a0039478
   De Laet S, 2014, CHILD DEV, V85, P1647, DOI 10.1111/cdev.12216
   Doumen S, 2009, INFANT CHILD DEV, V18, P502, DOI 10.1002/icd.635
   ECCLES JS, 1993, AM PSYCHOL, V48, P90, DOI 10.1037/0003-066X.48.2.90
   Enders C. K., 2010, APPL MISSING DATA AN, DOI DOI 10.1037/040-3590.18.4.373
   Farmer TW, 2003, DEV PSYCHOL, V39, P992, DOI 10.1037/0012-1649.39.6.992
   Field A., 2013, Sage, DOI DOI 10.1016/B978-012691360-6/50012-4
   Fredricks JA, 2004, REV EDUC RES, V74, P59, DOI 10.3102/00346543074001059
   Furrer C, 2003, J EDUC PSYCHOL, V95, P148, DOI 10.1037/0022-0663.95.1.148
   Galván A, 2011, J APPL DEV PSYCHOL, V32, P346, DOI 10.1016/j.appdev.2011.08.005
   Gifford-Smith ME, 2003, J SCHOOL PSYCHOL, V41, P235, DOI 10.1016/S0022-4405(03)00048-7
   Gregory A, 2014, PSYCHOL SCHOOLS, V51, P143, DOI 10.1002/pits.21741
   Hamre BK, 2001, CHILD DEV, V72, P625, DOI 10.1111/1467-8624.00301
   Hughes JN, 2014, J SCHOOL PSYCHOL, V52, P309, DOI 10.1016/j.jsp.2013.12.004
   Hughes JN, 2001, J SCHOOL PSYCHOL, V39, P289, DOI 10.1016/S0022-4405(01)00074-7
   Institute for Research and Reform in Education I, 1998, MAN EL MIDDL SCH ASS
   Jiang XL, 2005, DEV REV, V25, P1, DOI 10.1016/j.dr.2004.08.008
   Johnson W, 2006, DEV PSYCHOL, V42, P514, DOI 10.1037/0012-1649.42.3.514
   JORESKOG KG, 1970, BIOMETRIKA, V57, P239, DOI 10.2307/2334833
   Juvonen J, 1995, CHILD DEV, V66, P1694, DOI 10.2307/1131904
   Kindermann TA, 2007, CHILD DEV, V78, P1186, DOI 10.1111/j.1467-8624.2007.01060.x
   Kindermann ThomasA., 2009, Handbook of Peer Interactions, Relationships, and Groups, P100
   LaFontana KM, 2010, SOC DEV, V19, P130, DOI 10.1111/j.1467-9507.2008.00522.x
   Lam SF, 2012, J SCHOOL PSYCHOL, V50, P77, DOI 10.1016/j.jsp.2011.07.004
   Li Y, 2012, PSYCHOL ASSESSMENT, V24, P54, DOI 10.1037/a0024481
   Li YB, 2011, DEV PSYCHOL, V47, P233, DOI 10.1037/a0021307
   Martin AJ, 2009, REV EDUC RES, V79, P327, DOI 10.3102/0034654308325583
   Mikami AY, 2011, SCHOOL PSYCHOL REV, V40, P367
   Muthen L. K., 1998, MPLUS USERS GUIDE
   Nurmi JE, 2015, INT J BEHAV DEV, V39, P445, DOI 10.1177/0165025415592514
   Nurmi JE, 2012, EDUC RES REV-NETH, V7, P177, DOI 10.1016/j.edurev.2012.03.001
   Perdue NH, 2009, PSYCHOL SCHOOLS, V46, P1084, DOI 10.1002/pits.20446
   Roorda DL, 2011, REV EDUC RES, V81, P493, DOI 10.3102/0034654311421793
   Rubin K.H., 2006, Handbook of child psychology: Vol. 3. Social, emotional, V6th, P571, DOI DOI 10.1002/9780470147658.CHPSY0310
   Rubin KH, 2015, Handb Child Psychol Dev Sci, V4, P175, DOI [10.1002/9781118963418.childpsy405, DOI 10.1002/9781118963418.CHILDPSY405, 10.1002/9781118963418, DOI 10.1002/9781118963418]
   Ryan AM, 2001, AM EDUC RES J, V38, P437, DOI 10.3102/00028312038002437
   Ryan R.M., 1994, J EARLY ADOLESCENCE, V14, P226, DOI [10.1177/027243169401400207, DOI 10.1177/027243169401400207]
   Schwartz D.A., 2011, Popularity in the peer system, P245
   Schwartz D, 2006, DEV PSYCHOL, V42, P1116, DOI 10.1037/0012-1649.42.6.1116
   SKINNER EA, 1993, J EDUC PSYCHOL, V85, P571, DOI 10.1037/0022-0663.85.4.571
   Skinner E, 2008, J EDUC PSYCHOL, V100, P765, DOI 10.1037/a0012840
   van den Berg YHM, 2015, J EARLY ADOLESCENCE, V35, P1108, DOI 10.1177/0272431614554704
   Verschueren K, 2012, ATTACH HUM DEV, V14, P205, DOI 10.1080/14616734.2012.672260
   Wang MT, 2012, CHILD DEV, V83, P877, DOI 10.1111/j.1467-8624.2012.01745.x
   Wang MT, 2011, J SCHOOL PSYCHOL, V49, P465, DOI 10.1016/j.jsp.2011.04.001
   Wargo Aikins J., 2007, STABILITY CORRELATES
   Wentzel KR, 1998, J EDUC PSYCHOL, V90, P202, DOI 10.1037/0022-0663.90.2.202
   Williams RL, 2000, BIOMETRICS, V56, P645, DOI 10.1111/j.0006-341X.2000.00645.x
NR 64
TC 99
Z9 162
U1 16
U2 136
PU SPRINGER/PLENUM PUBLISHERS
PI NEW YORK
PA 233 SPRING ST, NEW YORK, NY 10013 USA
SN 0047-2891
EI 1573-6601
J9 J YOUTH ADOLESCENCE
JI J. Youth Adolesc.
PD JUN
PY 2016
VL 45
IS 6
SI SI
BP 1192
EP 1207
DI 10.1007/s10964-016-0414-5
PG 16
WC Psychology, Developmental
WE Social Science Citation Index (SSCI)
SC Psychology
GA DL4RA
UT WOS:000375623700010
PM 26759132
OA Green Accepted
DA 2024-07-19
ER

PT J
AU Datu, JAD
   Valdez, JPM
   King, RB
AF Datu, Jesus Alfonso D.
   Valdez, Jana Patricia M.
   King, Ronnel B.
TI Perseverance Counts but Consistency Does Not! Validating the Short Grit
   Scale in a Collectivist Setting
SO CURRENT PSYCHOLOGY
LA English
DT Article
DE Academic engagement; Filipino students; Grit; Subjective well-being
ID SOCIAL GOALS; FACTORIAL INVARIANCE; FIT INDEXES; SELF; CULTURE;
   VALIDITY; STUDENTS; PASSION; SCHOOL
AB The present research aims to validate the Short Grit Scale (Duckworth et al. Journal of Personality Assessment 91:166-174, 2009) among a sample of university (n = 220) and high school students (n = 606) from a collectivist culture (i.e., the Philippines) using both within-network and between-network approaches to construct validation. Our results revealed interesting cross-cultural differences in grit. First, grit was comprised of two distinct dimensions rather than as a hierarchical construct. Only the perseverance of effort dimension loaded onto the higher-order grit factor. Second, perseverance of effort was more salient in predicting key psychological outcomes (i.e., academic engagement and subjective well-being) compared to consistency of interests. This suggests that in collectivist cultures, the perseverance of effort dimension of grit is more relevant compared to the consistency of interest. Theoretical and practical implications are discussed.
C1 [Datu, Jesus Alfonso D.] Univ Hong Kong, Fac Educ, Div Learning Dev & Divers, Pok Fu Lam, Hong Kong, Peoples R China.
   [Valdez, Jana Patricia M.] De La Salle Univ, Manila 1004, Philippines.
   [King, Ronnel B.] Hong Kong Inst Educ, Dept Curriculum & Instruct, Tai Po, Hong Kong, Peoples R China.
C3 University of Hong Kong; De La Salle University; Education University of
   Hong Kong (EdUHK)
RP Datu, JAD (corresponding author), Univ Hong Kong, Fac Educ, Div Learning Dev & Divers, Pok Fu Lam, Hong Kong, Peoples R China.
EM jess.datu@yahoo.com
RI King, Ronnel B/AGZ-0675-2022; Valdez, Jana Patricia
   Millonado/HRC-9854-2023
OI King, Ronnel B/0000-0003-1723-1748; Valdez, Jana Patricia
   Millonado/0000-0002-1237-2237; KING, Ronnel
   Bornasal/0000-0002-0648-8508; Datu, Jesus Alfonso/0000-0002-8790-1113
CR [Anonymous], 2002, INTELLIGENCE, DOI DOI 10.1016/S0160-2896(97)90014-3
   [Anonymous], 2012, STRUCTURAL EQUATION
   Bernardo A.B. I., 2004, WORLD ENGLISH, V23, P17, DOI [DOI 10.1111/J.1467-971X.2004.00332.X, DOI 10.1111/J.1467-971X.2004.00332.X/ABSTRACT, 10.1111/j.1467-971X.2004.00332.x/abstract]
   Cheung GW, 2002, STRUCT EQU MODELING, V9, P233, DOI 10.1207/S15328007SEM0902_5
   Choi I, 2002, PERS SOC PSYCHOL B, V28, P1508, DOI 10.1177/014616702237578
   Church AT, 2012, J RES PERS, V46, P556, DOI 10.1016/j.jrp.2012.06.003
   Datu JAD, 2015, CURR PSYCHOL, V34, P626, DOI 10.1007/s12144-014-9275-9
   Dimitrov DM, 2010, MEAS EVAL COUNS DEV, V43, P121, DOI 10.1177/0748175610373459
   Duckworth AL, 2007, J PERS SOC PSYCHOL, V92, P1087, DOI 10.1037/0022-3514.92.6.1087
   Duckworth AL, 2009, J POSIT PSYCHOL, V4, P540, DOI 10.1080/17439760903157232
   Duckworth AL, 2011, SOC PSYCHOL PERS SCI, V2, P174, DOI 10.1177/1948550610385872
   Duckworth AL, 2009, J PERS ASSESS, V91, P166, DOI 10.1080/00223890802634290
   Eskreis-Winkler L, 2014, FRONT PSYCHOL, V5, DOI 10.3389/fpsyg.2014.00036
   Finney SJ, 2006, QUANT METH EDUC BEHA, P269
   Ganotice FA, 2012, J PSYCHOEDUC ASSESS, V30, P298, DOI 10.1177/0734282911435459
   Heine SJ, 2001, J PERS, V69, P881, DOI 10.1111/1467-6494.696168
   Henrich J, 2010, NATURE, V466, P29, DOI 10.1038/466029a
   Hershberger SL, 1997, STRUCT EQU MODELING, V4, P253, DOI 10.1080/10705519709540075
   Hofstede G., 1980, CULTURAL CONSEQUENCE
   Hu LT, 1999, STRUCT EQU MODELING, V6, P1, DOI 10.1080/10705519909540118
   King RB, 2013, EUR J PSYCHOL EDUC, V28, P1505, DOI 10.1007/s10212-013-0179-0
   King RB, 2012, J PSYCHOEDUC ASSESS, V30, P181, DOI 10.1177/0734282911412542
   King RB, 2012, EDUC PSYCHOL-UK, V32, P749, DOI 10.1080/01443410.2012.730479
   Kleiman EM, 2013, J RES PERS, V47, P539, DOI 10.1016/j.jrp.2013.04.007
   Kuncel NR, 2001, PSYCHOL BULL, V127, P162, DOI 10.1037/0033-2909.127.1.162
   Kwan VSY, 1997, J PERS SOC PSYCHOL, V73, P1038, DOI 10.1037/0022-3514.73.5.1038
   Mackinnon A, 1999, PERS INDIV DIFFER, V27, P405, DOI 10.1016/S0191-8869(98)00251-7
   MARKUS HR, 1991, PSYCHOL REV, V98, P224, DOI 10.1037/0033-295X.98.2.224
   Marsh H.W., 1997, The measurement of physical self-concept: A construct validation approach, P27
   MARSH HW, 1993, RES Q EXERCISE SPORT, V64, P256, DOI 10.1080/02701367.1993.10608810
   Peng KP, 1999, AM PSYCHOL, V54, P741, DOI 10.1037/0003-066X.54.9.741
   Reed J, 2013, J HEALTH PSYCHOL, V18, P612, DOI 10.1177/1359105312451866
   Skinner EA, 2009, EDUC PSYCHOL MEAS, V69, P493, DOI 10.1177/0013164408323233
   Suh EM, 2002, J PERS SOC PSYCHOL, V83, P1378, DOI 10.1037//0022-3514.83.6.1378
   Suh EM., 2011, Korean Journal of Social and Personality Psychology, V25, P96
   Suh EM, 2007, J PERS, V75, P1321, DOI 10.1111/j.1467-6494.2007.00477.x
   Von Culin KR, 2014, J POSIT PSYCHOL, V9, P306, DOI 10.1080/17439760.2014.898320
   Wong N, 2003, J CONSUM RES, V30, P72, DOI 10.1086/374697
   Zhou J, 2014, J DIVERS HIGH EDUC, V7, P177, DOI 10.1037/a0037196
NR 39
TC 169
Z9 203
U1 1
U2 86
PU SPRINGER
PI NEW YORK
PA ONE NEW YORK PLAZA, SUITE 4600, NEW YORK, NY, UNITED STATES
SN 1046-1310
EI 1936-4733
J9 CURR PSYCHOL
JI Curr. Psychol.
PD MAR
PY 2016
VL 35
IS 1
BP 121
EP 130
DI 10.1007/s12144-015-9374-2
PG 10
WC Psychology, Multidisciplinary
WE Social Science Citation Index (SSCI)
SC Psychology
GA DG6YA
UT WOS:000372230800015
DA 2024-07-19
ER

PT J
AU Hospel, V
   Galand, B
AF Hospel, Virginie
   Galand, Benoit
TI Are both classroom autonomy support and structure equally important for
   students' engagement? A multilevel analysis
SO LEARNING AND INSTRUCTION
LA English
DT Article
DE Classroom learning environment; Structure; Autonomy support; Engagement;
   Multilevel analyses
ID SELF-DETERMINATION-THEORY; ACADEMIC ENGAGEMENT; SCHOOL ENGAGEMENT;
   MOTIVATION; TEACHER; CONTEXT; INSTRUCTION; ACHIEVEMENT; PERCEPTIONS;
   MANAGEMENT
AB The current study was carried out within the framework of self-determination theory and aimed to investigate specific, additive and combined effects of teachers' autonomy support and structure on students' engagement. Using multilevel analyses, main effects and interaction of autonomy support and structure provided at the classroom level were tested on behavioral, cognitive and emotional engagement. 744 ninth grade students from 51 classes completed a questionnaire about their engagement during language classes and their perceptions of the teacher's provision of autonomy support and structure. The results highlight the links between classroom context, especially structure, and the three components of engagement. Autonomy support has a complementary role as it was associated with emotional engagement. These results improve our understanding of the relationships between learning environment and engagement and provide more accurate indications to teachers and educators regarding the most effective ways to enhance students' engagement. (C) 2015 Elsevier Ltd. All rights reserved.
C1 [Hospel, Virginie; Galand, Benoit] Catholic Univ Louvain, Psychol Sci Res Inst IPSY, B-1348 Louvain La Neuve, Belgium.
   [Hospel, Virginie] Natl Fund Sci Res FRS FNRS Federat Wallonie Bruxe, Brussels, Belgium.
C3 Universite Catholique Louvain
RP Hospel, V (corresponding author), Catholic Univ Louvain, Psychol Sci Res Inst IPSY, Pl Cardinal Mercier,10 Bte L3-05-01, B-1348 Louvain La Neuve, Belgium.
EM virginie.hospel@uclouvain.be; benoit.galand@uclouvain.be
OI Galand, Benoit/0000-0003-3387-4305
FU National Fund for Scientific Research (F.R.S.-FNRS) of Federation
   Wallonie-Bruxelles
FX The authors wish to thank Noemie Baudoin, Arnaud Marechal, and Sandra
   Robinet for their help in the data collection, and the three anonymous
   reviewers for their helpful comments. This research was supported by a
   grant of the National Fund for Scientific Research (F.R.S.-FNRS) of the
   Federation Wallonie-Bruxelles awarded to the first author.
CR Archambault I, 2009, J ADOLESCENCE, V32, P651, DOI 10.1016/j.adolescence.2008.06.007
   Assor A, 2002, BRIT J EDUC PSYCHOL, V72, P261, DOI 10.1348/000709902158883
   Belmont M., 1988, APA PsycTests, DOI DOI 10.1037/T10488-000
   Cohen J., 1988, STAT POWER ANAL BEHA
   De Fraine B, 2003, BRIT EDUC RES J, V29, P841, DOI 10.1080/0141192032000137330
   Deci EL, 2008, CAN PSYCHOL, V49, P182, DOI 10.1037/a0012801
   Dumay X., 2007, CAHIERS RECHERCHE ED, V60
   Dupont S, 2014, ELECTRON J RES EDUC, V12, P5, DOI 10.14204/ejrep.32.13081
   Federation Wallonie-Bruxelles, 2014, IND ENS 2013
   Fredricks JA, 2004, REV EDUC RES, V74, P59, DOI 10.3102/00346543074001059
   Fredricks JA, 2012, HANDBOOK OF RESEARCH ON STUDENT ENGAGEMENT, P763, DOI 10.1007/978-1-4614-2018-7_37
   Frenzel AC, 2007, LEARN INSTR, V17, P478, DOI 10.1016/j.learninstruc.2007.09.001
   Galand B, 2005, CAN J BEHAV SCI, V37, P138, DOI 10.1037/h0087251
   Galand B., 2006, Revue francaise de pedagogie, V155, P57, DOI [https://doi.org/10.4000/rfp.225, DOI 10.4000/RFP.225]
   Galand B, 2010, INT J ENG EDUC, V26, P523
   Hospel V., 2010, SUMM SCH PREC INT C
   Izard C.E., 1974, DIFFERENTIAL EMOTION
   Jang H, 2010, J EDUC PSYCHOL, V102, P588, DOI 10.1037/a0019682
   Kirschner PA, 2006, EDUC PSYCHOL-US, V41, P75, DOI 10.1207/s15326985ep4102_1
   Klahr D, 2004, PSYCHOL SCI, V15, P661, DOI 10.1111/j.0956-7976.2004.00737.x
   Kunter M, 2007, LEARN INSTR, V17, P494, DOI 10.1016/j.learninstruc.2007.09.002
   Kyriakides L, 2008, SCH EFF SCH IMPROV, V19, P183, DOI 10.1080/09243450802047873
   Ludtke O., 2006, Learning Environments Research, V9, P215, DOI [10.1007/s10984-006-9014-8, DOI 10.1007/S10984-006-9014-8]
   Lüdtke O, 2009, CONTEMP EDUC PSYCHOL, V34, P120, DOI 10.1016/j.cedpsych.2008.12.001
   Marsh HW, 2012, EDUC PSYCHOL-US, V47, P106, DOI 10.1080/00461520.2012.670488
   Nie YY, 2009, CONTEMP EDUC PSYCHOL, V34, P185, DOI 10.1016/j.cedpsych.2009.03.001
   Opdenakker MC, 2001, BRIT EDUC RES J, V27, P407, DOI 10.1080/01411920120071434
   Opdenakker MC, 2014, INTERPERSONAL RELATI, P183
   Pokorny SB, 2001, EVALUATION REV, V25, P567, DOI 10.1177/0193841X0102500504
   Reeve J, 2004, MOTIV EMOTION, V28, P147, DOI 10.1023/B:MOEM.0000032312.95499.6f
   Reeve J., 2002, HDB SELF DETERMINATI, P183
   Reeve J., 2006, HDB CLASSROOM MANAGE, P1346
   Reeve J, 2009, THEORY RES EDUC, V7, P145, DOI 10.1177/1477878509104319
   Reyes MR, 2012, J EDUC PSYCHOL, V104, P700, DOI 10.1037/a0027268
   Sheldon KM, 2006, J PERS SOC PSYCHOL, V91, P331, DOI 10.1037/0022-3514.91.2.331
   Shernoff DJ, 2013, ADV RESPONS ADOL DEV, P1, DOI 10.1007/978-1-4614-7089-2
   Sierens E, 2009, BRIT J EDUC PSYCHOL, V79, P57, DOI 10.1348/000709908X304398
   Skinner E. A., 2009, HDB MOTIVATION SCH, P686
   SKINNER EA, 1993, J EDUC PSYCHOL, V85, P571, DOI 10.1037/0022-0663.85.4.571
   Skinner E, 2008, J EDUC PSYCHOL, V100, P765, DOI 10.1037/a0012840
   SNIJDERS TAB, 1994, SOCIOL METHOD RES, V22, P342, DOI 10.1177/0049124194022003004
   Stroet K, 2013, EDUC RES REV-NETH, V9, P65, DOI 10.1016/j.edurev.2012.11.003
   Tucker CM, 2002, PSYCHOL SCHOOLS, V39, P477, DOI 10.1002/pits.10038
   Vansteenkiste M, 2004, J PERS SOC PSYCHOL, V87, P246, DOI 10.1037/0022-3514.87.2.246
   Vansteenkiste M, 2012, LEARN INSTR, V22, P431, DOI 10.1016/j.learninstruc.2012.04.002
   Vezeau C, 2010, REV SCI EDUC, V36, P445, DOI 10.7202/044485ar
   Wang MT, 2013, LEARN INSTR, V28, P12, DOI 10.1016/j.learninstruc.2013.04.002
   West SG, 2014, HANDBOOK OF RESEARCH METHODS IN SOCIAL AND PERSONALITY PSYCHOLOGY, SECOND EDITION, P49
NR 48
TC 143
Z9 158
U1 13
U2 146
PU PERGAMON-ELSEVIER SCIENCE LTD
PI OXFORD
PA THE BOULEVARD, LANGFORD LANE, KIDLINGTON, OXFORD OX5 1GB, ENGLAND
SN 0959-4752
EI 1873-3263
J9 LEARN INSTR
JI Learn Instr.
PD FEB
PY 2016
VL 41
BP 1
EP 10
DI 10.1016/j.learninstruc.2015.09.001
PG 10
WC Education & Educational Research; Psychology, Educational
WE Social Science Citation Index (SSCI)
SC Education & Educational Research; Psychology
GA CY3WZ
UT WOS:000366341900001
DA 2024-07-19
ER

PT J
AU Wilson, D
   Jones, D
   Bocell, F
   Crawford, J
   Kim, MJ
   Veilleux, N
   Floyd-Smith, T
   Bates, R
   Plett, M
AF Wilson, Denise
   Jones, Diane
   Bocell, Fraser
   Crawford, Joy
   Kim, Mee Joo
   Veilleux, Nanette
   Floyd-Smith, Tamara
   Bates, Rebecca
   Plett, Melani
TI Belonging and Academic Engagement Among Undergraduate STEM Students: A
   Multi-institutional Study
SO RESEARCH IN HIGHER EDUCATION
LA English
DT Article
DE STEM; Belonging; Engagement; Self-efficacy
ID PSYCHOLOGICAL SENSE; SELF-EFFICACY; COLLEGE CLASSROOM; INVOLVEMENT;
   PARTICIPATION; TRANSITION; MULTIYEAR; COMMUNITY; VALIDITY; OUTCOMES
AB This study examined the links between multiple levels of belonging and forms of behavioral and emotional engagement among STEM undergraduates in five geographically and culturally distinct institutions in the United States. Data were gathered from a survey specifically designed to capture the links between these key elements of the undergraduate experience. Results from over 1500 student participants in the survey clearly supported the importance of belonging for behavioral and emotional engagement in STEM courses when measured in the context of the classroom. The most consistent and significant links among models for the five participating institutions occurred between belonging at the class level and positive emotional engagement, while the least frequent and least consistent occurred between belonging to the university and all forms of engagement. Patterns of association to engagement were also similar for belonging and self-efficacy. The results of this study confirm the importance of belonging in the STEM classroom context and provide additional insights into the concurrent importance of self-efficacy in supporting student engagement. These results also demonstrate that belonging is a distinct attribute related to engagement and is not simply reducible to feelings of self-efficacy.
C1 [Wilson, Denise] Univ Washington, Dept Elect Engn, Seattle, WA 98195 USA.
   [Jones, Diane; Bocell, Fraser; Crawford, Joy; Kim, Mee Joo] Univ Washington, Coll Educ, Seattle, WA 98195 USA.
   [Veilleux, Nanette] Dept Math Stat & Comp Sci, Boston, MA 02115 USA.
   [Floyd-Smith, Tamara] Tuskegee Univ, Dept Chem Engn, Tuskegee, AL 36088 USA.
   [Bates, Rebecca] Minnesota State Univ, Dept Comp Sci, Mankato, MN 56001 USA.
   [Plett, Melani] Seattle Pacific Univ, Sch Engn, Seattle, WA 98119 USA.
C3 University of Washington; University of Washington Seattle; University
   of Washington; University of Washington Seattle; Tuskegee University;
   Minnesota State Colleges & Universities; Minnesota State University
   Mankato; Seattle Pacific University
RP Wilson, D (corresponding author), Univ Washington, Dept Elect Engn, Seattle, WA 98195 USA.
EM denisew@u.washington.edu
OI Kim, Mee Joo/0000-0002-2773-9011; Bocell, Fraser/0000-0002-2943-2662
FU National Science Foundation [DRL-0909817, 0910143, 0909659, 0909900,
   0909850]; Direct For Education and Human Resources; Division Of Research
   On Learning [0910143, 0909900] Funding Source: National Science
   Foundation; Division Of Research On Learning; Direct For Education and
   Human Resources [0909659, 0909850] Funding Source: National Science
   Foundation
FX The authors would like to gratefully acknowledge the National Science
   Foundation for their support of this work under the REESE program (Grant
   numbers DRL-0909817, 0910143, 0909659, 0909900, and 0909850). Any
   opinions, findings, and conclusions or recommendations expressed in this
   material are those of the author(s) and do not necessarily reflect the
   views of the National Science Foundation.
CR Anderson-Butcher D, 2002, EDUC PSYCHOL MEAS, V62, P857, DOI 10.1177/001316402236882
   [Anonymous], 2010, The Carnegie classification of institutions of higher education
   [Anonymous], 2005, COLL AFFECTS STUDENT
   [Anonymous], 2010, 2010 AM SOC ENG ED A
   ASTIN AW, 1984, J COLL STUDENT DEV, V25, P297
   Bandura A., 1997, SELF EFFICACY EXERCI
   BAUMEISTER RF, 1995, PSYCHOL BULL, V117, P497, DOI 10.1037/0033-2909.117.3.497
   BOLLEN KA, 1990, SOC FORCES, V69, P479, DOI 10.2307/2579670
   Brainard S. G., 1998, Journal of Engineering Education, V87, P369, DOI [DOI 10.1002/J.2168-9830.1998.TB00367.X, 10.1109/FIE.1997.644826, DOI 10.1002/J.21689830.1998.TB00367.X]
   Carini RM, 2006, RES HIGH EDUC, V47, P1, DOI 10.1007/s11162-005-8150-9
   Cheryan S, 2009, J PERS SOC PSYCHOL, V97, P1045, DOI 10.1037/a0016239
   Chief Information Officers Council, 2010, NET GEN GUID PREP CH
   Connell J. P., 1991, MINN SYM CHILD PSYCH, V23, P43
   DeNeui D., 2003, COLL STUD J, V37, P224
   Fantz TD, 2011, J ENG EDUC, V100, P604, DOI 10.1002/j.2168-9830.2011.tb00028.x
   Fredricks JA, 2004, REV EDUC RES, V74, P59, DOI 10.3102/00346543074001059
   Freeman TM, 2007, J EXP EDUC, V75, P203, DOI 10.3200/JEXE.75.3.203-220
   Gasiewski JA, 2012, RES HIGH EDUC, V53, P229, DOI 10.1007/s11162-011-9247-y
   Gellin A, 2003, J COLL STUDENT DEV, V44, P746, DOI 10.1353/csd.2003.0066
   Getz M., 2010, OXFORD HDB SPORTS EC, V1
   Good C, 2012, J PERS SOC PSYCHOL, V102, P700, DOI 10.1037/a0026659
   GOODENOW C, 1993, PSYCHOL SCHOOLS, V30, P79, DOI 10.1002/1520-6807(199301)30:1<79::AID-PITS2310300113>3.0.CO;2-X
   Handelsman MM, 2005, J EDUC RES, V98, P184, DOI 10.3200/JOER.98.3.184-192
   Hausmann LRM, 2007, RES HIGH EDUC, V48, P803, DOI 10.1007/s11162-007-9052-9
   Hughes R., 2003, ASSESSMENT UPDATE, V15, P1
   Hurtado S, 2007, RES HIGH EDUC, V48, P841, DOI 10.1007/s11162-007-9051-x
   Johnson D.R., 2011, Journal of Women and Minorities in Science and Engineering, V17, P209, DOI [10.1615/JWomenMinorScienEng.2011002843, DOI 10.1615/JWOMENMINORSCIENENG.2011002843]
   Jordan KL, 2012, ASEE ANNU CONF EXPO
   Kinzie J., 2008, New Directions for Teaching and Learning, V115, P21, DOI [10.1002/tl.323, DOI 10.1002/TL.323]
   Kuh G.D., 2006, NATL POSTSECONDARY E
   Kuh GD, 2008, J HIGH EDUC-UK, V79, P540, DOI 10.1353/jhe.0.0019
   Laird T.E., 2008, New Directions for Teaching and Learning, V115, P85, DOI [10.1002/tl.327, DOI 10.1002/TL.327]
   Locks AM, 2008, REV HIGH EDUC, V31, P257
   Lounsbury J.W., 1995, COLL STUD J, V29, P270
   Lounsbury JW, 1996, J COMMUNITY PSYCHOL, V24, P381, DOI 10.1002/(SICI)1520-6629(199610)24:4<381::AID-JCOP7>3.0.CO;2-X
   Magolda M., 1993, What matters in college?: Four critical years revisited, V22, DOI 10.2307/1176821
   Magolda MBB., 1993, EDUC RES-UK, V22, P32, DOI DOI 10.2307/1176821
   Marra RM, 2012, J ENG EDUC, V101, P6, DOI 10.1002/j.2168-9830.2012.tb00039.x
   Marra RM, 2009, J ENG EDUC, V98, P27, DOI 10.1002/j.2168-9830.2009.tb01003.x
   Maslow A. H., 1968, PSYCHOL BEING
   MCCARTHY ME, 1990, J COLL STUDENT DEV, V31, P211
   Miserandino M, 1996, J EDUC PSYCHOL, V88, P203, DOI 10.1037/0022-0663.88.2.203
   Museus SD, 2011, REV HIGH EDUC, V34, P231
   O'Brien LT, 2011, CULT DIVERS ETHN MIN, V17, P406, DOI 10.1037/a0025436
   Ostrove JM, 2007, REV HIGH EDUC, V30, P363
   Pajares F, 1996, REV EDUC RES, V66, P543, DOI 10.3102/00346543066004543
   Pajares F., 2002, OVERVIEW SOCIAL COGN
   Pike GR, 2001, RES HIGH EDUC, V42, P429, DOI 10.1023/A:1011054825704
   PINTRICH PR, 1990, J EDUC PSYCHOL, V82, P33, DOI 10.1037/0022-0663.82.1.33
   PINTRICH PR, 1993, EDUC PSYCHOL MEAS, V53, P801, DOI 10.1177/0013164493053003024
   Ponton M.K., 2001, J ENG EDUC, V90, P247, DOI DOI 10.1002/J.2168-9830.2001.TB00599.X
   Rocca KA, 2010, COMMUN EDUC, V59, P185, DOI 10.1080/03634520903505936
   Sansone C, 2005, LEARN INSTR, V15, P507, DOI 10.1016/j.learninstruc.2005.07.015
   Stevens J.P., 2009, Applied multivariate statistics for the social sciences, V5th
   Tabachnik BG., 2012, Using Multivariate Statistics, V6th
   TINTO V, 1975, REV EDUC RES, V45, P89, DOI 10.3102/00346543045001089
   Walton GM, 2012, J PERS SOC PSYCHOL, V102, P513, DOI 10.1037/a0025731
   Walton GM, 2011, SCIENCE, V331, P1447, DOI 10.1126/science.1198364
   Wolf-Wendel L, 2009, J COLL STUDENT DEV, V50, P407, DOI 10.1353/csd.0.0077
   Zumbrunn S, 2014, INSTR SCI, V42, P661, DOI 10.1007/s11251-014-9310-0
NR 60
TC 137
Z9 216
U1 4
U2 87
PU SPRINGER
PI NEW YORK
PA ONE NEW YORK PLAZA, SUITE 4600, NEW YORK, NY, UNITED STATES
SN 0361-0365
EI 1573-188X
J9 RES HIGH EDUC
JI Res. High. Educ.
PD NOV
PY 2015
VL 56
IS 7
BP 750
EP 776
DI 10.1007/s11162-015-9367-x
PG 27
WC Education & Educational Research
WE Social Science Citation Index (SSCI)
SC Education & Educational Research
GA CU1CE
UT WOS:000363256000005
DA 2024-07-19
ER

PT J
AU Dogan, U
AF Dogan, Ugur
TI Student Engagement, Academic Self-efficacy, and Academic Motivation as
   Predictors of Academic Performance
SO ANTHROPOLOGIST
LA English
DT Article
DE Academic Performance; Student Engagement; Academic Self-efficacy;
   Academic Motivation
ID REGULATED LEARNING-STRATEGIES; HIGH-SCHOOL; ADOLESCENTS PERCEPTIONS;
   EMOTIONAL INTELLIGENCE; ACHIEVEMENT; BELIEFS; ENVIRONMENT; OUTCOMES;
   GOALS; PARTICIPATION
AB The research described in this paper aimed to evaluate the extent to which academic performance is affected by student engagement (students' involvement in school activities and commitment to the school's mission and rules), academic self-efficacy (the students' sense of their own capabilities), and academic motivation (the students' desire to increase their academic performance). The results of the study, which was conducted with the participation of 578 middle and high school students, suggest that cognitive engagement, one of the sub-dimensions of school engagement, predicts academic performance; however, emotional and behavioral engagement does not predict academic performance. A sense of academic self-efficacy and academic motivation, however, do predict academic performance. Moreover, the sense of self-capability and related motivations of students, as well as the sense of the purpose for their learning are significant variables affecting their academic success.
C1 Mugla Sitki Kocman Univ, Fac Educ, Dept Guidance & Psychol Counselling, Mugla, Turkey.
C3 Mugla Sitki Kocman University
RP Dogan, U (corresponding author), Mugla Sitki Kocman Univ, Fac Educ, Dept Guidance & Psychol Counselling, Mugla, Turkey.
EM ugurdogan@mu.edu.tr
RI DOĞAN, Uğur/ABA-6905-2022
OI DOĞAN, Uğur/0000-0001-7603-6470
CR Adeyemo DA, 2007, PSYCHOL DEV SOC, V19, P199, DOI 10.1177/097133360701900204
   Amrai K, 2011, PROCD SOC BEHV, V15, P399, DOI 10.1016/j.sbspro.2011.03.111
   [Anonymous], 2012, STUDENT ENGAGEMENT M
   [Anonymous], 2005, COLL AFFECTS STUDENT
   [Anonymous], THESIS INDIANA U PEN
   [Anonymous], THESIS WALDEN U US
   [Anonymous], THESIS U CALIFORNIA
   [Anonymous], THESIS SE LOUISIANA
   [Anonymous], CLASSROOM WHY SCH RE
   [Anonymous], THESIS JOHNSON WALES
   [Anonymous], 2006, SELF
   [Anonymous], 1993, School engagement and students at risk
   Bakhtiarvand F, 2011, PROCD SOC BEHV, V28, DOI 10.1016/j.sbspro.2011.11.093
   BANDURA A, 1977, PSYCHOL REV, V84, P191, DOI 10.1037/0033-295X.84.2.191
   Bozanoglu I., 2004, Ankara University, Journal of Faculty of Educational Sciences, V37, P83
   BROWN SD, 1989, J VOCAT BEHAV, V35, P64, DOI 10.1016/0001-8791(89)90048-1
   Carroll A, 2009, J ADOLESCENCE, V32, P797, DOI 10.1016/j.adolescence.2008.10.009
   Celikkaleli O., 2006, EGIT ARAST, V25, P62
   Chemers MM, 2001, J EDUC PSYCHOL, V93, P55, DOI 10.1037//0022-0663.93.1.55
   CONNELL JP, 1994, CHILD DEV, V65, P493, DOI 10.1111/j.1467-8624.1994.tb00765.x
   Croninger RG, 2001, TEACH COLL REC, V103, P548, DOI 10.1111/0161-4681.00127
   Dogan U., 2014, Bartin University Journal of Faculty of Education, V3, P309
   Domyei Zoltan., 2000, British Journal of Education Psychology, V70, P519
   ECCLES JS, 1993, AM PSYCHOL, V48, P90, DOI 10.1037/0003-066X.48.2.90
   Feldman DB, 2015, LEARN INDIVID DIFFER, V37, P210, DOI 10.1016/j.lindif.2014.11.022
   Field A, 2018, Discovering Statistics Using IBM SPSS Statistics, Vfifth
   Frey A, 2009, CHILD PSYCHIAT HUM D, V40, P1, DOI 10.1007/s10578-008-0105-x
   Galla BM, 2014, J SCHOOL PSYCHOL, V52, P295, DOI 10.1016/j.jsp.2014.04.001
   Goodenow C., 1993, The Journal of Early Adolescence, V13, P21, DOI [DOI 10.1177/0272431693013001002, 10.1177/0272431693013001002, https://doi.org/10.1177/0272431693013001002]
   Gore PA, 2006, J CAREER ASSESSMENT, V14, P92, DOI 10.1177/1069072705281367
   Guay F, 2010, LEARN INDIVID DIFFER, V20, P644, DOI 10.1016/j.lindif.2010.08.001
   Hampton NZ, 2003, J SCHOOL PSYCHOL, V41, P101, DOI 10.1016/S0022-4405(03)00028-1
   Lee NC, 2012, TRENDS NEUROSCI EDUC, V1, P43, DOI 10.1016/j.tine.2012.07.001
   Lee VE, 1997, SOCIOL EDUC, V70, P128, DOI 10.2307/2673160
   LENT RW, 1986, J COUNS PSYCHOL, V33, P265, DOI 10.1037/0022-0167.33.3.265
   Liem AD, 2008, CONTEMP EDUC PSYCHOL, V33, P486, DOI 10.1016/j.cedpsych.2007.08.001
   Majer JM, 2009, J DIVERS HIGH EDUC, V2, P243, DOI 10.1037/a0017852
   McIlroy D, 2015, LEARN INDIVID DIFFER, V38, P1, DOI 10.1016/j.lindif.2015.01.004
   MONE MA, 1995, EDUC PSYCHOL MEAS, V55, P716, DOI 10.1177/0013164495055005002
   Motlagh SE, 2011, PROCD SOC BEHV, V15, P765, DOI 10.1016/j.sbspro.2011.03.180
   MOUNTS NS, 1995, DEV PSYCHOL, V31, P915, DOI 10.1037/0012-1649.31.6.915
   MULTON KD, 1991, J COUNS PSYCHOL, V38, P30, DOI 10.1037/0022-0167.38.1.30
   Muris P, 2001, J PSYCHOPATHOL BEHAV, V23, P145, DOI 10.1023/A:1010961119608
   Önder I, 2014, LEARN INDIVID DIFFER, V32, P184, DOI 10.1016/j.lindif.2014.02.003
   Pajares F, 1996, PSYCHOL SCHOOLS, V33, P163, DOI 10.1002/(SICI)1520-6807(199604)33:2<163::AID-PITS10>3.0.CO;2-C
   Patrick H, 2007, J EDUC PSYCHOL, V99, P83, DOI 10.1037/0022-0663.99.1.83
   Skinner EA, 2009, EDUC PSYCHOL MEAS, V69, P493, DOI 10.1177/0013164408323233
   Soufi S, 2014, PROCD SOC BEHV, V114, P26, DOI 10.1016/j.sbspro.2013.12.651
   Thijs J, 2008, J EDUC PSYCHOL, V100, P754, DOI 10.1037/a0013155
   Tinto Vincent, 1993, LEAVING COLL RETHINK, V2nd
   Tucker CM, 2002, PSYCHOL SCHOOLS, V39, P477, DOI 10.1002/pits.10038
   Turner JC, 2002, J EDUC PSYCHOL, V94, P88, DOI 10.1037//0022-0663.94.1.88
   VOELKL KE, 1995, J EXP EDUC, V63, P127, DOI 10.1080/00220973.1995.9943817
   Walker CO, 2009, J EDUC RES, V102, P463, DOI 10.3200/JOER.102.6.463-472
   Wang CW, 2015, ROEPER REV, V37, P63, DOI 10.1080/02783193.2015.1008660
   Wang MT, 2015, LEARN INSTR, V36, P57, DOI 10.1016/j.learninstruc.2014.11.004
   Wang MT, 2010, AM EDUC RES J, V47, P633, DOI 10.3102/0002831209361209
   Wentzel KR, 2003, THEOR PRACT, V42, P319, DOI 10.1207/s15430421tip4204_9
   WOOD RE, 1987, EDUC PSYCHOL MEAS, V47, P1013, DOI 10.1177/0013164487474017
   Wormington SV, 2012, LEARN INDIVID DIFFER, V22, P429, DOI 10.1016/j.lindif.2012.03.004
   Yazici H, 2011, PROCD SOC BEHV, V15, P2319, DOI 10.1016/j.sbspro.2011.04.100
   Yusuf M, 2011, PROCD SOC BEHV, V15, P2623, DOI 10.1016/j.sbspro.2011.04.158
   ZIMMERMAN BJ, 1994, AM EDUC RES J, V31, P845, DOI 10.3102/00028312031004845
   ZIMMERMAN BJ, 1992, AM EDUC RES J, V29, P663, DOI 10.3102/00028312029003663
NR 64
TC 102
Z9 132
U1 33
U2 287
PU KAMLA-RAJ ENTERPRISES
PI GURUGRAM
PA C210, NIRVANA COURTYARD SOUTH CITY 2, GURUGRAM, HARYANA 122 018, INDIA
SN 0972-0073
J9 ANTHROPOLOGIST
JI Anthropologist
PD JUN
PY 2015
VL 20
IS 3
BP 553
EP 561
DI 10.1080/09720073.2015.11891759
PG 9
WC Anthropology; Multidisciplinary Sciences; Social Sciences,
   Interdisciplinary
WE Science Citation Index Expanded (SCI-EXPANDED); Social Science Citation Index (SSCI)
SC Anthropology; Science & Technology - Other Topics; Social Sciences -
   Other Topics
GA CO6PJ
UT WOS:000359278300021
DA 2024-07-19
ER

PT J
AU Kalar, B
   Antoncic, B
AF Kalar, Barbara
   Antoncic, Bostjan
TI The entrepreneurial university, academic activities and technology and
   knowledge transfer in four European countries
SO TECHNOVATION
LA English
DT Article
DE Entrepreneurial university; Technology and knowledge transfer;
   Entrepreneurially oriented university department; Entrepreneurial
   academic activities; Traditional academic activities; Cross-cultural
   study
ID TESTING MEASUREMENT INVARIANCE; INDUSTRY KNOWLEDGE; WORK-ENVIRONMENT;
   COMMERCIALIZATION; SCIENTISTS; ORIENTATION; PERFORMANCE; INVENTION;
   SCIENCE; IMPACT
AB This paper aims to provide an insight into academics' perceptions of an entrepreneurial university. In spite of all the initiatives, environmental changes and desire to create entrepreneurial universities, there is limited research on how the entrepreneurial orientation within a university may influence academics' engagement in different activities. Based on analyzing academics' survey responses at four European universities (University of Amsterdam, University of Antwerp, University of Ljubljana and the University of Oxford), our findings indicate that more academics in the natural sciences perceive their university department as being highly entrepreneurially oriented than their counterparts in the social sciences. The results also reveal that perceiving a university department as having a high or low entrepreneurial orientation may have a significant effect on whether an academic would engage in some activities that are more entrepreneurial in nature, but a negligible effect on whether an academic would engage in more traditional activities. Further, academics perceiving their university department as being highly entrepreneurially oriented are less likely to believe that engagement in technology and knowledge transfer can be harmful to academic science. At the end, the implications, limitations and future research areas are discussed. (C) 2014 Elsevier Ltd. All rights reserved.
C1 [Kalar, Barbara; Antoncic, Bostjan] Univ Ljubljana, Fac Econ, Ljubljana, Slovenia.
C3 University of Ljubljana
RP Antoncic, B (corresponding author), Univ Ljubljana, Fac Econ, Ljubljana, Slovenia.
EM barbara.kalar@gmail.com; b.antoncic@gmail.com
RI Kalar, Barbara/JGL-9139-2023; Antoncic, Bostjan/H-4223-2011
OI Antoncic, Bostjan/0000-0003-1030-6567
CR Abreu M, 2013, RES POLICY, V42, P408, DOI 10.1016/j.respol.2012.10.005
   Agrawal A, 2001, INT J MANAG REV, V3, P285, DOI 10.1111/1468-2370.00069
   Amabile TM, 1996, ACAD MANAGE J, V39, P1154, DOI 10.5465/256995
   [Anonymous], 2011, SUCCESS FACTORS DEV
   [Anonymous], 2008, Designing effective web surveys
   Antoncic B, 2001, J BUS VENTURING, V16, P495, DOI 10.1016/S0883-9026(99)00054-3
   Antoncic B., 2002, EC BUS REV, V4, P25
   Arvanitis S., 2008, RES POLICY, V37, P1865, DOI DOI 10.1016/J.RESPOL.2008.07.005
   ARWU, 2014, AC RANK WORLD U 2012
   Audretsch D. B., 2012, J TECHNOL TRANSFER, P1
   Bekkers R, 2008, RES POLICY, V37, P1837, DOI 10.1016/j.respol.2008.07.007
   Bentler P.M., 2006, EQS 6 1 WINDOWS
   BRISLIN RW, 1976, INT J PSYCHOL, V11, P215, DOI 10.1080/00207597608247359
   BYRNE BM, 1989, PSYCHOL BULL, V105, P456, DOI 10.1037/0033-2909.105.3.456
   Caldera A, 2010, RES POLICY, V39, P1160, DOI 10.1016/j.respol.2010.05.016
   Chen FF, 2005, STRUCT EQU MODELING, V12, P471, DOI 10.1080/10705510701301834
   Clark B.R., 2001, HIGHER EDUC MANAGE, V13, P9
   Cohen WM, 2002, MANAGE SCI, V48, P1, DOI 10.1287/mnsc.48.1.1.14273
   CRONBACH LJ, 1951, PSYCHOMETRIKA, V16, P297, DOI [10.1007/BF02310555, DOI 10.1007/BF02310555]
   D'Este P, 2007, RES POLICY, V36, P1295, DOI 10.1016/j.respol.2007.05.002
   Davies J.L., 2001, Higher Education Management, V12, P25
   Di Gregorio D, 2003, RES POLICY, V32, P209, DOI 10.1016/S0048-7333(02)00097-5
   Dillman D.A., 2007, MAIL INTERNET SURVEY
   Etzkowitz H, 2003, RES POLICY, V32, P109, DOI 10.1016/S0048-7333(02)00009-4
   EU-2008/416/EC, 2008, COMM REC MAN INT PRO, VC, P1329
   European Commission, 2007, KNOWL TRANSF RES I I
   European Commission, 2003, 3 EUR COMM
   Field A., 2013, DISCOVERING STAT USI
   Gascoigne T., 2005, CHASS OCCASIONAL PAP, V1
   Geuna A, 2009, MINERVA, V47, P93, DOI 10.1007/s11024-009-9118-2
   Grimaldi R, 2011, RES POLICY, V40, P1045, DOI 10.1016/j.respol.2011.04.005
   Guerrero M., 2014, Journal of Technology Transfer, V39, P415
   Hair JF, 2010, Multivariate data analysis
   Hunter EM, 2011, RES POLICY, V40, P1226, DOI 10.1016/j.respol.2011.05.024
   Jain S., 2009, RES POLICY, V38, P922, DOI DOI 10.1016/J.RESP0L.2009.02.007
   JAMES LA, 1989, J APPL PSYCHOL, V74, P739, DOI 10.1037/0021-9010.74.5.739
   Kirby DA, 2011, CAN J ADM SCI, V28, P302, DOI 10.1002/CJAS.220
   Krabel S, 2009, RES POLICY, V38, P947, DOI 10.1016/j.respol.2009.02.005
   Lam A, 2010, SOC STUD SCI, V40, P307, DOI 10.1177/0306312709349963
   Landry R., 2010, Research Policy, V39, P1387, DOI [DOI 10.1016/J.RESPOL.2010.08.003, DOI 10.1016/J.RESP0L.2010.08.003]
   Lee YS, 1996, RES POLICY, V25, P843, DOI 10.1016/0048-7333(95)00857-8
   Lockett A, 2003, SMALL BUS ECON, V20, P185, DOI 10.1023/A:1022220216972
   Martinelli A, 2008, J TECHNOL TRANSFER, V33, P259, DOI 10.1007/s10961-007-9031-5
   Milfont TL, 2010, INT J PSYCHOL RES, V3, P111
   Nelles J, 2011, CAN J ADM SCI, V28, P341, DOI 10.1002/CJAS.186
   O'Shea RP, 2005, RES POLICY, V34, P994, DOI 10.1016/j.respol.2005.05.011
   Perkmann M, 2008, RES POLICY, V37, P1884, DOI 10.1016/j.respol.2008.07.009
   Petruzzelli AM, 2011, TECHNOVATION, V31, P309, DOI 10.1016/j.technovation.2011.01.008
   Philpott K, 2011, TECHNOVATION, V31, P161, DOI 10.1016/j.technovation.2010.12.003
   Ponomariov B, 2008, J TECHNOL TRANSFER, V33, P301, DOI 10.1007/s10961-007-9029-z
   Prodan I., 2007, THESIS U LJUBLJANA L
   Prodan I, 2010, TECHNOVATION, V30, P332, DOI 10.1016/j.technovation.2010.02.002
   Rasmussen E, 2006, TECHNOVATION, V26, P518, DOI 10.1016/j.technovation.2004.11.005
   Rasmussen E, 2008, TECHNOVATION, V28, P506, DOI 10.1016/j.technovation.2007.12.002
   Rothaermel FT, 2007, IND CORP CHANGE, V16, P691, DOI 10.1093/icc/dtm023
   Santoro MD, 2006, IEEE T ENG MANAGE, V53, P495, DOI 10.1109/TEM.2006.883707
   Schartinger Doris., 2001, J TECHNOL TRANSFER, V26, P255, DOI [DOI 10.1023/A:1011110207885, 10.1023/A, 10.1023/A:1011110207885]
   SEKARAN U, 1983, J INT BUS STUD, V14, P61, DOI 10.1057/palgrave.jibs.8490519
   Shane S, 2004, NEW HORIZ ENTREP, P1
   Shook CL, 2004, STRATEGIC MANAGE J, V25, P397, DOI 10.1002/smj.385
   Siegel DS, 2004, J ENG TECHNOL MANAGE, V21, P115, DOI 10.1016/j.jengtecman.2003.12.006
   SINGH J, 1995, J INT BUS STUD, V26, P597, DOI 10.1057/palgrave.jibs.8490188
   Tijssen RJW, 2006, RES POLICY, V35, P1569, DOI 10.1016/j.respol.2006.09.025
   Todorovic ZW, 2011, TECHNOVATION, V31, P128, DOI 10.1016/j.technovation.2010.10.009
   University of Amsterdam, 2013, MISS ID
   University of Antwerp, 2013, U ANTW GLANC
   University of Oxford, 2013, INTR OXF
   University of Oxford, 2014, STAFF FIG
   Vandenberg RJ, 2000, ORGAN RES METHODS, V3, P4, DOI 10.1177/109442810031002
   Wright M., 2012, J TECHNOLOGY TRANSFE, P1
NR 70
TC 120
Z9 141
U1 3
U2 173
PU ELSEVIER
PI AMSTERDAM
PA RADARWEG 29, 1043 NX AMSTERDAM, NETHERLANDS
SN 0166-4972
EI 1879-2383
J9 TECHNOVATION
JI Technovation
PD FEB-MAR
PY 2015
VL 36-37
BP 1
EP 11
DI 10.1016/j.technovation.2014.11.002
PG 11
WC Engineering, Industrial; Management; Operations Research & Management
   Science
WE Science Citation Index Expanded (SCI-EXPANDED); Social Science Citation Index (SSCI)
SC Engineering; Business & Economics; Operations Research & Management
   Science
GA CA2OM
UT WOS:000348747500001
DA 2024-07-19
ER

PT J
AU Rimm-Kaufman, SE
   Baroody, AE
   Larsen, RAA
   Curby, TW
   Abry, T
AF Rimm-Kaufman, Sara E.
   Baroody, Alison E.
   Larsen, Ross A. A.
   Curby, Timothy W.
   Abry, Tashia
TI To What Extent Do Teacher-Student Interaction Quality and Student Gender
   Contribute to Fifth Graders' Engagement in Mathematics Learning?
SO JOURNAL OF EDUCATIONAL PSYCHOLOGY
LA English
DT Article
DE engagement; teacher-student interactions; mathematics; classrooms; fifth
   grade
ID CLASSROOM EMOTIONAL CLIMATE; ACADEMIC ENGAGEMENT; SCHOOL ENGAGEMENT;
   BEHAVIORAL ENGAGEMENT; ELEMENTARY-SCHOOL; SELF-REGULATION; ACHIEVEMENT;
   KINDERGARTEN; RATINGS; MIDDLE
AB This study examines concurrent teacher-student interaction quality and 5th graders' (n = 387) engagement in mathematics classrooms (n = 63) and considers how teacher-student interaction quality relates to engagement differently for boys and girls. Three approaches were used to measure student engagement in mathematics: Research assistants observed engaged behavior, teachers reported on students' engagement, and students completed questionnaires. Engagement data were conducted 3 times per year concurrent with measures of teacher-student interaction quality. Results showed small but statistically significant associations among the 3 methods. Results of multilevel models showed only 1 significant finding linking quality of teacher-student interactions to observed or teacher-reported behavioral engagement; higher classroom organization related to higher levels of observed behavioral engagement. However, the multilevel models produced a rich set of findings for student-reported engagement. Students in classrooms with higher emotional support reported higher cognitive, emotional, and social engagement. Students in classrooms higher in classroom organization reported more cognitive, emotional, and social engagement. Interaction effects (Gender X Teacher-student interaction quality) were present for student-reported engagement outcomes but not in observed or teacher-reported engagement. Boys (but not girls) in classrooms with higher observed classroom organization reported more cognitive and emotional engagement. In classrooms with higher instructional support, boys reported higher but girls reported lower social engagement. The discussion explores implications of varied approaches to measuring engagement, interprets teacher-student interaction quality and gender findings, and considers the usefulness of student report in understanding students' math experiences.
C1 [Rimm-Kaufman, Sara E.] Univ Virginia, Curry Sch Educ, Charlottesville, VA 22904 USA.
   [Rimm-Kaufman, Sara E.] Univ Virginia, Ctr Adv Study Teaching & Learning, Charlottesville, VA 22904 USA.
   [Baroody, Alison E.] San Francisco State Univ, Dept Child & Adolescent Dev, San Francisco, CA USA.
   [Larsen, Ross A. A.] Virginia Commonwealth Univ, Dept Fdn Educ, Richmond, VA 23284 USA.
   [Curby, Timothy W.] George Mason Univ, Dept Appl Dev Psychol, Fairfax, VA 22030 USA.
   [Abry, Tashia] Arizona State Univ, T Denny Sanford Sch Social & Family Dynam, Tempe, AZ 85287 USA.
C3 University of Virginia; University of Virginia; California State
   University System; San Francisco State University; Virginia Commonwealth
   University; George Mason University; Arizona State University; Arizona
   State University-Tempe
RP Rimm-Kaufman, SE (corresponding author), Univ Virginia, Curry Sch Educ, Ruffner Hall,Emmet St South, Charlottesville, VA 22904 USA.
EM serk@virginia.edu
OI Curby, Timothy/0000-0001-8289-1748; Rimm-Kaufman,
   Sara/0000-0002-1354-8249
CR [Anonymous], 2001, ADDING IT HELPING CH
   [Anonymous], 2005, How students learn: history, mathematics, and science in the classroom
   [Anonymous], 2000, CURR EV STAND SCH MA
   Avant TS, 2011, DEV PSYCHOL, V47, P1711, DOI 10.1037/a0024021
   Belsky J, 2005, ELEM SCHOOL J, V105, P305
   Bodovski K, 2007, ELEM SCHOOL J, V108, P115, DOI 10.1086/525550
   Bohn CM, 2004, ELEM SCHOOL J, V104, P269, DOI 10.1086/499753
   Borman GD, 2004, ELEM SCHOOL J, V104, P177, DOI 10.1086/499748
   Bronson MB, 2000, SELF-REGULATION IN EARLY CHILDHOOD, P1
   Brophy J., 1986, HDB RES TEACHING, V3rd
   Brophy J.E., 1983, The Elementary School Journal, V83, P264, DOI DOI 10.1086/461318
   Cameron CE, 2005, J SCHOOL PSYCHOL, V43, P61, DOI 10.1016/j.jsp.2004.12.002
   Christenson SL, 2012, HANDBOOK OF RESEARCH ON STUDENT ENGAGEMENT, P813, DOI 10.1007/978-1-4614-2018-7
   Common Core State Standards Initiative, 2014, MATH STAND
   Connell J. P., 1991, MINN SYM CHILD PSYCH, V23, P43
   Crosnoe R, 2010, J EDUC PSYCHOL, V102, P407, DOI 10.1037/a0017762
   Curby TW, 2013, J SCHOOL PSYCHOL, V51, P557, DOI 10.1016/j.jsp.2013.06.001
   Decker DM, 2007, J SCHOOL PSYCHOL, V45, P83, DOI 10.1016/j.jsp.2006.09.004
   Dotterer AM, 2011, J YOUTH ADOLESCENCE, V40, P1649, DOI 10.1007/s10964-011-9647-5
   Downer JT, 2007, SCHOOL PSYCHOL REV, V36, P413
   Eccles J., 2004, Handbook of adolescent psychology, DOI DOI 10.1002/9780470479193.ADLPSY001013
   Evans GW, 2008, EARLY CHILD RES Q, V23, P504, DOI 10.1016/j.ecresq.2008.07.002
   Evans GW, 2002, CHILD DEV, V73, P1238, DOI 10.1111/1467-8624.00469
   FINN JD, 1995, ELEM SCHOOL J, V95, P421, DOI 10.1086/461853
   Finn JD, 2012, HANDBOOK OF RESEARCH ON STUDENT ENGAGEMENT, P97, DOI 10.1007/978-1-4614-2018-7_5
   Fredricks JA, 2004, REV EDUC RES, V74, P59, DOI 10.3102/00346543074001059
   Furrer C, 2003, J EDUC PSYCHOL, V95, P148, DOI 10.1037/0022-0663.95.1.148
   Fuson K.C., 2005, STUDENTS LEARN HIST, P217
   Gest SD, 2005, J EDUC PSYCHOL, V97, P337, DOI 10.1037/0022-0663.97.3.337
   Greenwood CR, 2002, SCHOOL PSYCHOL REV, V31, P328
   Gresham FM, 2010, PSYCHOL ASSESSMENT, V22, P157, DOI 10.1037/a0018124
   Heibert J., 2007, Second Handbook of Research on Mathematics Teaching and Learning, P371
   Henningsen M, 1997, J RES MATH EDUC, V28, P524, DOI 10.2307/749690
   Hughes J, 2007, J EDUC PSYCHOL, V99, P39, DOI 10.1037/0022-0663.99.1.39
   Hughes JN, 2011, J APPL DEV PSYCHOL, V32, P278, DOI 10.1016/j.appdev.2010.03.005
   Kindermann TA, 2007, CHILD DEV, V78, P1186, DOI 10.1111/j.1467-8624.2007.01060.x
   Kline R.B., 2016, Principles and Practice of Structural Equation Modeling, VFourth
   Kong Q., 2003, Mathematics Education Research Journal, V15, P4, DOI [10.1007/BF03217366, DOI 10.1007/BF03217366]
   Konold TR, 2007, J PSYCHOEDUC ASSESS, V25, P222, DOI 10.1177/0734282906297784
   Ladd GW, 1999, CHILD DEV, V70, P1373, DOI 10.1111/1467-8624.00101
   Linnenbrink E.A., 2003, READING WRITING Q, V19, P119, DOI [10.1080/10573560308223, DOI 10.1080/10573560308223]
   Little RJ, 1987, STAT ANAL MISSING DA
   Luckner AE, 2011, J APPL DEV PSYCHOL, V32, P257, DOI 10.1016/j.appdev.2011.02.010
   Marks HM, 2000, AM EDUC RES J, V37, P153, DOI 10.2307/1163475
   Martin AJ, 2012, J EDUC PSYCHOL, V104, P1, DOI 10.1037/a0025988
   Mashburn AJ, 2006, J PSYCHOEDUC ASSESS, V24, P367, DOI 10.1177/0734282906290594
   Matsumura LC, 2008, ELEM SCHOOL J, V108, P293, DOI 10.1086/528973
   McLEOD D.B., 1992, HDB RES MATH TEACHIN, DOI [10.1177/002205741619600202, DOI 10.1177/002205741619600202]
   Meece J, 2009, MEASURE STUDEN UNPUB
   Midgley C., 2000, MANUAL PATTERNS ADAP
   Muthen L. K., 2012, Mplus user's guide (1998-2012), VSeventh
   Patrick H, 2007, J EDUC PSYCHOL, V99, P83, DOI 10.1037/0022-0663.99.1.83
   Pianta RCL., 2008, Classroom Assessment Scoring SystemTM: Manual K-3
   Pianta RC, 2009, EDUC RESEARCHER, V38, P109, DOI 10.3102/0013189X09332374
   Ponitz CC, 2009, ELEM SCHOOL J, V110, P142, DOI 10.1086/605470
   Ponitz CC, 2009, SCHOOL PSYCHOL REV, V38, P102
   Raphael LM, 2008, ELEM SCHOOL J, V109, P61, DOI 10.1086/592367
   Renk K, 2004, CLIN PSYCHOL REV, V24, P239, DOI 10.1016/j.cpr.2004.01.004
   Reschly AL, 2012, HANDBOOK OF RESEARCH ON STUDENT ENGAGEMENT, P3, DOI 10.1007/978-1-4614-2018-7_1
   Reyes MR, 2012, J EDUC PSYCHOL, V104, P700, DOI 10.1037/a0027268
   Rimm-Kaufman SE, 2010, TEACH COLL REC, V112, P2988
   Rimm-Kaufman SE, 2009, DEV PSYCHOL, V45, P958, DOI 10.1037/a0015861
   Rimm-Kaufman SE, 2002, J APPL DEV PSYCHOL, V23, P451, DOI 10.1016/S0193-3973(02)00128-4
   Robinson JP, 2011, AM EDUC RES J, V48, P268, DOI 10.3102/0002831210372249
   Roorda DL, 2011, REV EDUC RES, V81, P493, DOI 10.3102/0034654311421793
   Rowley S. J., 2009, ENGAGEMENT SEL UNPUB
   Rudasill KM, 2010, J SCHOOL PSYCHOL, V48, P113, DOI 10.1016/j.jsp.2009.11.002
   Schunk D.H., 2005, Handbook of competence and motivation, P85
   Skinner E.A., 2009, Handbook of motivation at school, P223, DOI DOI 10.1037/0003-066X.55.1.68
   SKINNER EA, 1993, J EDUC PSYCHOL, V85, P571, DOI 10.1037/0022-0663.85.4.571
   Skinner E, 2008, J EDUC PSYCHOL, V100, P765, DOI 10.1037/a0012840
   Stronge JH, 2011, J TEACH EDUC, V62, P339, DOI 10.1177/0022487111404241
   Tucker CM, 2002, PSYCHOL SCHOOLS, V39, P477, DOI 10.1002/pits.10038
   Valiente C, 2008, J EDUC PSYCHOL, V100, P67, DOI 10.1037/0022-0663.100.1.67
   Virginia Department of Education, 2010, VIRG STAND LEARN ASS
   Virginia Department of Education, 2008, VIRG STAND LEARN TEC
   VOELKL KE, 1995, J EXP EDUC, V63, P127, DOI 10.1080/00220973.1995.9943817
   Wang MT, 2011, J SCHOOL PSYCHOL, V49, P465, DOI 10.1016/j.jsp.2011.04.001
   Woodward J., 2012, Improving mathematical problem solving in grades 4 through 8: A practice guide (NCEE 2012-4055)
   Wu JY, 2010, J SCHOOL PSYCHOL, V48, P357, DOI 10.1016/j.jsp.2010.06.004
NR 80
TC 111
Z9 203
U1 16
U2 148
PU AMER PSYCHOLOGICAL ASSOC
PI WASHINGTON
PA 750 FIRST ST NE, WASHINGTON, DC 20002-4242 USA
SN 0022-0663
EI 1939-2176
J9 J EDUC PSYCHOL
JI J. Educ. Psychol.
PD FEB
PY 2015
VL 107
IS 1
BP 170
EP 185
DI 10.1037/a0037252
PG 16
WC Psychology, Educational
WE Social Science Citation Index (SSCI)
SC Psychology
GA CB4YD
UT WOS:000349633500013
DA 2024-07-19
ER

PT J
AU Cadima, J
   Doumen, S
   Verschueren, K
   Buyse, E
AF Cadima, Joana
   Doumen, Sarah
   Verschueren, Karine
   Buyse, Evelien
TI Child engagement in the transition to school: Contributions of
   self-regulation, teacher-child relationships and classroom climate
SO EARLY CHILDHOOD RESEARCH QUARTERLY
LA English
DT Article
DE Engagement in learning; School transition; Self-regulation;
   Teacher-child relationship; Classroom organization
ID EFFORTFUL CONTROL; ACADEMIC ENGAGEMENT; STUDENT-TEACHER; INTERACTIONS
   ASSOCIATIONS; ACHIEVEMENT TRAJECTORIES; MEASUREMENT INVARIANCE;
   BEHAVIORAL ENGAGEMENT; 1ST-GRADE CLASSROOM; AGGRESSIVE-BEHAVIOR;
   ADJUSTMENT PROBLEMS
AB Framed by a systemic-ecological model of engagement, this study examined cross-grade patterns of behavioral engagement in learning over kindergarten and first grade and the contributions of child inhibitory control and facets of the classroom context (i.e., teacher-child relationship quality, perceived peer-teacher conflict, and classroom organization) to behavioral engagement over this period. Participants were 145 children. Behavioral engagement was rated by teachers in kindergarten, and it was both observed by independent observers and rated by teachers in first grade. At the beginning of kindergarten, inhibitory control was observed and kindergarten teachers reported on teacher-child relationship quality. In first grade, observers rated the quality of classroom organization. Multilevel analyses indicated that inhibitory control, closer teacher-child relationships and lower levels of perceived peer-teacher conflict contributed to higher levels of behavioral engagement in kindergarten, which in turn combined with the quality of classroom organization in first grade to predict both observed and teacher-reported engagement in first grade. The results suggest that multiple contributors at the individual, dyadic, and classroom-level are relevant for behavioral engagement over the important period of transition to school. (C) 2015 Elsevier Inc. All rights reserved.
C1 [Cadima, Joana] Univ Porto, P-4200135 Oporto, Portugal.
   [Doumen, Sarah; Verschueren, Karine; Buyse, Evelien] Katholieke Univ Leuven, Dept Psychol, Louvain, Belgium.
C3 Universidade do Porto; KU Leuven
RP Cadima, J (corresponding author), Univ Porto, Fac Psychol & Educ Sci, Rua Alfredo Allen, P-4200135 Oporto, Portugal.
EM jcadima@fpce.up.pt
RI Doumen, Sarah/CAH-5727-2022; Doumen, Sarah/GLV-6897-2022; Cadima,
   Joana/M-1433-2017; Doumen, Sarah/CAF-0192-2022
OI Doumen, Sarah/0000-0003-4208-4751; Cadima, Joana/0000-0002-8814-8899;
   Verschueren, Karine/0000-0003-2172-1424
CR Allhusen V, 2003, CHILD DEV, V74, P1639
   [Anonymous], ELEMENTARY SCH J
   [Anonymous], 2007, PROF SCH COUNS, DOI DOI 10.1080/0957514060075990610.5330/prsc.10.3.9l11g7633859n2w1
   [Anonymous], COTAN TESTBOEK ONDER
   [Anonymous], 2006, START STRONG
   Baker JA, 2008, TEACH TEACH EDUC, V24, P1876, DOI 10.1016/j.tate.2008.02.019
   Baraldi AN, 2010, J SCHOOL PSYCHOL, V48, P5, DOI 10.1016/j.jsp.2009.10.001
   Bell B.A., 2008, CLUSTER SIZE MULTILE
   Birch SH, 1997, J SCHOOL PSYCHOL, V35, P61, DOI 10.1016/S0022-4405(96)00029-5
   Blair C, 2002, AM PSYCHOL, V57, P111, DOI 10.1037//0003-066X.57.2.111
   Blair C, 2007, CHILD DEV, V78, P647, DOI 10.1111/j.1467-8624.2007.01019.x
   Brock LL, 2009, EARLY CHILD RES Q, V24, P337, DOI 10.1016/j.ecresq.2009.06.001
   Bronfenbrenner U., 1998, The ecology of developmental processes, V5th, P993, DOI DOI 10.1002/9780470147658.CHPSY0114
   Burchinal MR, 2002, J SCHOOL PSYCHOL, V40, P415, DOI 10.1016/S0022-4405(02)00107-3
   Buyse E, 2008, J SCHOOL PSYCHOL, V46, P367, DOI 10.1016/j.jsp.2007.06.009
   Buyse E, 2011, SOC DEV, V20, P33, DOI 10.1111/j.1467-9507.2009.00555.x
   Buyse E, 2009, ELEM SCHOOL J, V110, P119, DOI 10.1086/605768
   Cadima J, 2010, J SCHOOL PSYCHOL, V48, P457, DOI 10.1016/j.jsp.2010.09.001
   Cameron CE, 2005, J SCHOOL PSYCHOL, V43, P61, DOI 10.1016/j.jsp.2004.12.002
   Cameron CE, 2008, J SCHOOL PSYCHOL, V46, P173, DOI 10.1016/j.jsp.2007.03.002
   Clarke P, 2007, SOCIOL METHOD RES, V35, P311, DOI 10.1177/0049124106292362
   Curby TW, 2009, J EDUC PSYCHOL, V101, P912, DOI 10.1037/a0016647
   Dennis TA, 2007, J CLIN CHILD ADOLESC, V36, P442, DOI 10.1080/15374410701448513
   Doumen S, 2008, J CLIN CHILD ADOLESC, V37, P588, DOI 10.1080/15374410802148079
   Doumen S, 2012, J SCHOOL PSYCHOL, V50, P61, DOI 10.1016/j.jsp.2011.08.004
   Doumen S, 2009, INFANT CHILD DEV, V18, P502, DOI 10.1002/icd.635
   Downer J, 2010, EARLY EDUC DEV, V21, P699, DOI 10.1080/10409289.2010.497453
   Downer JT, 2007, SCHOOL PSYCHOL REV, V36, P413
   Eccles J, 2012, HANDBOOK OF RESEARCH ON STUDENT ENGAGEMENT, P133, DOI 10.1007/978-1-4614-2018-7_6
   Eisenberg N, 2001, CHILD DEV, V72, P1112, DOI 10.1111/1467-8624.00337
   Eisenberg N, 2010, EARLY EDUC DEV, V21, P681, DOI 10.1080/10409289.2010.497451
   Emmer ET, 2001, EDUC PSYCHOL-US, V36, P103, DOI 10.1207/S15326985EP3602_5
   Finn JD, 2012, HANDBOOK OF RESEARCH ON STUDENT ENGAGEMENT, P97, DOI 10.1007/978-1-4614-2018-7_5
   Fredricks JA, 2004, REV EDUC RES, V74, P59, DOI 10.3102/00346543074001059
   Furrer C, 2003, J EDUC PSYCHOL, V95, P148, DOI 10.1037/0022-0663.95.1.148
   Graham JW, 2007, PREV SCI, V8, P206, DOI 10.1007/s11121-007-0070-9
   Greenwood CR, 2002, SCHOOL PSYCHOL REV, V31, P328
   Gusdorf LMA, 2011, BRIT J DEV PSYCHOL, V29, P612, DOI 10.1348/026151010X526542
   Hamre B.K., 2007, Building a science of classrooms: Application of the CLASS framework in over 4,000 US early childhood and elementary classrooms
   Hamre BK, 2005, CHILD DEV, V76, P949, DOI 10.1111/j.1467-8624.2005.00889.x
   Hamre BK, 2001, CHILD DEV, V72, P625, DOI 10.1111/1467-8624.00301
   Hamre B, 2014, CHILD DEV, V85, P1257, DOI 10.1111/cdev.12184
   Heck R., 2020, An introduction to multilevel modeling techniques: Mlm and Sem approaches
   Howes C, 2000, SOC DEV, V9, P191, DOI 10.1111/1467-9507.00119
   Howes C, 2011, EARLY CHILD RES Q, V26, P399, DOI 10.1016/j.ecresq.2011.02.004
   Howse R.B., 2003, Early Education Development, V14, P101, DOI [10.1207/s15566935eed1401_7, DOI 10.1207/S15566935EED1401_7]
   Hu LT, 1999, STRUCT EQU MODELING, V6, P1, DOI 10.1080/10705519909540118
   Hughes J, 2007, J EDUC PSYCHOL, V99, P39, DOI 10.1037/0022-0663.99.1.39
   Hughes JN, 2008, J EDUC PSYCHOL, V100, P1, DOI 10.1037/0022-0663.100.1.1
   Hughes JN, 2012, J EDUC PSYCHOL, V104, P350, DOI 10.1037/a0026339
   Hughes JN, 2006, J SCHOOL PSYCHOL, V43, P465, DOI 10.1016/j.jsp.2005.10.001
   Kline R.B., 2005, Principals and practice of structural equation modeling, V2nd
   Kochanska G, 1997, CHILD DEV, V68, P263, DOI 10.2307/1131849
   Kochanska G, 2001, CHILD DEV, V72, P1091, DOI 10.1111/1467-8624.00336
   Kochanska G, 2000, DEV PSYCHOL, V36, P220, DOI 10.1037//0012-1649.36.2.220
   Kochanska G, 2009, J PERS SOC PSYCHOL, V97, P322, DOI 10.1037/a0015471
   Koomen H., 2007, Leerling-Leerkracht Relatie Vragenlijst (LLRV): Handleiding
   Koomen HMY, 2012, J SCHOOL PSYCHOL, V50, P215, DOI 10.1016/j.jsp.2011.09.001
   La Paro KM, 2006, J RES CHILD EDUC, V21, P189, DOI 10.1080/02568540609594588
   La Paro KM, 2004, ELEM SCHOOL J, V104, P409, DOI 10.1086/499760
   La Paro KM., 2002, Classroom Assessment Scoring System (CLASS) pre-K version
   Ladd GW, 2009, J EDUC PSYCHOL, V101, P190, DOI 10.1037/a0013153
   Ladd GW, 1999, CHILD DEV, V70, P1373, DOI 10.1111/1467-8624.00101
   Ladd GW, 1999, CHILD DEV, V70, P910, DOI 10.1111/1467-8624.00066
   Lawson MA, 2013, REV EDUC RES, V83, P432, DOI 10.3102/0034654313480891
   Liew J, 2012, CHILD DEV PERSPECT, V6, P105, DOI 10.1111/j.1750-8606.2011.00196.x
   Liew J, 2010, EARLY CHILD RES Q, V25, P51, DOI 10.1016/j.ecresq.2009.07.005
   Maas C. J. M., 2005, METHODOLOGY, V1, P86, DOI [DOI 10.1027/1614-2241.1.3.86, 10.1027/1614-2241.1.3.86, DOI 10.1027/1614-1881.1.3.86]
   MacCallum RC, 1996, PSYCHOL METHODS, V1, P130, DOI 10.1037/1082-989X.1.2.130
   Mahatmya D, 2012, HANDBOOK OF RESEARCH ON STUDENT ENGAGEMENT, P45, DOI 10.1007/978-1-4614-2018-7_3
   McClelland MM, 2007, DEV PSYCHOL, V43, P947, DOI 10.1037/0012-1649.43.4.947
   Muthen LK., 1998, MPLUS USERS GUIDE
   Olson SL, 2005, DEV PSYCHOPATHOL, V17, P25, DOI 10.1017/S0954579405050029
   Perry KE, 1998, EDUC PSYCHOL-US, V33, P177, DOI 10.1207/s15326985ep3304_3
   Pianta R.C., 2003, Handbook of Psychology, P199, DOI DOI 10.1002/0471264385.WEI0710
   Pianta R.C., 2006, HDB EARLY LITERACY R, P490, DOI DOI 10.1002/9780470757703.CH24
   Pianta R.C., 2001, Student-Teacher Relationship Scale, DOI [DOI 10.1037/T11872-000, 10.1037/t11872-000]
   Pianta R.C., 1999, Enhancing relationships between children and teachers
   Pianta RC, 2004, SCHOOL PSYCHOL REV, V33, P444
   Pianta RC, 2002, ELEM SCHOOL J, V102, P225, DOI 10.1086/499701
   Pianta RCL., 2008, Classroom Assessment Scoring SystemTM: Manual K-3
   Ponitz CC, 2009, SCHOOL PSYCHOL REV, V38, P102
   Reschly AL, 2012, HANDBOOK OF RESEARCH ON STUDENT ENGAGEMENT, P3, DOI 10.1007/978-1-4614-2018-7_1
   Reynolds C.R., 1992, Behavior Assessment System for Children (BASC)
   Rimm-Kaufman SE, 2009, DEV PSYCHOL, V45, P958, DOI 10.1037/a0015861
   Rimm-Kaufman SE, 2000, J APPL DEV PSYCHOL, V21, P491, DOI 10.1016/S0193-3973(00)00051-4
   Rimm-Kaufman SE, 2000, EARLY CHILD RES Q, V15, P147, DOI 10.1016/S0885-2006(00)00049-1
   Roorda DL, 2011, REV EDUC RES, V81, P493, DOI 10.3102/0034654311421793
   Silver RB, 2005, J SCHOOL PSYCHOL, V43, P39, DOI 10.1016/j.jsp.2004.11.003
   Skinner E, 2008, J EDUC PSYCHOL, V100, P765, DOI 10.1037/a0012840
   Smarzewski R, 2020, INT J APPROX REASON, V124, P123, DOI [10.1016/j.ijar.2020.06.001, 10.1038/s41598-022-19167-8, 10.1080/18824889.2021.1893936]
   Smith-Donald R, 2007, EARLY CHILD RES Q, V22, P173, DOI 10.1016/j.ecresq.2007.01.002
   Spilt JL, 2012, J SCHOOL PSYCHOL, V50, P363, DOI 10.1016/j.jsp.2011.12.002
   Stipek D, 2004, EARLY CHILD RES Q, V19, P375, DOI 10.1016/j.ecresq.2004.07.007
   Thomas DE, 2006, DEV PSYCHOPATHOL, V18, P471, DOI 10.1017/S0954579406060251
   Valiente C, 2007, MERRILL PALMER QUART, V53, P1
   Valiente C, 2011, EARLY EDUC DEV, V22, P411, DOI 10.1080/10409289.2010.505259
   Valiente C, 2010, J EDUC PSYCHOL, V102, P550, DOI 10.1037/a0018992
NR 98
TC 96
Z9 137
U1 4
U2 70
PU ELSEVIER SCIENCE INC
PI NEW YORK
PA STE 800, 230 PARK AVE, NEW YORK, NY 10169 USA
SN 0885-2006
EI 1873-7706
J9 EARLY CHILD RES Q
JI Early Childhood Res. Q.
PY 2015
VL 32
BP 1
EP 12
DI 10.1016/j.ecresq.2015.01.008
PG 12
WC Education & Educational Research; Psychology, Developmental
WE Social Science Citation Index (SSCI)
SC Education & Educational Research; Psychology
GA CL1WN
UT WOS:000356735700001
OA Green Accepted, Green Submitted
DA 2024-07-19
ER

PT J
AU Bradshaw, CP
   Waasdorp, TE
   Debnam, KJ
   Johnson, SL
AF Bradshaw, Catherine P.
   Waasdorp, Tracy E.
   Debnam, Katrina J.
   Johnson, Sarah Lindstrom
TI Measuring School Climate in High Schools: A Focus on Safety, Engagement,
   and the Environment
SO JOURNAL OF SCHOOL HEALTH
LA English
DT Article
DE school climate; safety; engagement; environment; school improvement;
   measurement
ID POSITIVE BEHAVIORAL INTERVENTIONS; FIT INDEXES; STUDENT; COMMUNITIES;
   CONNECTEDNESS; PERCEPTIONS; PREDICTORS; MULTILEVEL; INVARIANCE;
   ATTITUDES
AB BACKGROUND: School climate has been linked to multiple student behavioral, academic, health, and social-emotional outcomes. The US Department of Education (USDOE) developed a 3-factor model of school climate comprised of safety, engagement, and environment. This article examines the factor structure and measurement invariance of the USDOE model.
   METHODS: Drawing upon 2 consecutive waves of data from over 25,000 high school students (46% minority), a series of exploratory and confirmatory factor analyses examined the fit of the Maryland Safe and Supportive Schools Climate Survey with the USDOE model.
   RESULTS: The results indicated adequate model fit with the theorized 3-factor model of school climate, which included 13 subdomains: safety (perceived safety, bullying and aggression, and drug use); engagement (connection to teachers, student connectedness, academic engagement, school connectedness, equity, and parent engagement); environment (rules and consequences, physical comfort, and support, disorder). We also found consistent measurement invariance with regard to student sex, grade level, and ethnicity. School-level interclass correlation coefficients ranged from 0.04 to .10 for the scales.
   CONCLUSIONS: Findings supported the USDOE 3-factor model of school climate and suggest measurement invariance and high internal consistency of the 3 scales and 13 subdomains. These results suggest the 56-item measure may be a potentially efficient, yet comprehensive measure of school climate.
C1 [Bradshaw, Catherine P.; Waasdorp, Tracy E.; Debnam, Katrina J.] Johns Hopkins Bloomberg Sch Publ Hlth, Johns Hopkins Ctr Prevent Youth Violence, Baltimore, MD 21295 USA.
   [Johnson, Sarah Lindstrom] Johns Hopkins Sch Med, Baltimore, MD 21287 USA.
C3 Johns Hopkins University; Johns Hopkins Bloomberg School of Public
   Health; Johns Hopkins University; Johns Hopkins Medicine
RP Bradshaw, CP (corresponding author), Johns Hopkins Bloomberg Sch Publ Hlth, Johns Hopkins Ctr Prevent Youth Violence, 624 North Broadway, Baltimore, MD 21295 USA.
EM cbradsha@jhsph.edu; twaasdor@jhsph.edu; kdebnam@jhsph.edu; slj@jhmi.edu
RI Waasdorp, Tracy/X-6281-2019
OI Waasdorp, Tracy/0000-0002-6176-7817
FU US Department of Education; William T. Grant Foundation; Maryland State
   Department of Education and Sheppard Pratt Health System through the
   Maryland Safe and Supportive Schools Project
FX This work was funded in part by grants from the US Department of
   Education and William T. Grant Foundation awarded to Catherine Bradshaw
   of Johns Hopkins University. We would like to thank the Maryland State
   Department of Education and Sheppard Pratt Health System for their
   support of this research through the Maryland Safe and Supportive
   Schools Project.
CR [Anonymous], SAF SUPP SCH MOD
   [Anonymous], ESEA BLUEPR REF
   Arthur MW, 2002, EVALUATION REV, V26, P575, DOI 10.1177/019384102237850
   Astor RA, 2002, HEALTH EDUC BEHAV, V29, P716, DOI 10.1177/109019802237940
   Battaglia MichaelP., 2004, TIPS TRICKS RAKING S
   BATTISTICH V, 1995, AM EDUC RES J, V32, P627, DOI 10.3102/00028312032003627
   Battistich V, 1997, AM J PUBLIC HEALTH, V87, P1997, DOI 10.2105/AJPH.87.12.1997
   BENTLER PM, 1990, PSYCHOL BULL, V107, P238, DOI 10.1037/0033-2909.88.3.588
   Blum R.W., 2002, Improving the odds: The untapped power of schools to improve the health of teens
   Bradshaw CP, 2012, PEDIATRICS, V130, pE1136, DOI 10.1542/peds.2012-0243
   Bradshaw CP, 2008, NEW DIR CHILD ADOLES, V122, P19, DOI 10.1002/cd.226
   Bradshaw CP, 2009, AM J COMMUN PSYCHOL, V43, P204, DOI 10.1007/s10464-009-9240-1
   Bradshaw CP, 2009, PREV SCI, V10, P100, DOI 10.1007/s11121-008-0114-9
   Catalano RF, 2004, J SCHOOL HEALTH, V74, P252, DOI 10.1111/j.1746-1561.2004.tb08281.x
   Centers for Disease Control and Prevention, 2013, BULL SURV SCH AG CHI
   Chen FF, 2008, J RES PERS, V42, P259, DOI 10.1016/j.jrp.2007.05.006
   Chen FF, 2005, STRUCT EQU MODELING, V12, P471, DOI 10.1080/10705510701301834
   Cohen J, 2009, TEACH COLL REC, V111, P180
   CORTINA JM, 1993, J APPL PSYCHOL, V78, P98, DOI 10.1037/0021-9010.78.1.98
   Davidson ML, 2010, CULTURE EXCELLENCE E
   DeJung J., 1986, HIGH SCH TEACHERS TH
   DEVILLE JC, 1993, J AM STAT ASSOC, V88, P1013, DOI 10.2307/2290793
   Emmons C.L., 1996, Rallying the whole village, P27
   Furlong MJ, 2005, PSYCHOL SCHOOLS, V42, P137, DOI 10.1002/pits.20053
   Gottfredson DG, 1999, EFFECTIVE SCH BATTER
   Gregory A, 2011, AM EDUC RES J, V48, P904, DOI 10.3102/0002831211398531
   Griffith J, 2000, ELEM SCHOOL J, V101, P35, DOI 10.1086/499658
   Hanson T., 2007, MEASURING RESILIENCE
   Haynes N.M., 2001, The school development program: Student, staff, and parent school climate surveys
   Haynes NM, 1997, J EDUC PSYCHOL CONS, V8, P321, DOI 10.1207/s1532768xjepc0803_4
   Horner RH, 2010, FOCUS EXCEPT CHILD, V42, P1
   Hu LT, 1999, STRUCT EQU MODELING, V6, P1, DOI 10.1080/10705519909540118
   Karcher MJ, 2004, HANDBOOK OF SCHOOL VIOLENCE, P7
   Klem AM, 2004, J SCHOOL HEALTH, V74, P262, DOI 10.1111/j.1746-1561.2004.tb08283.x
   Koth CW, 2008, J EDUC PSYCHOL, V100, P96, DOI 10.1037/0022-0663.100.1.96
   Kuperminc G.P., 1997, Applied Developmental Science, V1, P76, DOI [10.1207/s1532480xads0102_2, DOI 10.1207/S1532480XADS0102_2]
   LaRusso MD, 2008, J YOUTH ADOLESCENCE, V37, P386, DOI 10.1007/s10964-007-9212-4
   McNeely Clea A, 2002, J Sch Health, V72, P138
   MEREDITH W, 1993, PSYCHOMETRIKA, V58, P525, DOI 10.1007/BF02294825
   Meredith W, 2001, DECADE BEHAV, P203, DOI 10.1037/10409-007
   Muthen LK., 1998, MPLUS USERS GUIDE
   Olweus D., 1993, BULLYING SCH WHAT WE, DOI [10.1007/978-1-4757-9116-75, DOI 10.1007/978-1-4757-9116-7_5]
   Olweus D., 2007, Olweus bullying prevention program schoolwide guide
   Payne AA, 2003, CRIMINOLOGY, V41, P749, DOI 10.1111/j.1745-9125.2003.tb01003.x
   Perry A., 1908, The management of a city school
   Plank SB, 2009, AM J EDUC, V115, P227, DOI 10.1086/595669
   Raudenbush S.W., 2002, Hierarchical linear models Applications and data analysis methods, VVolume 1
   Resnick MD, 1997, JAMA-J AM MED ASSOC, V278, P823, DOI 10.1001/jama.278.10.823
   Reynolds D., 1980, OUT SCH, P85
   RUMBERGER RW, 1987, REV EDUC RES, V57, P101, DOI 10.3102/00346543057002101
   Rutter M.., 1979, Fifteen thousand hours: Secondary schools and their effects on children
   Schindler J, 2009, EXPLORING SCH CLIMAT
   Search Institute, 2006, SEARCH I CREAT GREAT
   Simons-Morton B, 2009, YOUTH SOC, V41, P3, DOI 10.1177/0044118X09334861
   SOMMER B, 1985, J YOUTH ADOLESCENCE, V14, P411, DOI 10.1007/BF02138836
   Statacorps L.P., 2009, Stata statistical software
   Thapa A, 2013, REV EDUC RES, V83, P357, DOI 10.3102/0034654313483907
   Welsh WN, 2000, ANN AM ACAD POLIT SS, V567, P88, DOI 10.1177/0002716200567001007
   Wentzel KR, 2010, CONTEMP EDUC PSYCHOL, V35, P193, DOI 10.1016/j.cedpsych.2010.03.002
   Whitlock J.L., 2006, Applied Developmental Science, V10, P13, DOI [DOI 10.1207/S1532480XADS1001_2, 10.1207/s1532480xads1001_2]
   Willingham WW, 2002, J EDUC MEAS, V39, P1, DOI 10.1111/j.1745-3984.2002.tb01133.x
   Wilson D, 2004, J SCHOOL HEALTH, V74, P293, DOI 10.1111/j.1746-1561.2004.tb08286.x
   Worrell FC, 2000, PSYCHOL SCHOOLS, V37, P291, DOI 10.1002/(SICI)1520-6807(200005)37:3<291::AID-PITS9>3.0.CO;2-X
   Wu S., 1982, URBAN REV, V14, P245, DOI [DOI 10.1007/BF02171974, 10.1007/BF02171974]
   Zullig KJ, 2010, J PSYCHOEDUC ASSESS, V28, P139, DOI 10.1177/0734282909344205
NR 65
TC 202
Z9 357
U1 13
U2 175
PU WILEY
PI HOBOKEN
PA 111 RIVER ST, HOBOKEN 07030-5774, NJ USA
SN 0022-4391
EI 1746-1561
J9 J SCHOOL HEALTH
JI J. Sch. Health
PD SEP
PY 2014
VL 84
IS 9
BP 593
EP 604
DI 10.1111/josh.12186
PG 12
WC Education & Educational Research; Education, Scientific Disciplines;
   Health Care Sciences & Services; Public, Environmental & Occupational
   Health
WE Science Citation Index Expanded (SCI-EXPANDED); Social Science Citation Index (SSCI)
SC Education & Educational Research; Health Care Sciences & Services;
   Public, Environmental & Occupational Health
GA AN3MX
UT WOS:000340493500007
PM 25117894
DA 2024-07-19
ER

PT J
AU Tartari, V
   Perkmann, M
   Salter, A
AF Tartari, Valentina
   Perkmann, Markus
   Salter, Ammon
TI In good company: The influence of peers on industry engagement by
   academic scientists
SO RESEARCH POLICY
LA English
DT Article
DE University-industry relations; Academic engagement; Commercialization;
   Scientists; Peer effects
ID KNOWLEDGE TRANSFER; UNIVERSITY RESEARCHERS; US UNIVERSITIES; SCIENCE;
   ENTREPRENEURS; FACULTY; STRATIFICATION; COMPETITION; TECHNOLOGY;
   INNOVATION
AB Previous research on academic entrepreneurship and engagement with industry has found that the behaviour of academics is influenced by their local social context. However, we know little about the mechanisms that produce this effect. We argue that academic scientists' industry engagement is influenced significantly by the behaviour of their peers, that is, the behaviour of colleagues of similar seniority. Using insights from social psychology, we hypothesize that these peer effects are produced by the mechanism of social comparison. In an analysis of data from multiple sources for 1370 UK academic scientists and engineers, we find that peer effects are stronger for early career individuals and weaker for star scientists, suggesting the incidence of social comparison. We argue that individuals look to their immediate peers for inspiration, because they view them as an important reference group and use them as a benchmark for their own ambitions and behaviours. Our findings have important implications for how universities may encourage scientists' behaviours by paying attention to local work contexts. (C) 2014 The Authors. Published by Elsevier B.V. This is an open access article under the CC BY license (http://creativecommons.org/licenses/by/3.0/).
C1 [Tartari, Valentina] Copenhagen Business Sch, Dept Innovat & Org Econ, Copenhagen, Denmark.
   [Perkmann, Markus] Univ London Imperial Coll Sci Technol & Med, Sch Business, London SW7 2AZ, England.
   [Salter, Ammon] Univ Bath, Sch Management, Bath BA2 7AY, Avon, England.
C3 Copenhagen Business School; Imperial College London; University of Bath
RP Tartari, V (corresponding author), Copenhagen Business Sch, Dept Innovat & Org Econ, Copenhagen, Denmark.
EM vt.ino@cbs.dk
RI Tartari, Valentina/B-2599-2012; Tartari, Valentina/ABB-4882-2021;
   Salter, Ammon/A-9217-2010; Perkmann, Markus/F-1378-2010
OI Tartari, Valentina/0000-0001-7332-8590; Tartari,
   Valentina/0000-0001-7332-8590; Perkmann, Markus/0000-0001-7162-760X;
   Salter, Ammon/0000-0003-2065-1268
FU EPSRC [EP/F036930/1] Funding Source: UKRI; ESRC [ES/K001159/1,
   ES/G038082/1, ES/G042993/1] Funding Source: UKRI
CR Adams JD, 2005, RES POLICY, V34, P259, DOI 10.1016/j.respol.2005.01.014
   Agrawal A, 2002, MANAGE SCI, V48, P44, DOI 10.1287/mnsc.48.1.44.14279
   ALPERT D, 1985, J HIGH EDUC-UK, V56, P241, DOI 10.2307/1981734
   Aschhoff B, 2014, RES POLICY, V43, P367, DOI 10.1016/j.respol.2013.11.002
   Audretsch DB, 1998, OXFORD REV ECON POL, V14, P18
   Azoulay P., 2008, NATL BUREAU EC RES W
   Azoulay P, 2007, J ECON BEHAV ORGAN, V63, P599, DOI 10.1016/j.jebo.2006.05.015
   BALDWIN RG, 1981, J HIGH EDUC, V52, P598, DOI 10.2307/1981769
   Bekkers R, 2008, RES POLICY, V37, P1837, DOI 10.1016/j.respol.2008.07.007
   Bercovitz J, 2008, ORGAN SCI, V19, P69, DOI 10.1287/orsc.1070.0295
   Bercovitz J, 2006, PERSPECTIVES ON INNOVATION, P381
   Birley S., 2004, J TECHNOL TRANSFER, V29, P235, DOI [DOI 10.1023/B:JOTT.0000034121.02507.F3, 10.1023/B:JOTT.0000034121.02507.f3]
   Blumenthal D, 1996, NEW ENGL J MED, V335, P1734, DOI 10.1056/NEJM199612053352305
   Boardman PC, 2009, TECHNOVATION, V29, P142, DOI 10.1016/j.technovation.2008.03.008
   Bozeman B, 2007, RES POLICY, V36, P694, DOI 10.1016/j.respol.2007.01.007
   Breschi S, 2007, ECON INNOV NEW TECH, V16, P101, DOI 10.1080/10438590600982830
   Clarysse B, 2011, RES POLICY, V40, P1084, DOI 10.1016/j.respol.2011.05.010
   Cohen WM, 2002, MANAGE SCI, V48, P1, DOI 10.1287/mnsc.48.1.1.14273
   Cole J. R., 1974, American Journal of Physics, V42, P923, DOI [10.1119/1.1987897, DOI 10.1119/1.1987897]
   Coleman S., 1966, Equality of Educational Opportunity
   D'Este P, 2007, RES POLICY, V36, P1295, DOI 10.1016/j.respol.2007.05.002
   D'Este P, 2011, J TECHNOL TRANSFER, V36, P316, DOI 10.1007/s10961-010-9153-z
   Di Gregorio D, 2003, RES POLICY, V32, P209, DOI 10.1016/S0048-7333(02)00097-5
   Dietz RD, 2002, SOC SCI RES, V31, P539, DOI 10.1016/S0049-089X(02)00005-4
   Etzkowitz H, 2003, RES POLICY, V32, P109, DOI 10.1016/S0048-7333(02)00009-4
   EUROSTAT, 2003, REGIO
   Fabrizio KR, 2008, RES POLICY, V37, P914, DOI 10.1016/j.respol.2008.01.010
   FELLER I, 1990, RES POLICY, V19, P335, DOI 10.1016/0048-7333(90)90017-Z
   Festinger L, 1954, HUM RELAT, V7, P117, DOI 10.1177/001872675400700202
   Freeman R, 2001, SCIENCE, V294, P2293, DOI 10.1126/science.1067477
   Furman JL, 2012, RES POLICY, V41, P276, DOI 10.1016/j.respol.2011.11.001
   Geuna A, 2006, RES POLICY, V35, P790, DOI 10.1016/j.respol.2006.04.005
   Geuna A, 2009, MINERVA, V47, P93, DOI 10.1007/s11024-009-9118-2
   Giuliani E, 2010, RES POLICY, V39, P748, DOI 10.1016/j.respol.2010.03.007
   Gulbrandsen M, 2005, RES POLICY, V34, P932, DOI 10.1016/j.respol.2005.05.004
   Guryan J., 2007, PEER EFFECTS WORKPLA
   Haeussler C, 2011, RES POLICY, V40, P41, DOI 10.1016/j.respol.2010.09.012
   HAGSTROM WO, 1974, AM SOCIOL REV, V39, P1, DOI 10.2307/2094272
   HIGHER EDUCATION FUNDING COUNCIL FOR ENGLAND (HEFCE), 2008, HIGH ED BUS COMM INT
   Higher Education Funding Council for England (HEFCE), 2008, RES ASS EX
   Hogg MA., 1988, Social Identifications: A Social Psychology of Intergroup Relations and Group Process
   Hyman H H., 1942, Archives of Psychology, V269
   Ibarra H, 1999, ADMIN SCI QUART, V44, P764, DOI 10.2307/2667055
   IBARRA H, 1993, ADMIN SCI QUART, V38, P277, DOI 10.2307/2393414
   Jackson K, 2009, AM ECON J-APPL ECON, V1, P85, DOI 10.1257/app.1.4.85
   Jones BF, 2008, SCIENCE, V322, P1259, DOI 10.1126/science.1158357
   Kassicieh S.K., 1996, ENTREP THEORY PRACT, V20, P33
   KEMPER TD, 1968, AM SOCIOL REV, V33, P31, DOI 10.2307/2092238
   Kenney M, 2004, RES POLICY, V33, P691, DOI 10.1016/j.respol.2003.11.001
   KNORR-CETINA K., 1981, The Manufacture of Knowledge: An Essay on the Constructivist and Contextual Nature of Science
   Krabel S, 2009, RES POLICY, V38, P947, DOI 10.1016/j.respol.2009.02.005
   Landry R, 2006, RES POLICY, V35, P1599, DOI 10.1016/j.respol.2006.09.020
   Lazega E, 2000, ORGAN STUD, V21, P193, DOI 10.1177/0170840600211003
   Link AN, 2007, IND CORP CHANGE, V16, P641, DOI 10.1093/icc/dtm020
   Lockett A, 2005, RES POLICY, V34, P1043, DOI 10.1016/j.respol.2005.05.006
   LOUIS KS, 1989, ADMIN SCI QUART, V34, P110, DOI 10.2307/2392988
   MANSFIELD E, 1991, RES POLICY, V20, P1, DOI 10.1016/0048-7333(91)90080-A
   MANSFIELD E, 1995, REV ECON STAT, V77, P55, DOI 10.2307/2109992
   MANSKI CF, 1993, REV ECON STUD, V60, P531, DOI 10.2307/2298123
   Manski CF, 2000, J ECON PERSPECT, V14, P115, DOI 10.1257/jep.14.3.115
   Mas A, 2009, AM ECON REV, V99, P112, DOI 10.1257/aer.99.1.112
   Merton R., 1967, THEORETICAL SOCIOLOG
   MERTON RK, 1968, SCIENCE, V159, P56, DOI 10.1126/science.159.3810.56
   MERTON RKL, 1950, CONTINUITIES SOCIAL
   Mintzberg H., 1983, STRUCTURE 5 DESIGNIN
   Moretti E, 2011, REV ECON STUD, V78, P356, DOI 10.1093/restud/rdq014
   Mowery DC, 2009, IND CORP CHANGE, V18, P1, DOI 10.1093/icc/dtn049
   Mowery DC, 2001, RES POLICY, V30, P99, DOI 10.1016/S0048-7333(99)00100-6
   Munshi K, 2006, J DEV ECON, V80, P1, DOI 10.1016/j.jdeveco.2005.01.002
   Murray F, 2002, RES POLICY, V31, P1389, DOI 10.1016/S0048-7333(02)00070-7
   Mussweiler T, 2000, J PERS SOC PSYCHOL, V79, P23, DOI 10.1037/0022-3514.79.1.23
   Nanda R, 2010, MANAGE SCI, V56, P1116, DOI 10.1287/mnsc.1100.1179
   Owen-Smith J., 2001, J TECHNOL TRANSF, V26, P99, DOI 10.1023/A:1007892413701
   Perkmann M, 2013, RES POLICY, V42, P423, DOI 10.1016/j.respol.2012.09.007
   Ponomariov BL, 2008, J TECHNOL TRANSFER, V33, P485, DOI 10.1007/s10961-007-9047-x
   Reicher S.D., 1987, REDISCOVERING SOCIAL
   Renault C., 2006, The Journal of Technology Transfer, V31, P227, DOI DOI 10.1007/S10961-005-6108-X
   ROSENBERG N, 1994, RES POLICY, V23, P323, DOI 10.1016/0048-7333(94)90042-6
   Rosenberg N., 1982, Inside the BlackBox: Technology and Economics
   Ruef M, 2007, RES SOCIOL ORGAN-RES, V25, P1, DOI 10.1016/S0733-558X(06)25001-8
   Shane S, 2002, MANAGE SCI, V48, P122, DOI 10.1287/mnsc.48.1.122.14281
   Shibutani T, 1955, AM J SOCIOL, V60, P562, DOI 10.1086/221630
   Siegel D.S., 2003, The Journal of High Technology Management Research, V14, P111, DOI [DOI 10.1016/S1047-8310(03)00007-5, 10.1016/S1047-8310, DOI 10.1016/S1047-8310, 10.1016/s1047-8310(03)00007-5]
   Sorensen AT, 2006, RAND J ECON, V37, P929, DOI 10.1111/j.1756-2171.2006.tb00064.x
   Stephan PE, 1998, SMALL BUS ECON, V10, P141, DOI 10.1023/A:1007929424290
   Stephan PE, 1996, J ECON LIT, V34, P1199
   Stokes D. E., 2011, PASTEURS QUADRANT BA
   Stuart TE, 2006, AM J SOCIOL, V112, P97, DOI 10.1086/502691
   Tafjel Henri., 1981, Human groups and social categories: Studies in social psychology
   Tartari V., 2013, ACAD MANAGEMENT P
   Tartari V, 2012, CAMB J ECON, V36, P655, DOI 10.1093/cje/bes007
   Whitley R.D., 2000, INTELLECTUAL SOCIAL
   WILLS TA, 1981, PSYCHOL BULL, V90, P245, DOI 10.1037/0033-2909.90.2.245
   Zimmerman DJ, 2003, REV ECON STAT, V85, P9, DOI 10.1162/003465303762687677
   Zucker L.G., 2001, J TECHNOL TRANSFER, V26, P37, DOI DOI 10.1023/A:1007832127813
   Zucker LG, 1996, P NATL ACAD SCI USA, V93, P12709, DOI 10.1073/pnas.93.23.12709
   ZUCKERMAN H, 1970, SOCIOL INQ, V40, P235, DOI 10.1111/j.1475-682X.1970.tb01010.x
NR 97
TC 107
Z9 113
U1 8
U2 128
PU ELSEVIER
PI AMSTERDAM
PA RADARWEG 29, 1043 NX AMSTERDAM, NETHERLANDS
SN 0048-7333
EI 1873-7625
J9 RES POLICY
JI Res. Policy
PD SEP
PY 2014
VL 43
IS 7
BP 1189
EP 1203
DI 10.1016/j.respol.2014.02.003
PG 15
WC Management
WE Social Science Citation Index (SSCI)
SC Business & Economics
GA AL3NQ
UT WOS:000339035800008
OA Green Published, hybrid
DA 2024-07-19
ER

PT J
AU Wang, MT
   Degol, J
AF Wang, Ming-Te
   Degol, Jessica
TI Staying Engaged: Knowledge and Research Needs in Student Engagement
SO CHILD DEVELOPMENT PERSPECTIVES
LA English
DT Article
DE student engagement; school engagement; malleability;
   multidimensionality; intervention
ID SCHOOL ENGAGEMENT; PARENTAL INVOLVEMENT; COGNITIVE ENGAGEMENT; ACADEMIC
   ENGAGEMENT; MENTAL-HEALTH; ACHIEVEMENT; EMOTIONS; SUPPORT; TRAJECTORIES;
   ADOLESCENCE
AB In this article, we review knowledge about student engagement and look ahead to the future of study in this area. We begin by describing how researchers in the field define and study student engagement. In particular, we describe the levels, contexts, and dimensions that constitute the measurement of engagement, summarize the contexts that shape engagement and the outcomes that result from it, and articulate person-centered approaches for analyzing engagement. We conclude by addressing limitations to the research and providing recommendations for study. Specifically, we point to the importance of incorporating more work on how learning-related emotions, personality characteristics, prior learning experiences, shared values across contexts, and engagement in nonacademic activities influence individual differences in student engagement. We also stress the need to improve our understanding of the nuances involved in developing engagement over time by incorporating more extensive longitudinal analyses, intervention trials, research on affective neuroscience, and interactions among levels and dimensions of engagement.
C1 [Wang, Ming-Te] Univ Pittsburgh, Dept Psychol, Sch Educ, Learning Res & Dev Ctr, Pittsburgh, PA 15260 USA.
   [Degol, Jessica] Univ Pittsburgh, Sch Educ, Pittsburgh, PA 15260 USA.
C3 Pennsylvania Commonwealth System of Higher Education (PCSHE); University
   of Pittsburgh; Pennsylvania Commonwealth System of Higher Education
   (PCSHE); University of Pittsburgh
RP Wang, MT (corresponding author), Univ Pittsburgh, Dept Psychol, 230 South Bouquet St, Pittsburgh, PA 15260 USA.
EM mtwang@pitt.edu
RI Wang, Ming-Te/HCH-2285-2022
FU Division Of Research On Learning; Direct For Education and Human
   Resources [1315943] Funding Source: National Science Foundation
CR [Anonymous], 2008, BEST PRACTICES SCH P
   [Anonymous], CALIFORNIA SCH PSYCH
   Appleton JJ, 2008, PSYCHOL SCHOOLS, V45, P369, DOI 10.1002/pits.20303
   Archambault I, 2009, J SCHOOL HEALTH, V79, P408, DOI 10.1111/j.1746-1561.2009.00428.x
   Benner AD, 2008, DEV PSYCHOL, V44, P840, DOI 10.1037/0012-1649.44.3.840
   Christenson S.L., 2010, HDB YOUTH PREVENTION, P327
   Connell J. P., 1991, MINN SYM CHILD PSYCH, V23, P43
   Duckworth AL, 2007, J PERS SOC PSYCHOL, V92, P1087, DOI 10.1037/0022-3514.92.6.1087
   Duckworth AL, 2011, SOC PSYCHOL PERS SCI, V2, P174, DOI 10.1177/1948550610385872
   Eccles J, 2012, HANDBOOK OF RESEARCH ON STUDENT ENGAGEMENT, P133, DOI 10.1007/978-1-4614-2018-7_6
   ECCLES JS, 1993, AM PSYCHOL, V48, P90, DOI 10.1037/0003-066X.48.2.90
   FINN JD, 1989, REV EDUC RES, V59, P117, DOI 10.3102/00346543059002117
   Fredricks JA, 2004, REV EDUC RES, V74, P59, DOI 10.3102/00346543074001059
   Henry KL, 2012, J YOUTH ADOLESCENCE, V41, P156, DOI 10.1007/s10964-011-9665-3
   Horner RH, 2009, J POSIT BEHAV INTERV, V11, P133, DOI 10.1177/1098300709332067
   Hughes JN, 2008, J EDUC PSYCHOL, V100, P1, DOI 10.1037/0022-0663.100.1.1
   Jang H, 2010, J EDUC PSYCHOL, V102, P588, DOI 10.1037/a0019682
   Janosz M, 2008, J SOC ISSUES, V64, P21, DOI 10.1111/j.1540-4560.2008.00546.x
   Li YB, 2011, DEV PSYCHOL, V47, P233, DOI 10.1037/a0021307
   Linnenbrink-Garcia L, 2011, CONTEMP EDUC PSYCHOL, V36, P1, DOI 10.1016/j.cedpsych.2010.11.004
   Marks HM, 2000, AM EDUC RES J, V37, P153, DOI 10.2307/1163475
   Pekrun R, 2002, EDUC PSYCHOL-US, V37, P91, DOI 10.1207/S15326985EP3702_4
   Pekrun R, 2006, EDUC PSYCHOL REV, V18, P315, DOI 10.1007/s10648-006-9029-9
   Poropat AE, 2009, PSYCHOL BULL, V135, P322, DOI 10.1037/a0014996
   Reeve J, 2011, CONTEMP EDUC PSYCHOL, V36, P257, DOI 10.1016/j.cedpsych.2011.05.002
   Reschly AL, 2008, PSYCHOL SCHOOLS, V45, P419, DOI 10.1002/pits.20306
   Reschly AL, 2012, HANDBOOK OF RESEARCH ON STUDENT ENGAGEMENT, P3, DOI 10.1007/978-1-4614-2018-7_1
   Schwabe L, 2012, J NEUROSCI, V32, P11042, DOI 10.1523/JNEUROSCI.1484-12.2012
   Skinner E.A., 2009, Handbook of motivation at school, P223, DOI DOI 10.1037/0003-066X.55.1.68
   Skinner E, 2008, J EDUC PSYCHOL, V100, P765, DOI 10.1037/a0012840
   Skinner EA, 2012, HANDBOOK OF RESEARCH ON STUDENT ENGAGEMENT, P21, DOI 10.1007/978-1-4614-2018-7_2
   Spera C, 2005, EDUC PSYCHOL REV, V17, P120, DOI 10.1007/s10648-005-3950-1
   Stewart EB, 2008, EDUC URBAN SOC, V40, P179, DOI 10.1177/0013124507304167
   Wang MT, 2014, CHILD DEV, V85, P610, DOI 10.1111/cdev.12153
   Wang MT, 2014, CHILD DEV, V85, P722, DOI 10.1111/cdev.12138
   Wang MT, 2013, LEARN INSTR, V28, P12, DOI 10.1016/j.learninstruc.2013.04.002
   Wang MT, 2013, DEV PSYCHOL, V49, P1266, DOI 10.1037/a0030028
   Wang MT, 2012, CHILD DEV, V83, P877, DOI 10.1111/j.1467-8624.2012.01745.x
   Wang MT, 2012, J RES ADOLESCENCE, V22, P31, DOI 10.1111/j.1532-7795.2011.00753.x
   Wang MT, 2011, J SCHOOL PSYCHOL, V49, P465, DOI 10.1016/j.jsp.2011.04.001
   Wang MT, 2010, AM EDUC RES J, V47, P633, DOI 10.3102/0002831209361209
   Ward B, 2013, SCHOOL PSYCHOL REV, V42, P317
NR 42
TC 188
Z9 253
U1 5
U2 91
PU WILEY
PI HOBOKEN
PA 111 RIVER ST, HOBOKEN 07030-5774, NJ USA
SN 1750-8592
EI 1750-8606
J9 CHILD DEV PERSPECT
JI Child Develop. Perspect.
PD SEP
PY 2014
VL 8
IS 3
BP 137
EP 143
DI 10.1111/cdep.12073
PG 7
WC Psychology, Developmental
WE Social Science Citation Index (SSCI)
SC Psychology
GA AT2RI
UT WOS:000344781700004
PM 27087833
OA Green Accepted
DA 2024-07-19
ER

PT J
AU Mount, M
   Martinez, MG
AF Mount, Matthew
   Martinez, Marian Garcia
TI Social Media: A TOOL FOR OPEN INNOVATION
SO CALIFORNIA MANAGEMENT REVIEW
LA English
DT Article
DE Social Media; Open Innovation; Ideation; R&D; Commercialization
ID OPEN SOURCE SOFTWARE; FUZZY FRONT-END; AMBIDEXTROUS ORGANIZATIONS;
   INFORMATION-TECHNOLOGY; KNOWLEDGE REUSE; USER; IMPLEMENTATION;
   COLLABORATION; ANTECEDENTS; COMMUNITIES
AB Despite the exponential rise of social media use in external stakeholder engagement academic research and managerial practice have paid little attention to how it can be used for open innovation across the entire innovation funnel, spanning ideation, R&D, and commercialization. As a result there is little understanding of how companies can organize for and implement social media for open innovation. Utilizing a multiple case study design, this article examines its application across the entire innovation process. It proposes a range of organizational and technological adaptations that managers can implement to ensure they realize the innovative benefits of social media application.
C1 [Mount, Matthew; Martinez, Marian Garcia] Univ Kent, Kent Business Sch, Canterbury, Kent, England.
C3 University of Kent
RP Mount, M (corresponding author), Univ Kent, Kent Business Sch, Canterbury, Kent, England.
RI Barretta, Paul/G-4383-2016
OI Barretta, Paul/0000-0002-6940-587X; Mount, Matthew/0000-0002-6470-7502
CR Abrahams AS, 2013, DECIS SUPPORT SYST, V55, P871, DOI 10.1016/j.dss.2012.12.023
   Abrahams AS, 2012, DECIS SUPPORT SYST, V54, P87, DOI 10.1016/j.dss.2012.04.005
   [Anonymous], 2006, J ACAD MARKET SCI
   [Anonymous], WIRED MAGAZINE
   Aral S, 2013, INFORM SYST RES, V24, P3, DOI 10.1287/isre.1120.0470
   Ashurst C, 2012, INT J INFORM MANAGE, V32, P326, DOI 10.1016/j.ijinfomgt.2012.05.006
   Baldwin C, 2011, ORGAN SCI, V22, P1399, DOI 10.1287/orsc.1100.0618
   Bayus BL, 2013, MANAGE SCI, V59, P226, DOI 10.1287/mnsc.1120.1599
   Belenzon S, 2010, MANAGE SCI, V56, P519, DOI 10.1287/mnsc.1090.1107
   Bendapudi N, 2003, J MARKETING, V67, P14, DOI 10.1509/jmkg.67.1.14.18592
   Birkinshaw J, 2004, MIT SLOAN MANAGE REV, V45, P47
   Bogers M, 2010, J MANAGE, V36, P857, DOI 10.1177/0149206309353944
   Boudreau KJ, 2011, MANAGE SCI, V57, P843, DOI 10.1287/mnsc.1110.1322
   Brodie RJ, 2013, J BUS RES, V66, P105, DOI 10.1016/j.jbusres.2011.07.029
   Cachia R, 2007, TECHNOL FORECAST SOC, V74, P1179, DOI 10.1016/j.techfore.2007.05.006
   Chesbrough H, 2010, LONG RANGE PLANN, V43, P354, DOI 10.1016/j.lrp.2009.07.010
   Christensen C.M., 2000, INNOVATORS DILEMMA N
   Cross R, 2013, CALIF MANAGE REV, V56, P50, DOI 10.1525/cmr.2013.56.1.50
   Dahlander L, 2006, RES POLICY, V35, P1243, DOI 10.1016/j.respol.2006.09.011
   Dahlander L, 2012, ORGAN SCI, V23, P988, DOI 10.1287/orsc.1110.0673
   DAMANPOUR F, 1991, ACAD MANAGE J, V34, P555, DOI 10.5465/256406
   Danneels E, 2008, STRATEGIC MANAGE J, V29, P519, DOI 10.1002/smj.684
   Dubois A, 2002, J BUS RES, V55, P553, DOI 10.1016/S0148-2963(00)00195-8
   Durisin B, 2012, J PROD INNOVAT MANAG, V29, P53, DOI 10.1111/j.1540-5885.2012.00981.x
   Eisenhardt KM, 2007, ACAD MANAGE J, V50, P25, DOI 10.5465/AMJ.2007.24160888
   EISENHARDT KM, 1989, ACAD MANAGE REV, V14, P532, DOI 10.2307/258557
   Florén H, 2012, CALIF MANAGE REV, V54, P20, DOI 10.1525/cmr.2012.54.4.20
   Franke N, 2003, RES POLICY, V32, P157, DOI 10.1016/S0048-7333(02)00006-9
   Franke N, 2006, J PROD INNOVAT MANAG, V23, P301, DOI 10.1111/j.1540-5885.2006.00203.x
   Füller J, 2007, J BUS RES, V60, P60, DOI 10.1016/j.jbusres.2006.09.019
   Füller J, 2006, ADV CONSUM RES, V33, P639
   Gibson CB, 2004, ACAD MANAGE J, V47, P209, DOI 10.5465/20159573
   Gioia DA, 2013, ORGAN RES METHODS, V16, P15, DOI 10.1177/1094428112452151
   Hargadon A., 2003, How Breakthroughs Happen: The Surprising Truth about How Companies Innovate
   Heinonen K, 2011, J CONSUM BEHAV, V10, P356, DOI 10.1002/cb.376
   Hienerth C, 2011, LONG RANGE PLANN, V44, P344, DOI 10.1016/j.lrp.2011.09.009
   Ind N, 2013, CALIF MANAGE REV, V55, P5, DOI 10.1525/cmr.2013.55.3.5
   Kim AJ, 2012, J BUS RES, V65, P1480, DOI 10.1016/j.jbusres.2011.10.014
   Kim J, 2002, R&D MANAGE, V32, P269, DOI 10.1111/1467-9310.00259
   King A, 2013, MIT SLOAN MANAGE REV, V55, P41
   Koen PA, 2014, RES TECHNOL MANAGE, V57, P34, DOI 10.5437/08956308X5702145
   Lakhani KR, 2003, RES POLICY, V32, P923, DOI 10.1016/S0048-7333(02)00095-1
   LEONARDBARTON D, 1992, STRATEGIC MANAGE J, V13, P111, DOI 10.1002/smj.4250131009
   LEONARDBARTON D, 1988, RES POLICY, V17, P251, DOI 10.1016/0048-7333(88)90006-6
   Linders D, 2012, GOV INFORM Q, V29, P446, DOI 10.1016/j.giq.2012.06.003
   Majchrzak A, 2004, MANAGE SCI, V50, P174, DOI 10.1287/mnsc.1030.0116
   Majchrzak A, 2013, MIS QUART, V37, P455, DOI 10.25300/MISQ/2013/37.2.07
   March JG, 1991, ORGAN SCI, V2, P71, DOI 10.1287/orsc.2.1.71
   Markham SK, 2013, RES TECHNOL MANAGE, V56, P37, DOI 10.5437/08956308X5604066
   MARKUS ML, 1988, MANAGE SCI, V34, P583, DOI 10.1287/mnsc.34.5.583
   Miles M.B., 2002, QUALITATIVE RES COMP
   Morgan, 2010, INNOVATION TOURNAMEN
   Morgan J, 2010, CALIF MANAGE REV, V52, P77, DOI 10.1525/cmr.2010.52.2.77
   Mortara L, 2013, TECHNOL FORECAST SOC, V80, P1563, DOI 10.1016/j.techfore.2013.01.008
   Naylor RW, 2012, J MARKETING, V76, P105, DOI 10.1509/jm.11.0105
   O'Reilly CA, 2004, HARVARD BUS REV, V82, P74
   Orlikowski WJ, 1991, INFORM SYST RES, V2, P143, DOI 10.1287/isre.2.2.143
   Pitt LF, 2006, J ACAD MARKET SCI, V34, P115, DOI 10.1177/0092070305284972
   Poetz MK, 2012, J PROD INNOVAT MANAG, V29, P245, DOI 10.1111/j.1540-5885.2011.00893.x
   Powell WW, 1996, ADMIN SCI QUART, V41, P116, DOI 10.2307/2393988
   Ravasi D., 2001, Scandinavian Journal of Management, V17, P41
   Reid SE, 2004, J PROD INNOVAT MANAG, V21, P170, DOI 10.1111/j.0737-6782.2004.00068.x
   Salter A, 2014, CALIF MANAGE REV, V56, P77, DOI 10.1525/cmr.2014.56.2.77
   Saxton GD, 2013, INFORM SYST MANAGE, V30, P2, DOI 10.1080/10580530.2013.739883
   Senn C, 2013, CALIF MANAGE REV, V55, P27, DOI 10.1525/cmr.2013.55.3.27
   Senn Thoma, 2013, TECHNOL ANAL STRATEG, V23, P280
   Snyder N.T., 2003, STRATEGIC INNOVATION
   Steiber A., 2013, DIFFUSION ORG INNOVA, P152
   Steiber A, 2013, EUR J INNOV MANAG, V16, P243, DOI 10.1108/14601061311324566
   Stieger D, 2012, CALIF MANAGE REV, V54, P44, DOI 10.1525/cmr.2012.54.4.44
   The Grocer, 2013, PEAN BUTT CROWN CHAM
   Tushman ML, 1996, CALIF MANAGE REV, V38, P8, DOI 10.2307/41165852
   UNAIDS, DECL CHANG
   Van den Bulte C, 2007, MARKET SCI, V26, P400, DOI 10.1287/mksc.1060.0224
   von Hippel E, 2003, ORGAN SCI, V14, P209, DOI 10.1287/orsc.14.2.209.14992
   Von Hippel Eric, 2005, Democratizing Innovation
   von Krogh G, 2012, LONG RANGE PLANN, V45, P277, DOI 10.1016/j.lrp.2012.05.001
   Yin R.K., 2011, Qualitative research from start to finish
NR 78
TC 124
Z9 153
U1 4
U2 180
PU SAGE PUBLICATIONS INC
PI THOUSAND OAKS
PA 2455 TELLER RD, THOUSAND OAKS, CA 91320 USA
SN 0008-1256
EI 2162-8564
J9 CALIF MANAGE REV
JI Calif. Manage. Rev.
PD SUM
PY 2014
VL 56
IS 4
BP 124
EP 143
DI 10.1525/cmr.2014.56.4.124
PG 20
WC Business; Management
WE Social Science Citation Index (SSCI)
SC Business & Economics
GA AN7UZ
UT WOS:000340807800006
OA Green Published
DA 2024-07-19
ER

PT J
AU Kessels, U
   Heyder, A
   Latsch, M
   Hannover, B
AF Kessels, Ursula
   Heyder, Anke
   Latsch, Martin
   Hannover, Bettina
TI How gender differences in academic engagement relate to students' gender
   identity
SO EDUCATIONAL RESEARCH
LA English
DT Article
DE academic achievement; gender stereotypes; gender differences; gender
   identity; academic engagement
ID SCHOOL; MATH; STEREOTYPES; MATHEMATICS; STRATEGY; PHYSICS; CHOICES;
   FEMALE; IMAGE
AB Background: Gender differences in educational outcomes encompass many different areas. For example, in some educational settings, boys lag behind girls on indicators of educational success, such as leaving certificates and type of school attended. In studies testing performance, boys typically show lower competence in reading compared with girls, yet tend to show higher competence in school subjects related to mathematics. While such differences in competence between the genders can be relatively small, they coincide with much greater differences in motivation-related variables emerging during the school years, and thus seem to channel students into lifelong gendered pathways via gendered educational and occupational preferences. Purpose: From a psychological perspective, we propose the Interests as Identity Regulation Model (IIRM) as a useful tool for understanding many of the gender differences in educational outcomes. Specifically, the focus is on two areas of research: girls' and women's under-representation in subjects such as maths and science; and boys' lower engagement at school in general. Sources of evidence: Findings from recent research, mostly from a psychological perspective using quantitative measures and empirical studies testing the IIRM, are reported to illustrate different aspects of the interplay between students' gender identity and gendered social meanings of academic domains (such as maths), as well as academic engagement in general. Main argument: IIRM suggests that the perceived fit between students' gender identity and the gendered social meanings associated with different possible behaviours at school (e.g. choosing a subject, investing effort or not) is a relevant heuristic for students' directing of their learning activities. The male stereotyping of maths and science implies a greater misfit between girls' gender identity and engagement in these domains. The perception that displaying effort and engagement at school is feminine leads to a misfit between boys' gender identity and academic engagement in general. Conclusions: Attempts to alleviate gender differences in educational outcomes that channel students into lifelong gendered pathways with regard to qualifications and occupations will benefit from an understanding of how closely these academic choices are related to students' gender identity. Interventions should aim at enhancing the individually perceived fit between a student's gender identity and engagement in specific subjects or learning activities. The nature of such interventions will be an important topic of future research.
C1 [Kessels, Ursula; Heyder, Anke; Latsch, Martin; Hannover, Bettina] Free Univ Berlin, Dept Educ & Psychol, Berlin, Germany.
C3 Free University of Berlin
RP Kessels, U (corresponding author), Free Univ Berlin, Dept Educ & Psychol, Berlin, Germany.
EM ursula.kessels@fu-berlin.de
RI Hannover, Bettina/CAF-0847-2022; Heyder, Anke/U-2248-2019; Hannover,
   Bettina/CAH-6542-2022
OI Heyder, Anke/0000-0002-1578-4894; Hannover, Bettina/0000-0003-1916-8455
CR [Anonymous], 2010, SPRACHLICHE KOMPETEN
   [Anonymous], 2007, GEND ED EV PUP ENGL
   [Anonymous], 2011, ED GLANC
   [Anonymous], PISA 2003
   [Anonymous], GLOBAL GENDER GAP RE
   [Anonymous], JUNGENFORSCHUNG EMPI
   [Anonymous], 2013, PISA 2012 RES WHAT S
   Becker M, 2006, Z PADAGOG PSYCHOL, V20, P233, DOI 10.1024/1010-0652.20.4.233
   Boehnke K., 2008, SOC PSYCHOL EDUC, V11, P149
   Chatard A, 2007, J EXP SOC PSYCHOL, V43, P1017, DOI 10.1016/j.jesp.2006.10.024
   Cvencek D, 2011, CHILD DEV, V82, P766, DOI 10.1111/j.1467-8624.2010.01529.x
   Driessen G, 2013, INT REV EDUC, V59, P67, DOI 10.1007/s11159-013-9352-6
   Drucker K., 2012, PIRLS 2011 INT RESUL
   EACEA, 2010, GEND DIFF ED OUTC ST
   Eccles J, 2011, INT J BEHAV DEV, V35, P195, DOI 10.1177/0165025411398185
   Elmore KC, 2012, CONTEMP EDUC PSYCHOL, V37, P176, DOI 10.1016/j.cedpsych.2011.05.003
   Else-Quest NM, 2010, PSYCHOL BULL, V136, P103, DOI 10.1037/a0018053
   FAGOT BI, 1985, J AM ACAD CHILD PSY, V24, P684, DOI 10.1016/S0002-7138(10)60110-0
   Frenzel AC, 2007, LEARN INSTR, V17, P478, DOI 10.1016/j.learninstruc.2007.09.001
   Greenwald AG, 1998, J PERS SOC PSYCHOL, V74, P1464, DOI 10.1037/0022-3514.74.6.1464
   Grunewald-Huber E, 2010, BILDUNGSVERLIERER NE, P223
   Hadjar Andreas, 2011, GESCHLECHTSSPEZIFISC
   Hannover B, 2004, LEARN INSTR, V14, P51, DOI 10.1016/j.learninstruc.2003.10.002
   Hannover B., 2012, ENTWICKLUNGSPSYCHOLO, P543
   Hannover B, 2011, Z PADAGOG PSYCHOL, V25, P89, DOI 10.1024/1010-0652/a000039
   Harter S, 2003, HANDBOOK OF SELF AND IDENTITY, P610
   Heyder A, 2013, SEX ROLES, V69, P605, DOI 10.1007/s11199-013-0309-9
   Huang CJ, 2013, EUR J PSYCHOL EDUC, V28, P663, DOI 10.1007/s10212-012-0134-5
   Kessels U, 2005, EUR J PSYCHOL EDUC, V20, P309, DOI 10.1007/BF03173559
   Kessels U., 2007, STUDIES ED QUALITY S, P283
   Kessels U., DO REAL HARD B UNPUB
   Kessels U., 2004, BILDUNGSQUALITAT SCH, P398
   Kessels U, 2008, BRIT J EDUC PSYCHOL, V78, P273, DOI 10.1348/000709907X215938
   Kessels U, 2006, BRIT J EDUC PSYCHOL, V76, P761, DOI 10.1348/000709905X59961
   Kessels U, 2013, LEARN INDIVID DIFFER, V23, P234, DOI 10.1016/j.lindif.2012.09.013
   Kiefer AK, 2007, PSYCHOL SCI, V18, P13, DOI 10.1111/j.1467-9280.2007.01841.x
   Lam SF, 2012, J SCHOOL PSYCHOL, V50, P77, DOI 10.1016/j.jsp.2011.07.004
   Lane KA, 2012, SEX ROLES, V66, P220, DOI 10.1007/s11199-011-0036-z
   Latsch M., SOCIAL PSYCHOL
   Mac-an-Ghaill M., 1994, The making of men
   Martinot D, 2012, SEX ROLES, V66, P210, DOI 10.1007/s11199-011-0032-3
   MEAD M, 1957, SCIENCE, V126, P384, DOI 10.1126/science.126.3270.384
   Mullis L V. S., 2012, TIMSS 2011 INT RESUL
   NIEDENTHAL PM, 1985, J PERS SOC PSYCHOL, V48, P575, DOI 10.1037/0022-3514.48.3.575
   Nosek BA, 2002, J PERS SOC PSYCHOL, V83, P44, DOI 10.1037//0022-3514.83.1.44
   Ruble DN, 2004, DEVELOPMENT OF THE SOCIAL SELF, P29, DOI 10.4324/9780203391099_chapter_2
   Snyder T.D., 2011, Digest of Education Statistics 2010
   Statistisches Bundesamt, 2011, BILD BEV
   Steele CM, 1997, AM PSYCHOL, V52, P613, DOI 10.1037/0003-066X.52.6.613
   Steffens MC, 2011, SEX ROLES, V64, P324, DOI 10.1007/s11199-010-9924-x
   Steffens MC, 2010, J EDUC PSYCHOL, V102, P947, DOI 10.1037/a0019920
NR 51
TC 94
Z9 126
U1 3
U2 108
PU ROUTLEDGE JOURNALS, TAYLOR & FRANCIS LTD
PI ABINGDON
PA 2-4 PARK SQUARE, MILTON PARK, ABINGDON OX14 4RN, OXON, ENGLAND
SN 0013-1881
EI 1469-5847
J9 EDUC RES-UK
JI Educ. Res.
PD APR 3
PY 2014
VL 56
IS 2
SI SI
BP 220
EP 229
DI 10.1080/00131881.2014.898916
PG 10
WC Education & Educational Research
WE Social Science Citation Index (SSCI)
SC Education & Educational Research
GA AG0ET
UT WOS:000335088800008
DA 2024-07-19
ER

PT J
AU Sun, JCY
AF Sun, Jerry Chih-Yuan
TI Influence of polling technologies on student engagement: An analysis of
   student motivation, academic performance, and brainwave data
SO COMPUTERS & EDUCATION
LA English
DT Article
DE Improving classroom teaching; Interactive learning environments;
   Teaching/learning strategies
ID AUDIENCE RESPONSE SYSTEMS; PARTICIPATION; BENEFITS; CLICKER
AB This study compared clicker technology against mobile polling and the Just-in-Time Teaching (JiTT) strategy to investigate how these methods may differently affect students' anxiety, self-efficacy, engagement, academic performance, and attention and relaxation as indicated by brainwave activity. The study utilized a quasi-experimental research design. To assess the differences between the effects of clickers and mobile polling, the study collected data from two courses at a large research university in Taiwan in which 69 students used either clickers or mobile polling. The results showed that mobile polling along with the JiTT strategy and in-class polls reduce graduate students' anxiety, improve student outcomes in an environment comprising both graduate and undergraduate students, and increase students' attention during polling. However, brainwave data revealed that during the polling activities, students' attention in the clicker and mobile polling groups respectively increased and decreased. Students nowadays do not find smartphones a novelty; however, incorporating them into class is still a potentially effective way to increase student attention and provide a direct way for instructors to observe the learning effects of lectures and improve their teaching approach on that basis. (C) 2013 Elsevier Ltd. All rights reserved.
C1 Natl Chiao Tung Univ, Inst Educ, Hsinchu, Taiwan.
C3 National Yang Ming Chiao Tung University
RP Sun, JCY (corresponding author), Natl Chiao Tung Univ, Inst Educ, 1001 Ta Hsueh Rd, Hsinchu, Taiwan.
EM csun@nctu.edu.tw
RI Sun, Jerry Chih-Yuan/C-5255-2009
OI Sun, Jerry Chih-Yuan/0000-0002-7892-4313
FU National Science Council of the Republic of China [NSC
   100-2511-S-009-012, NSC 101-2511-S-009-MY3]
FX This study is supported in part by the National Science Council of the
   Republic of China under contract numbers NSC 100-2511-S-009-012 and NSC
   101-2511-S-009-MY3. The author would like to thank instructors and the
   students who participated in this study and acknowledge the
   contributions of Chao-Hsiu Chen, Chih-Chien Lin, and William Shao-Chin
   who supported this research study and provided valuable comments.
CR Anderson L., 2009, TAXONOMY LEARNING TE
   [Anonymous], 2007, Educause Quarterly
   [Anonymous], 2011, P MEI COGSCI C
   Anthis K, 2011, TEACH PSYCHOL, V38, P189, DOI 10.1177/0098628311411895
   ASTIN AW, 1984, J COLL STUDENT DEV, V25, P297
   BANDURA A, 1977, PSYCHOL REV, V84, P191, DOI 10.1037/0033-295X.84.2.191
   Bloom B, 1956, TAXONOMY ED OBJECTIV
   Bode M., 2009, Notices of the American Mathematical Society, V56, P253
   Cai T., 2011, 2011 International Conference on e-Business and EGovernment ICEE, P1
   Covington M.V., 1992, MAKING GRADE SELF WO
   Crowley Katie, 2010, 2010 IEEE 10th International Conference on Advanced Learning Technologies (ICALT 2010), P276, DOI 10.1109/ICALT.2010.81
   Dallaire DH, 2011, TEACH PSYCHOL, V38, P199, DOI 10.1177/0098628311411898
   Elicker JD, 2011, TEACH PSYCHOL, V38, P147, DOI 10.1177/0098628311411789
   Fredricks JA, 2005, SEARCH I SER DEV ATT, P305
   Fredricks JA, 2004, REV EDUC RES, V74, P59, DOI 10.3102/00346543074001059
   Gilbert A., 2005, NEW BACK TO SCH CLIC
   Hanson TL., 2010, College Teaching, V59, P23, DOI [10.1080/87567555.2010.489078, DOI 10.1080/87567555.2010.489078]
   Jimenez C. O. S., 2011, 2011 IEEE International Games Innovation Conference (IGIC 2011), P31, DOI 10.1109/IGIC.2011.6115125
   Kay RH, 2009, COMPUT EDUC, V53, P819, DOI 10.1016/j.compedu.2009.05.001
   Kennedy GE, 2005, J COMPUT ASSIST LEAR, V21, P260, DOI 10.1111/j.1365-2729.2005.00133.x
   Koenig K., 2010, Journal of College Science Teaching, V39, P46
   Lasry N., 2008, PHYS TEACH, V46, P242
   Makino Y., 2012, 2012 9 INT C NETWORK, P1
   Mason RB, 2011, EDUC TECHNOL SOC, V14, P258
   Middlebrook G., 2013, ePortfolio Performance Support Systems: Constructing, Presenting, and Assessing Portfolios, P123
   Norhazman H, 2012, 2012 IEEE SYMPOSIUM ON COMPUTER APPLICATIONS AND INDUSTRIAL ELECTRONICS (ISCAIE 2012)
   Ottens A.J., 1991, COPING ACAD ANXIETY, V2nd
   Pintrich P.R., 1991, MOTIVATED STRATEGIES
   Rothkrantz LJM, 2004, LECT NOTES COMPUT SC, V3206, P449
   Stowell JR, 2007, TEACH PSYCHOL, V34, P253, DOI 10.1080/00986280701700391
   Sun J. C-Y., 2014, ED TECHNOLO IN PRESS
   Sun JCY, 2012, BRIT J EDUC TECHNOL, V43, P191, DOI 10.1111/j.1467-8535.2010.01157.x
   Trees A.R., 2007, LEARN MEDIA TECHNOL, V32, P21, DOI DOI 10.1080/17439880601141179
   Walsh JP, 2011, CBE-LIFE SCI EDUC, V10, P298, DOI 10.1187/cbe.11-03-0031
   Wang Q, 2013, IEEE T NEUR SYS REH, V21, P225, DOI 10.1109/TNSRE.2012.2236576
   Zeidner M., 2005, Handbook of competence and motivation, P141
NR 36
TC 111
Z9 132
U1 2
U2 109
PU PERGAMON-ELSEVIER SCIENCE LTD
PI OXFORD
PA THE BOULEVARD, LANGFORD LANE, KIDLINGTON, OXFORD OX5 1GB, ENGLAND
SN 0360-1315
EI 1873-782X
J9 COMPUT EDUC
JI Comput. Educ.
PD MAR
PY 2014
VL 72
BP 80
EP 89
DI 10.1016/j.compedu.2013.10.010
PG 10
WC Computer Science, Interdisciplinary Applications; Education &
   Educational Research
WE Science Citation Index Expanded (SCI-EXPANDED); Social Science Citation Index (SSCI)
SC Computer Science; Education & Educational Research
GA AA2MN
UT WOS:000330928800008
DA 2024-07-19
ER

PT J
AU Wang, MT
   Sheikh-Khalil, S
AF Wang, Ming-Te
   Sheikh-Khalil, Salam
TI Does Parental Involvement Matter for Student Achievement and Mental
   Health in High School?
SO CHILD DEVELOPMENT
LA English
DT Article
ID AFRICAN-AMERICAN STUDENTS; ACADEMIC SELF-EFFICACY; MIDDLE SCHOOL; SOCIAL
   SUPPORT; UNITED-STATES; ENGAGEMENT; YOUTH; TRAJECTORIES; DELINQUENCY;
   ADOLESCENCE
AB Parental involvement in education remains important for facilitating positive youth development. This study conceptualized parental involvement as a multidimensional constructincluding school-based involvement, home-based involvement, and academic socializationand examined the effects of different types of parental involvement in 10th grade on student achievement and depression in 11th grade (approximately ages 15-17years). In addition, this study tested whether parental involvement influenced adolescent outcomes by increasing their academic engagement in school. A total of 1,056 adolescents participated in the study (51% males; 53% European American, 40% African American, and 7% other). Parental involvement was found to improve academic and emotional functioning among adolescents. In addition, parental involvement predicted adolescent academic success and mental health both directly and indirectly through behavioral and emotional engagement.
C1 [Wang, Ming-Te] Univ Pittsburgh, Pittsburgh, PA 15260 USA.
   [Sheikh-Khalil, Salam] Univ Michigan, Ann Arbor, MI 48109 USA.
C3 Pennsylvania Commonwealth System of Higher Education (PCSHE); University
   of Pittsburgh; University of Michigan System; University of Michigan
RP Wang, MT (corresponding author), 230 South Bouquet St, Pittsburgh, PA 15260 USA.
EM mtwang@pitt.edu
RI Wang, Ming-Te/HCH-2285-2022
CR Anguiano RPV, 2004, J FAM ISSUES, V25, P61, DOI 10.1177/0192513X03256805
   [Anonymous], 1985, PSYCHOPHARMACOL BULL
   [Anonymous], 1996, FamilySchool Links: How Do They Affect Educational Outcomes?
   Baird GL, 2009, J SOC CLIN PSYCHOL, V28, P881, DOI 10.1521/jscp.2009.28.7.881
   Baraldi AN, 2010, J SCHOOL PSYCHOL, V48, P5, DOI 10.1016/j.jsp.2009.10.001
   Barrett P, 2002, J CHILD PSYCHOL PSYC, V43, P597, DOI 10.1111/1469-7610.00049
   Bean RA, 2006, J FAM ISSUES, V27, P1335, DOI 10.1177/0192513X06289649
   Chavkin N., 1989, J SOCIOL SOC WELFARE, V16, P17
   Chen WB, 2009, J EDUC RES, V103, P53, DOI 10.1080/00220670903231250
   Cheung CSS, 2011, CHILD DEV, V82, P932, DOI 10.1111/j.1467-8624.2011.01582.x
   Collins WA, 2004, J EARLY ADOLESCENCE, V24, P55, DOI 10.1177/0272431603260882
   Connell J. P., 1991, MINN SYM CHILD PSYCH, V23, P43
   Cross WE, 2003, J SOC ISSUES, V59, P67, DOI 10.1111/1540-4560.t01-1-00005
   DELGADOGAITAN C, 1994, ANTHROPOL EDUC QUART, V25, P298, DOI 10.1525/aeq.1994.25.3.04x0146p
   Deslandes R, 2002, SCHOOL PSYCHOL INT, V23, P220, DOI 10.1177/01434302023002919
   DORNBUSCH SM, 1987, CHILD DEV, V58, P1244, DOI 10.1111/j.1467-8624.1987.tb01455.x
   Duchesne S, 2009, J EARLY ADOLESCENCE, V29, P743, DOI 10.1177/0272431608325502
   ECCLES JS, 1993, AM PSYCHOL, V48, P90, DOI 10.1037/0003-066X.48.2.90
   Elliot D.S., 1989, MULTIPLE PROBLEM YOU
   Epstein J.L., 2002, HDB PARENTING, V5, P407
   Fan WH, 2010, EDUC PSYCHOL-UK, V30, P53, DOI 10.1080/01443410903353302
   Fan XT, 2001, EDUC PSYCHOL REV, V13, P1, DOI 10.1023/A:1009048817385
   Flouri E, 2003, BRIT J SOC WORK, V33, P399, DOI 10.1093/bjsw/33.3.399
   Gottfredson G.D., 1984, EFFECTIVE SCH BATTER
   Grolnick WS, 2007, DEV PSYCHOL, V43, P991, DOI 10.1037/0012-1649.43.4.991
   Grolnick WS, 2000, J RES ADOLESCENCE, V10, P465, DOI 10.1207/SJRA1004_05
   GROLNICK WS, 1994, CHILD DEV, V65, P237, DOI 10.2307/1131378
   Gutman LM, 2002, AM J COMMUN PSYCHOL, V30, P367, DOI 10.1023/A:1015389103911
   Gutman LM, 2000, J YOUTH ADOLESCENCE, V29, P223, DOI 10.1023/A:1005108700243
   Hill N.E., 2009, Families, schools, and the adolescent: Connecting research, policy, and practice
   Hill NE, 2010, J SOC ISSUES, V66, P95, DOI 10.1111/j.1540-4560.2009.01635.x
   Hill NE, 2009, DEV PSYCHOL, V45, P740, DOI 10.1037/a0015362
   Hill NE, 2004, CURR DIR PSYCHOL SCI, V13, P161, DOI 10.1111/j.0963-7214.2004.00298.x
   Hill NE, 2004, CHILD DEV, V75, P1491, DOI 10.1111/j.1467-8624.2004.00753.x
   Hill NE, 2001, J EDUC PSYCHOL, V93, P686, DOI 10.1037//0022-0663.93.4.686
   Hoff E., 2002, HDB PARENTING, P231, DOI DOI 10.4324/9780429401459-13
   Hong S, 2005, J EDUC PSYCHOL, V97, P32, DOI 10.1037/0022-0663.97.1.32
   Jeynes WH, 2007, URBAN EDUC, V42, P82, DOI 10.1177/0042085906293818
   Johnson MK, 2001, SOCIOL EDUC, V74, P318, DOI 10.2307/2673138
   Jordan WJ, 2000, SCHOOLING STUDENTS PLACED AT RISK, P83
   Kline RB, 1998, Principles and Practices of Structural Equation Modeling, V3rd
   Lareau A., 2003, UNEQUAL CHILDHOODS C
   Lareau A., 1996, FAMILY SCH LINKS THE, P57
   Li YB, 2011, DEV PSYCHOL, V47, P233, DOI 10.1037/a0021307
   MacKinnon DP, 2002, PSYCHOL METHODS, V7, P83, DOI 10.1037/1082-989X.7.1.83
   Masten AS, 2005, DEV PSYCHOL, V41, P733, DOI 10.1037/0012-1649.41.5.733
   Newman BM, 2007, ADOLESCENCE, V42, P441
   Patall EA, 2008, REV EDUC RES, V78, P1039, DOI 10.3102/0034654308325185
   Perna LW, 2005, J HIGH EDUC-UK, V76, P485, DOI 10.1353/jhe.2005.0036
   Pomerantz EM, 2006, J EDUC PSYCHOL, V98, P99, DOI 10.1037/0022-0663.98.1.99
   Pomerantz EM, 2005, DEV PSYCHOL, V41, P414, DOI 10.1037/0012-1649.41.2.414
   Pomerantz EM, 2003, CHILD DEV, V74, P329, DOI 10.1111/1467-8624.7402001
   Pomerantz EM, 2007, REV EDUC RES, V77, P373, DOI 10.3102/003465430305567
   Roeser R.W., 2000, HDB DEV PSYCHOPATHOL, P135, DOI [DOI 10.1007/978-1-4615-4163-9_8, 10.1007/978-1-4615-4163-9_8]
   Rowley S., 2010, Handbook of research on schools, schooling, and human development, P275
   Ryan RM, 2000, AM PSYCHOL, V55, P68, DOI 10.1037/0003-066X.55.1.68
   Seginer R, 2006, PARENT-SCI PRACT, V6, P1, DOI 10.1207/s15327922par0601_1
   Shumow L, 2002, PARENT-SCI PRACT, V2, P127, DOI 10.1207/S15327922PAR0202_03
   Simons-Morton BG, 2003, J SCHOOL HEALTH, V73, P121, DOI 10.1111/j.1746-1561.2003.tb03586.x
   Sirin SR, 2005, REV EDUC RES, V75, P417, DOI 10.3102/00346543075003417
   Skinner E.A., 1994, LIFE SPAN DEV BEHAV, P91
   Skinner E.A., 2009, Handbook of motivation at school, P223, DOI DOI 10.1037/0003-066X.55.1.68
   Spera C, 2005, EDUC PSYCHOL REV, V17, P120, DOI 10.1007/s10648-005-3950-1
   Vander Stoep A, 2003, J BEHAV HEALTH SER R, V30, P119, DOI 10.1007/BF02287817
   Wang MT, 2013, LEARN INSTR, V28, P12, DOI 10.1016/j.learninstruc.2013.04.002
   Wang MT, 2013, DEV PSYCHOL, V49, P690, DOI 10.1037/a0027916
   Wang MT, 2012, CHILD DEV, V83, P1716, DOI 10.1111/j.1467-8624.2012.01808.x
   Wang MT, 2012, CHILD DEV, V83, P877, DOI 10.1111/j.1467-8624.2012.01745.x
   Wang MT, 2012, J RES ADOLESCENCE, V22, P31, DOI 10.1111/j.1532-7795.2011.00753.x
   Wang MT, 2011, J SCHOOL PSYCHOL, V49, P465, DOI 10.1016/j.jsp.2011.04.001
   Wang MT, 2010, AM EDUC RES J, V47, P633, DOI 10.3102/0002831209361209
   Wang MT, 2009, SCHOOL PSYCHOL QUART, V24, P240, DOI 10.1037/a0017999
   Wang Q, 2007, CHILD DEV, V78, P1592, DOI 10.1111/j.1467-8624.2007.01085.x
NR 73
TC 283
Z9 533
U1 25
U2 202
PU WILEY
PI HOBOKEN
PA 111 RIVER ST, HOBOKEN 07030-5774, NJ USA
SN 0009-3920
EI 1467-8624
J9 CHILD DEV
JI Child Dev.
PD MAR
PY 2014
VL 85
IS 2
BP 610
EP 625
DI 10.1111/cdev.12153
PG 16
WC Psychology, Educational; Psychology, Developmental
WE Social Science Citation Index (SSCI)
SC Psychology
GA AC9IM
UT WOS:000332847900018
PM 24033259
OA Green Published
DA 2024-07-19
ER

PT J
AU Wang, MT
   Fredricks, JA
AF Wang, Ming-Te
   Fredricks, Jennifer A.
TI The Reciprocal Links Between School Engagement, Youth Problem Behaviors,
   and School Dropout During Adolescence
SO CHILD DEVELOPMENT
LA English
DT Article
ID STUDENT ENGAGEMENT; ANTISOCIAL-BEHAVIOR; ACADEMIC ENGAGEMENT; SUBSTANCE
   USE; TRAJECTORIES; DELINQUENCY; FAMILY; ACHIEVEMENT; MIDDLE; PERCEPTIONS
AB Drawing on the self-system model, this study conceptualized school engagement as a multidimensional construct, including behavioral, emotional, and cognitive engagement, and examined whether changes in the three types of school engagement related to changes in problem behaviors from 7th through 11th grades (approximately ages 12-17). In addition, a transactional model of reciprocal relations between school engagement and problem behaviors was tested to predict school dropout. Data were collected on 1,272 youth from an ethnically and economically diverse county (58% African American, 36% European American; 51% females). Results indicated that adolescents who had declines in behavioral and emotional engagement with school tended to have increased delinquency and substance use over time. There were bidirectional associations between behavioral and emotional engagement in school and youth problem behaviors over time. Finally, lower behavioral and emotional engagement and greater problem behaviors predicted greater likelihood of dropping out of school.
C1 [Wang, Ming-Te] Univ Pittsburgh, Pittsburgh, PA 15260 USA.
   [Fredricks, Jennifer A.] Connecticut Coll, New London, CT 06320 USA.
C3 Pennsylvania Commonwealth System of Higher Education (PCSHE); University
   of Pittsburgh; Connecticut College
RP Wang, MT (corresponding author), Univ Pittsburgh, 230 South Bouquet St, Pittsburgh, PA 15260 USA.
EM mtwang@pitt.edu
RI Wang, Ming-Te/HCH-2285-2022
FU NIDA NIH HHS [DA034151-02, R03 DA034151] Funding Source: Medline
CR Alexander KL, 1997, SOCIOL EDUC, V70, P87, DOI 10.2307/2673158
   Appleton JJ, 2008, PSYCHOL SCHOOLS, V45, P369, DOI 10.1002/pits.20303
   Archambault I, 2009, J ADOLESCENCE, V32, P651, DOI 10.1016/j.adolescence.2008.06.007
   Bachman J., 2000, Monitoring the future: A continuing study of American youth
   Bachman J.G., 2008, The education-drug use connection: How successes and failures in school relate to adolescent smoking, drinking, drug use and delinquency
   Barnes GM, 2007, J YOUTH ADOLESCENCE, V36, P697, DOI 10.1007/s10964-006-9075-0
   Battin-Pearson S, 2000, J EDUC PSYCHOL, V92, P568, DOI 10.1037//0022-0663.92.3.568
   Bronfenbrenner U, 1979, The Ecology of Human Development: Experiments by Nature and Design, DOI DOI 10.2307/J.CTV26071R6
   Bronfenbrenner U., 1998, The ecology of developmental processes, V5th, P993, DOI DOI 10.1002/9780470147658.CHPSY0114
   Christenson SL, 2004, CURR DIR PSYCHOL SCI, V13, P36, DOI 10.1111/j.0963-7214.2004.01301010.x
   Christenson SL, 2001, SCHOOL PSYCHOL QUART, V16, P468, DOI 10.1521/scpq.16.4.468.19898
   Cole DA, 2003, J ABNORM PSYCHOL, V112, P558, DOI 10.1037/0021-843X.112.4.558
   Crosnoe R, 2002, J ADOLESCENT RES, V17, P143, DOI 10.1177/0743558402172003
   Deci E., 2000, CONCEPTIONS SELF DIR, P75
   DISHION TJ, 1991, DEV PSYCHOL, V27, P172, DOI 10.1037/0012-1649.27.1.172
   Dornbusch SM, 2001, J ADOLESCENT RES, V16, P396, DOI 10.1177/0743558401164006
   Farrell E., 1990, HANGING DROPPING OUT
   Fine M., 1991, Framing dropouts: Notes on the politics of an urban public high school
   FINN JD, 1989, REV EDUC RES, V59, P117, DOI 10.3102/00346543059002117
   FINN JD, 1993, J NEGRO EDUC, V62, P249, DOI 10.2307/2295464
   Ford JA, 2005, SOCIOL INQ, V75, P109, DOI 10.1111/j.1475-682X.2005.00114.x
   Fredricks J. A., 2012, HDB RES STUDENT ENGA, P319
   Fredricks JA, 2004, REV EDUC RES, V74, P59, DOI 10.3102/00346543074001059
   French DC, 2001, J RES ADOLESCENCE, V11, P225, DOI 10.1111/1532-7795.00011
   Furrer C, 2003, J EDUC PSYCHOL, V95, P148, DOI 10.1037/0022-0663.95.1.148
   Gardner TW, 2008, J ABNORM CHILD PSYCH, V36, P273, DOI 10.1007/s10802-007-9176-6
   Garnier HE, 1997, AM EDUC RES J, V34, P395
   Hirschfield PJ, 2011, J YOUTH ADOLESCENCE, V40, P3, DOI 10.1007/s10964-010-9579-5
   Hirschi T., 2017, Causes of delinquency
   Janosz M, 2008, J SOC ISSUES, V64, P21, DOI 10.1111/j.1540-4560.2008.00546.x
   Jimerson S, 2000, J SCHOOL PSYCHOL, V38, P525, DOI 10.1016/S0022-4405(00)00051-0
   Jimerson S.R., 2003, CALIFORNIA SCH PSYCH, V8, P7, DOI [DOI 10.1007/BF03340893, 10.1007/BF03340893, 10.1007/bf03340893]
   Klem AM, 2004, J SCHOOL HEALTH, V74, P262, DOI 10.1111/j.1746-1561.2004.tb08283.x
   Li YB, 2011, DEV PSYCHOL, V47, P233, DOI 10.1037/a0021307
   Loukas A, 2009, J YOUTH ADOLESCENCE, V38, P804, DOI 10.1007/s10964-008-9312-9
   Lynskey MT, 2003, ADDICTION, V98, P685, DOI 10.1046/j.1360-0443.2003.00356.x
   Masten AS, 2004, ANN NY ACAD SCI, V1021, P310, DOI 10.1196/annals.1308.036
   MENSCH BS, 1988, SOCIOL EDUC, V61, P95, DOI 10.2307/2112267
   Morrison GM, 2002, J CLIN PSYCHOL, V58, P277, DOI 10.1002/jclp.10022
   PINTRICH PR, 1990, J EDUC PSYCHOL, V82, P33, DOI 10.1037/0022-0663.82.1.33
   Pintrich PR, 2004, EDUC PSYCHOL REV, V16, P385, DOI 10.1007/s10648-004-0006-x
   Resnick MD, 1997, JAMA-J AM MED ASSOC, V278, P823, DOI 10.1001/jama.278.10.823
   Rumberger R.W., 2004, DROPOUTS AM, P131
   Rumberger RW, 1998, AM J EDUC, V107, P1, DOI 10.1086/444201
   Ryan R.M., 1994, J EARLY ADOLESCENCE, V14, P226, DOI [10.1177/027243169401400207, DOI 10.1177/027243169401400207]
   Schulenberg J, 1996, J STUD ALCOHOL, V57, P289, DOI 10.15288/jsa.1996.57.289
   Schulenberg J.E., 2006, Applied Developmental Science, V10, P107, DOI [DOI 10.1207/S1532480XASA1002_6, 10.1207/s1532480xads1002_6, DOI 10.1207/S1532480XADS1002_6]
   SIMPSON EH, 1949, NATURE, V163, P688, DOI 10.1038/163688a0
   Skinner E.A., 1994, LIFE SPAN DEV BEHAV, P91
   Skinner E.A., 2009, Handbook of motivation at school, P223, DOI DOI 10.1037/0003-066X.55.1.68
   Skinner EA, 2012, HANDBOOK OF RESEARCH ON STUDENT ENGAGEMENT, P21, DOI 10.1007/978-1-4614-2018-7_2
   South SJ, 2007, SOC SCI RES, V36, P68, DOI 10.1016/j.ssresearch.2005.10.001
   Steinberg L., 1996, Beyond the classroom: Why school reform has failed and what parents need to do
   Steinberg L., 1998, NEW PERSPECTIVES ADO, P392, DOI 10.1017/CBO9780511571138
   Sutherland K., 2005, J CHILD FAM STUD, V14, P1, DOI [DOI 10.1007/S10826-005-1106-Z, 10.1007/s10826-005-1106-z]
   THORNBERRY TP, 1991, J CRIM LAW CRIM, V82, P3
   Townsend L, 2007, CLIN CHILD FAM PSYCH, V10, P295, DOI 10.1007/s10567-007-0023-7
   TREMBLAY RE, 1992, J CONSULT CLIN PSYCH, V60, P64, DOI 10.1037/0022-006X.60.1.64
   Voelkl KE, 1997, AM J EDUC, V105, P294, DOI 10.1086/444158
   Wang MT, 2013, LEARN INSTR, V28, P12, DOI 10.1016/j.learninstruc.2013.04.002
   Wang MT, 2013, DEV PSYCHOL, V49, P1266, DOI 10.1037/a0030028
   Wang MT, 2012, CHILD DEV, V83, P877, DOI 10.1111/j.1467-8624.2012.01745.x
   Wang MT, 2012, J RES ADOLESCENCE, V22, P40, DOI 10.1111/j.1532-7795.2011.00763.x
   Wang MT, 2011, DEV PSYCHOL, V47, P1324, DOI 10.1037/a0024026
   Wang MT, 2011, J SCHOOL PSYCHOL, V49, P465, DOI 10.1016/j.jsp.2011.04.001
   Wang MT, 2010, AM EDUC RES J, V47, P633, DOI 10.3102/0002831209361209
   Wehlage G., 1989, Reducing the risk: Schools as communities of support
   Whitlock J.L., 2006, Applied Developmental Science, V10, P13, DOI [DOI 10.1207/S1532480XADS1001_2, 10.1207/s1532480xads1001_2]
   Widaman K.F., 2006, MONOGR SOC RES CHILD, V71, P42, DOI 10.1111/j.1540-5834.2006.00404.x
   Wigfield A, 2008, PSYCHOL SCHOOLS, V45, P432, DOI 10.1002/pits.20307
   Wolters C.A., 2010, Self-Regulated Learning and the 21 st Century Competencies
   Wong SK, 2005, J YOUTH ADOLESCENCE, V34, P321, DOI 10.1007/s10964-005-5755-4
   Yazzie-Mintz E., 2009, ENGAGING VOICES STUD
NR 73
TC 411
Z9 603
U1 25
U2 213
PU WILEY
PI HOBOKEN
PA 111 RIVER ST, HOBOKEN 07030-5774, NJ USA
SN 0009-3920
EI 1467-8624
J9 CHILD DEV
JI Child Dev.
PD MAR
PY 2014
VL 85
IS 2
BP 722
EP 737
DI 10.1111/cdev.12138
PG 16
WC Psychology, Educational; Psychology, Developmental
WE Social Science Citation Index (SSCI)
SC Psychology
GA AC9IM
UT WOS:000332847900026
PM 23895361
OA Green Accepted
DA 2024-07-19
ER

PT J
AU Pietarinen, J
   Soini, T
   Pyhälto, K
AF Pietarinen, Janne
   Soini, Tiina
   Pyhalto, Kirsi
TI Students' emotional and cognitive engagement as the determinants of
   well-being and achievement in school
SO INTERNATIONAL JOURNAL OF EDUCATIONAL RESEARCH
LA English
DT Article
DE Emotional and cognitive engagement; Subjective well-being; Learning
   outcomes
ID CLASSROOM SOCIAL-ENVIRONMENT; ACADEMIC ENGAGEMENT; ADOLESCENTS
   PERCEPTIONS; WORK ENGAGEMENT; MIDDLE SCHOOL; MOTIVATION; TRAJECTORIES;
   ELEMENTARY; BURNOUT; SELF
AB This study aims to gain a better understanding of the interrelation between students' emotional and cognitive engagement that is mediated by experienced well-being in school. The main hypothesis was that perceived emotional engagement constructed in the peer group and in teacher-student interaction together with school-related well-being contributes to students' perceived cognitive engagement and, further, to their school achievement. A total of 170 students from three case study schools were surveyed, and the hypothesis was tested using structural equation modelling (SEM). The results showed that students' cognitive engagement was highly dependent both on the dynamic interplay between students and the school environment and, more broadly, on the daily pedagogical practices adopted in schools. Moreover, the students' experience of school-related wellbeing was a key mediator for emotional and cognitive engagement and, further, contributed to their school achievement. The detected interrelation between student learning and subjective school-related well-being has potentially significant implications for further studies attempting to understand the complexity of the experience of engagement in the multiple social contexts provided by schools. The findings further imply that the focus in developing school pedagogical practices should be the dynamics between students and their learning environment rather than solely the individual or the environment. (C) 2014 Elsevier Ltd. All rights reserved.
C1 [Pietarinen, Janne] Univ Eastern Finland, Sch Appl Educ Sci & Teacher Educ, Joensuu, Finland.
   [Soini, Tiina] Univ Tampere, Sch Educ, FI-33014 Tampere, Finland.
   [Pyhalto, Kirsi] Univ Helsinki, Ctr Res & Dev Higher Educ, Inst Behav Sci, FIN-00014 Helsinki, Finland.
C3 University of Eastern Finland; Tampere University; University of
   Helsinki
RP Pietarinen, J (corresponding author), Univ Eastern Finland, Sch Appl Educ Sci & Teacher Educ, Yliopistokatu 2,POB 111, Joensuu, Finland.
EM janne.pietarinen@uef.fi; tiina.soini@uta.fi; kirsi.pyhalto@helsinki.fi
OI Pyhalto, Kirsi/0000-0002-8766-0559; Soini, Tiina/0000-0002-0637-8931
FU Ministry of Education and Culture
FX This research is funded by the Ministry of Education and Culture.
CR Aho E., 2006, POLICY DEV REFORM PR, V2
   [Anonymous], OV CHILD WELL BEING
   [Anonymous], 2009, DOING BETT CHILDR, DOI DOI 10.1787/9789264059344-EN
   [Anonymous], 2006, SOCIAL INDICATORS RE
   [Anonymous], 2010, ED TRANSITIONS MOVIN
   Appleton JJ, 2006, J SCHOOL PSYCHOL, V44, P427, DOI 10.1016/j.jsp.2006.04.002
   Archambault I, 2009, J ADOLESCENCE, V32, P651, DOI 10.1016/j.adolescence.2008.06.007
   Buhs ES, 2001, DEV PSYCHOL, V37, P550, DOI 10.1037//0012-1649.37.4.550
   Caraway K, 2003, PSYCHOL SCHOOLS, V40, P417, DOI 10.1002/pits.10092
   Chapman E., 2003, PRACTICAL ASSESSMENT, V8
   Creed PA, 2003, J ADOLESCENCE, V26, P295, DOI 10.1016/S0140-1971(03)00015-0
   Davidson AL, 1999, URBAN EDUC, V34, P338, DOI 10.1177/0042085999343004
   Deci EL, 2008, CAN PSYCHOL, V49, P14, DOI 10.1037/0708-5591.49.1.14
   ECCLES J, 1993, CHILD DEV, V64, P830, DOI 10.1111/j.1467-8624.1993.tb02946.x
   Eccles JS, 2008, RES HUM DEV, V5, P231, DOI 10.1080/15427600802493973
   Eccles JS, 2004, J EARLY ADOLESCENCE, V24, P63, DOI 10.1177/0272431603260919
   ECCLES JS, 1993, AM PSYCHOL, V48, P90, DOI 10.1037/0003-066X.48.2.90
   Engels N, 2004, EDUC STUD-UK, V30, P127, DOI 10.1080/0305569032000159787
   Fall AM, 2012, J ADOLESCENCE, V35, P787, DOI 10.1016/j.adolescence.2011.11.004
   Finn JD, 1997, J APPL PSYCHOL, V82, P221, DOI 10.1037/0021-9010.82.2.221
   Fischer F, 2013, EUR J PSYCHOL EDUC, V28, P529, DOI 10.1007/s10212-012-0127-4
   Fredricks JA, 2004, REV EDUC RES, V74, P59, DOI 10.3102/00346543074001059
   Furrer C, 2003, J EDUC PSYCHOL, V95, P148, DOI 10.1037/0022-0663.95.1.148
   Galton M., 2000, INT J EDUC RES, V33, P443, DOI DOI 10.1016/S0883-0355(00)00027-6
   Gest SD, 2005, J SCHOOL PSYCHOL, V43, P281, DOI 10.1016/j.jsp.2005.06.002
   Gleason P., 2002, Journal of Education for Students Placed At Risk, V7, P25, DOI [DOI 10.1207/S15327671ESPR0701_3, 10.1207/S15327671ESPR0701_3]
   González-Romá V, 2006, J VOCAT BEHAV, V68, P165, DOI 10.1016/j.jvb.2005.01.003
   Goodenow C., 1993, The Journal of Early Adolescence, V13, P21, DOI [DOI 10.1177/0272431693013001002, 10.1177/0272431693013001002, https://doi.org/10.1177/0272431693013001002]
   Gresalfi M, 2009, EDUC STUD MATH, V70, P49, DOI 10.1007/s10649-008-9141-5
   Guay F, 1999, J EDUC PSYCHOL, V91, P105, DOI 10.1037/0022-0663.91.1.105
   Hakanen JJ, 2006, J SCHOOL PSYCHOL, V43, P495, DOI 10.1016/j.jsp.2005.11.001
   Hofer M, 2007, LEARN INSTR, V17, P17, DOI 10.1016/j.learninstruc.2006.11.003
   Hughes JN, 2006, J SCHOOL PSYCHOL, V43, P465, DOI 10.1016/j.jsp.2005.10.001
   Hughes JN, 2001, J SCHOOL PSYCHOL, V39, P289, DOI 10.1016/S0022-4405(01)00074-7
   Jennings G., 2003, The California School Psychologist, V8, P43
   Jimerson S.R., 2003, CALIFORNIA SCH PSYCH, V8, P7, DOI [DOI 10.1007/BF03340893, 10.1007/BF03340893, 10.1007/bf03340893]
   Kiuru N., 2008, STUDIES ED PSYCHOL S
   Kiuru N, 2008, MERRILL PALMER QUART, V54, P23, DOI 10.1353/mpq.2008.0008
   Konu A, 2002, HEALTH PROMOT INT, V17, P79, DOI 10.1093/heapro/17.1.79
   Ladd GW, 2009, J EDUC PSYCHOL, V101, P190, DOI 10.1037/a0013153
   Li YB, 2013, J YOUTH ADOLESCENCE, V42, P20, DOI 10.1007/s10964-012-9857-5
   Linnenbrink-Garcia L, 2011, CONTEMP EDUC PSYCHOL, V36, P1, DOI 10.1016/j.cedpsych.2010.11.004
   Lleras C., 2005, Encyclopedia of social measurement, V3, P25, DOI DOI 10.1016/B0-12-369398-5/00483-7
   Mäkikangas A, 2003, PERS INDIV DIFFER, V35, P537, DOI 10.1016/S0191-8869(02)00217-9
   Mäkinen J, 2004, HIGH EDUC, V48, P173, DOI 10.1023/B:HIGH.0000034312.79289.ab
   Marks HM, 2000, AM EDUC RES J, V37, P153, DOI 10.2307/1163475
   MASLACH C, 1981, J OCCUP BEHAV, V2, P99, DOI 10.1002/job.4030020205
   Midgley C, 1998, EDUC PSYCHOL, V33, P195, DOI 10.1207/s15326985ep3304_4
   National Institute for Health and Welfare, 2013, SCH HLTH PROM SHP ST
   Nunnally JC, 1978, PSYCHOMETRIC THEORY
   Osterman KF, 2000, REV EDUC RES, V70, P323, DOI 10.3102/00346543070003323
   Patrick H, 2007, J EDUC PSYCHOL, V99, P83, DOI 10.1037/0022-0663.99.1.83
   Pelletier LG, 2002, J EDUC PSYCHOL, V94, P186, DOI 10.1037//0022-0663.94.1.186
   Pianta RC, 2004, SCHOOL PSYCHOL REV, V33, P444
   Powell DR, 2008, EARLY CHILD RES Q, V23, P108, DOI 10.1016/j.ecresq.2007.04.001
   Pyhältö K, 2010, EUR J PSYCHOL EDUC, V25, P207, DOI 10.1007/s10212-010-0013-x
   Ravet J, 2007, BRIT J SPEC EDUC, V34, P234, DOI 10.1111/j.1467-8578.2007.00484.x
   Reeve J, 2011, CONTEMP EDUC PSYCHOL, V36, P257, DOI 10.1016/j.cedpsych.2011.05.002
   Ryan AM, 2001, AM EDUC RES J, V38, P437, DOI 10.3102/00028312038002437
   Salmela-Aro K, 2008, EUR PSYCHOL, V13, P12, DOI 10.1027/1016-9040.13.1.12
   Salmela-Aro K, 2011, J VOCAT BEHAV, V79, P145, DOI 10.1016/j.jvb.2011.01.002
   Salmela-Aro K, 2009, EUR J PSYCHOL ASSESS, V25, P48, DOI 10.1027/1015-5759.25.1.48
   Schaufeli WB, 2002, J CROSS CULT PSYCHOL, V33, P464, DOI 10.1177/0022022102033005003
   School Statistics, 2012, OFF STAT FINL ENTR E
   Schunk D.H., 2005, Handbook of competence and motivation, P85
   Sedaghat M, 2011, PROCD SOC BEHV, V15, P2406, DOI 10.1016/j.sbspro.2011.04.117
   Sharkey JD, 2008, PSYCHOL SCHOOLS, V45, P402, DOI 10.1002/pits.20305
   Shernoff DJ, 2008, J YOUTH ADOLESCENCE, V37, P564, DOI 10.1007/s10964-007-9241-z
   Silver RB, 2005, J SCHOOL PSYCHOL, V43, P39, DOI 10.1016/j.jsp.2004.11.003
   Skinner E.A., 2009, Handbook of motivation at school, P223, DOI DOI 10.1037/0003-066X.55.1.68
   SKINNER EA, 1993, J EDUC PSYCHOL, V85, P571, DOI 10.1037/0022-0663.85.4.571
   Skinner EA, 1998, MONOGR SOC RES CHILD, V63, P1
   Skinner E, 2008, J EDUC PSYCHOL, V100, P765, DOI 10.1037/a0012840
   Skinner EA, 2009, EDUC PSYCHOL MEAS, V69, P493, DOI 10.1177/0013164408323233
   Swanson CB, 1999, SOCIOL EDUC, V72, P54, DOI 10.2307/2673186
   Wang MT, 2013, LEARN INSTR, V28, P12, DOI 10.1016/j.learninstruc.2013.04.002
   Wang MT, 2012, J RES ADOLESCENCE, V22, P31, DOI 10.1111/j.1532-7795.2011.00753.x
   Wang MT, 2011, J SCHOOL PSYCHOL, V49, P465, DOI 10.1016/j.jsp.2011.04.001
   Wang MT, 2010, AM EDUC RES J, V47, P633, DOI 10.3102/0002831209361209
   Watt DF, 2004, J CONSCIOUSNESS STUD, V11, P77
   Wentzel KR, 1998, J EDUC PSYCHOL, V90, P202, DOI 10.1037/0022-0663.90.2.202
   Willms J. D., 2003, STUDENT ENGAGEMENT S
   Wu JY, 2010, J SCHOOL PSYCHOL, V48, P357, DOI 10.1016/j.jsp.2010.06.004
   You S, 2011, PROCD SOC BEHV, V29, DOI 10.1016/j.sbspro.2011.11.311
   You S, 2009, EDUC PSYCHOL-UK, V29, P659, DOI 10.1080/01443410903206815
   Zaff JF, 2011, J ADOLESCENCE, V34, P1207, DOI 10.1016/j.adolescence.2011.07.005
   Zimmer-Gembeck MJ, 2006, J ADOLESCENCE, V29, P911, DOI 10.1016/j.adolescence.2006.04.008
NR 87
TC 142
Z9 189
U1 8
U2 90
PU ELSEVIER SCI LTD
PI OXFORD
PA THE BOULEVARD, LANGFORD LANE, KIDLINGTON, OXFORD OX5 1GB, OXON, ENGLAND
SN 0883-0355
J9 INT J EDUC RES
JI Int. J. Educ. Res.
PY 2014
VL 67
BP 40
EP 51
DI 10.1016/j.ijer.2014.05.001
PG 12
WC Education & Educational Research
WE Social Science Citation Index (SSCI)
SC Education & Educational Research
GA CD1JF
UT WOS:000350830500005
DA 2024-07-19
ER

PT J
AU Wang, MT
   Degol, J
AF Wang, Ming-Te
   Degol, Jessica
TI Motivational pathways to STEM career choices: Using expectancy-value
   perspective to understand individual and gender differences in STEM
   fields
SO DEVELOPMENTAL REVIEW
LA English
DT Article
DE Career choices; STEM; Individual and gender differences;
   Expectancy-value theory
ID CONGENITAL ADRENAL-HYPERPLASIA; CLASSROOM SOCIAL-ENVIRONMENT; SINGLE-SEX
   SCHOOLS; STEREOTYPE THREAT; MIDDLE SCHOOL; DIGIT RATIO; ADOLESCENTS
   PERCEPTIONS; TEACHER EXPECTATIONS; ACADEMIC ENGAGEMENT; ACHIEVEMENT
   GOALS
AB The United States has made a significant effort and investment in STEM education, yet the size and the composition of the STEM workforce continues to fail to meet demand. It is thus important to understand the barriers and factors that influence individual educational and career choices. In this article, we conduct a literature review of the current knowledge surrounding individual and gender differences in STEM educational and career choices, using expectancy-value theory as a guiding framework. The overarching goal of this paper is to provide both a well-defined theoretical framework and complementary empirical evidence for linking specific sociocultural, contextual, biological, and psychological factors to individual and gender differences in STEM interests and choices. Knowledge gained through this review will eventually guide future research and interventions designed to enhance individual motivation and capacity to pursue STEM careers, particularly for females who are interested in STEM but may be constrained by misinformation or stereotypes. (C) 2013 Elsevier Inc. All rights reserved.
C1 [Wang, Ming-Te; Degol, Jessica] Univ Pittsburgh, Sch Educ, Dept Appl Dev Psychol, Pittsburgh, PA 15260 USA.
C3 Pennsylvania Commonwealth System of Higher Education (PCSHE); University
   of Pittsburgh
RP Wang, MT (corresponding author), 230 South Bouquet St, Pittsburgh, PA 15260 USA.
EM mtwang@pitt.edu
RI Wang, Ming-Te/HCH-2285-2022
FU Direct For Education and Human Resources [1108778] Funding Source:
   National Science Foundation; Division Of Research On Learning [1108778]
   Funding Source: National Science Foundation
CR Abele AE, 2011, INT J BEHAV DEV, V35, P225, DOI 10.1177/0165025411398181
   Adelman C., 2006, The toolbox revisited: Paths to degree completion from high school through college
   Akiba M., 2007, Educational Researcher, V36, P369, DOI [10.3102/0013189X07308739, DOI 10.3102/0013189X07308739]
   Alexander GM, 2006, ARCH SEX BEHAV, V35, P699, DOI 10.1007/s10508-006-9038-2
   Andre T, 1999, J RES SCI TEACH, V36, P719, DOI 10.1002/(SICI)1098-2736(199908)36:6<719::AID-TEA8>3.0.CO;2-R
   ANNETT M, 1992, BRIT J PSYCHOL, V83, P493, DOI 10.1111/j.2044-8295.1992.tb02455.x
   [Anonymous], THESIS MACQUARRIE U
   [Anonymous], 2006, MINDSET
   [Anonymous], DEV PSYCHOL
   [Anonymous], WORK FAM GROW KIDS C
   [Anonymous], GEND EQ ED DAT SNAPS
   [Anonymous], GEND GAPS SCH STILL
   [Anonymous], 1996, HDB ED PSYCHOL
   [Anonymous], ENCOURAGING GIRLS MA
   [Anonymous], GEND DIFF CRIT TRANS
   [Anonymous], 2011, Women, minorities, and persons with disabilities in science and engineering
   [Anonymous], OFF AD VOC ED US DEP
   [Anonymous], REV ED RES
   [Anonymous], J CLASSROOM INTERACT
   [Anonymous], 2006014 US DEP ED I
   [Anonymous], ADV EXPT SOCIAL PSYC
   [Anonymous], 95710 NCES US DEP ED
   [Anonymous], GENDER DIFFERENCES M
   [Anonymous], SCI ENG DEGR 1996 20
   [Anonymous], 2010, The Mathematics of sex: How biology and society conspire to limit talented women and girls
   [Anonymous], 2008, VISIBLE LEARNING SYN
   [Anonymous], GRADUATING HIG UNPUB
   [Anonymous], J SOCIAL PSYCHOL
   [Anonymous], SCI ENG IND 2012
   [Anonymous], 2004, ENG SCH FOST HIGH SC
   [Anonymous], PROFILES ENG ENG TEC
   [Anonymous], 2000, Sex differences in cognitive abilities
   [Anonymous], GENDER DIFFERENCES M
   [Anonymous], J PERSONALITY SOCIAL
   [Anonymous], 2010, Why So Few? Women in Science, Technology, Engineering, and Mathematics
   [Anonymous], HIGHER ED
   [Anonymous], ARE STEM STUDENT SWH
   Appel M, 2011, EUR J SOC PSYCHOL, V41, P904, DOI 10.1002/ejsp.835
   Appleton JJ, 2011, SCHOOL SCI MATH, V111, P143, DOI 10.1111/j.1949-8594.2011.00072.x
   Arcidiacono P, 2004, J ECONOMETRICS, V121, P343, DOI 10.1016/j.jeconom.2003.10.010
   Arias JJ, 2004, J ECON EDUC, V35, P311, DOI 10.3200/JECE.35.4.311-329
   Arnett J.J., 2004, Emerging adulthood: The winding road from the late teens through the twenties
   Aronson J., 2002, Improving academic achievement: Impact of psychological factors on education, P281
   Aronson J., 2005, HDB COMPETENCE MOTIV, P436
   ATWATER AM, 1995, J RES SCI TEACH, V32, P665
   BAENNINGER M, 1989, SEX ROLES, V20, P327, DOI 10.1007/BF00287729
   Bailey S., 1992, The AAUW report: How schools shortchange girls
   Balfanz R., 2002, Journal for Vocational Special Needs Education, V25, P24
   Balfanz R, 2007, EDUC PSYCHOL-US, V42, P223, DOI 10.1080/00461520701621079
   Bandura A., 1963, SOCIAL LEARNING PERS
   Barbercheck M., 2001, Women, Science, and Technology, V1st, P117
   Baron-Cohen S, 2005, SCIENCE, V310, P819, DOI 10.1126/science.1115455
   Baron-Cohen S., 2003, ESSENTIAL DIFFERENCE
   Becker J.R., 1981, J RES MATH EDUC, V12, P40, DOI DOI 10.2307/748657
   Benbow CP, 2000, PSYCHOL SCI, V11, P474, DOI 10.1111/1467-9280.00291
   Berenbaum S.A., 2007, WHY ARENT MORE WOMEN, P147
   BERGER MC, 1988, IND LABOR RELAT REV, V41, P418, DOI 10.2307/2523907
   Bergin DA, 1999, EDUC PSYCHOL-US, V34, P87, DOI 10.1207/s15326985ep3402_2
   Berndt TJ, 2002, ADV CHILD DEV BEHAV, V30, P275
   Betz NE, 2007, J CAREER ASSESSMENT, V15, P403, DOI 10.1177/1069072707305759
   Bhanot R, 2005, SEX ROLES, V52, P597, DOI 10.1007/s11199-005-3728-4
   Birch SH, 1997, J SCHOOL PSYCHOL, V35, P61, DOI 10.1016/S0022-4405(96)00029-5
   Black DA, 2003, ECON INQ, V41, P365, DOI 10.1093/ei/cbg014
   Blackwell LS, 2007, CHILD DEV, V78, P246, DOI 10.1111/j.1467-8624.2007.00995.x
   Blatchford Peter., 2003, CLASS SIZE DEBATE IS
   Bleeker MA, 2004, J EDUC PSYCHOL, V96, P97, DOI 10.1037/0022-0663.96.1.97
   Bouchey HA, 2005, J EDUC PSYCHOL, V97, P673, DOI 10.1037/0022-0663.97.4.673
   Brosnan MJ, 2006, BRIT J PSYCHOL, V97, P455, DOI 10.1348/000712605X85808
   Brown CS, 2010, SEX ROLES, V63, P860, DOI 10.1007/s11199-010-9856-5
   Buday SK, 2012, SEX ROLES, V66, P197, DOI 10.1007/s11199-011-0015-4
   Bussey K, 1999, PSYCHOL REV, V106, P676, DOI 10.1016/j.sbspro.2011.03.261
   Campbell SM, 2009, PSYCHOL WOMEN QUART, V33, P437, DOI 10.1111/j.1471-6402.2009.01521.x
   Carbonaro W, 2005, SOCIOL EDUC, V78, P27, DOI 10.1177/003804070507800102
   CASEY MB, 1989, NEUROPSYCHOLOGIA, V27, P689, DOI 10.1016/0028-3932(89)90113-9
   CATSAMBIS S, 1994, SOCIOL EDUC, V67, P199, DOI 10.2307/2112791
   Ceci S., 2007, Why aren't more women in science?: Top researchers debate the evidence
   Ceci S. J., 2006, aren't more women in science? Top researchers debate the evidence, P47
   Ceci SJ, 2011, PSYCHOL INQ, V22, P255, DOI 10.1080/1047840X.2011.619112
   Ceci SJ, 2010, CURR DIR PSYCHOL SCI, V19, P275, DOI 10.1177/0963721410383241
   Ceci SJ, 2011, P NATL ACAD SCI USA, V108, P3157, DOI 10.1073/pnas.1014871108
   Ceci SJ, 2009, PSYCHOL BULL, V135, P218, DOI 10.1037/a0014412
   Chalabaev A, 2009, J APPL SOC PSYCHOL, V39, P2469, DOI 10.1111/j.1559-1816.2009.00534.x
   CHEN CS, 1995, CHILD DEV, V66, P1215, DOI 10.1111/j.1467-8624.1995.tb00932.x
   Cherney ID, 2011, SEX ROLES, V65, P712, DOI 10.1007/s11199-011-0013-6
   Cheryan S, 2011, SOC PSYCHOL PERS SCI, V2, P656, DOI 10.1177/1948550611405218
   Cheryan S, 2012, SEX ROLES, V66, P184, DOI 10.1007/s11199-011-0060-z
   Coley R.J., 2002, An uneven start: Indicators of inequality in school readiness
   Coll C.Garcia., 2002, Handbook of parenting: Social conditions and applied parenting, V4, P1
   Connell J. P., 1991, MINN SYM CHILD PSYCH, V23, P43
   Cooper J., 2003, GENDER COMPUTERS UND
   Corby BC, 2007, DEV PSYCHOL, V43, P261, DOI 10.1037/0012-1649.43.1.261
   Correll SJ, 2001, AM J SOCIOL, V106, P1691, DOI 10.1086/321299
   Covington M.V., 2002, Academic motivation of adolescents
   Crosnoe R, 2008, CHILD DEV, V79, P139, DOI 10.1111/j.1467-8624.2007.01116.x
   Crosnoe R, 2010, J EDUC PSYCHOL, V102, P407, DOI 10.1037/a0017762
   Crowley K, 2001, PSYCHOL SCI, V12, P258, DOI 10.1111/1467-9280.00347
   CRYSTAL DS, 1991, J EDUC PSYCHOL, V83, P372, DOI 10.1037/0022-0663.83.3.372
   Csikszentmihalyi M., 1997, Finding flow: the psychology of engagement with everyday life
   Cvencek D, 2011, CHILD DEV, V82, P766, DOI 10.1111/j.1467-8624.2010.01529.x
   Daly P., 2004, EVAL RES EDUC, V18, P129
   Damasio A, 1999, FEELING WHAT HAPPENS
   Dar-Nimrod I, 2006, SCIENCE, V314, P435, DOI 10.1126/science.1131100
   Davatzikos C, 1998, CEREB CORTEX, V8, P635, DOI 10.1093/cercor/8.7.635
   DAVIES M, 1981, AM J SOCIOL, V87, P363, DOI 10.1086/227462
   Davis-Kean P. E., 2003, BIENN M SOC RES CHIL
   Deci E., 2000, Conceptions of self-directed learning: theoretical and conceptual considerations
   Deutsch F.M., 2003, NASSP Bulletin, V87, P35, DOI DOI 10.1177/019263650308763504
   Diekman AB, 2011, J PERS SOC PSYCHOL, V101, P902, DOI 10.1037/a0025199
   Diekman AB, 2010, PSYCHOL SCI, V21, P1051, DOI 10.1177/0956797610377342
   Dishion T.J., 2001, NEW DIR CHILD ADOLES, V91, P79, DOI [10.1002/cd.6, DOI 10.1002/CD.6]
   Duckworth AL, 2006, J EDUC PSYCHOL, V98, P198, DOI 10.1037/0022-0663.98.1.198
   Durik AM, 2006, J EDUC PSYCHOL, V98, P382, DOI 10.1037/0022-0663.98.2.382
   Dweck C.S., 2008, Mindsets and math science achievement
   Eagly A.H., 2008, LABYRINTH TRUTH WOME
   Eagly A.H., 1987, JOHN M MACEACHRAN ME
   Eccles J., 1992, Talent development: Proceedings from the 1991 Henry B. and Jocelyn Wallace National Research Symposium on Talent Development, P3
   Eccles J., 1998, INTEREST LEARNING P, P267
   Eccles J.S., 1983, Journal of Social Issues, V1, P1
   Eccles J.S., 2006, Optimizing student success in school with the other three Rs
   Eccles J.S., 1996, TRANSITIONS ADOLESCE, P251, DOI DOI 10.4324/9781315789286-10
   Eccles J.S., 1999, SEXISM STEREOTYPES M, P153, DOI [10.1037/10277-007, DOI 10.1037/10277-007]
   Eccles J. S., 1998, Handbook of child psychology: Vol. 3. Social, emotional, V5th ed., P1017, DOI DOI 10.1002/9780470147658
   Eccles J, 2012, HANDBOOK OF RESEARCH ON STUDENT ENGAGEMENT, P133, DOI 10.1007/978-1-4614-2018-7_6
   Eccles J, 2009, EDUC PSYCHOL-US, V44, P78, DOI 10.1080/00461520902832368
   Eccles JS, 2005, NEW DIR CHILD ADOLES, V110, P7, DOI 10.1002/cd.146
   Eccles JS, 2011, J RES ADOLESCENCE, V21, P225, DOI 10.1111/j.1532-7795.2010.00725.x
   ECCLES JS, 1990, J SOC ISSUES, V46, P183, DOI 10.1111/j.1540-4560.1990.tb01929.x
   Eccles JS, 2004, J EARLY ADOLESCENCE, V24, P63, DOI 10.1177/0272431603260919
   ECCLES JS, 1994, PSYCHOL WOMEN QUART, V18, P585, DOI 10.1111/j.1471-6402.1994.tb01049.x
   ECCLES JS, 1987, PSYCHOL WOMEN QUART, V11, P135, DOI 10.1111/j.1471-6402.1987.tb00781.x
   ECCLES JS, 1993, AM PSYCHOL, V48, P90, DOI 10.1037/0003-066X.48.2.90
   ECCLES JS, 1986, SIGNS, V11, P367, DOI 10.1086/494229
   Else-Quest NM, 2010, PSYCHOL BULL, V136, P103, DOI 10.1037/a0018053
   Erez A, 2002, J APPL PSYCHOL, V87, P1055, DOI 10.1037//0021-9010.87.6.1055
   FEINGOLD A, 1992, REV EDUC RES, V62, P61, DOI 10.3102/00346543062001061
   Felner RD, 2007, EDUC PSYCHOL-US, V42, P209, DOI 10.1080/00461520701621061
   Feniger Y, 2011, SEX ROLES, V65, P670, DOI 10.1007/s11199-010-9851-x
   Fennerman E., 1990, Educational Studies in Mathematics, V21, P55, DOI [DOI 10.1007/BF00311015, 10.1007/BF00311015]
   Ferrari M, 1998, EDUC PSYCHOL-US, V33, P35, DOI 10.1207/s15326985ep3301_3
   Ferriman K, 2009, J PERS SOC PSYCHOL, V97, P517, DOI 10.1037/a0016030
   FORGAS JP, 1995, PSYCHOL BULL, V117, P39, DOI 10.1037/0033-2909.117.1.39
   Frank KA, 2008, AM J SOCIOL, V113, P1645, DOI 10.1086/587153
   Fredricks JA, 2005, J SPORT EXERCISE PSY, V27, P3, DOI 10.1123/jsep.27.1.3
   Frenzel AC, 2007, LEARN INSTR, V17, P478, DOI 10.1016/j.learninstruc.2007.09.001
   Frenzel AC, 2010, J RES ADOLESCENCE, V20, P507, DOI 10.1111/j.1532-7795.2010.00645.x
   Friedel JM, 2007, CONTEMP EDUC PSYCHOL, V32, P434, DOI 10.1016/j.cedpsych.2006.10.009
   Frome PM, 1998, J PERS SOC PSYCHOL, V74, P435, DOI 10.1037/0022-3514.74.2.435
   Fuligni AJ, 2002, CHILD DEV, V73, P302, DOI 10.1111/1467-8624.00407
   Fuligni AJ, 2002, DEV PSYCHOL, V38, P856, DOI 10.1037//0012-1649.38.5.856
   FULIGNI AJ, 1995, J EARLY ADOLESCENCE, V15, P58, DOI 10.1177/0272431695015001005
   Furrer C, 2003, J EDUC PSYCHOL, V95, P148, DOI 10.1037/0022-0663.95.1.148
   Gamoran A, 2000, EDUC EVAL POLICY AN, V22, P241, DOI 10.3102/01623737022003241
   GAMORAN A, 1989, AM J SOCIOL, V94, P1146, DOI 10.1086/229114
   Garcia-Reid P, 2007, YOUTH SOC, V39, P164, DOI 10.1177/0044118X07303263
   Gentry M., 2004, The Journal of Secondary Gifted Education, V16, P20, DOI DOI 10.4219/JSGE-2004-464
   Gilbreath Kent., 2006, Journal of Legal Economics, V13, P79
   Gill H S, 1997, Laterality, V2, P33, DOI 10.1080/135765097397639
   Giordano PC, 2003, ANNU REV SOCIOL, V29, P257, DOI 10.1146/annurev.soc.29.010202.100047
   Gong GL, 2011, NEUROSCIENTIST, V17, P575, DOI 10.1177/1073858410386492
   Gonzales P., 2008, HIGHLIGHTS TIMSS 200
   Good C, 2003, J APPL DEV PSYCHOL, V24, P645, DOI 10.1016/j.appdev.2003.09.002
   Goodenow C., 1993, The Journal of Early Adolescence, V13, P21, DOI [DOI 10.1177/0272431693013001002, 10.1177/0272431693013001002, https://doi.org/10.1177/0272431693013001002]
   Gottfried AE, 2009, J EDUC PSYCHOL, V101, P729, DOI 10.1037/a0015084
   Graham S, 2002, J EARLY ADOLESCENCE, V22, P173, DOI 10.1177/0272431602022002003
   Grant H, 2003, J PERS SOC PSYCHOL, V85, P541, DOI 10.1037/0022-3514.85.3.541
   Green SK, 2002, TEACH TEACH EDUC, V18, P989, DOI 10.1016/S0742-051X(02)00055-0
   Greenman E, 2011, SOC SCI RES, V40, P1434, DOI 10.1016/j.ssresearch.2011.04.007
   Gregory A, 2004, J ADOLESCENT RES, V19, P405, DOI 10.1177/0743558403258859
   Gross Neil., 2007, The Social and Political Views of American Professors
   GRUCA JM, 1988, RES HIGH EDUC, V29, P99
   Guiso L, 2008, SCIENCE, V320, P1164, DOI 10.1126/science.1154094
   Gunderson EA, 2012, SEX ROLES, V66, P153, DOI 10.1007/s11199-011-9996-2
   Gur RC, 2000, BRAIN LANG, V74, P157, DOI 10.1006/brln.2000.2325
   Haidt J, 2001, PSYCHOL REV, V108, P814, DOI 10.1037//0033-295X.108.4.814
   Hakim C, 2006, BRIT J GUID COUNS, V34, P279, DOI 10.1080/03069880600769118
   Halpern Diane F, 2007, Psychol Sci Public Interest, V8, P1, DOI 10.1111/j.1529-1006.2007.00032.x
   Hamilton S.F., 2006, EMERGING ADULTS AM C, P257
   Hampson E, 1998, DEV NEUROPSYCHOL, V14, P299, DOI 10.1080/87565649809540713
   Hanson S.L., 2004, NWSA J, V16, P96
   Harackiewicz JM, 2012, PSYCHOL SCI, V23, P899, DOI 10.1177/0956797611435530
   HARSHMAN RA, 1983, CAN J PSYCHOL, V37, P144, DOI 10.1037/h0080690
   Haughey M., 2001, Canadian Journal of Education, V26, P301
   Heil M, 2008, Q J EXP PSYCHOL, V61, P683, DOI 10.1080/17470210701822967
   Hines M, 2003, PSYCHONEUROENDOCRINO, V28, P1010, DOI 10.1016/S0306-4530(02)00121-X
   Holland J.L., 1985, Vocational Preference Inventory
   Huguet P, 2007, J EDUC PSYCHOL, V99, P545, DOI 10.1037/0022-0663.99.3.545
   Huguet P, 2009, J EXP SOC PSYCHOL, V45, P1024, DOI 10.1016/j.jesp.2009.04.029
   Hulleman CS, 2008, J EDUC PSYCHOL, V100, P398, DOI 10.1037/0022-0663.100.2.398
   Hulleman CS, 2010, J EDUC PSYCHOL, V102, P880, DOI 10.1037/a0019506
   Hulleman CS, 2009, SCIENCE, V326, P1410, DOI 10.1126/science.1177067
   Huntsinger CS, 2000, YOUNG CHILDREN, V55, P7
   Huntsinger CS, 1997, INT J BEHAV DEV, V21, P371, DOI 10.1080/016502597384929
   Hyde JS, 2008, SCIENCE, V321, P494, DOI 10.1126/science.1160364
   Hyde JS, 2006, J MATH BEHAV, V25, P136, DOI 10.1016/j.jmathb.2006.02.003
   HYDE JS, 1990, PSYCHOL WOMEN QUART, V14, P299, DOI 10.1111/j.1471-6402.1990.tb00022.x
   Inzlicht M, 2000, PSYCHOL SCI, V11, P365, DOI 10.1111/1467-9280.00272
   Izard C.E., 1993, Handbook of emotions, P631
   Jacobs J.E., 2005, Gender Differences in Mathematics: An Integrative Psychological Approach, P246, DOI DOI 10.1017/CBO9780511614446.013
   Jacobs J.E., 2000, Intrinsic motivation, P405, DOI DOI 10.1016/B978-012619070-0/50036-2
   Jacobs JA, 2004, ANN AM ACAD POLIT SS, V596, P104, DOI 10.1177/0002716204268185
   Jacobs JA, 2001, WORK OCCUPATION, V28, P40, DOI 10.1177/0730888401028001004
   Jacobs JE, 2004, NEW DIR CHILD ADOLES, V106, P5, DOI 10.1002/cd.113
   Jodl KM, 2001, CHILD DEV, V72, P1247, DOI 10.1111/1467-8624.00345
   JOHNSON O, 1980, CORTEX, V16, P73, DOI 10.1016/S0010-9452(80)80023-2
   Jonsson JO, 1999, EUR SOCIOL REV, V15, P391, DOI 10.1093/oxfordjournals.esr.a018272
   Joyce B.A., 2000, ROEPER REV, V20, P261, DOI [DOI 10.1080/02783190009554048, 10.1080/02783190009554048]
   Jussim L, 2005, PERS SOC PSYCHOL REV, V9, P131, DOI 10.1207/s15327957pspr0902_3
   Jussim L, 1996, ADV EXP SOC PSYCHOL, V28, P281, DOI 10.1016/S0065-2601(08)60240-3
   Juvonen J, 2011, J EARLY ADOLESCENCE, V31, P152, DOI 10.1177/0272431610379415
   KINDERMANN TA, 1993, DEV PSYCHOL, V29, P970, DOI 10.1037/0012-1649.29.6.970
   Kindermann TA, 2007, CHILD DEV, V78, P1186, DOI 10.1111/j.1467-8624.2007.01060.x
   KNIGHT GP, 1993, J CROSS CULT PSYCHOL, V24, P99, DOI 10.1177/0022022193241007
   Koedel C, 2009, ECON EDUC REV, V28, P682, DOI 10.1016/j.econedurev.2009.02.003
   Köller O, 2001, J RES MATH EDUC, V32, P448, DOI 10.2307/749801
   Leaper C., 2002, Handbook of parenting, V2nd, P189
   Leaper C, 2012, J YOUTH ADOLESCENCE, V41, P268, DOI 10.1007/s10964-011-9693-z
   Lee VE, 1997, SOCIOL EDUC, V70, P128, DOI 10.2307/2673160
   LEE VE, 1989, J EDUC PSYCHOL, V81, P647, DOI 10.1037/0022-0663.81.4.647
   LEE VE, 1986, J EDUC PSYCHOL, V78, P381, DOI 10.1037/0022-0663.78.5.381
   LePore C, 1997, AM EDUC RES J, V34, P485, DOI 10.3102/00028312034003485
   Lesko AC, 2006, SEX ROLES, V54, P113, DOI 10.1007/s11199-005-8873-2
   Levine SC, 2005, PSYCHOL SCI, V16, P841, DOI 10.1111/j.1467-9280.2005.01623.x
   Lewis D., 2005, Science, V308, P1871
   Li J, 2005, CURR DIR PSYCHOL SCI, V14, P190, DOI 10.1111/j.0963-7214.2005.00362.x
   Li YB, 2011, DEV PSYCHOL, V47, P233, DOI 10.1037/a0021307
   Linnenbrink E.A., 2003, READING WRITING Q, V19, P119, DOI [10.1080/10573560308223, DOI 10.1080/10573560308223]
   LONG JS, 1992, SOC FORCES, V71, P159, DOI 10.2307/2579971
   Lubinski D, 2006, PSYCHOL SCI, V17, P194, DOI 10.1111/j.1467-9280.2006.01685.x
   Lubinski D, 2001, J APPL PSYCHOL, V86, P718, DOI 10.1037/0021-9010.86.4.718
   Lubinski D.S., 2007, WHY ARENT MORE WOMEN, P79, DOI 10.1037/11546-007
   Luo WS, 2011, CONTEMP EDUC PSYCHOL, V36, P165, DOI 10.1016/j.cedpsych.2011.02.003
   Ma YY, 2009, SOCIOL PERSPECT, V52, P211, DOI 10.1525/sop.2009.52.2.211
   Maehr M.L., 1991, ADV ED ADM, V2, P51
   Mael F., 2004, THEORETICAL ARGUMENT
   Malouf MA, 2006, HORM RES, V65, P142, DOI 10.1159/000091793
   Maltese AV, 2011, SCI EDUC, V95, P877, DOI 10.1002/sce.20441
   Maltese AV, 2010, INT J SCI EDUC, V32, P669, DOI 10.1080/09500690902792385
   Marsh HW, 2008, J EDUC PSYCHOL, V100, P510, DOI 10.1037/0022-0663.100.3.510
   Marsh HW, 2009, REV EDUC RES, V79, P1290, DOI 10.3102/0034654309334143
   MARSH HW, 1989, J EDUC PSYCHOL, V81, P651
   Martens A, 2006, J EXP SOC PSYCHOL, V42, P236, DOI 10.1016/j.jesp.2005.04.010
   Martin D.B., 2006, Mathematical Thinking and Learning, V8, P197, DOI [DOI 10.1207/S15327833MTL08032, 10.1207/s15327833mtl0803_2]
   Martin D.B., 2000, Mathematics success and failure among African-American youth: The roles of sociohistorical context, community forces, school influence, and individual agency
   Marx DM, 2002, PERS SOC PSYCHOL B, V28, P1183, DOI 10.1177/01461672022812004
   MASON CL, 1989, J RES SCI TEACH, V26, P25, DOI 10.1002/tea.3660260104
   McEwen A., 1997, RES SCI TECHNOLOGICA, V15, P223
   McIntyre RB, 2003, J EXP SOC PSYCHOL, V39, P83, DOI 10.1016/S0022-1031(02)00513-9
   McKown C, 2002, J APPL SOC PSYCHOL, V32, P159, DOI 10.1111/j.1559-1816.2002.tb01425.x
   McLEOD D.B., 1992, HDB RES MATH TEACHIN, DOI [10.1177/002205741619600202, DOI 10.1177/002205741619600202]
   Meece J.L., 2005, Annual Review of Psychology, V57, P387
   MEECE JL, 1990, J EDUC PSYCHOL, V82, P60, DOI 10.1037/0022-0663.82.1.60
   Metheny J, 2008, J CAREER ASSESSMENT, V16, P218, DOI 10.1177/1069072707313198
   Midgley C, 2001, J EDUC PSYCHOL, V93, P77, DOI 10.1037//0022-0663.93.1.77
   Midgley C., 2002, GOALS GOAL STRUCTURE
   Miyake A, 2010, SCIENCE, V330, P1234, DOI 10.1126/science.1195996
   Morgan SL, 2013, SOC SCI RES, V42, P989, DOI 10.1016/j.ssresearch.2013.03.008
   Mueller CM, 1998, J PERS SOC PSYCHOL, V75, P33, DOI 10.1037/0022-3514.75.1.33
   Mulkey L.M., 2005, SOC PSYCHOL EDUC, V8, P137, DOI [10.1007/s11218-005-4014-6, DOI 10.1007/S11218-005-4014-6]
   Nagy G., 2008, GENDER OCCUPATIONAL
   Nosek BA, 2009, P NATL ACAD SCI USA, V106, P10593, DOI 10.1073/pnas.0809921106
   Nye B, 2001, J EDUC RES, V94, P336, DOI 10.1080/00220670109598771
   Nye B, 2001, J EXP EDUC, V69, P245, DOI 10.1080/00220970109599487
   Nyhan R.C., 1999, Journal of Education Finance, V25, P211
   Oakes J., 2005, KEEPING TRACK
   Oh SS, 2011, SOC SCI J, V48, P397, DOI 10.1016/j.soscij.2010.11.008
   Pajares F., 2005, GENDER DIFFERENCES M, DOI DOI 10.1017/CBO9780511614446.015
   Papanastasiou C., 2000, Studies in Educational Evaluation, V26, P1, DOI DOI 10.1016/S0191-491X(00)00002-X
   Park G, 2008, PSYCHOL SCI, V19, P957, DOI 10.1111/j.1467-9280.2008.02182.x
   PARSONS JE, 1982, CHILD DEV, V53, P322, DOI 10.2307/1128974
   Pascarella E. T., 1991, COLL AFFECTS STUDENT
   Patrick H, 2005, SEARCH I SER DEV ATT, P271
   Patrick H, 2007, J EDUC PSYCHOL, V99, P83, DOI 10.1037/0022-0663.99.1.83
   Patterson MM, 2011, SEX ROLES, V65, P737, DOI 10.1007/s11199-010-9904-1
   Penner AM, 2008, AM J SOCIOL, V114, pS138, DOI 10.1086/589252
   Penner AndrewM., 2012, Towards Quity In Mathematics Education, Advances In Mathematics Education, P441
   Perna L, 2009, RES HIGH EDUC, V50, P1, DOI 10.1007/s11162-008-9110-y
   Powers JM, 2003, EDUC POLICY, V17, P558, DOI 10.1177/0895904803256789
   Provasnik S., 2012, HIGHLIGHTS TIMSS 201
   Puts DA, 2008, ARCH SEX BEHAV, V37, P100, DOI 10.1007/s10508-007-9271-3
   Quaiser-Pohl C, 2006, PERS INDIV DIFFER, V40, P609, DOI 10.1016/j.paid.2005.07.015
   Räty H, 2002, SEX ROLES, V46, P121, DOI 10.1023/A:1016573627828
   Richman LS, 2011, J SOC ISSUES, V67, P492, DOI 10.1111/j.1540-4560.2011.01711.x
   Riegle-Crumb C, 2011, SCI EDUC, V95, P458, DOI 10.1002/sce.20431
   Riordan C., 2002, GENDER POLICY PRACTI, P10
   Riordan C., 1994, Research in Sociology of Education and Socialization, V18, P177
   Ripa C. P. L., 2003, Hormones and Behavior, V44, P72
   Roeser RW, 2002, GOALS, GOAL STRUCTURES, AND PATTERNS OF ADAPTIVE LEARNING, P205
   Roland E, 2002, EDUC RES-UK, V44, P299, DOI 10.1080/0013188022000031597
   Roorda DL, 2011, REV EDUC RES, V81, P493, DOI 10.3102/0034654311421793
   Roseth CJ, 2008, PSYCHOL BULL, V134, P223, DOI 10.1037/0033-2909.134.2.223
   Ruble D.N., 1998, HDB CHILD PSYCHOL
   RUBLE TL, 1984, AM BEHAV SCI, V27, P339, DOI 10.1177/000276484027003006
   Ryan AM, 2001, AM EDUC RES J, V38, P437, DOI 10.3102/00028312038002437
   Ryan AM, 2001, CHILD DEV, V72, P1135, DOI 10.1111/1467-8624.00338
   Ryan R. M., 1985, INTRINSIC MOTIVATION
   Schiefele U, 2001, INTELLIGENCE AND PERSONALITY: BRIDGING THE GAP IN THEORY AND MEASUREMENT, P163
   Schmader T, 2004, SEX ROLES, V50, P835, DOI 10.1023/B:SERS.0000029101.74557.a0
   Schnabel KU, 2002, J VOCAT BEHAV, V60, P178, DOI 10.1006/jvbe.2001.1863
   Schwartz SH, 2005, J PERS SOC PSYCHOL, V89, P1010, DOI 10.1037/0022-3514.89.6.1010
   Sciarra D.T., 2010, Professional School Counseling, V13, P196, DOI DOI 10.1177/2F2156759X1001300307
   SERBIN LA, 1990, SEX ROLES, V23, P613, DOI 10.1007/BF00289251
   Shapka JD, 2003, AM EDUC RES J, V40, P929, DOI 10.3102/00028312040004929
   Shapka JD, 2009, EDUC RES EVAL, V15, P527, DOI 10.1080/13803610903354775
   Simpkins SD, 2012, DEV PSYCHOL, V48, P1019, DOI 10.1037/a0027468
   Simpkins SD, 2006, DEV PSYCHOL, V42, P70, DOI 10.1037/0012-1649.42.1.70
   Spelke ES, 2005, AM PSYCHOL, V60, P950, DOI 10.1037/0003-066X.60.9.950
   Spencer SJ, 1999, J EXP SOC PSYCHOL, V35, P4, DOI 10.1006/jesp.1998.1373
   Spera C, 2005, EDUC PSYCHOL REV, V17, P120, DOI 10.1007/s10648-005-3950-1
   Stake JE, 2006, J APPL SOC PSYCHOL, V36, P1017, DOI 10.1111/j.0021-9029.2006.00053.x
   Stake JE, 2005, SEX ROLES, V52, P1, DOI 10.1007/s11199-005-1189-4
   Stecher B.M., 2002, Class size reduction in California. Summary of findings from 1999-00 and 2000-01
   Steele CM, 1997, AM PSYCHOL, V52, P613, DOI 10.1037/0003-066X.52.6.613
   Steele J, 2003, J APPL SOC PSYCHOL, V33, P2587, DOI 10.1111/j.1559-1816.2003.tb02782.x
   Steinpreis RE, 1999, SEX ROLES, V41, P509, DOI 10.1023/A:1018839203698
   STEVENSON HW, 1986, SCIENCE, V231, P693, DOI 10.1126/science.3945803
   Stewart A., 2008, Gender and occupational outcomes: Longitudinal assessments of individual, social, and cultural influences, P171, DOI [10.1037/11706-011, DOI 10.1037/11706-011]
   Stipek D., 2002, Good instruction is motivating
   STODOLSKY SS, 1991, AM EDUC RES J, V28, P89, DOI 10.2307/1162880
   Stout JG, 2011, J PERS SOC PSYCHOL, V100, P255, DOI 10.1037/a0021385
   Streitmatter J., 1999, For girls only: Making a case fo r single-sex schooling
   Su R, 2009, PSYCHOL BULL, V135, P859, DOI 10.1037/a0017364
   Tai RH, 2006, SCIENCE, V312, P1143, DOI 10.1126/science.1128690
   Taningco M.T., 2008, STEM Professions: Opportunities and challenges for Latinos in science, technology, engineering, and mathematics
   Taylor Shelley E., 1978, Advances in Experimental Social Psychology, V11, P249, DOI [10.1016/S0065-2601, DOI 10.1016/S0065-2601]
   Tenenbaum HR, 2005, J APPL DEV PSYCHOL, V26, P1, DOI 10.1016/j.appdev.2004.10.004
   Tenenbaum HR, 2003, DEV PSYCHOL, V39, P34, DOI 10.1037//0012-1649.39.1.34
   Tiedemann J., 2000, Educational Studies in Mathematics, V41, P191, DOI [DOI 10.1023/A:1003953801526, 10.1023/A:1003953801526]
   Tiedemann J., 2002, Educational Studies in Mathematics, V50, P49, DOI [10.1023/A:1020518104346, DOI 10.1023/A:1020518104346]
   Tomasetto C, 2011, DEV PSYCHOL, V47, P943, DOI 10.1037/a0024047
   Trix F, 2003, DISCOURSE SOC, V14, P191, DOI 10.1177/0957926503014002277
   Turner JC, 2004, TEACH COLL REC, V106, P1759, DOI 10.1111/j.1467-9620.2004.00404.x
   Turner KL, 2007, SOC DEV, V16, P700, DOI 10.1111/j.1467-9507.2007.00403.x
   Turner SL, 2004, CAREER DEV Q, V53, P41, DOI 10.1002/j.2161-0045.2004.tb00654.x
   Tyson DF, 2009, HUM DEV, V52, P329, DOI 10.1159/000242348
   Updegraff KA, 1996, LEARN INDIVID DIFFER, V8, P239, DOI 10.1016/S1041-6080(96)90016-3
   Urdan T, 2006, J SCHOOL PSYCHOL, V44, P331, DOI 10.1016/j.jsp.2006.04.003
   USEEM EL, 1992, SOCIOL EDUC, V65, P263, DOI 10.2307/2112770
   Valian V., 2007, Why aren't more women in science: Top researchers debate the evidence, P27, DOI [10.1037/11546-002, DOI 10.1037/11546-002]
   Van Houtte M, 2004, EDUC STUD, V30, P159, DOI 10.1080/0305569032000159804
   Van Ryzin MJ, 2011, J YOUTH ADOLESCENCE, V40, P1568, DOI 10.1007/s10964-011-9637-7
   Vasta R, 1996, PSYCHOL WOMEN QUART, V20, P549, DOI 10.1111/j.1471-6402.1996.tb00321.x
   Vekiri I, 2010, COMPUT EDUC, V55, P16, DOI 10.1016/j.compedu.2009.11.013
   Vogel JJ, 2003, BRAIN COGNITION, V52, P197, DOI 10.1016/S0278-2626(03)00056-3
   Wai J, 2005, J EDUC PSYCHOL, V97, P484, DOI 10.1037/0022-0663.97.3.484
   Wai J, 2010, INTELLIGENCE, V38, P412, DOI 10.1016/j.intell.2010.04.006
   Wang MT, 2013, LEARN INSTR, V28, P12, DOI 10.1016/j.learninstruc.2013.04.002
   Wang MT, 2013, DEV PSYCHOL, V49, P1266, DOI 10.1037/a0030028
   Wang MT, 2013, PSYCHOL SCI, V24, P770, DOI 10.1177/0956797612458937
   Wang MT, 2012, CHILD DEV, V83, P877, DOI 10.1111/j.1467-8624.2012.01745.x
   Wang MT, 2010, AM EDUC RES J, V47, P633, DOI 10.3102/0002831209361209
   WARE NC, 1985, J HIGH EDUC, V56, P73, DOI 10.2307/1981723
   Watt HMG, 2004, CHILD DEV, V75, P1556, DOI 10.1111/j.1467-8624.2004.00757.x
   Weis SE, 2007, PERS INDIV DIFFER, V43, P485, DOI 10.1016/j.paid.2006.12.017
   Wenneras C, 1997, NATURE, V387, P341, DOI 10.1038/387341a0
   Wentzel KR, 1998, J EDUC PSYCHOL, V90, P202, DOI 10.1037/0022-0663.90.2.202
   Wigfield A, 2000, CONTEMP EDUC PSYCHOL, V25, P68, DOI 10.1006/ceps.1999.1015
   Wigfield A., 2006, HDB ED PSYCHOL, V2nd, P87
   Wigfield A., 2004, BRIDGING LITERACY AC, P56
   Wigfield A., 2006, Handbook of child psychology, V3, P933, DOI [DOI 10.1002/9780470147658.CHPSY0315, https://doi.org/10.1002/9780470147658.chpsy0315]
   Wigfield A., 2002, DEV ACHIEVEMENT MOTI, P92
   Wood D, 2007, J YOUTH ADOLESCENCE, V36, P417, DOI 10.1007/s10964-007-9186-2
   Xie Y., 2003, Women in science: Career processes and outcomes
   YEE DK, 1988, SEX ROLES, V19, P317, DOI 10.1007/BF00289840
NR 363
TC 432
Z9 640
U1 33
U2 411
PU ACADEMIC PRESS INC ELSEVIER SCIENCE
PI SAN DIEGO
PA 525 B ST, STE 1900, SAN DIEGO, CA 92101-4495 USA
SN 0273-2297
EI 1090-2406
J9 DEV REV
JI Dev. Rev.
PD DEC
PY 2013
VL 33
IS 4
BP 304
EP 340
DI 10.1016/j.dr.2013.08.001
PG 37
WC Psychology, Developmental
WE Social Science Citation Index (SSCI)
SC Psychology
GA 256CE
UT WOS:000327286500002
PM 24298199
OA Green Accepted
DA 2024-07-19
ER

PT J
AU Wang, MT
   Eccles, JS
AF Wang, Ming-Te
   Eccles, Jacquelynne S.
TI School context, achievement motivation, and academic engagement: A
   longitudinal study of school engagement using a multidimensional
   perspective
SO LEARNING AND INSTRUCTION
LA English
DT Article
DE Adolescence; School environment perceptions; School engagement;
   Achievement motivation; Multidimensional perspective
ID CLASSROOM SOCIAL-ENVIRONMENT; ADOLESCENTS PERCEPTIONS; OPPOSITIONAL
   CULTURE; STUDENTS ENGAGEMENT; MIDDLE SCHOOL; PERFORMANCE; ADJUSTMENT;
   AUTONOMY; GOAL; TEACHERS
AB This longitudinal study adopts a multidimensional perspective to examine the relationships between middle school students' perceptions of the school environment (structure support, provision of choice, teaching for relevance, teacher and peer emotional support), achievement motivation (academic self-concept and subjective task value), and school engagement (behavioral, emotional, and cognitive engagement). Participants were from an ethnically diverse, urban sample of 1157 adolescents. The findings indicated that student perceptions of distinct aspects of the school environment contributed differentially to the three types of school engagement. In addition, these associations were fully or partially mediated by achievement motivation. Specifically, student perceptions of the school environment influenced their achievement motivation and in turn influenced all three types of school engagement, although in different ways. Moderation effects of gender, ethnicity, and academic ability were also discussed. (C) 2013 Elsevier Ltd. All rights reserved.
C1 [Wang, Ming-Te] Univ Pittsburgh, Pittsburgh, PA 15260 USA.
   [Eccles, Jacquelynne S.] Univ Michigan, Ann Arbor, MI 48109 USA.
C3 Pennsylvania Commonwealth System of Higher Education (PCSHE); University
   of Pittsburgh; University of Michigan System; University of Michigan
RP Wang, MT (corresponding author), Univ Pittsburgh, 5940 Wesley W Posvar Hall, Pittsburgh, PA 15260 USA.
EM mtwang@pitt.edu
RI Wang, Ming-Te/HCH-2285-2022
CR Alfi O., 2004, J EDUC TEACHING, V30, P27, DOI DOI 10.1080/0260747032000162299
   Allen J, 2020, ARCHAEOL OCEAN, V55, P1, DOI 10.1002/arco.5207
   Alonso-Tapia J, 2006, LEARN INSTR, V16, P295, DOI 10.1016/j.learninstruc.2006.07.002
   Anderman EM, 2001, CONTEMP EDUC PSYCHOL, V26, P76, DOI 10.1006/ceps.1999.1043
   Appleton JJ, 2006, J SCHOOL PSYCHOL, V44, P427, DOI 10.1016/j.jsp.2006.04.002
   Assor A, 2002, BRIT J EDUC PSYCHOL, V72, P261, DOI 10.1348/000709902158883
   Baraldi AN, 2010, J SCHOOL PSYCHOL, V48, P5, DOI 10.1016/j.jsp.2009.10.001
   Battistich V, 1997, EDUC PSYCHOL-US, V32, P137, DOI 10.1207/s15326985ep3203_1
   Chen FF, 2005, STRUCT EQU MODELING, V12, P471, DOI 10.1080/10705510701301834
   Connell J. P., 1991, MINN SYM CHILD PSYCH, V23, P43
   Connell J.P., 1990, The self in transition: Infancy to childhood, P61
   Corno L., 1983, Educational Psychologist, V18, P88, DOI DOI 10.1080/00461528309529266
   Deci E., 2000, Conceptions of self-directed learning: theoretical and conceptual considerations
   Deci E.L., 1985, INTRINSIC MOTIVATION, DOI [10.1007/978-1-4899-2271-7, DOI 10.1007/978-1-4899-2271-7]
   Downey DB, 2002, AM SOCIOL REV, V67, P156, DOI 10.2307/3088939
   Eccles J., 2004, Handbook of adolescent psychology, DOI DOI 10.1002/9780470479193.ADLPSY001013
   Eccles J.S., 2007, WHY ARENT MORE WOMEN, P199, DOI DOI 10.1037/11546-016
   Eccles J, 2009, EDUC PSYCHOL-US, V44, P78, DOI 10.1080/00461520902832368
   Eccles JS, 2002, ANNU REV PSYCHOL, V53, P109, DOI 10.1146/annurev.psych.53.100901.135153
   ECCLES JS, 1993, AM PSYCHOL, V48, P90, DOI 10.1037/0003-066X.48.2.90
   Elliot A.J., 2005, Handbook of Competence and Motivation, DOI DOI 10.1037/0022-0167.51.1.115
   Elliot AJ, 1999, J EDUC PSYCHOL, V91, P549, DOI 10.1037/0022-0663.91.3.549
   Ferguson RF, 2004, PHI DELTA KAPPAN, V85, P656, DOI 10.1177/003172170408500906
   Finn JD, 1997, J APPL PSYCHOL, V82, P221, DOI 10.1037/0021-9010.82.2.221
   FINN JD, 1989, REV EDUC RES, V59, P117, DOI 10.3102/00346543059002117
   FINN JD, 1993, J NEGRO EDUC, V62, P249, DOI 10.2307/2295464
   Flowerday T, 2003, J EDUC RES, V96, P207, DOI 10.1080/00220670309598810
   Fredricks JA, 2004, REV EDUC RES, V74, P59, DOI 10.3102/00346543074001059
   Furrer C, 2003, J EDUC PSYCHOL, V95, P148, DOI 10.1037/0022-0663.95.1.148
   Goodenow C., 1993, The Journal of Early Adolescence, V13, P21, DOI [DOI 10.1177/0272431693013001002, 10.1177/0272431693013001002, https://doi.org/10.1177/0272431693013001002]
   GROLNICK WS, 1991, J EDUC PSYCHOL, V83, P508, DOI 10.1037/0022-0663.83.4.508
   Harris AL, 2006, SOC FORCES, V85, P797, DOI 10.1353/sof.2007.0006
   Helme S., 2001, MATH EDUC RES J, V13, P133, DOI [10.1007/BF03217103, DOI 10.1007/BF03217103]
   Jacobs JE, 2002, CHILD DEV, V73, P509, DOI 10.1111/1467-8624.00421
   Jimerson S.R., 2003, CALIFORNIA SCH PSYCH, V8, P7, DOI [DOI 10.1007/BF03340893, 10.1007/BF03340893, 10.1007/bf03340893]
   Johnson MK, 2001, SOCIOL EDUC, V74, P318, DOI 10.2307/2673138
   Katz I, 2007, EDUC PSYCHOL REV, V19, P429, DOI 10.1007/s10648-006-9027-y
   Kenny D.A., 2005, Multiple group models
   Kline R. B., 2005, PRINCIPLES PRACTICE, DOI DOI 10.1038/156278A0
   Krapp A, 2005, LEARN INSTR, V15, P381, DOI 10.1016/j.learninstruc.2005.07.007
   MacKinnon DP, 2002, PSYCHOL METHODS, V7, P83, DOI 10.1037/1082-989X.7.1.83
   Malecki CK, 2003, SCHOOL PSYCHOL QUART, V18, P231, DOI 10.1521/scpq.18.3.231.22576
   Marks HM, 2000, AM EDUC RES J, V37, P153, DOI 10.2307/1163475
   Martin AJ, 2004, AUST J PSYCHOL, V56, P133, DOI 10.1080/00049530412331283363
   Meece JL, 2006, J SCHOOL PSYCHOL, V44, P351, DOI 10.1016/j.jsp.2006.04.004
   Midgley C, 1998, CONTEMP EDUC PSYCHOL, V23, P113, DOI 10.1006/ceps.1998.0965
   Murdock TB, 2003, ELEM SCHOOL J, V103, P383, DOI 10.1086/499732
   Oates G.L., 2009, Social Psychology of Education, V12, P415, DOI DOI 10.1007/S11218-009-9091-5
   PATRICK BC, 1993, J PERS SOC PSYCHOL, V65, P781, DOI 10.1037/0022-3514.65.4.781
   Patrick H, 2007, J EDUC PSYCHOL, V99, P83, DOI 10.1037/0022-0663.99.1.83
   Pintrich PR, 2000, J EDUC PSYCHOL, V92, P544, DOI 10.1037/0022-0663.92.3.544
   Reeve J, 2004, MOTIV EMOTION, V28, P147, DOI 10.1023/B:MOEM.0000032312.95499.6f
   Reeve J, 1999, J EDUC PSYCHOL, V91, P537, DOI 10.1037/0022-0663.91.3.537
   Roeser RW, 1998, DEV PSYCHOPATHOL, V10, P321, DOI 10.1017/S0954579498001631
   Rueger SY, 2010, J YOUTH ADOLESCENCE, V39, P47, DOI 10.1007/s10964-008-9368-6
   Ryan AM, 2001, AM EDUC RES J, V38, P437, DOI 10.3102/00028312038002437
   Schunk DH, 1996, AM EDUC RES J, V33, P359, DOI 10.3102/00028312033002359
   Shim SS, 2013, LEARN INSTR, V23, P69, DOI 10.1016/j.learninstruc.2012.05.008
   Simpkins SD, 2006, DEV PSYCHOL, V42, P70, DOI 10.1037/0012-1649.42.1.70
   Skinner E.A., 1994, LIFE SPAN DEV BEHAV, P91
   SKINNER EA, 1993, J EDUC PSYCHOL, V85, P571, DOI 10.1037/0022-0663.85.4.571
   Skinner E, 2008, J EDUC PSYCHOL, V100, P765, DOI 10.1037/a0012840
   Smerdon BA, 1999, RES SOC EDU, V12, P103
   Turner JC, 2003, ELEM SCHOOL J, V103, P357, DOI 10.1086/499731
   Updegraff KA, 1996, LEARN INDIVID DIFFER, V8, P239, DOI 10.1016/S1041-6080(96)90016-3
   Urdan T, 2003, CONTEMP EDUC PSYCHOL, V28, P524, DOI 10.1016/S0361-476X(02)00060-7
   Voelkl KE, 1997, AM J EDUC, V105, P294, DOI 10.1086/444158
   Vollmeyer R, 2000, LEARN INSTR, V10, P293, DOI 10.1016/S0959-4752(99)00031-6
   Wang MT, 2013, DEV PSYCHOL, V49, P690, DOI 10.1037/a0027916
   Wang MT, 2012, CHILD DEV, V83, P1716, DOI 10.1111/j.1467-8624.2012.01808.x
   Wang MT, 2012, CHILD DEV, V83, P877, DOI 10.1111/j.1467-8624.2012.01745.x
   Wang MT, 2012, J RES ADOLESCENCE, V22, P31, DOI 10.1111/j.1532-7795.2011.00753.x
   Wang MT, 2011, J SCHOOL PSYCHOL, V49, P465, DOI 10.1016/j.jsp.2011.04.001
   Wang MT, 2010, AM EDUC RES J, V47, P633, DOI 10.3102/0002831209361209
   Wang MT, 2009, SCHOOL PSYCHOL QUART, V24, P240, DOI 10.1037/a0017999
   Wentzel KR, 2003, J EARLY ADOLESCENCE, V23, P5, DOI 10.1177/0272431602239128
   Wigfield A., 1996, HDB ED PSYCHOL
   Wigfield A., 2006, Handbook of child psychology, V3, P933, DOI [DOI 10.1002/9780470147658.CHPSY0315, https://doi.org/10.1002/9780470147658.chpsy0315]
   ZIMMERMAN BJ, 1990, EDUC PSYCHOL, V25, P3, DOI 10.1207/s15326985ep2501_2
NR 79
TC 507
Z9 768
U1 45
U2 666
PU PERGAMON-ELSEVIER SCIENCE LTD
PI OXFORD
PA THE BOULEVARD, LANGFORD LANE, KIDLINGTON, OXFORD OX5 1GB, ENGLAND
SN 0959-4752
EI 1873-3263
J9 LEARN INSTR
JI Learn Instr.
PD DEC
PY 2013
VL 28
BP 12
EP 23
DI 10.1016/j.learninstruc.2013.04.002
PG 12
WC Education & Educational Research; Psychology, Educational
WE Social Science Citation Index (SSCI)
SC Education & Educational Research; Psychology
GA 198SU
UT WOS:000322943400002
DA 2024-07-19
ER

PT J
AU De Castella, K
   Byrne, D
   Covington, M
AF De Castella, Krista
   Byrne, Don
   Covington, Martin
TI Unmotivated or Motivated to Fail? A Cross-Cultural Study of Achievement
   Motivation, Fear of Failure, and Student Disengagement
SO JOURNAL OF EDUCATIONAL PSYCHOLOGY
LA English
DT Article
DE fear of failure; achievement; motivation; self-handicapping; defensive
   pessimism
ID PERFORMANCE-APPROACH GOALS; CLAIMED SELF-HANDICAPS; DEFENSIVE PESSIMISM;
   LEARNED HELPLESSNESS; ASIAN-AMERICAN; ACADEMIC-ACHIEVEMENT; AFFECTIVE
   RESPONSES; PERSONALITY-TRAITS; TEST ANXIETY; SUCCESS
AB A classic distinction in the literature on achievement and motivation is between fear of failure and success orientations. From the perspective of self-worth theory, these motives are not bipolar constructs but dimensions that interact in ways that make some students particularly vulnerable to underachievement and disengagement from school. The current study employs the quadripolar model of need achievement (Covington, 1992; Covington & Omelich, 1988) to explore how these approach and avoidance orientations are related to self-handicapping, defensive pessimism, and helplessness in Eastern and Western settings. Although there have been numerous calls for research of this kind across cultures (Elliott & Bempechat, 2002; Jose & Kilburg, 2007; Pintrich, 2003), little exists in the field to date. In Study 1, with 1,423 Japanese high school students, helplessness and self-handicapping were found to be highest when students were low in success orientation and high in fear of failure. These findings were replicated in Study 2 with 643 Australian students and extended to measures of truancy, disengagement, and self-reported academic achievement. Consistent with self-worth theory, success orientation largely moderated the relationship between fear of failure and academic engagement in both cultures. These results suggest that in the absence of firm achievement goals, fear of failure is associated with a range of maladaptive self-protective strategies. The current project thus represents a unique application of self-worth theory to achievement dynamics and clarifies substantive issues relevant to self-handicapping and disengagement across cultures.
C1 [De Castella, Krista; Byrne, Don] Australian Natl Univ, Dept Psychol, Canberra, ACT, Australia.
   [Covington, Martin] Univ Calif Berkeley, Dept Psychol, Berkeley, CA 94720 USA.
C3 Australian National University; University of California System;
   University of California Berkeley
RP De Castella, K (corresponding author), 290 Page St, San Francisco, CA 94102 USA.
EM krista1@stanford.edu
CR ABRAMSON LY, 1978, J ABNORM PSYCHOL, V87, P49, DOI 10.1037/0021-843X.87.1.49
   Aiken L.S., 1991, MULTIPLE REGRESSION
   AMES C, 1992, J EDUC PSYCHOL, V84, P261, DOI 10.1037/0022-0663.84.3.261
   [Anonymous], 1982, ACHIEVEMENT STRESS A
   [Anonymous], 1971, 45 ACT
   [Anonymous], THEORY ACHIEVEMENT B
   ATKINSON JW, 1957, PSYCHOL REV, V64, P359, DOI 10.1037/h0043445
   ATKINSON JW, 1960, J ABNORM SOC PSYCH, V60, P52, DOI 10.1037/h0041119
   BAIRD L, 1976, RES MONOGRAPH, V7
   Barron KE, 2001, J PERS SOC PSYCHOL, V80, P706, DOI 10.1037//0022-3514.80.5.706
   Beery R. G., 1975, PERS GUID J, V54, P191, DOI [10.1002/j.2164-4918.1975.tb04220.x, DOI 10.1002/J.2164-4918.1975.TB04220.X]
   Burhans KK, 1995, CHILD DEV, V66, P1719, DOI 10.2307/1131906
   CANTOR N, 1989, SOC COGNITION, V7, P92, DOI 10.1521/soco.1989.7.2.92
   CARVER CS, 1994, J PERS SOC PSYCHOL, V67, P319, DOI 10.1037/0022-3514.67.2.319
   Cassady J., 2001, Practical Assessment, Research Evaluation, V7, DOI DOI 10.7275/5HYM-Y754
   Chang EC, 2003, J PERS SOC PSYCHOL, V84, P569, DOI 10.1037/0022-3514.84.3.569
   Chang EC, 1996, J COUNS PSYCHOL, V43, P113, DOI 10.1037/0022-0167.43.1.113
   Chang EC, 2002, J COUNS PSYCHOL, V49, P47, DOI 10.1037//0022-0167.49.1.47
   Chen FF, 2007, STRUCT EQU MODELING, V14, P464, DOI 10.1080/10705510701301834
   COHEN J, 1983, APPL PSYCH MEAS, V7, P249, DOI 10.1177/014662168300700301
   Conroy DE, 2003, STRUCT EQU MODELING, V10, P401, DOI 10.1207/S15328007SEM1003_4
   Conroy DE, 2004, ANXIETY STRESS COPIN, V17, P271, DOI 10.1080/1061580042000191642
   Conroy DE, 2002, J APPL SPORT PSYCHOL, V14, P76, DOI 10.1080/10413200252907752
   Conroy DE, 2001, ANXIETY STRESS COPIN, V14, P431, DOI 10.1080/10615800108248365
   Covington M.V., 1988, ANXIETY RES, V1, P165, DOI DOI 10.1080/08917778808248717
   Covington M. V., 1992, MAKING GRADE SELF WO, DOI [10.1017/CBO9781139173582, DOI 10.1017/CB09781139173582]
   Covington M.V., 1991, Stress and emotion: anxiety, anger, curiosity, P85
   Covington M.V., 1976, Self-worth and school learning
   COVINGTON MV, 1984, ELEM SCHOOL J, V85, P5, DOI 10.1086/461388
   Covington MV, 2000, ANNU REV PSYCHOL, V51, P171, DOI 10.1146/annurev.psych.51.1.171
   COVINGTON MV, 1985, J EDUC PSYCHOL, V77, P446, DOI 10.1037/0022-0663.77.4.446
   Covington MV, 2001, EDUC PSYCHOL REV, V13, P157, DOI 10.1023/A:1009009219144
   DECHARMS R, 1965, J PERS SOC PSYCHOL, V1, P558, DOI 10.1037/h0022021
   Deppe RK, 1996, J PERS SOC PSYCHOL, V70, P868, DOI 10.1037/0022-3514.70.4.868
   Donnellan MB, 2008, EDUC PSYCHOL MEAS, V68, P643, DOI 10.1177/0013164407310125
   Dweck C.S., 1985, Research on motivation in education, P289
   DWECK CS, 1988, PSYCHOL REV, V95, P256, DOI 10.1037/0033-295X.95.2.256
   DWECK CS, 1975, J PERS SOC PSYCHOL, V31, P674, DOI 10.1037/h0077149
   Eaton MJ, 1997, J EDUC PSYCHOL, V89, P433, DOI 10.1037/0022-0663.89.3.433
   Elliot AJ, 2002, J PERS SOC PSYCHOL, V82, P804, DOI 10.1037/0022-3514.82.5.804
   Elliot AJ, 2001, J PERS SOC PSYCHOL, V80, P501, DOI 10.1037//0022-3514.80.3.501
   Elliot AJ, 1997, J PERS SOC PSYCHOL, V72, P218, DOI 10.1037/0022-3514.72.1.218
   Elliot AJ, 2003, J PERS, V71, P369, DOI 10.1111/1467-6494.7103005
   Elliot AJ, 2001, EDUC PSYCHOL REV, V13, P73, DOI 10.1023/A:1009009018235
   ELLIOTT ES, 1988, J PERS SOC PSYCHOL, V54, P5, DOI 10.1037/0022-3514.54.1.5
   Elliott Julian G, 2002, New Dir Child Adolesc Dev, P7
   FEATHER NT, 1963, J ABNORM PSYCHOL, V66, P604, DOI 10.1037/h0044576
   FEATHER NT, 1961, J ABNORM SOC PSYCH, V63, P552, DOI 10.1037/h0045671
   FINCHAM FD, 1989, CHILD DEV, V60, P138, DOI 10.1111/j.1467-8624.1989.tb02703.x
   Gray J.A., 1991, Explorations in temperament: International perspectives on theory and measurement, P105, DOI [10.1007/978-1-4899-0643-4, DOI 10.1007/978-1-4899-0643-4_8, DOI 10.1007/978-1-4899-0643-4, 10.1007/978-1-4899-0643-48, DOI 10.1007/978-1-4899-0643-48]
   Green J, 2007, LEARN INDIVID DIFFER, V17, P269, DOI 10.1016/j.lindif.2006.12.003
   Harackiewicz JM, 2000, J EDUC PSYCHOL, V92, P316, DOI 10.1037//0022-0663.92.2.316
   Harackiewicz JM, 2002, J EDUC PSYCHOL, V94, P562, DOI 10.1037//0022-0663.94.3.562
   HARRIS RN, 1986, J PERS SOC PSYCHOL, V51, P1191, DOI 10.1037/0022-3514.51.6.1191
   Hawkins J.N., 1994, Motivation: Theory and research, P101
   Heine SJ, 2001, J CROSS CULT PSYCHOL, V32, P434, DOI 10.1177/0022022101032004004
   Heine SJ, 2002, J PERS SOC PSYCHOL, V82, P903, DOI 10.1037//0022-3514.82.6.903
   Heine SJ, 1999, PSYCHOL REV, V106, P766, DOI 10.1037/0033-295X.106.4.766
   Heine SJ, 2001, J PERS SOC PSYCHOL, V81, P599, DOI 10.1037//0022-3514.81.4.599
   Heine SJ, 2008, PSYCHOL SCI, V19, P309, DOI 10.1111/j.1467-9280.2008.02085.x
   Heine SJ, 2007, PERS SOC PSYCHOL REV, V11, P4, DOI 10.1177/1088868306294587
   Howell AJ, 2009, LEARN INDIVID DIFFER, V19, P151, DOI 10.1016/j.lindif.2008.08.006
   Hu L-T., 1995, Structural equation modeling: Concepts, issues and applications, P76, DOI DOI 10.1080/10705519909540118
   Ip G.W.M., 1995, Asian Journal of Psychology, V1, P29
   JONES EE, 1978, PERS SOC PSYCHOL B, V4, P200, DOI 10.1177/014616727800400205
   Jose PE, 2007, ANXIETY STRESS COPIN, V20, P283, DOI 10.1080/10615800701272519
   Kearns H, 2007, BEHAV CHANGE, V24, P157, DOI 10.1375/bech.24.3.157
   Kodama M., 2005, JAPANESE HLTH PSYCHO, V12, P27
   Kudo E, 2003, J CROSS CULT PSYCHOL, V34, P511, DOI 10.1177/0022022103256475
   Kuncel NR, 2005, REV EDUC RES, V75, P63, DOI 10.3102/00346543075001063
   Linnenbrink EA, 2005, J EDUC PSYCHOL, V97, P197, DOI 10.1037/0022-0663.97.2.197
   MARKUS HR, 1991, PSYCHOL REV, V98, P224, DOI 10.1037/0033-295X.98.2.224
   Martin AJ, 2001, AM EDUC RES J, V38, P583, DOI 10.3102/00028312038003583
   Martin AJ, 2003, J EDUC PSYCHOL, V95, P617, DOI 10.1037/0022-0663.95.3.617
   Martin AJ, 2003, CONTEMP EDUC PSYCHOL, V28, P1, DOI 10.1016/S0361-476X(02)00008-5
   Martin AJ, 2003, AUST PSYCHOL, V38, P31, DOI 10.1080/00050060310001706997
   Martin AJ, 2001, J EDUC PSYCHOL, V93, P87, DOI 10.1037//0022-0663.93.1.87
   MARTIN AJ, 1998, THESIS U W SYDNEY MA
   Martin AJ, 2008, CONTEMP EDUC PSYCHOL, V33, P239, DOI 10.1016/j.cedpsych.2006.11.003
   Martin AJ, 2010, INT J TEST, V10, P274, DOI 10.1080/15305058.2010.482220
   Martin KA, 2002, SELF IDENTITY, V1, P337, DOI 10.1080/15298860290106814
   Matsumoto D, 2001, J CROSS CULT PSYCHOL, V32, P478, DOI 10.1177/0022022101032004007
   McClelland DavidC., 1953, ACHIEVEMENT MOTIVE, DOI DOI 10.1037/11144-000
   MCCLELLAND DC, 1965, AM PSYCHOL, V20, P321, DOI 10.1037/h0022225
   McInerney DM, 2006, MALAYS J LEARN INSTR, V3, P1
   Midgley C, 1996, J EDUC PSYCHOL, V88, P423, DOI 10.1037/0022-0663.88.3.423
   MIDGLEY C, 1995, J EARLY ADOLESCENCE, V15, P389, DOI 10.1177/0272431695015004001
   Midgley C, 2001, J EDUC PSYCHOL, V93, P77, DOI 10.1037//0022-0663.93.1.77
   Midgley C, 2001, CONTEMP EDUC PSYCHOL, V26, P61, DOI 10.1006/ceps.2000.1041
   Midgley C., 1998, Manual for the Patterns of Adaptive Learning Survey (PALS)
   Mobley M, 2005, J COUNS PSYCHOL, V52, P629, DOI 10.1037/0022-0167.52.4.629
   MOULTON RW, 1965, J PERS SOC PSYCHOL, V1, P399, DOI 10.1037/h0021749
   NOREM JK, 1986, COGNITIVE THER RES, V10, P347, DOI 10.1007/BF01173471
   NOREM JK, 1986, J PERS SOC PSYCHOL, V51, P1208, DOI 10.1037/0022-3514.51.6.1208
   Norem JK, 2008, SOC PERSONAL PSYCHOL, V2, P121, DOI 10.1111/j.1751-9004.2007.00053.x
   Nurmi JE, 1995, EUR J PSYCHOL ASSESS, V11, P108, DOI 10.1027/1015-5759.11.2.108
   Nurmi JE, 2003, CONTEMP EDUC PSYCHOL, V28, P59, DOI 10.1016/S0361-476X(02)00014-0
   Ommundsen Y., 2001, Psychology of Sport and Exercise, V2, P139, DOI 10.1016/S1469-0292(00)00019-4
   Otsuka S., 2005, Change: Transformations in Education, V8, P91, DOI DOI 10.3316/AEIPT.153844
   Pintrich PR, 2000, J EDUC PSYCHOL, V92, P544, DOI 10.1037/0022-0663.92.3.544
   Pintrich PR, 2003, J EDUC PSYCHOL, V95, P667, DOI 10.1037/0022-0663.95.4.667
   Pualengco RP, 2009, ASIAN J SOC PSYCHOL, V12, P12, DOI 10.1111/j.1467-839X.2008.01265.x
   Pulford BD, 2005, PERS INDIV DIFFER, V39, P727, DOI 10.1016/j.paid.2005.02.008
   Purdie N, 1996, AM EDUC RES J, V33, P845, DOI 10.3102/00028312033004845
   RHODEWALT F, 1995, BASIC APPL SOC PSYCH, V16, P397, DOI 10.1207/s15324834basp1604_1
   RHODEWALT F, 1991, J RES PERS, V25, P402, DOI 10.1016/0092-6566(91)90030-T
   RHODEWALT F, 1994, J PERS, V62, P67, DOI 10.1111/j.1467-6494.1994.tb00795.x
   Rhodewalt F., 1990, SELF HANDICAPPING PA, P69, DOI DOI 10.1007/978-1-4899-0861-2_3
   Riggs J.M., 1992, Achievement and motivation: A social-developmental perspective, P244
   Sagie A, 1996, J ORGAN BEHAV, V17, P431, DOI 10.1002/(SICI)1099-1379(199609)17:5<431::AID-JOB771>3.3.CO;2-O
   Schmalt HD, 1999, J RES PERS, V33, P109, DOI 10.1006/jrpe.1999.2245
   Schmitt DP, 2007, J CROSS CULT PSYCHOL, V38, P173, DOI 10.1177/0022022106297299
   Shaw E. J., 2009, 20095 COLL BOARD
   Sideridis GD, 2005, J EDUC PSYCHOL, V97, P366, DOI 10.1037/0022-0663.97.3.366
   Smith L, 2002, CONTEMP EDUC PSYCHOL, V27, P471, DOI 10.1006/ceps.2001.1105
   STIPEK DJ, 1989, J EDUC PSYCHOL, V81, P384, DOI 10.1037/0022-0663.81.3.384
   STRUBE MJ, 1986, BASIC APPL SOC PSYCH, V7, P211, DOI 10.1207/s15324834basp0703_4
   Sue S, 2003, PSYCHOL ASSESSMENT, V15, P306, DOI 10.1037/1040-3590.15.3.306
   Tabachnick, 2007, USING MULTIVARIATE S, V5th
   Tanaka A, 2001, PSYCHOL REP, V88, P123, DOI 10.2466/PR0.88.1.123-135
   Thompson T, 1995, J EDUC PSYCHOL, V87, P598, DOI 10.1037/0022-0663.87.4.598
   Thompson T, 1999, PERS INDIV DIFFER, V26, P887, DOI 10.1016/S0191-8869(98)00190-1
   Thompson T, 2007, EDUC PSYCHOL-UK, V27, P111, DOI 10.1080/01443410601061512
   Trumbull E., 2011, SCH COMMUNITY J, V21, P25
   Urdan T, 1998, AM EDUC RES J, V35, P101, DOI 10.3102/00028312035001101
   Urdan TC, 1997, ADV MOTIV A, V10, P99
   Van de Vijver F., 1997, Handbook of cross-cultural psychology, V1, P257
   WEINER B, 1970, J PERS SOC PSYCHOL, V15, P1, DOI 10.1037/h0029211
   Weiner B., 1972, THEORIES MOTIVATION
   Yamawaki N, 2004, COGNITION EMOTION, V18, P233, DOI 10.1080/02699930341000004
   Ziegert DI, 2001, CHILD DEV, V72, P609, DOI 10.1111/1467-8624.00300
   Ziegler M, 2010, J INDIVID DIFFER, V31, P15, DOI 10.1027/1614-0001/a000002
   Zuckerman M, 2005, J PERS, V73, P411, DOI 10.1111/j.1467-6494.2005.00314.x
   Zusho A, 2005, LEARN INDIVID DIFFER, V15, P141, DOI 10.1016/j.lindif.2004.11.003
NR 134
TC 106
Z9 186
U1 14
U2 238
PU AMER PSYCHOLOGICAL ASSOC
PI WASHINGTON
PA 750 FIRST ST NE, WASHINGTON, DC 20002-4242 USA
SN 0022-0663
EI 1939-2176
J9 J EDUC PSYCHOL
JI J. Educ. Psychol.
PD AUG
PY 2013
VL 105
IS 3
BP 861
EP 880
DI 10.1037/a0032464
PG 20
WC Psychology, Educational
WE Social Science Citation Index (SSCI)
SC Psychology
GA 196CY
UT WOS:000322752200021
OA Green Submitted
DA 2024-07-19
ER

PT J
AU Diez, T
AF Diez, Thomas
TI Normative power as hegemony
SO COOPERATION AND CONFLICT
LA English
DT Article
DE EU foreign policy; hegemony; normative power
ID EUROPEAN-UNION; DEMOCRACY PROMOTION; EXPECTATIONS GAP; COMMON FOREIGN;
   EU; POLICY; SECURITY; POLITICS; AFRICA; CHINA
AB This article identifies four key problems in the debate about normative power Europe that may be fruitfully tackled when linking it to the concept of hegemony: the debate about whether EU foreign and external policy is driven by norms or interests; the problem of inconsistent behaviour as a result of competing and contested norms; the question of the role of state and non-state actors in EU foreign and external policy; and the problematic standing of normative power as an academic engagement, in particular in regard to whether the theory is of primarily explanatory, descriptive or normative value. The author suggests that the concept of hegemony may address these problems. First, it combines norms and interests, thus transcending the divide that has resulted in endless debates about the EU's standing as a normative power. Second, hegemony does not start from a pre-given set of norms with fixed meanings, but rather puts the struggles about these norms at centre stage, thus seeing inconsistencies not as undermining but as part and parcel of normative power. Third, hegemony expands our understanding of the actors involved in the construction and exercise of normative power, thus bringing not only Member States but also social forces in a much broader sense into the picture. Finally, hegemony reorientates the debate about normative power so as to reinstate the critical purpose that the concept was supposed to have from the start.
C1 [Diez, Thomas] Univ Tubingen, DE-72074 Tubingen, Germany.
C3 Eberhard Karls University of Tubingen
RP Diez, T (corresponding author), Univ Tubingen, Dept Polit Sci, Melanchthonstr 36, DE-72074 Tubingen, Germany.
EM thomas.diez@uni-tuebingen.de
RI Diez, Thomas/AFJ-9323-2022
OI Diez, Thomas/0000-0001-8056-6693
CR [Anonymous], MYTH GLOBAL CIVIL SO
   [Anonymous], 2004, CAP CL, DOI DOI 10.1007/978-1-349-13645-2_7
   Balducci Giuseppe., 2010, East Asia, V27, P35, DOI [https://doi.org/10.1007/s12140-009-9090-3, DOI 10.1007/S12140-009-9090-3]
   Barbé E, 2009, COOP CONFL, V44, P378, DOI 10.1177/0010836709344423
   Barnett Michael., 2005, POWER GLOBAL GOVERNA, P1
   Bieler Andreas., 2003, COOP CONFL, V38, P385, DOI DOI 10.1177/0010836703384003
   Bieler Andreas., 2001, SOCIAL FORCES MAKING
   Borzel T., 2000, EUROPEAN INTEGRATION, V4
   Bruff I, 2011, J INT RELAT DEV, V14, P391, DOI 10.1057/jird.2011.10
   Bull Hedley., 1977, ANARCHICAL SOC
   Buzan B., 2004, GLOBALIZATION INT SO
   Diez T, 2005, MILLENNIUM-J INT ST, V33, P613, DOI 10.1177/03058298050330031701
   Diez T., 2005, South European Society and Politics, V10, P1, DOI [DOI 10.1080/13608740500037890, 10.1080/13608740500037890]
   Diez T, 2006, INT ORGAN, V60, P563, DOI 10.1017/S0020818306060218
   Diez T, 2012, EUR SOC, V14, P522, DOI 10.1080/14616696.2012.724577
   Diez Thomas., 2007, Power in world politics, P173
   Diez Thomas., 2010, The Cyprus Review, V22, P175
   Diez Thomas., 2008, EUROPEAN UNION BORDE
   DUCHENE F, 1971, FOREIGN AFF, V50, P69, DOI 10.2307/20037888
   Duchene Francois., 1973, A Nation Writ Large? Foreign Policy Problems before the European Community, P1
   Ekers M, 2008, ENVIRON PLANN D, V26, P698, DOI 10.1068/d5907
   Erickson JL, 2013, EUR J INT RELAT, V19, P209, DOI 10.1177/1354066111415883
   Figueroa FE, 2010, GLOB SOC EDUC, V8, P247, DOI 10.1080/14767721003779936
   Geddes A, 2005, INT AFF, V81, P723, DOI 10.1111/j.1468-2346.2005.00481.x
   Gegout C, 2009, ETHNOPOLITICS, V8, P403, DOI 10.1080/17449050903086997
   Gilpin Robert., 1981, WAR CHANGE WORLD POL, DOI 10.1017/CBO9780511664267
   Glarbo K, 1999, J EUR PUBLIC POLICY, V6, P634, DOI 10.1080/135017699343513
   Hansen L, 1999, J COMMON MARK STUD, V37, P233, DOI 10.1111/1468-5965.00161
   Haukkala H, 2008, EUROPE-ASIA STUD, V60, P1601, DOI 10.1080/09668130802362342
   Haukkala Hiski., 2011, NORMATIVE POWER EURO, P45, DOI DOI 10.1057/9780230305601_3
   HILL C, 1993, J COMMON MARK STUD, V31, P305, DOI 10.1111/j.1468-5965.1993.tb00466.x
   Hollis R, 2012, INT AFF, V88, P81, DOI 10.1111/j.1468-2346.2012.01058.x
   HOWORTH J, 2000, 43 I SEC STUD
   Howorth J, 2012, COOP CONFL, V47, P433, DOI 10.1177/0010836712462770
   Hyde-Price A, 2006, J EUR PUBLIC POLICY, V13, P217, DOI 10.1080/13501760500451634
   Jorgensen KnudErik., 1997, REFLECTIVE APPROACHE, P167
   Juncos AnaE., 2011, Normative Power Europe: Empirical and Theoretical Perspectives, P83
   Kavalski E, 2013, COOP CONFL, V48, P247, DOI 10.1177/0010836713485386
   Keene E, 2013, COOP CONFL, V48, P268, DOI 10.1177/0010836713485385
   Krahmann Elke., 2005, INT STUD REV, V7, P531
   Laclau Ernesto., 2001, Hegemony and Socialist Strategy: Towards a Radical Democratic Politics, VSecond
   Langan M, 2012, NEW POLIT ECON, V17, P243, DOI 10.1080/13563467.2011.562975
   Lavenex S, 2006, WEST EUR POLIT, V29, P329, DOI 10.1080/01402380500512684
   Lavenex S., 2009, Journal of European Integration, V31, P83, DOI DOI 10.1080/07036330802503932
   Lerch M, 2006, J EUR PUBLIC POLICY, V13, P304, DOI 10.1080/13501760500452665
   Lightfoot S, 2005, J COMMON MARK STUD, V43, P75, DOI 10.1111/j.0021-9886.2005.00547.x
   Manners I, 2006, J EUR PUBLIC POLICY, V13, P182, DOI 10.1080/13501760500451600
   Manners I, 2002, J COMMON MARK STUD, V40, P235, DOI 10.1111/1468-5965.00353
   Manners I., 2007, Handbook of European Union Politics, P77
   Manners I, 2008, ROUTL GARN SER EUR W, V1, P23
   Manners Ian., 2011, Normative Power Europe: Empirical and Theoretical Perspectives, P226
   Merlingen M, 2007, SECUR DIALOGUE, V38, P435, DOI 10.1177/0967010607084995
   Merlingen Michael., 2006, EUROPEAN UNION PEACE
   Moravcsik A, 1994, CTR EUROPEAN STUDIES, V52
   Muhlenhoff H, J BALKAN NE IN PRESS
   Nicolaïdis K, 2002, J COMMON MARK STUD, V40, P767, DOI 10.1111/1468-5965.00397
   Ohrgaard JC, 1997, MILLENNIUM-J INT ST, V26, P1, DOI 10.1177/03058298970260010401
   Onar NF, 2013, COOP CONFL, V48, P283, DOI 10.1177/0010836713485384
   Pace M., 2008, The European Union and border conflicts: The power of integration and association, P203
   Pace Michelle., 2007, Cambridge Review of International Affairs, V20, P659
   Parker O, 2013, COOP CONFL, V48, P229, DOI 10.1177/0010836713485388
   Powel BT, 2009, DEMOCRATIZATION, V16, P193, DOI 10.1080/13510340802575924
   Reimann KD, 2006, INT STUD QUART, V50, P45, DOI 10.1111/j.1468-2478.2006.00392.x
   Romaniuk SN, 2010, ROMANIAN J EUROPEAN, V10
   Scherwitz E, 2012, 2012 ISA CONV SAN DI
   Simhandl Katrin., 2006, NATIONS NATL, V12, P97
   Simon R., 1982, GRAMSCIS POLITICAL T
   Sjursen H, 2006, J EUR PUBLIC POLICY, V13, P235, DOI 10.1080/13501760500451667
   Smith ME, 2004, J EUR PUBLIC POLICY, V11, P740, DOI 10.1080/1350176042000248124
   Stewart EmmaJ., 2011, Normative Power Europe: Empirical and Theoretical Perspectives, P65
   Tocci N, 2008, 281 CEPS
   Toje A, 2008, SECUR DIALOGUE, V39, P121, DOI 10.1177/0967010607086826
   Van Apeldoorn B., 2002, TRANSNATIONAL CAPITA
   Whitman RG, 2013, COOP CONFL, V48, P171, DOI 10.1177/0010836713485538
   Whitman RichardG., 2011, Normative Power Europe: Empirical and Theoretical Perspectives
   Wiener Antje., 2007, COMP EUR POLIT, V5, P1
   Wiener Antje., 2008, The Invisible Constitution of Politics: Contested Norms and International Encounters
   Young AR, 2007, JCMS-J COMMON MARK S, V45, P789, DOI 10.1111/j.1468-5965.2007.00748.x
   Young AR, 2006, J EUR PUBLIC POLICY, V13, P795, DOI 10.1080/13501760600837104
   Youngs R, 2009, J EUR PUBLIC POLICY, V16, P895, DOI 10.1080/13501760903088272
   Zimmermann H, 2007, JCMS-J COMMON MARK S, V45, P813, DOI 10.1111/j.1468-5965.2007.00749.x
NR 81
TC 129
Z9 141
U1 3
U2 98
PU SAGE PUBLICATIONS LTD
PI LONDON
PA 1 OLIVERS YARD, 55 CITY ROAD, LONDON EC1Y 1SP, ENGLAND
SN 0010-8367
EI 1460-3691
J9 COOP CONFL
JI Coop. Confl.
PD JUN
PY 2013
VL 48
IS 2
SI SI
BP 194
EP 210
DI 10.1177/0010836713485387
PG 17
WC International Relations; Political Science
WE Social Science Citation Index (SSCI)
SC International Relations; Government & Law
GA 157RZ
UT WOS:000319918100003
DA 2024-07-19
ER

PT J
AU Estell, DB
   Perdue, NH
AF Estell, David B.
   Perdue, Neil H.
TI SOCIAL SUPPORT AND BEHAVIORAL AND AFFECTIVE SCHOOL ENGAGEMENT: THE
   EFFECTS OF PEERS, PARENTS, AND TEACHERS
SO PSYCHOLOGY IN THE SCHOOLS
LA English
DT Article
ID ACADEMIC ENGAGEMENT; MOTIVATION; ATTACHMENT; RISK; ACHIEVEMENT;
   ADJUSTMENT; OUTCOMES; FRIENDS; FAMILY
AB School engagement has long been seen as an important component of school completion, and research shows that social support in the home and school promotes engagement. However, many researchers have argued that it is not a unitary construct but rather a multifaceted phenomenon, and the role of peer social support has not been as well studied as support from parents and teachers. Our study examines the association of social support from parents, teachers, and peers with two forms of engagement: affective and behavioral. Data came from the National Institute of Child Health and Human Development Study of Early Child Care and Youth Development. Results indicate that although parent support was associated with higher levels of behavioral engagement, peer support was associated with higher levels of affective engagement.
C1 [Estell, David B.] Indiana Univ, Bloomington, IN 47405 USA.
   [Perdue, Neil H.] Univ Indianapolis, Indianapolis, IN USA.
C3 Indiana University System; Indiana University Bloomington; University of
   Indianapolis
RP Estell, DB (corresponding author), Indiana Univ, Dept Counseling & Educ Psychol, WW Wright Sch Educ, Rm 4010,201 North Rose Ave, Bloomington, IN 47405 USA.
EM destell@indiana.edu
CR Alexander KL, 1997, SOCIOL EDUC, V70, P87, DOI 10.2307/2673158
   Allhusen V, 2001, J APPL DEV PSYCHOL, V22, P457
   [Anonymous], NICHD STUD EARL CHIL
   BARRINGTON BL, 1989, J EDUC RES, V82, P309, DOI 10.1080/00220671.1989.10885913
   Belsky J, 2007, CHILD DEV, V78, P681, DOI 10.1111/j.1467-8624.2007.01021.x
   BERNDT TJ, 1995, CHILD DEV, V66, P1312, DOI 10.2307/1131649
   BRETHERTON I, 1985, MONOGR SOC RES CHILD, V50, P3, DOI 10.2307/3333824
   Bronfenbrenner U, 1979, The Ecology of Human Development: Experiments by Nature and Design, DOI DOI 10.2307/J.CTV26071R6
   Bronfenbrenner U., 1986, DEV ACTION CONTEXT, P286, DOI DOI 10.1007/978-3-662-02475-1_15
   Carter M, 2007, J ADOLESCENCE, V30, P51, DOI 10.1016/j.adolescence.2005.04.002
   Chapman C., 2010, Trends in High School Dropout and Completion Rates in the United States: 1972-2008
   CONNELL JP, 1994, CHILD DEV, V65, P493, DOI 10.1111/j.1467-8624.1994.tb00765.x
   Crosnoe R, 2004, SOCIOL EDUC, V77, P60, DOI 10.1177/003804070407700103
   FINN JD, 1989, REV EDUC RES, V59, P117, DOI 10.3102/00346543059002117
   Fredricks JA, 2004, REV EDUC RES, V74, P59, DOI 10.3102/00346543074001059
   Furlong M.J., 2003, The California School Psychologist, V8, P99, DOI [DOI 10.1007/BF03340899, 10.1080/ 03057640903567021, DOI 10.1080/03057640903567021]
   Furrer C, 2003, J EDUC PSYCHOL, V95, P148, DOI 10.1037/0022-0663.95.1.148
   Garcia-Reid P, 2007, YOUTH SOC, V39, P164, DOI 10.1177/0044118X07303263
   Hamre BK, 2005, CHILD DEV, V76, P949, DOI 10.1111/j.1467-8624.2005.00889.x
   Harachi TW, 2006, AGGRESSIVE BEHAV, V32, P279, DOI 10.1002/ab.20125
   Hill LG, 2006, PSYCHOL SCHOOLS, V43, P231, DOI 10.1002/pits.20140
   Janosz M, 2008, J SOC ISSUES, V64, P21, DOI 10.1111/j.1540-4560.2008.00546.x
   Jimerson S.R., 2003, CALIFORNIA SCH PSYCH, V8, P7, DOI [DOI 10.1007/BF03340893, 10.1007/BF03340893, 10.1007/bf03340893]
   Johnson MK, 2001, SOCIOL EDUC, V74, P318, DOI 10.2307/2673138
   Kohl GO, 2000, J SCHOOL PSYCHOL, V38, P501, DOI 10.1016/S0022-4405(00)00050-9
   Ladd GW, 1996, CHILD DEV, V67, P1103, DOI 10.1111/j.1467-8624.1996.tb01785.x
   Lehr C.A., 2004, J ED STUDENTS PLACED, V9, P279, DOI [DOI 10.1207/S15327671ESPR0903_4, DOI 10.1207/S15327671ESPR09034]
   Malecki CK, 2006, SCHOOL PSYCHOL QUART, V21, P375, DOI 10.1037/h0084129
   Malecki CK, 2003, SCHOOL PSYCHOL QUART, V18, P231, DOI 10.1521/scpq.18.3.231.22576
   McGrew K. S, 1993, RELATIONSHIP WOODCOC, P39
   McGrew K.S., 1991, WJ R TECHNICAL MANUA
   MCGREW KS, 1995, J PSYCHOEDUC ASSESS, V13, P21, DOI 10.1177/073428299501300102
   Miller-Johnson S., 1995, PARENT TEACHER INVOL
   Ou SR, 2005, J APPL DEV PSYCHOL, V26, P578, DOI 10.1016/j.appdev.2005.06.008
   Perdue NH, 2009, PSYCHOL SCHOOLS, V46, P1084, DOI 10.1002/pits.20446
   Rueger SY, 2010, J YOUTH ADOLESCENCE, V39, P47, DOI 10.1007/s10964-008-9368-6
   Shin R., 2007, Professional School Counseling, V10, P379, DOI [DOI 10.1177/0143034307078103, 10.1177/2156759X0701000411, DOI 10.1177/2156759X0701000411]
   Simons-Morton B, 2004, ADDICT BEHAV, V29, P299, DOI 10.1016/j.addbeh.2003.08.005
   Sinclair M.F., 2003, J CALIFORNIA ASS SCH, V8, P29, DOI [https://doi.org/10.1007/BF03340894, DOI 10.1007/BF03340894, 10.1007/bf03340894]
   Sirin S.R., 2005, APPL DEV SCI, V9, P5, DOI DOI 10.1207/S1532480XADS0901_2
   SKINNER EA, 1990, J EDUC PSYCHOL, V82, P22, DOI 10.1037/0022-0663.82.1.22
   WEINER B, 1990, J EDUC PSYCHOL, V82, P616, DOI 10.1037/0022-0663.82.4.616
   Wentzel KR, 1998, J EDUC PSYCHOL, V90, P202, DOI 10.1037/0022-0663.90.2.202
   Wentzel KR, 1999, J EDUC PSYCHOL, V91, P76, DOI 10.1037/0022-0663.91.1.76
   Woodcock R., 1990, Woodcock-Johnson psycho-educational batteryrevised
NR 45
TC 104
Z9 177
U1 9
U2 115
PU WILEY
PI HOBOKEN
PA 111 RIVER ST, HOBOKEN 07030-5774, NJ USA
SN 0033-3085
EI 1520-6807
J9 PSYCHOL SCHOOLS
JI Psychol. Schools
PD APR
PY 2013
VL 50
IS 4
BP 325
EP 339
DI 10.1002/pits.21681
PG 15
WC Psychology, Educational
WE Social Science Citation Index (SSCI)
SC Psychology
GA 097BG
UT WOS:000315448400001
DA 2024-07-19
ER

PT J
AU Neely, L
   Rispoli, M
   Camargo, S
   Davis, H
   Boles, M
AF Neely, Leslie
   Rispoli, Mandy
   Camargo, Siglia
   Davis, Heather
   Boles, Margot
TI The effect of instructional use of an iPad® on challenging behavior and
   academic engagement for two students with autism
SO RESEARCH IN AUTISM SPECTRUM DISORDERS
LA English
DT Article
DE iPad (R); Autism spectrum disorder; Challenging behavior; Academic
   demand
ID COMPUTER-BASED INTERVENTIONS; SPECTRUM DISORDERS; MOTIVATING OPERATIONS;
   SMART BOARD; CHILDREN; SKILLS; IPOD; DISABILITIES; INDIVIDUALS
AB iPads (R) are increasingly used in the education of children with autism spectrum disorder. However, few empirical studies have examined the effects of iPads (R) on student behaviors. The purpose of this study was to compare academic instruction delivered with an iPad (R) to instruction delivered through traditional materials for two students with autism spectrum disorder who engaged in escape-maintained challenging behavior. An ABAB reversal design was utilized in which academic instruction with an iPad (R) and academic instruction with traditional materials were compared. Both participants demonstrated lower levels of challenging behavior and higher levels of academic engagement in the iPad (R) condition and higher levels of challenging behavior with lower levels of academic engagement during the traditional materials condition. These results suggest that the use of an iPad (R) as a means of instructional delivery may reduce escape-maintained behavior for some children with autism. Suggestions for future research directions are discussed. (C) 2013 Published by Elsevier Ltd.
C1 [Neely, Leslie; Rispoli, Mandy; Camargo, Siglia; Davis, Heather; Boles, Margot] Texas A&M Univ, College Stn, TX 77843 USA.
C3 Texas A&M University System; Texas A&M University College Station
RP Neely, L (corresponding author), Texas A&M Univ, Dept Educ Psychol, 4225 TAMU, College Stn, TX 77843 USA.
EM cockeril@neo.tamu.edu
OI Camargo, Siglia Pimentel Hoher/0000-0001-7058-6519
CR Ayres KM, 2009, EDUC TRAIN DEV DISAB, V44, P493
   Bondy A., 2001, Behavior Modification, V25, P725, DOI DOI 10.1177/108835769400900301
   Burke RV, 2010, RES DEV DISABIL, V31, P1223, DOI 10.1016/j.ridd.2010.07.023
   Cihak D, 2010, J POSIT BEHAV INTERV, V12, P103, DOI 10.1177/1098300709332346
   Hammond DL, 2010, EDUC TRAIN AUTISM DE, V45, P525
   Harrell A., 2010, SF Weekly News
   Iwata BA, 2008, BEHAV ANAL PRACT, V1, P3
   Kagohara DM, 2013, RES DEV DISABIL, V34, P147, DOI 10.1016/j.ridd.2012.07.027
   Kagohara DM, 2012, RES AUTISM SPECT DIS, V6, P304, DOI 10.1016/j.rasd.2011.05.012
   Kagohara DM, 2011, RES DEV DISABIL, V32, P2987, DOI 10.1016/j.ridd.2011.04.010
   Kennedy C.H., 2005, Single-case designs for education research
   Laraway S, 2003, J APPL BEHAV ANAL, V36, P407, DOI 10.1901/jaba.2003.36-407
   Matson J.L., 1995, QUESTIONS BEHAV FUNC
   Mechling LC, 2007, J AUTISM DEV DISORD, V37, P1869, DOI 10.1007/s10803-007-0361-9
   Murray OT, 2011, TECHTRENDS, V55, P42
   Pennington RC, 2010, FOCUS AUTISM DEV DIS, V25, P239, DOI 10.1177/1088357610378291
   Quillen I., 2011, Education Week: Digital Directions
   Ramdoss S, 2012, DEV NEUROREHABIL, V15, P119, DOI 10.3109/17518423.2011.651655
   Ramdoss S, 2012, J DEV PHYS DISABIL, V24, P197, DOI 10.1007/s10882-011-9259-8
   Ramdoss S, 2011, J BEHAV EDUC, V20, P55, DOI 10.1007/s10864-010-9112-7
   Rispoli M, 2011, J APPL BEHAV ANAL, V44, P187, DOI 10.1901/jaba.2011.44-187
   Rispoli MJ, 2011, EDUC TRAIN AUTISM DE, V46, P607
   Shah Nirvi., 2011, Education Week
   Tanaka JW, 2010, J CHILD PSYCHOL PSYC, V51, P944, DOI 10.1111/j.1469-7610.2010.02258.x
   Van Laarhoven T, 2009, J BEHAV EDUC, V18, P119, DOI 10.1007/s10864-009-9077-6
   Wainer AL, 2011, RES AUTISM SPECT DIS, V5, P96, DOI 10.1016/j.rasd.2010.08.002
   Xin JF, 2011, TEACH EXCEPT CHILD, V43, P18, DOI 10.1177/004005991104300402
NR 27
TC 95
Z9 154
U1 2
U2 92
PU ELSEVIER SCI LTD
PI OXFORD
PA THE BOULEVARD, LANGFORD LANE, KIDLINGTON, OXFORD OX5 1GB, OXON, ENGLAND
SN 1750-9467
EI 1878-0237
J9 RES AUTISM SPECT DIS
JI Res. Autism Spectr. Disord.
PD APR
PY 2013
VL 7
IS 4
BP 509
EP 516
DI 10.1016/j.rasd.2012.12.004
PG 8
WC Education, Special; Psychology, Developmental; Psychiatry;
   Rehabilitation
WE Social Science Citation Index (SSCI)
SC Education & Educational Research; Psychology; Psychiatry; Rehabilitation
GA 152OA
UT WOS:000319539800002
DA 2024-07-19
ER

PT J
AU Abreu, M
   Grinevich, V
AF Abreu, Maria
   Grinevich, Vadim
TI The nature of academic entrepreneurship in the UK: Widening the focus on
   entrepreneurial activities
SO RESEARCH POLICY
LA English
DT Article
DE Academic entrepreneurship; University-business links; Technology
   transfer; Third stream funding
ID TECHNOLOGY-TRANSFER; UNIVERSITY INVENTIONS; GENDER-DIFFERENCES; LIFE
   SCIENCES; INDUSTRY; PRODUCTIVITY; SCIENTISTS; EXPERIENCE; DETERMINANTS;
   RESEARCHERS
AB We argue that the current focus of the academic entrepreneurship literature, which is mostly on patent-based activities such as spinouts and licensing, should be widened to also include other informal commercial and non-commercial activities that are entrepreneurial in nature. We define as entrepreneurial any activity that occurs beyond the traditional academic roles of teaching and/or research, is innovative, carries an element of risk, and leads to financial rewards for the individual academic or his/her institution. These financial rewards can occur directly or indirectly via an increase in reputation, prestige, influence or societal benefits. Informal activities are particularly common in disciplines such as the social sciences, the creative arts and the humanities and are often overlooked by TTOs and by the academic literature. Our aim is to fill this gap by empirically analysing the determinants of academic engagement in a wider range of activities than those that are typically considered. Our findings have implications for the practice of academic entrepreneurship, and for the effectiveness of university efforts to promote entrepreneurial activities via the formal IP system and through TTOs. Our analysis is based on a recently completed survey of UK academics, providing micro-data on over 22,000 academics in the sciences, social sciences, arts and humanities. The data are complemented using institution-level information on financial and logistical support for entrepreneurial activities. (C) 2012 Elsevier B.V. All rights reserved.
C1 [Abreu, Maria] Univ Cambridge, Pembroke Coll, Dept Land Econ, Cambridge CB2 1RF, England.
   [Grinevich, Vadim] Sch Business Leadership & Enterprise, Ipswich IP4 1QJ, Suffolk, England.
C3 University of Cambridge
RP Abreu, M (corresponding author), Univ Cambridge, Pembroke Coll, Dept Land Econ, Cambridge CB2 1RF, England.
EM ma405@cam.ac.uk; v.grinevich@ucs.ac.uk
CR Abreu M., 2008, Universities, Business and Knowledge Exchange
   Abreu M., 2009, Knowledge Exchange between Academics and the Business, Public and Third Sectors
   Agrawal A, 2002, MANAGE SCI, V48, P44, DOI 10.1287/mnsc.48.1.44.14279
   [Anonymous], 2003, U MARKETPLACE COMMER
   [Anonymous], 2010, CREAT PROSP ROL HIGH
   Azoulay P, 2007, J ECON BEHAV ORGAN, V63, P599, DOI 10.1016/j.jebo.2006.05.015
   Bains William, 2005, J Commer Biotechnol, V11, P353, DOI 10.1057/palgrave.jcb.3040137
   Bercovitz J, 2008, ORGAN SCI, V19, P69, DOI 10.1287/orsc.1070.0295
   Blumenthal D, 1996, NEW ENGL J MED, V334, P368, DOI 10.1056/NEJM199602083340606
   BLUMENTHAL D, 1986, SCIENCE, V231, P242, DOI 10.1126/science.3941897
   Bozeman B, 2007, RES POLICY, V36, P694, DOI 10.1016/j.respol.2007.01.007
   Breschi S, 2007, ECON INNOV NEW TECH, V16, P101, DOI 10.1080/10438590600982830
   Browne J., 2010, SECURING SUSTAINABLE
   Calderini M, 2007, RES POLICY, V36, P303, DOI 10.1016/j.respol.2006.11.007
   Cappellari L, 2003, STATA J, V3, P278, DOI 10.1177/1536867X0300300305
   Carayol N, 2007, ECON INNOV NEW TECH, V16, P119, DOI 10.1080/10438590600982855
   Casson M.C., 1995, ENTREPRENEURSHIP BUS
   Chang YC, 2009, RES POLICY, V38, P936, DOI 10.1016/j.respol.2009.03.005
   Cohen WM, 2002, MANAGE SCI, V48, P1, DOI 10.1287/mnsc.48.1.1.14273
   COLLINI Stefan., 2012, WHAT ARE U
   D'Este P, 2007, RES POLICY, V36, P1295, DOI 10.1016/j.respol.2007.05.002
   D'Este P, 2011, J TECHNOL TRANSFER, V36, P316, DOI 10.1007/s10961-010-9153-z
   Dana L.P., 1987, Frontiers of Entrepreneurship Research, P573
   Debackere K, 2005, RES POLICY, V34, P321, DOI 10.1016/j.respol.2004.12.003
   Di Gregorio D, 2003, RES POLICY, V32, P209, DOI 10.1016/S0048-7333(02)00097-5
   Dietz JS, 2005, RES POLICY, V34, P349, DOI 10.1016/j.respol.2005.01.008
   Ding W, 2011, RES POLICY, V40, P69, DOI 10.1016/j.respol.2010.09.011
   Ding WW, 2006, SCIENCE, V313, P665, DOI 10.1126/science.1124832
   Etzkowitz H, 1998, RES POLICY, V27, P823, DOI 10.1016/S0048-7333(98)00093-6
   Etzkowitz H, 2003, RES POLICY, V32, P109, DOI 10.1016/S0048-7333(02)00009-4
   Fini R, 2010, RES POLICY, V39, P1060, DOI 10.1016/j.respol.2010.05.014
   Franzoni C., 2006, 180 CESPRI U COMM LU
   Geisler R. L., 1993, RES RELEVANT KNOWLED
   Geuna A, 2006, RES POLICY, V35, P790, DOI 10.1016/j.respol.2006.04.005
   HE-BCI, 2007, HIGH ED BUS COMM INT
   Henderson R, 1998, REV ECON STAT, V80, P119, DOI 10.1162/003465398557221
   Hughes A., 2010, UK DATA ARCH STUDY
   Jain S, 2009, RES POLICY, V38, P922, DOI 10.1016/j.respol.2009.02.007
   Jensen R, 2001, AM ECON REV, V91, P240, DOI 10.1257/aer.91.1.240
   Jensen R, 2010, 15732 NBER
   Jensen RA, 2003, INT J IND ORGAN, V21, P1271, DOI 10.1016/S0167-7187(03)00083-3
   Kirzner I.M., 1973, Competition and Entrepreneurship
   Klofsten M, 2000, SMALL BUS ECON, V14, P299, DOI 10.1023/A:1008184601282
   Lam A, 2007, J MANAGE STUD, V44, P993, DOI 10.1111/j.1467-6486.2007.00696.x
   Landry R, 2006, RES POLICY, V35, P1599, DOI 10.1016/j.respol.2006.09.020
   LEVIN SG, 1991, AM ECON REV, V81, P114
   Link AN, 2007, IND CORP CHANGE, V16, P641, DOI 10.1093/icc/dtm020
   Link AN, 2005, RES POLICY, V34, P1106, DOI 10.1016/j.respol.2005.05.015
   Lockett A, 2005, RES POLICY, V34, P1043, DOI 10.1016/j.respol.2005.05.006
   LOUIS KS, 1989, ADMIN SCI QUART, V34, P110, DOI 10.2307/2392988
   Markman GD, 2005, J BUS VENTURING, V20, P241, DOI 10.1016/j.jbusvent.2003.12.003
   Mars MM, 2010, HIGH EDUC, V59, P441, DOI 10.1007/s10734-009-9258-1
   Martinelli A, 2008, J TECHNOL TRANSFER, V33, P259, DOI 10.1007/s10961-007-9031-5
   Mosey S, 2007, ENTREP THEORY PRACT, V31, P909, DOI 10.1111/j.1540-6520.2007.00203.x
   MOWERY D., 2004, IVORY TOWER IND INNO
   Murray F, 2004, RES POLICY, V33, P643, DOI 10.1016/j.respol.2004.01.013
   Murray F, 2007, IND CORP CHANGE, V16, P657, DOI 10.1093/icc/dtm021
   O'Shea RP, 2007, R&D MANAGE, V37, P1, DOI 10.1111/j.1467-9310.2007.00454.x
   O'Shea RP, 2005, RES POLICY, V34, P994, DOI 10.1016/j.respol.2005.05.011
   OECD, 2009, EV PROGR ED ENTR REP
   ONS, 2005, MID POP EST 2005 UK
   Owen-Smith J, 2003, RES POLICY, V32, P1695, DOI 10.1016/S0048-7333(03)00045-3
   Owen-Smith J., 2001, J TECHNOL TRANSF, V26, P99, DOI 10.1023/A:1007892413701
   Powell WW, 1998, J POLICY ANAL MANAG, V17, P253, DOI 10.1002/(SICI)1520-6688(199821)17:2<253::AID-PAM8>3.3.CO;2-2
   Roberts E.B., 1991, ENTREPRENEURS HIGH T
   Schumpeter J.A., 1912, THEORY EC DEV
   Shane S, 2004, NEW HORIZ ENTREP, P1
   Shane S, 2003, IND CORP CHANGE, V12, P519, DOI 10.1093/icc/12.3.519
   Shane S. A., 2003, A general theory of entrepreneurship: The individual-opportunity nexus
   Siegel D S., 2005, Advances in the study of entrepreneurship, innovation, and economic growth
   Siegel DS, 2004, J ENG TECHNOL MANAGE, V21, P115, DOI 10.1016/j.jengtecman.2003.12.006
   Siegel DS, 2003, RES POLICY, V32, P27, DOI 10.1016/S0048-7333(01)00196-2
   Stephan PE, 2007, J TECHNOL TRANSFER, V32, P475, DOI 10.1007/s10961-007-9033-3
   Stephan PE, 2007, ECON INNOV NEW TECH, V16, P71, DOI 10.1080/10438590600982806
   Stevens A.J., 2004, Journal of Technology Transfer, V29, P93
   Stokes D. E., 2011, PASTEURS QUADRANT BA
   Stuart TE, 2006, AM J SOCIOL, V112, P97, DOI 10.1086/502691
   Swamidass PM, 2009, J TECHNOL TRANSFER, V34, P343, DOI 10.1007/s10961-008-9097-8
   Thursby J., 2005, The Journal of Technology Transfer, V30, P343, DOI DOI 10.1007/S10961-005-2580-6
   Whittington K.B., 2005, J TECHNOL TRANSFER, V30, P355, DOI DOI 10.1007/S10961-005-2581-5
   Wright M, 2006, RES POLICY, V35, P481, DOI 10.1016/j.respol.2006.01.005
NR 81
TC 304
Z9 327
U1 17
U2 259
PU ELSEVIER
PI AMSTERDAM
PA RADARWEG 29, 1043 NX AMSTERDAM, NETHERLANDS
SN 0048-7333
EI 1873-7625
J9 RES POLICY
JI Res. Policy
PD MAR
PY 2013
VL 42
IS 2
BP 408
EP 422
DI 10.1016/j.respol.2012.10.005
PG 15
WC Management
WE Social Science Citation Index (SSCI)
SC Business & Economics
GA 111OK
UT WOS:000316530400009
OA Bronze
DA 2024-07-19
ER

PT J
AU Gillen-O'Neel, C
   Fuligni, A
AF Gillen-O'Neel, Cari
   Fuligni, Andrew
TI A Longitudinal Study of School Belonging and Academic Motivation Across
   High School
SO CHILD DEVELOPMENT
LA English
DT Article
ID ADOLESCENTS; STUDENTS; SUPPORT; ACHIEVEMENT; ENGAGEMENT; MIDDLE;
   IDENTIFICATION; PARTICIPATION; PERCEPTIONS; PERFORMANCE
AB This longitudinal study examined how school belonging changes over the years of high school, and how it is associated with academic achievement and motivation. Students from Latin American, Asian, and European backgrounds participated (N=572; age span=13.9419.15years). In ninth grade, girls' school belonging was higher than boys'. Over the course of high school, however, girls' school belonging declined, whereas boys' remained stable. Within-person longitudinal analyses indicated that years in which students had higher school belonging were also years in which they felt that school was more enjoyable and more useful, above and beyond their actual level of achievement. Results highlight the importance of belonging for maintaining students' academic engagement during the teenage years.
C1 [Gillen-O'Neel, Cari; Fuligni, Andrew] Univ Calif Los Angeles, Los Angeles, CA 90095 USA.
C3 University of California System; University of California Los Angeles
RP Gillen-O'Neel, C (corresponding author), Univ Calif Los Angeles, Dept Psychol, 1285 Franz Hall, Los Angeles, CA 90095 USA.
EM c.go@ucla.edu
CR Adams CR, 1998, J NEGRO EDUC, V67, P48, DOI 10.2307/2668240
   Alfaro EC, 2006, FAM RELAT, V55, P279, DOI 10.1111/j.1741-3729.2006.00402.x
   Anderman EM, 2002, J EDUC PSYCHOL, V94, P795, DOI 10.1037//0022-0663.94.4.795
   Anderman LH, 2003, J EXP EDUC, V72, P5, DOI 10.1080/00220970309600877
   Anderman LH, 1999, CONTEMP EDUC PSYCHOL, V24, P21, DOI 10.1006/ceps.1998.0978
   Anderson L.W., 2000, INT J EDUC RES, V33, P325, DOI [10.1016/S0883-0355(00)00020-3, DOI 10.1016/S0883-0355, DOI 10.1016/S0883-0355(00)00020-3]
   [Anonymous], 2009, HDB ADOLESCENT PSYCH, DOI DOI 10.1002/9780470479193.ADLPSY001013
   [Anonymous], 2003, SOCIAL CAUSES PSYCHO
   [Anonymous], 1993, J EARLY ADOLESC, DOI DOI 10.1177/0272431693013001002
   Banse R, 2010, DEVELOPMENTAL SCI, V13, P298, DOI 10.1111/j.1467-7687.2009.00880.x
   BATTISTICH V, 1995, AM EDUC RES J, V32, P627, DOI 10.3102/00028312032003627
   BAUMEISTER RF, 1995, PSYCHOL BULL, V117, P497, DOI 10.1037/0033-2909.117.3.497
   Benner AD, 2007, J RES ADOLESCENCE, V17, P207, DOI 10.1111/j.1532-7795.2007.00519.x
   Bennett M, 2003, BRIT J DEV PSYCHOL, V21, P99, DOI 10.1348/026151003321164645
   Booker K.C., 2006, High School Journal, V89, P1, DOI [10.1353/hsj.2006.0005, DOI 10.1353/HSJ.2006.0005, https://doi.org/10.1353/hsj.2006.0005]
   Braddock JH, 2005, SOCIOL SPECTRUM, V25, P231, DOI 10.1080/02732170590884040
   Brewster AnnB., 2004, Child and Adolescent Social Work Journal, V21, P47, DOI [DOI 10.1023/B:CASW.0000012348.83939.6B, 10.1023/B:CASW.0000012348.83939.6b]
   Brown R, 2002, URBAN EDUC, V37, P41, DOI 10.1177/0042085902371004
   Bryk A. S., 1992, HIERARCHICAL LINEAR
   California Department of Education, 2006, SCH SUMM DAT
   Catterall JS, 1998, AM J EDUC, V106, P302, DOI 10.1086/444184
   Crosnoe R, 2004, SOCIOL EDUC, V77, P60, DOI 10.1177/003804070407700103
   Davis HA, 2003, EDUC PSYCHOL-US, V38, P207, DOI 10.1207/S15326985EP3804_2
   DeBacker TK, 1999, CONTEMP EDUC PSYCHOL, V24, P71, DOI 10.1006/ceps.1998.0984
   Ding C., 2007, STUD EDUC EVAL, V33, P159, DOI [10.1016/j.stueduc.2007.04.004, DOI 10.1016/J.STUEDUC.2007.04.004]
   Dotterer AM, 2007, J YOUTH ADOLESCENCE, V36, P391, DOI 10.1007/s10964-006-9161-3
   Eccles J., 2004, Handbook of adolescent psychology, DOI DOI 10.1002/9780470479193.ADLPSY001013
   Eccles J. S., 1983, Achievement and Achievement Motives: Psychological and Sociological Approaches, P75, DOI DOI 10.1006/CEPS.1999.1015
   Eccles J.S., 2005, DEV SCI ADV TXB, P513
   Eccles J. S., 1990, ADV ADOLESCENT DEV A, V1992, P1134
   ECCLES JS, 1993, ELEM SCHOOL J, V93, P553, DOI 10.1086/461740
   ECCLES JS, 1993, AM PSYCHOL, V48, P90, DOI 10.1037/0003-066X.48.2.90
   Eccles JS, 1997, J ADOLESCENT RES, V12, P263, DOI 10.1177/0743554897122007
   FINN JD, 1989, REV EDUC RES, V59, P117, DOI 10.3102/00346543059002117
   Finn KV, 2004, J EDUC RES, V97, P115, DOI 10.3200/JOER.97.3.115-121
   Fredricks JA, 2005, SEARCH I SER DEV ATT, P305
   Fredricks JA, 2006, DEV PSYCHOL, V42, P698, DOI 10.1037/0012-1649.42.4.698
   Garcia-Reid P, 2007, YOUTH SOC, V39, P164, DOI 10.1177/0044118X07303263
   Gilman R, 2006, J SCHOOL PSYCHOL, V44, P375, DOI 10.1016/j.jsp.2006.03.004
   GOODENOW C, 1993, PSYCHOL SCHOOLS, V30, P79, DOI 10.1002/1520-6807(199301)30:1<79::AID-PITS2310300113>3.0.CO;2-X
   GOODENOW C, 1993, J EXP EDUC, V62, P60, DOI 10.1080/00220973.1993.9943831
   Greene J.P., 2006, Leaving Boys Behind: Public High School Graduation Rates
   Gutman LM, 2000, J YOUTH ADOLESCENCE, V29, P223, DOI 10.1023/A:1005108700243
   Hargreaves A., 1996, SCH CHANGE REINVENTI
   Hughes JN, 2006, J SCHOOL PSYCHOL, V43, P447, DOI 10.1016/j.jsp.2005.10.002
   Ibañez GE, 2004, J YOUTH ADOLESCENCE, V33, P559, DOI 10.1023/B:JOYO.0000048069.22681.2c
   Janosz M, 2008, J SOC ISSUES, V64, P21, DOI 10.1111/j.1540-4560.2008.00546.x
   Kenny ME, 2005, J VOCAT BEHAV, V66, P257, DOI 10.1016/j.jvb.2004.10.002
   Kuperminc GP, 2008, J ADOLESCENCE, V31, P469, DOI 10.1016/j.adolescence.2007.09.003
   Liu YY, 2011, LEARN INDIVID DIFFER, V21, P187, DOI 10.1016/j.lindif.2010.12.007
   McNeely Clea A, 2002, J Sch Health, V72, P138
   MEEUS W, 1995, ADOLESCENCE, V30, P931
   Nussbaum AD, 2007, J EXP SOC PSYCHOL, V43, P127, DOI 10.1016/j.jesp.2005.12.007
   Pittman LD, 2007, J EXP EDUC, V75, P270, DOI 10.3200/JEXE.75.4.270-292
   Roeser RW, 1996, J EDUC PSYCHOL, V88, P408, DOI 10.1037/0022-0663.88.3.408
   Roeser RW, 2000, ELEM SCHOOL J, V100, P443, DOI 10.1086/499650
   Rouse CE, 2009, FUTURE CHILD, V19, P3
   Singh K, 2010, EDUC RES POLICY PRAC, V9, P159, DOI 10.1007/s10671-010-9087-0
   Smith HJ, 1997, J EXP SOC PSYCHOL, V33, P146, DOI 10.1006/jesp.1996.1318
   TYLER TR, 1995, J PERS SOC PSYCHOL, V69, P482, DOI 10.1037/0022-3514.69.3.482
   Voelkl KE, 1997, AM J EDUC, V105, P294, DOI 10.1086/444158
   Walton GM, 2007, J PERS SOC PSYCHOL, V92, P82, DOI 10.1037/0022-3514.92.1.82
   Whitlock J.L., 2006, Applied Developmental Science, V10, P13, DOI [DOI 10.1207/S1532480XADS1001_2, 10.1207/s1532480xads1001_2]
   Witherspoon D, 2011, J YOUTH ADOLESCENCE, V40, P1077, DOI 10.1007/s10964-010-9614-6
NR 64
TC 186
Z9 300
U1 3
U2 73
PU WILEY
PI HOBOKEN
PA 111 RIVER ST, HOBOKEN 07030-5774, NJ USA
SN 0009-3920
EI 1467-8624
J9 CHILD DEV
JI Child Dev.
PD MAR-APR
PY 2013
VL 84
IS 2
BP 678
EP 692
DI 10.1111/j.1467-8624.2012.01862.x
PG 15
WC Psychology, Educational; Psychology, Developmental
WE Social Science Citation Index (SSCI)
SC Psychology
GA 115IN
UT WOS:000316805900021
PM 23002809
DA 2024-07-19
ER

PT J
AU Douglass, JA
   Thomson, G
   Zhao, CM
AF Douglass, John Aubrey
   Thomson, Gregg
   Zhao, Chun-Mei
TI The learning outcomes race: the value of self-reported gains in large
   research universities
SO HIGHER EDUCATION
LA English
DT Article
DE Learning outcomes; Standardized tests; Global higher education markets;
   AHELO; Student academic engagement
ID RESPONSE-SHIFT BIAS
AB Throughout the world, measuring "learning outcomes" is viewed by many stakeholders as a relatively new method to judge the "value added" of colleges and universities. The potential to accurately measure learning gains is also a diagnostic tool for institutional self-improvement. This essay discussed the marketisation of learning outcomes tests, and the relative merits of student experience surveys in gauging learning outcomes by analyzing results from the University of California's Undergraduate Experience Survey (Student Experience in the Research University Survey: SERU-S). The SERU-S includes responses by seniors who entered as freshmen on six educational outcomes self-reports: analytical and critical thinking skills, writing skills, reading and comprehension skills, oral presentation skills, quantitative skills, and skills in a particular field of study. Although self-reported gains are sometimes regarded as having dubious validity compared to so-called "direct measures" of student learning, the analysis of this study reveals the SERU survey design has many advantages, especially in large, complex institutional settings. Without excluding other forms of gauging learning outcomes, we conclude that, designed properly, student surveys offer a valuable and more nuanced alternative in understanding and identifying learning outcomes in the broad tapestry of higher education institutions. We discuss the politics of the learning outcomes race, the validity of standardized tests like the Collegiate Learning Assessment (CLA), and what we can learn from student surveys like SERU-S. We also suggest there is a tension between what meets the accountability desires of governments and the needs of individual universities focused on self-improvement.
C1 [Douglass, John Aubrey; Thomson, Gregg; Zhao, Chun-Mei] Univ Calif Berkeley, Ctr Studies Higher Educ, Berkeley, CA 94720 USA.
C3 University of California System; University of California Berkeley
RP Douglass, JA (corresponding author), Univ Calif Berkeley, Ctr Studies Higher Educ, Berkeley, CA 94720 USA.
EM douglass@berkeley.edu; gthomson@berkeley.edu; mzhao@berkeley.edu
CR Adelman C., 2006, ED WEEK, V26
   Arum R., 2008, Learning to reason and communicate in college: Initial report of findings from the CLA longitudinal study
   Arum R., 2011, Academically adrift: Limited learning on college campuses
   Assessment of Higher Education Learning Outcomes, 2011, ASS HIGH ED LEARN OU
   Banta T., 2006, ASSESSMENT UPDATE, V18, P15
   Banta T., 2009, ASSESSMENT IMPROVEME
   Banta T.W., 2006, Assessment Update, V18, P3
   Banta Trudy W., 2007, INSIDE HIGHER E 0126
   Braun H. I, 2008, 2008 REIDY INTERACTI
   Chatman S, 2007, I VERSUS ACAD DISCIP
   Consortium on Financing Higher Education (COFHE), 2008, ASS FUND RESP
   Gonyea R.M., 2005, New directions for institutional research, V127, P73, DOI [DOI 10.1002/IR.156, 10.1002/ir.156]
   Hill LG, 2005, AM J EVAL, V26, P501, DOI 10.1177/1098214005281356
   Hosch B. J., 2010, ASS I RES C JUN 2 20
   HOWARD GS, 1979, J APPL PSYCHOL, V64, P144, DOI 10.1037/0021-9010.64.2.144
   HOWARD GS, 1980, EVALUATION REV, V4, P93, DOI 10.1177/0193841X8000400105
   Howard GS., 1979, APPL PSYCH MEAS, V3, P1, DOI DOI 10.1177/014662167900300101
   Klein SP, 2005, RES HIGH EDUC, V46, P251, DOI 10.1007/s11162-004-1640-3
   Klein S, 2008, EVALUATION REV, V32, P511, DOI 10.1177/0193841X08325948
   Klein S, 2007, EVALUATION REV, V31, P415, DOI 10.1177/0193841X07303318
   KROSNICK JA, 1991, APPL COGNITIVE PSYCH, V5, P213, DOI 10.1002/acp.2350050305
   Lam TCM, 2003, AM J EVAL, V24, P65, DOI 10.1177/109821400302400106
   Pike G.R., 2006, Assessment Update, V18, P5
   Shulman L.S., 2007, Change, V39, P28
   Spelling Commission on the Future of Higher Education, 2006, TEST LEAD CHART FUT
   Taylor PJ, 2009, AM J EVAL, V30, P31, DOI 10.1177/1098214008328517
NR 26
TC 92
Z9 116
U1 0
U2 59
PU SPRINGER
PI DORDRECHT
PA VAN GODEWIJCKSTRAAT 30, 3311 GZ DORDRECHT, NETHERLANDS
SN 0018-1560
EI 1573-174X
J9 HIGH EDUC
JI High. Educ.
PD SEP
PY 2012
VL 64
IS 3
BP 317
EP 335
DI 10.1007/s10734-011-9496-x
PG 19
WC Education & Educational Research
WE Social Science Citation Index (SSCI)
SC Education & Educational Research
GA 967DR
UT WOS:000305887100003
DA 2024-07-19
ER

PT J
AU Wang, MT
   Huguley, JP
AF Wang, Ming-Te
   Huguley, James P.
TI Parental Racial Socialization as a Moderator of the Effects of Racial
   Discrimination on Educational Success Among African American Adolescents
SO CHILD DEVELOPMENT
LA English
DT Article
ID ETHNIC SOCIALIZATION; SCHOOL ENGAGEMENT; ACADEMIC-ACHIEVEMENT;
   EXPERIENCES; PERCEPTIONS; IDENTITY; PATTERNS; CHILDREN; SUPPORT; MIDDLE
AB This study investigated whether parental racial socialization practices moderated the relation between racial discrimination in school and adolescents educational outcomes. Using data from a longitudinal study of an economically diverse sample of 630 African American adolescents (mean age = 14.5) from a major East Coast metropolis, the results revealed that cultural socialization attenuated the effect of teacher discrimination on grade point average (GPA) and educational aspirations, as well as the effect of peer discrimination on GPA. Also, preparation for bias and cultural socialization interacted to make unique contributions to African American adolescents educational outcomes. Finally, there was some evidence that teacher discrimination was more detrimental to the academic engagement of African American males than females. Implications for research and practice are discussed.
C1 [Wang, Ming-Te] Univ Pittsburgh, Pittsburgh, PA 15260 USA.
   [Huguley, James P.] Harvard Univ, Cambridge, MA 02138 USA.
C3 Pennsylvania Commonwealth System of Higher Education (PCSHE); University
   of Pittsburgh; Harvard University
RP Wang, MT (corresponding author), 5940 Posvar Hall,230 S Bouquet St, Pittsburgh, PA 15260 USA.
EM mtwang@pitt.edu
RI Wang, Ming-Te/HCH-2285-2022
CR Aiken L.S., 1991, MULTIPLE REGRESSION
   BOWMAN PJ, 1985, J AM ACAD CHILD PSY, V24, P134, DOI 10.1016/S0002-7138(09)60438-6
   Brown TL, 2007, J YOUTH ADOLESCENCE, V36, P1072, DOI 10.1007/s10964-007-9197-z
   Brown TL, 2009, J YOUTH ADOLESCENCE, V38, P214, DOI 10.1007/s10964-008-9362-z
   Brown W.T., 2004, Journal of Black Psychology, V30, P248, DOI [DOI 10.1177/0095798403260727, 10.1177/0095798403260727]
   Carter P.L., 2005, Keepin' It Real: School Success Beyond Black and White
   Caughy MO, 2002, CHILD DEV, V73, P1611, DOI 10.1111/1467-8624.00493
   Chavous TM, 2008, DEV PSYCHOL, V44, P637, DOI 10.1037/0012-1649.44.3.637
   Coll CG, 1996, CHILD DEV, V67, P1891, DOI 10.2307/1131600
   Conchas G.Q., 2008, SMALL SCH URBAN YOUT
   Constantine MG, 2002, J BLACK STUD, V32, P322, DOI 10.1177/002193470203200303
   Cooper SM, 2010, J YOUTH ADOLESCENCE, V39, P199, DOI 10.1007/s10964-009-9404-1
   Cunningham M, 1999, J COMMUNITY PSYCHOL, V27, P569, DOI 10.1002/(SICI)1520-6629(199909)27:5<569::AID-JCOP5>3.0.CO;2-6
   Cunningham M., 2004, ADOLESCENT BOYS, P219
   Diamond J.B., 2011, African American children and mental health: Development and context, V1, P63
   Dotterer AM, 2009, APPL DEV SCI, V13, P61, DOI 10.1080/10888690902801442
   Eccles JS, 2006, J SCHOOL PSYCHOL, V44, P407, DOI 10.1016/j.jsp.2006.04.001
   ECCLES JS, 1993, AM PSYCHOL, V48, P90, DOI 10.1037/0003-066X.48.2.90
   Eccles JS, 1997, J ADOLESCENT RES, V12, P263, DOI 10.1177/0743554897122007
   Ferguson R., 2007, EXCELLENCE EQUITY EM
   Fischer AR, 1999, J COUNS PSYCHOL, V46, P395, DOI 10.1037/0022-0167.46.3.395
   Fisher CB, 2000, J YOUTH ADOLESCENCE, V29, P679, DOI 10.1023/A:1026455906512
   Furstenberg F., 1992, S BIENN M SOC RES AD
   Greene ML, 2006, DEV PSYCHOL, V42, P218, DOI 10.1037/0012-1649.42.2.218
   Harris-Britt A, 2007, J RES ADOLESCENCE, V17, P669, DOI 10.1111/j.1532-7795.2007.00540.x
   Hughes D, 2003, AM J COMMUN PSYCHOL, V31, P15, DOI 10.1023/A:1023066418688
   Hughes D, 2006, DEV PSYCHOL, V42, P747, DOI 10.1037/0012-1649.42.5.747
   Hughes Diane., 1997, APPL DEV SCI, V1, P200, DOI DOI 10.1207/S1532480XADS0104_4
   MARSHALL S, 1995, J YOUTH ADOLESCENCE, V24, P377, DOI 10.1007/BF01537187
   McHale SM, 2006, CHILD DEV, V77, P1387, DOI 10.1111/j.1467-8624.2006.00942.x
   Miserandino M, 1996, J EDUC PSYCHOL, V88, P203, DOI 10.1037/0022-0663.88.2.203
   Murry VM, 2009, CULT DIVERS ETHN MIN, V15, P1, DOI 10.1037/a0013180
   Neblett EW, 2010, CHILD DEV PERSPECT, V4, P131, DOI 10.1111/j.1750-8606.2010.00131.x
   Neblett EW, 2009, J YOUTH ADOLESCENCE, V38, P189, DOI 10.1007/s10964-008-9359-7
   Neblett EW, 2006, J BLACK PSYCHOL, V32, P199, DOI 10.1177/0095798406287072
   Noguera P.A., 2008, TROUBLE BLACK BOYS O
   Orfield G., 2002, Racial inequity in special education
   Perry T., 2003, YOUNG GIFTED BLACK, P1
   PHELAN P, 1994, AM EDUC RES J, V31, P415, DOI 10.2307/1163316
   PHINNEY JS, 1995, J RES ADOLESCENCE, V5, P31, DOI 10.1207/s15327795jra0501_2
   Rivas-Drake D, 2009, J RES ADOLESCENCE, V19, P558, DOI 10.1111/j.1532-7795.2009.00607.x
   Roderick M, 2003, URBAN EDUC, V38, P538, DOI 10.1177/0042085903256221
   Roeser RW, 1998, DEV PSYCHOPATHOL, V10, P321, DOI 10.1017/S0954579498001631
   Scott LD, 2004, J ADOLESCENCE, V27, P123, DOI 10.1016/j.adolescence.2003.11.005
   SEWELL WH, 1967, SOCIOL EDUC, V40, P1, DOI 10.2307/2112184
   Simpson A. W., 1983, AM EDUC RES J, V26, P27
   SIMPSON EH, 1949, NATURE, V163, P688, DOI 10.1038/163688a0
   Smalls C, 2007, J BLACK PSYCHOL, V33, P299, DOI 10.1177/0095798407302541
   Smalls C, 2009, J YOUTH ADOLESCENCE, V38, P204, DOI 10.1007/s10964-008-9316-5
   Smith EP, 2003, AM J COMMUN PSYCHOL, V32, P159, DOI 10.1023/A:1025663311100
   Spencer M.B., 1995, RACIAL ETHNIC IDENTI, V1st, P31
   Spencer MB, 1999, EDUC PSYCHOL-US, V34, P43, DOI 10.1207/s15326985ep3401_4
   Stevenson HC, 1997, YOUTH SOC, V29, P197, DOI 10.1177/0044118X97029002003
   Stevenson HC, 2002, J YOUTH ADOLESCENCE, V31, P473, DOI 10.1023/A:1020267221683
   Swanson DP, 2003, URBAN EDUC, V38, P608, DOI 10.1177/0042085903256218
   Thomas DE, 2009, PSYCHOL SCHOOLS, V46, P184, DOI 10.1002/pits.20362
   Wang M.-T., DEV PSYCHOL IN PRESS
   Wang MT, 2012, CHILD DEV, V83, P877, DOI 10.1111/j.1467-8624.2012.01745.x
   Wang MT, 2012, J RES ADOLESCENCE, V22, P31, DOI 10.1111/j.1532-7795.2011.00753.x
   Wang MT, 2011, J SCHOOL PSYCHOL, V49, P465, DOI 10.1016/j.jsp.2011.04.001
   Wang MT, 2010, AM EDUC RES J, V47, P633, DOI 10.3102/0002831209361209
   Wang MT, 2009, SCHOOL PSYCHOL QUART, V24, P240, DOI 10.1037/a0017999
   Ward J.V., 1996, Urban girls: Resisting stereotypes, creating identities, P85
   Wong CA, 2003, J PERS, V71, P1197, DOI 10.1111/1467-6494.7106012
NR 64
TC 139
Z9 231
U1 1
U2 36
PU WILEY
PI HOBOKEN
PA 111 RIVER ST, HOBOKEN 07030-5774, NJ USA
SN 0009-3920
EI 1467-8624
J9 CHILD DEV
JI Child Dev.
PD SEP-OCT
PY 2012
VL 83
IS 5
BP 1716
EP 1731
DI 10.1111/j.1467-8624.2012.01808.x
PG 16
WC Psychology, Educational; Psychology, Developmental
WE Social Science Citation Index (SSCI)
SC Psychology
GA 003UE
UT WOS:000308636100019
PM 22717004
DA 2024-07-19
ER

PT J
AU Fall, AM
   Roberts, G
AF Fall, Anna-Maria
   Roberts, Greg
TI High school dropouts: Interactions between social context,
   self-perceptions, school engagement, and student dropout
SO JOURNAL OF ADOLESCENCE
LA English
DT Article
DE Teacher support; Parent support; Behavioral engagement; Academic
   engagement; Dropping out of high school; Self-perceptions; Academic
   achievement
ID ACADEMIC-ACHIEVEMENT; ADOLESCENTS PERCEPTIONS; CLASSROOM; MEDIATION;
   MODEL; ENVIRONMENT; AMERICAN; MOBILITY; RISK; PREDICTORS
AB Research suggests that contextual, self-system, and school engagement variables influence dropping out from school. However, it is not clear how different types of contextual and self-system variables interact to affect students' engagement or contribute to decisions to dropout from high school. The self-system model of motivational development represents a promising theory for understanding this complex phenomenon. The self-system model acknowledges the interactive and iterative roles of social context, self-perceptions, school engagement, and academic achievement as antecedents to the decision to dropout of school. We analyzed data from the Education Longitudinal Study of 2002-2004 in the context of the self-system model, finding that perception of social context (teacher support and parent support) predicts students' self-perceptions (perception of control and identification with school), which in turn predict students' academic and behavioral engagement, and academic achievement. Further, students' academic and behavioral engagement and achievement in 10th grade were associated with decreased likelihood of dropping out of school in 12th grade. Published by Elsevier Ltd on behalf of The Foundation for Professionals in Services for Adolescents.
C1 [Fall, Anna-Maria; Roberts, Greg] Univ Texas Austin, Meadows Ctr Preventing Educ Risk, Austin, TX 78712 USA.
C3 University of Texas System; University of Texas Austin
RP Fall, AM (corresponding author), Univ Texas Austin, Meadows Ctr Preventing Educ Risk, 1 Univ Stn D4900, Austin, TX 78712 USA.
EM amfall@austin.utexas.edu
RI Fall, Anna-Maria/E-9828-2013; Roberts, Greg/GWV-5653-2022
OI Roberts, Greg/0000-0002-3636-8590
CR Alexander KL, 1997, SOCIOL EDUC, V70, P87, DOI 10.2307/2673158
   [Anonymous], 2010, nces 2010-013
   [Anonymous], 2007, TEACH, DOI DOI 10.7916/D8B858J8
   Appleton JJ, 2006, J SCHOOL PSYCHOL, V44, P427, DOI 10.1016/j.jsp.2006.04.002
   Archambault I, 2009, J ADOLESCENCE, V32, P651, DOI 10.1016/j.adolescence.2008.06.007
   ASTONE NM, 1994, DEMOGRAPHY, V31, P575, DOI 10.2307/2061791
   BARON RM, 1986, J PERS SOC PSYCHOL, V51, P1173, DOI 10.1037/0022-3514.51.6.1173
   Battin-Pearson S, 2000, J EDUC PSYCHOL, V92, P568, DOI 10.1037//0022-0663.92.3.568
   BENTLER PM, 1990, PSYCHOL BULL, V107, P238, DOI 10.1037/0033-2909.88.3.588
   Brown TA., 2006, CONFIRMATORY FACTOR, DOI DOI 10.19030/AJBE.V6I3.7818
   CAIRNS RB, 1989, CHILD DEV, V60, P1437, DOI 10.2307/1130933
   Caraway K, 2003, PSYCHOL SCHOOLS, V40, P417, DOI 10.1002/pits.10092
   Cheung GW, 2008, ORGAN RES METHODS, V11, P296, DOI 10.1177/1094428107300343
   Connell J.P., 1991, Self processes in development: Minnesota symposium on child psychology, V23, P167
   CONNELL JP, 1994, CHILD DEV, V65, P493, DOI 10.1111/j.1467-8624.1994.tb00765.x
   CONNELL JP, 1995, J ADOLESCENT RES, V10, P41, DOI 10.1177/0743554895101004
   DiPerna JC, 2005, J SCHOOL PSYCHOL, V43, P379, DOI 10.1016/j.jsp.2005.09.002
   Dotterer AM, 2011, J YOUTH ADOLESCENCE, V40, P1649, DOI 10.1007/s10964-011-9647-5
   Dynarski M., 1998, Impacts of dropout prevention programs: Final report
   Ekstrom R.B., 1986, TEACH COLL REC, V87, P3576
   EPSTEIN JL, 1995, PHI DELTA KAPPAN, V76, P701
   Fairchild AJ, 2010, J SCHOOL PSYCHOL, V48, P53, DOI 10.1016/j.jsp.2009.09.001
   Fan XT, 2001, J EXP EDUC, V70, P27, DOI 10.1080/00220970109599497
   Finn J. D., 2006, 2006328 NCES
   Finn JD, 1997, J APPL PSYCHOL, V82, P221, DOI 10.1037/0021-9010.82.2.221
   FINN JD, 1989, REV EDUC RES, V59, P117, DOI 10.3102/00346543059002117
   Fredricks JA, 2004, REV EDUC RES, V74, P59, DOI 10.3102/00346543074001059
   Furrer C, 2003, J EDUC PSYCHOL, V95, P148, DOI 10.1037/0022-0663.95.1.148
   Gleason P., 2002, Journal of Education for Students Placed At Risk, V7, P25, DOI [DOI 10.1207/S15327671ESPR0701_3, 10.1207/S15327671ESPR0701_3]
   Goldschmidt P, 1999, AM EDUC RES J, V36, P715, DOI 10.3102/00028312036004715
   Hancock G.R., 2001, STRUCTURAL EQUATION, P195, DOI DOI 10.12691/EDUCATION-3-1-10
   Hardre PL, 2003, J EDUC PSYCHOL, V95, P347, DOI 10.1037/0022-0663.95.2.347
   Hong S, 2005, J EDUC PSYCHOL, V97, P32, DOI 10.1037/0022-0663.97.1.32
   Hu LT, 1999, STRUCT EQU MODELING, V6, P1, DOI 10.1080/10705519909540118
   Ingels S.J., 2007, 2008347 NCES
   Jimerson S.R., 2003, CALIFORNIA SCH PSYCH, V8, P7, DOI [DOI 10.1007/BF03340893, 10.1007/BF03340893, 10.1007/bf03340893]
   Kline R.B., 2016, Principles and Practice of Structural Equation Modeling, VFourth
   Lau R. S., ORG RES MET IN PRESS
   Legault L, 2006, J EDUC PSYCHOL, V98, P567, DOI 10.1037/0022-0663.98.3.567
   Levin H., 2007, The costs and benefits of an excellent education for all of America's children
   LITTLE RJA, 1995, J AM STAT ASSOC, V90, P1112, DOI 10.2307/2291350
   Mackinnon David P, 2004, Multivariate Behav Res, V39, P99
   MacKinnon DP, 2002, PSYCHOL METHODS, V7, P83, DOI 10.1037/1082-989X.7.1.83
   Moretti E., 2007, PRICE WE PAY EC SOCI, P142
   Muthen B. O., 1993, MPLUS STAT ANAL LATE
   Muthen BO, 1995, SOCIOL METHODOL, V25, P267, DOI 10.2307/271070
   Neild R.C., 2006, Unfulfilled promise: The dimensions and characteristics of Philadelphia's dropout crisis, 2000-2005
   Orfield G., 2006, DROPOUTS AM CONFRONT, V2nd
   Patrick H, 2007, J EDUC PSYCHOL, V99, P83, DOI 10.1037/0022-0663.99.1.83
   Preacher KJ, 2004, BEHAV RES METH INS C, V36, P717, DOI 10.3758/BF03206553
   Preacher KJ, 2008, BEHAV RES METHODS, V40, P879, DOI 10.3758/BRM.40.3.879
   Ream RK, 2008, SOCIOL EDUC, V81, P109, DOI 10.1177/003804070808100201
   Reschly A., 2010, READ WRIT Q, V26, P1
   Roderick M., 2000, UPDATE ENDING SOCIAL
   Roderick M.R., 1994, The path to dropping out
   Rumberger R. W., 2006, Dropouts in America: Confronting the Graduation Rate Crisis
   RUMBERGER RW, 1995, AM EDUC RES J, V32, P583, DOI 10.3102/00028312032003583
   Rumberger RW, 1998, AM J EDUC, V107, P1, DOI 10.1086/444201
   Ryan AM, 2001, AM EDUC RES J, V38, P437, DOI 10.3102/00028312038002437
   SCHMITT N, 1994, J ORGAN BEHAV, V15, P393, DOI 10.1002/job.4030150504
   Shrout PE, 2002, PSYCHOL METHODS, V7, P422, DOI 10.1037//1082-989X.7.4.422
   Sinclair M.F., 2003, J CALIFORNIA ASS SCH, V8, P29, DOI [https://doi.org/10.1007/BF03340894, DOI 10.1007/BF03340894, 10.1007/bf03340894]
   Skinner E.A., 1994, LIFE SPAN DEV BEHAV, P91
   Skinner E.A., 2009, Handbook of motivation at school, P223, DOI DOI 10.1037/0003-066X.55.1.68
   Skinner E, 2008, J EDUC PSYCHOL, V100, P765, DOI 10.1037/a0012840
   Sobel M.E., 1982, SOCIOL METHODOL, V13, P290, DOI [10.2307/270723, DOI 10.2307/270723]
   STEIGER JH, 1990, MULTIVAR BEHAV RES, V25, P173, DOI 10.1207/s15327906mbr2502_4
   Stillwell, 2010, 2010341 NCES
   Stutts Ellen S., 2004, 2004405 NCES
   Sum A., 2009, CONSEQUENCES DROPPIN
   Swanson CB, 1999, SOCIOL EDUC, V72, P54, DOI 10.2307/2673186
   Waldfogel J., 2007, The Price We Pay: The Economic and Political Consequences of Inadequate Education, P160
   Wang MT, 2010, AM EDUC RES J, V47, P633, DOI 10.3102/0002831209361209
   Wu JY, 2010, J SCHOOL PSYCHOL, V48, P357, DOI 10.1016/j.jsp.2010.06.004
   You S, 2009, EDUC PSYCHOL-UK, V29, P659, DOI 10.1080/01443410903206815
NR 75
TC 198
Z9 367
U1 3
U2 135
PU WILEY
PI HOBOKEN
PA 111 RIVER ST, HOBOKEN 07030-5774, NJ USA
SN 0140-1971
EI 1095-9254
J9 J ADOLESCENCE
JI J. Adolesc.
PD AUG
PY 2012
VL 35
IS 4
BP 787
EP 798
DI 10.1016/j.adolescence.2011.11.004
PG 12
WC Psychology, Developmental
WE Social Science Citation Index (SSCI)
SC Psychology
GA 994BW
UT WOS:000307906900002
PM 22153483
OA Green Accepted
DA 2024-07-19
ER

PT J
AU Bahrami, F
   Movahedi, A
   Marandi, SM
   Abedi, A
AF Bahrami, Fatimah
   Movahedi, Ahmadreza
   Marandi, Sayed Mohammad
   Abedi, Ahmad
TI Kata techniques training consistently decreases stereotypy in children
   with autism spectrum disorder
SO RESEARCH IN DEVELOPMENTAL DISABILITIES
LA English
DT Article
DE Stereotypy; Autism; Kata techniques training; Exercise
ID SELF-STIMULATORY BEHAVIORS; SCHOOL-AGE-CHILDREN; AEROBIC EXERCISE;
   ACADEMIC ENGAGEMENT; ANTECEDENT EXERCISE; PHYSICAL EXERCISE;
   YOUNG-CHILDREN; PROGRAM; SKILLS; INDIVIDUALS
AB The effects of 14 weeks of Kata techniques training on stereotypic behaviors of children with autism spectrum disorders (ASD) were investigated. The study included 30 eligible (diagnosed ASD, school age) children with ages ranging from 5 to 16 years whom they assigned to an exercise (n = 15) or a no-exercise control group (n = 15). Participants of the exercise group received Kata techniques instruction four times per week for 14 weeks (56 sessions). Stereotypy was assessed at baseline (pre-intervention), week 14 (post-intervention), and at one month follow up in both groups. Results showed that Kata techniques training significantly reduced stereotypy in the exercise group. Following participation in Kata techniques training, stereotypy decreased from baseline levels by a M of 42.54% across participants. Interestingly, after 30 days of no practice, stereotypy in the exercise group remained significantly decreased compared to pre-intervention time. The participants of the control group did not show significant changes in the stereotypy. Teaching martial arts techniques to children with ASD for a long period of time consistently decreased their stereotypic behaviors. (C) 2012 Elsevier Ltd. All rights reserved.
C1 [Bahrami, Fatimah; Movahedi, Ahmadreza; Marandi, Sayed Mohammad] Univ Isfahan, Coll Sport Sci, Esfahan, Iran.
   [Abedi, Ahmad] Univ Isfahan, Coll Educ Psychol, Esfahan, Iran.
C3 University of Isfahan; University of Isfahan
RP Movahedi, A (corresponding author), Univ Isfahan, Coll Sport Sci, Hezar Jarib St, Esfahan, Iran.
EM fbahrami20@yahoo.com; a.movahedi@spr.ui.ac.ir; s.m.marandi@spr.ui.ac.ir;
   a.abedi@edu.ui.ac.ir
RI Movahedi, Ahmadreza/AAH-3856-2020; Movahedi, Ahmadreza/V-5778-2019;
   McCann, Brian/N-9504-2014
OI Movahedi, Ahmadreza/0000-0002-2313-4752; 
CR Abernethy I, 2002, BUNKAI JUTSU PRACTIC
   ALLISON DB, 1991, J AUTISM DEV DISORD, V21, P89, DOI 10.1007/BF02207001
   AMES C, 1992, J EDUC PSYCHOL, V84, P261, DOI 10.1037/0022-0663.84.3.261
   [Anonymous], 2005, Motor Control and Learning: A Behavioral Emphasis
   [Anonymous], INTRO MOTOR LEARNING
   [Anonymous], 2006, GARS 2 GILLIAM AUTIS
   [Anonymous], 2000, DIAGN STAT MAN MENT, DOI DOI 10.1176/APPI.BOOKS.9780890425787
   BACHMAN JE, 1988, RES DEV DISABIL, V9, P73, DOI 10.1016/0891-4222(88)90021-2
   Bar-Or O., 2004, PEDIAT EXERCISE MED
   Bass M, 2009, J AUTISM DEV DISORD, V39, P1261, DOI 10.1007/s10803-009-0734-3
   Baumeister A.A., 1973, INT REV RES MENTAL R, V6, P55, DOI DOI 10.1016/S0074-7750(08)60037-3
   Bejerot S, 2006, OBESSIVE COMPULSIVE, P59
   Berkson G, 1967, Proc Annu Meet Am Psychopathol Assoc, V55, P76
   Best J.F., 1974, Australian Occupational Therapy Journal, V21, P72, DOI [10.1111/j.1440-1630.1974.tb00991.x, DOI 10.1111/J.1440-1630.1974.TB00991.X]
   Bishop SL, 2007, AM J MENT RETARD, V112, P450, DOI 10.1352/0895-8017(2007)112[450:POPNII]2.0.CO;2
   Bodfish JW, 2000, J AUTISM DEV DISORD, V30, P237, DOI 10.1023/A:1005596502855
   Bumin G, 2003, J REHABIL MED, V35, P44, DOI 10.1080/16501970306107
   Carlson M, 1997, ANN NY ACAD SCI, V807, P419, DOI 10.1111/j.1749-6632.1997.tb51936.x
   Celiberti DA, 1997, RES DEV DISABIL, V18, P139, DOI 10.1016/S0891-4222(96)00032-7
   Chugani DC, 1997, ANN NEUROL, V42, P666, DOI 10.1002/ana.410420420
   Collier D., 1987, Adapted Physical Activity Quarterly, V4, P226, DOI DOI 10.1123/APAQ.4.3.226
   Conroy M., 2005, FOCUS AUTISM DEV DIS, V20, P223, DOI [10.1177/10883576050200040401, DOI 10.1177/10883576050200040401]
   Cratty B., 1973, TEACHING MOTOR SKILL
   DEY S, 1992, PHYSIOL BEHAV, V52, P1095, DOI 10.1016/0031-9384(92)90465-E
   ELLIOTT RO, 1994, J AUTISM DEV DISORD, V24, P565, DOI 10.1007/BF02172138
   Fazzi E, 1999, BRAIN DEV-JPN, V21, P522, DOI 10.1016/S0387-7604(99)00059-5
   Fong SSM, 2012, RES DEV DISABIL, V33, P85, DOI 10.1016/j.ridd.2011.08.023
   Fragala-Pinkham M, 2008, DEV MED CHILD NEUROL, V50, P822, DOI 10.1111/j.1469-8749.2008.03086.x
   Gabriels RL, 2005, RES DEV DISABIL, V26, P169, DOI 10.1016/j.ridd.2004.05.003
   Gabriels RL, 2012, RES AUTISM SPECT DIS, V6, P578, DOI 10.1016/j.rasd.2011.09.007
   Gallahue DL., 2006, UNDERSTANDING MOTOR, V6th
   García-Villamisar DA, 2010, J INTELL DISABIL RES, V54, P611, DOI 10.1111/j.1365-2788.2010.01289.x
   Gibbs TT, 2010, NEUROCHEMICAL BASIS OF AUTISM: FROM MOLECULES TO MINICOLUMNS, P245, DOI 10.1007/978-1-4419-1272-5_15
   Gordon R., 1986, CHILD FAMILY BEHAV T, V8, P37, DOI DOI 10.1300/J019V08N03_04
   GORMANSMITH D, 1985, J MENT DEFIC RES, V29, P295
   HEBB DO, 1955, PSYCHOL REV, V62, P243, DOI 10.1037/h0041823
   Horner RH, 2002, J AUTISM DEV DISORD, V32, P423, DOI 10.1023/A:1020593922901
   JONES RSP, 1990, J MENT DEFIC RES, V34, P261
   Joosten AV, 2009, J AUTISM DEV DISORD, V39, P521, DOI 10.1007/s10803-008-0654-7
   Kennedy CH., 2002, Self-injurious behavior: gene-brain-behavior relationships, P133, DOI DOI 10.1037/10457-008
   KERN L, 1984, J AUTISM DEV DISORD, V14, P57, DOI 10.1007/BF02408555
   KERN L, 1982, J AUTISM DEV DISORD, V12, P399, DOI 10.1007/BF01538327
   KOEGEL RL, 1972, J APPL BEHAV ANAL, V5, P381, DOI 10.1901/jaba.1972.5-381
   LAGROW SJ, 1984, AM J MENT DEF, V88, P595
   Lang R, 2010, RES AUTISM SPECT DIS, V4, P565, DOI 10.1016/j.rasd.2010.01.006
   Lanovaz MJ, 2011, RES DEV DISABIL, V32, P447, DOI 10.1016/j.ridd.2010.12.026
   Leuba C., 1955, PSYCHOL REP, V1, P27, DOI [10.2466/pr0.1955.1.g.27, DOI 10.2466/PR0.1955.1.G.27]
   Levinson L.J., 1993, Adapted Physical Activity Quarterly, V10, P255, DOI DOI 10.1123/APAQ.10.3.255
   Lochbaum M., 2003, COMPLEMENTARY HLTH P, V8, P225, DOI [DOI 10.1177/1076167503252917, https://doi.org/10.1177/1076167503252917]
   LOVAAS OI, 1971, BEHAV RES THER, V9, P39, DOI 10.1016/0005-7967(71)90035-0
   Mandelbaum DE, 2006, DEV MED CHILD NEUROL, V48, P33, DOI 10.1017/S0012162206000089
   Matson JL, 1997, RES DEV DISABIL, V18, P471, DOI 10.1016/S0891-4222(97)00023-1
   Matson JL, 1997, RES DEV DISABIL, V18, P457, DOI 10.1016/S0891-4222(97)00022-X
   McLaughlin C.A.H., 2010, THESIS U WASHINGTON
   MEEUSEN R, 1995, SPORTS MED, V20, P160, DOI 10.2165/00007256-199520030-00004
   Morrens M, 2006, SCHIZOPHR RES, V84, P397, DOI 10.1016/j.schres.2006.01.024
   Morressey P.A., 1992, Behavioural Residential Treatment, V7, P373, DOI DOI 10.1002/BIN.2360070505
   Movahedi A, 2007, J MOTOR BEHAV, V39, P457, DOI 10.3200/JMBR.39.6.457-462
   Nakayama M, 1979, BEST KARATE
   Nicholson H, 2011, PSYCHOL SCHOOLS, V48, P198, DOI 10.1002/pits.20537
   Nyhan W.L., 1994, DESTRUCTIVE BEHAV DE, P181
   Olive M., 2010, Tourette Syndrome
   Oriel KN, 2011, PEDIATR PHYS THER, V23, P187, DOI 10.1097/PEP.0b013e318218f149
   Owens G, 2008, J AUTISM DEV DISORD, V38, P1944, DOI 10.1007/s10803-008-0590-6
   Pan CY, 2011, RES AUTISM SPECT DIS, V5, P657, DOI 10.1016/j.rasd.2010.08.001
   Pan CY, 2010, AUTISM, V14, P9, DOI 10.1177/1362361309339496
   Pitetti KH, 2007, J AUTISM DEV DISORD, V37, P997, DOI 10.1007/s10803-006-0238-3
   Powers S., 1992, BEHAVIOURAL RESIDENT, V7, P15, DOI DOI 10.1002/BIN.2360070103
   Prupas A, 2001, EDUC TRAIN MENT RET, V36, P196
   Redmond R, 2006, RATA FOLK DANCES SHO
   Reid P. D., 1988, Therapeutic Recreation Journal, V22, P47
   Ringdahl JE, 2011, AUT CHILD PSYCHO, P479, DOI 10.1007/978-1-4419-8065-6_30
   Roebel AM, 2007, RES DEV DISABIL, V28, P37, DOI 10.1016/j.ridd.2005.10.004
   Rogers L, 2010, TOP EARLY CHILD SPEC, V30, P102, DOI 10.1177/0271121410369708
   RosenthalMalek A, 1997, J AUTISM DEV DISORD, V27, P193, DOI 10.1023/A:1025848009248
   Schmidt R.A., 2000, MOTOR LEARNING PERFO
   Schoenecker B, 2001, APPL ANIM BEHAV SCI, V73, P311, DOI 10.1016/S0168-1591(01)00143-5
   Schreck KA, 2004, RES DEV DISABIL, V25, P57, DOI 10.1016/j.ridd.2003.04.007
   Singer R.N., 1975, MOTOR LEARNING HUMAN, VSegunda
   Smith EA, 1996, RES DEV DISABIL, V17, P253, DOI 10.1016/0891-4222(96)00007-8
   Staples KL, 2011, AUT CHILD PSYCHO, P397, DOI 10.1007/978-1-4419-8065-6_25
   TARNOWSKI KJ, 1985, BEHAV THER, V16, P275, DOI 10.1016/S0005-7894(85)80015-0
   Tiger JH, 2009, APPLIED BEHAVIOR ANALYSIS FOR CHILDREN WITH AUTISM SPECTRUM DISORDERS, P145, DOI 10.1007/978-1-4419-0088-3_8
   Todd T., 2006, Focus on Autism and Other Developmental Disabilities, V21, P167, DOI DOI 10.1177/10883576060210030501
   Turner M, 1999, J CHILD PSYCHOL PSYC, V40, P839, DOI 10.1111/1469-7610.00502
   Volkmar F.R., 1989, Autism, P208
   WATTERS RG, 1980, J AUTISM DEV DISORD, V10, P379, DOI 10.1007/BF02414814
   Weyandt A, 2011, EFFECTIVENESS SPECIA, P8
   WING L, 1979, J AUTISM DEV DISORD, V9, P11, DOI 10.1007/BF01531288
   Wipfli BM., 2008, THESIS ARIZONA STATE
   Worley JA, 2011, AUT CHILD PSYCHO, P215, DOI 10.1007/978-1-4419-8065-6_13
   Wuang YP, 2010, ADAPT PHYS ACT Q, V27, P113, DOI 10.1123/apaq.27.2.113
   Yilmaz I, 2004, PEDIATR INT, V46, P624, DOI 10.1111/j.1442-200x.2004.01938.x
NR 93
TC 98
Z9 119
U1 6
U2 69
PU PERGAMON-ELSEVIER SCIENCE LTD
PI OXFORD
PA THE BOULEVARD, LANGFORD LANE, KIDLINGTON, OXFORD OX5 1GB, ENGLAND
SN 0891-4222
J9 RES DEV DISABIL
JI Res. Dev. Disabil.
PD JUL-AUG
PY 2012
VL 33
IS 4
BP 1183
EP 1193
DI 10.1016/j.ridd.2012.01.018
PG 11
WC Education, Special; Rehabilitation
WE Social Science Citation Index (SSCI)
SC Education & Educational Research; Rehabilitation
GA 937XW
UT WOS:000303698500025
PM 22502844
DA 2024-07-19
ER

PT J
AU Wang, MT
   Eccles, JS
AF Wang, Ming-Te
   Eccles, Jacquelynne S.
TI Social Support Matters: Longitudinal Effects of Social Support on Three
   Dimensions of School Engagement From Middle to High School
SO CHILD DEVELOPMENT
LA English
DT Article
ID STAGE-ENVIRONMENT FIT; STUDENT ENGAGEMENT; OPPOSITIONAL CULTURE;
   COGNITIVE ENGAGEMENT; ACADEMIC ENGAGEMENT; GENDER-DIFFERENCES; EARLY
   ADOLESCENCE; ACHIEVEMENT; TRAJECTORIES; MOTIVATION
AB This study examined the relative influence of adolescents supportive relationships with teachers, peers, and parents on trajectories of different dimensions of school engagement from middle to high school and how these associations differed by gender and race or ethnicity. The sample consisted of 1,479 students (52% females, 56% African American). The average growth trajectories of school compliance, participation in extracurricular activities, school identification, and subjective valuing of learning decreased from 7th to 11th grades (mean ages = 12.9 years to 17.2 years). Different sources of social support were not equally important in their impact on school engagement, and the effect of these sources differed by the aspect of engagement studied. For instance, peer social support predicted adolescents school compliance more strongly and school identification less strongly than teacher social support.
C1 [Wang, Ming-Te; Eccles, Jacquelynne S.] Univ Michigan, Ann Arbor, MI 48109 USA.
   [Wang, Ming-Te] Univ Pittsburgh, Pittsburgh, PA 15260 USA.
C3 University of Michigan System; University of Michigan; Pennsylvania
   Commonwealth System of Higher Education (PCSHE); University of
   Pittsburgh
RP Wang, MT (corresponding author), ISR 5110,426 Thompson St, Ann Arbor, MI 48106 USA.
EM wangmi@umich.edu
RI Wang, Ming-Te/HCH-2285-2022
CR Ainsworth-Darnell JW, 1998, AM SOCIOL REV, V63, P536, DOI 10.2307/2657266
   AMES C, 1992, J EDUC PSYCHOL, V84, P261, DOI 10.1037/0022-0663.84.3.261
   Anderson SA, 2007, FAM RELAT, V56, P346, DOI 10.1111/j.1741-3729.2007.00464.x
   [Anonymous], 1993, School engagement and students at risk
   Appleton JJ, 2006, J SCHOOL PSYCHOL, V44, P427, DOI 10.1016/j.jsp.2006.04.002
   Archambault I, 2009, J SCHOOL HEALTH, V79, P408, DOI 10.1111/j.1746-1561.2009.00428.x
   Bembenutty H, 2007, J ADV ACAD, V18, P586
   BERNDT TJ, 1995, CHILD DEV, V66, P1312, DOI 10.2307/1131649
   Birch SH, 1997, J SCHOOL PSYCHOL, V35, P61, DOI 10.1016/S0022-4405(96)00029-5
   Bowen GL, 2008, FAM RELAT, V57, P504, DOI 10.1111/j.1741-3729.2008.00518.x
   Brofenbrenner U., 2005, MAKING HUMAN BEINGS
   Bryk A. S., 1992, HIERARCHICAL LINEAR
   Bumpus MF, 2001, DEV PSYCHOL, V37, P163, DOI 10.1037/0012-1649.37.2.163
   COIE JD, 1993, DEV PSYCHOPATHOL, V5, P263, DOI 10.1017/S0954579400004387
   Connell J.P., 1990, The self in transition: Infancy to childhood, P61
   Cook TD, 2002, CHILD DEV, V73, P1283, DOI 10.1111/1467-8624.00472
   Downey DB, 2002, AM SOCIOL REV, V67, P156, DOI 10.2307/3088939
   Eccles J.S., 2007, WHY ARENT MORE WOMEN, P199, DOI DOI 10.1037/11546-016
   Eccles J. S., 1998, Handbook of child psychology: Vol. 3. Social, emotional, V5th ed., P1017, DOI DOI 10.1002/9780470147658
   Eccles JS, 2006, J SCHOOL PSYCHOL, V44, P407, DOI 10.1016/j.jsp.2006.04.001
   Eccles JS, 1999, J ADOLESCENT RES, V14, P10, DOI 10.1177/0743558499141003
   ECCLES JS, 1993, AM PSYCHOL, V48, P90, DOI 10.1037/0003-066X.48.2.90
   Elliot D.S., 1989, MULTIPLE PROBLEM YOU
   Ferguson RF, 2004, PHI DELTA KAPPAN, V85, P656, DOI 10.1177/003172170408500906
   Fredricks JA, 2004, REV EDUC RES, V74, P59, DOI 10.3102/00346543074001059
   French DC, 2001, J RES ADOLESCENCE, V11, P225, DOI 10.1111/1532-7795.00011
   FRYDENBERG E, 1993, J ADOLESCENCE, V16, P253, DOI 10.1006/jado.1993.1024
   Furrer C, 2003, J EDUC PSYCHOL, V95, P148, DOI 10.1037/0022-0663.95.1.148
   Furstenberg FrankF., 1999, Managing to Make It: Urban Families and Adolescent Success
   Garcia-Reid P, 2007, YOUTH SOC, V39, P164, DOI 10.1177/0044118X07303263
   Garnefski N, 1996, J AM ACAD CHILD PSY, V35, P1657, DOI 10.1097/00004583-199612000-00018
   Graham S, 1998, J EDUC PSYCHOL, V90, P606, DOI 10.1037/0022-0663.90.4.606
   Guthrie J.T., 2000, Handbook of reading research, V3rd
   Gutman LM, 2007, DEV PSYCHOL, V43, P522, DOI 10.1037/0012-1649.43.2.522
   Harris AL, 2006, SOC FORCES, V85, P797, DOI 10.1353/sof.2007.0006
   JESSOR R, 1995, DEV PSYCHOL, V31, P923, DOI 10.1037/0012-1649.31.6.923
   Johnson MK, 2001, SOCIOL EDUC, V74, P318, DOI 10.2307/2673138
   Kurdek LA, 2000, J EDUC PSYCHOL, V92, P449, DOI 10.1037//0022-0663.92.3.449
   LARSON R, 1991, CHILD DEV, V62, P284, DOI 10.1111/j.1467-8624.1991.tb01531.x
   Luthar SS, 1996, J RES ADOLESCENCE, V6, P581
   Malecki CK, 2006, SCHOOL PSYCHOL QUART, V21, P375, DOI 10.1037/h0084129
   Marks HM, 2000, AM EDUC RES J, V37, P153, DOI 10.2307/1163475
   Martin AJ, 2004, AUST J PSYCHOL, V56, P133, DOI 10.1080/00049530412331283363
   McNelles LR, 1999, J RES ADOLESCENCE, V9, P143, DOI 10.1207/s15327795jra0902_2
   Meece JL, 2006, J SCHOOL PSYCHOL, V44, P351, DOI 10.1016/j.jsp.2006.04.004
   Michael A., 2003, GENDER DIFFERENCES P, P277, DOI DOI 10.1017/CBO9780511489716.014
   MICKELSON RA, 1990, SOCIOL EDUC, V63, P44, DOI 10.2307/2112896
   Moore KA, 2004, ANN AM ACAD POLIT SS, V591, P125, DOI 10.1177/0002716203260103
   Murray C, 2009, J EARLY ADOLESCENCE, V29, P376, DOI 10.1177/0272431608322940
   Ogbu JohnU., 2003, Black American students in an affluent suburb: A study of academic disengagement
   Perry JC, 2010, COUNS PSYCHOL, V38, P269, DOI 10.1177/0011000009349272
   Raudenbush S., 2001, HIERARCHICAL LINEAR
   Raudenbush SW, 2001, PSYCHOL METHODS, V6, P387, DOI 10.1037//1082-989X.6.4.387
   Roeser RW, 1996, J EDUC PSYCHOL, V88, P408, DOI 10.1037/0022-0663.88.3.408
   Roeser RW, 1998, DEV PSYCHOPATHOL, V10, P321, DOI 10.1017/S0954579498001631
   Rueger SY, 2010, J YOUTH ADOLESCENCE, V39, P47, DOI 10.1007/s10964-008-9368-6
   Shin R., 2007, Professional School Counseling, V10, P379, DOI [DOI 10.1177/0143034307078103, 10.1177/2156759X0701000411, DOI 10.1177/2156759X0701000411]
   Simmons R., 1987, Moving into adolescence: The impact of pubertal change and school context
   Sirin S.R., 2005, APPL DEV SCI, V9, P5, DOI DOI 10.1207/S1532480XADS0901_2
   SKINNER EA, 1993, J EDUC PSYCHOL, V85, P571, DOI 10.1037/0022-0663.85.4.571
   Skinner EA, 2009, EDUC PSYCHOL MEAS, V69, P493, DOI 10.1177/0013164408323233
   Smerdon BA, 1999, RES SOC EDU, V12, P103
   Smetana JG, 2006, ANNU REV PSYCHOL, V57, P255, DOI 10.1146/annurev.psych.57.102904.190124
   STEINBERG L, 1986, CHILD DEV, V57, P841, DOI 10.2307/1130361
   Steinberg L., 1996, Beyond the classroom: Why school reform has failed and what parents need to do
   Stipek D., 2002, DEV ACHIEVEMENT MOTI, P27
   Van Acker R., 2000, Preventing School Failure, V44, P93, DOI [DOI 10.1080/10459880009599789, https://doi.org/10.1080/10459880009599789]
   Voelkl KE, 1997, AM J EDUC, V105, P294, DOI 10.1086/444158
   Wang MT, 2012, J RES ADOLESCENCE, V22, P31, DOI 10.1111/j.1532-7795.2011.00753.x
   Wang MT, 2011, DEV PSYCHOL, V47, P1324, DOI 10.1037/a0024026
   Wang MT, 2011, J SCHOOL PSYCHOL, V49, P465, DOI 10.1016/j.jsp.2011.04.001
   Wang MT, 2010, AM EDUC RES J, V47, P633, DOI 10.3102/0002831209361209
   Wang MT, 2010, J RES ADOLESCENCE, V20, P274, DOI 10.1111/j.1532-7795.2010.00648.x
   Wang MT, 2009, SCHOOL PSYCHOL QUART, V24, P240, DOI 10.1037/a0017999
   Wentzel KR, 1998, J EDUC PSYCHOL, V90, P202, DOI 10.1037/0022-0663.90.2.202
   Wilkinson L.C., 1985, GENDER INFLUENCES CL
   Wong CA, 2003, J PERS, V71, P1197, DOI 10.1111/1467-6494.7106012
   Woolley ME, 2007, FAM RELAT, V56, P92, DOI 10.1111/j.1741-3729.2007.00442.x
   ZIMMERMAN BJ, 1990, EDUC PSYCHOL, V25, P3, DOI 10.1207/s15326985ep2501_2
NR 79
TC 608
Z9 847
U1 19
U2 318
PU WILEY
PI HOBOKEN
PA 111 RIVER ST, HOBOKEN 07030-5774, NJ USA
SN 0009-3920
EI 1467-8624
J9 CHILD DEV
JI Child Dev.
PD MAY-JUN
PY 2012
VL 83
IS 3
BP 877
EP 895
DI 10.1111/j.1467-8624.2012.01745.x
PG 19
WC Psychology, Educational; Psychology, Developmental
WE Social Science Citation Index (SSCI)
SC Psychology
GA 934JX
UT WOS:000303441500011
PM 22506836
OA Green Published
DA 2024-07-19
ER

PT J
AU Sakiz, G
   Pape, SJ
   Hoy, AW
AF Sakiz, Gonul
   Pape, Stephen J.
   Hoy, Anita Woolfolk
TI Does perceived teacher affective support matter for middle school
   students in mathematics classrooms?
SO JOURNAL OF SCHOOL PSYCHOLOGY
LA English
DT Article
DE Teacher affective support; Sense of belonging; Academic self-efficacy;
   Academic enjoyment; Academic hopelessness; Academic effort in
   mathematics
ID PERSON-ENVIRONMENT FIT; SELF-EFFICACY; ACADEMIC ENGAGEMENT; CHILD
   RELATIONSHIPS; MOTIVATION; ACHIEVEMENT; PREDICTORS; PERCEPTIONS;
   ADOLESCENTS; RELATEDNESS
AB The purpose of the present study was to explore the importance of perceived teacher affective support in relation to sense of belonging, academic enjoyment, academic hopelessness, academic self-efficacy, and academic effort in middle school mathematics classrooms. A self-report survey was administered to 317 seventh- and eighth-grade students in 5 public middle schools. Structural equation modeling indicated significant associations between perceived teacher affective support and middle school students motivational, emotional, and behavioral outcomes. The structural model explained a significant proportion of variance in students' sense of belonging (42%), academic enjoyment (43%), self-efficacy beliefs (43%), academic hopelessness (18%), and academic effort (32%) in mathematics classrooms. In addition to providing the basis for a concise new measure of perceived teacher affective support, these findings point to the importance of students' perceptions of the affective climate within learning environments for promoting academic enjoyment, academic self-efficacy, and academic effort in mathematics. (C) 2011 Society for the Study of School Psychology. Published by Elsevier Ltd. All rights reserved.
C1 [Sakiz, Gonul] Marmara Univ, Ataturk Fac Educ, Dept Elementary Educ, TR-34722 Istanbul, Turkey.
   [Pape, Stephen J.] Univ Florida, Sch Teaching & Learning, Gainesville, FL 32611 USA.
   [Hoy, Anita Woolfolk] Ohio State Univ, Sch Educ Policy & Leadership, Columbus, OH 43210 USA.
C3 Marmara University; State University System of Florida; University of
   Florida; University System of Ohio; Ohio State University
RP Sakiz, G (corresponding author), Marmara Univ, Ataturk Fac Educ, Dept Elementary Educ, TR-34722 Istanbul, Turkey.
EM gonul.sakiz@marmara.edu.tr
RI Sakiz, Gonul/X-4972-2019
OI Sakiz, Gonul/0000-0002-7095-9554; Pape, Stephen/0000-0002-5738-2981
CR Aber M. S., 2000, SCH CLIMATE SURVEY M
   Anderman LH, 2003, J EXP EDUC, V72, P5, DOI 10.1080/00220970309600877
   [Anonymous], 1989, TURN POINTS PREP AM
   [Anonymous], 2007, PISA 2006 SCI COMP T
   BABAD E, 1995, J EDUC PSYCHOL, V87, P361, DOI 10.1037/0022-0663.87.3.361
   BABAD E, 1991, AM EDUC RES J, V28, P211, DOI 10.3102/00028312028001211
   Babad E., 1996, J CLASSROOM INTERACT, V31, P1
   Baker JA, 2003, SCHOOL PSYCHOL QUART, V18, P206, DOI 10.1521/scpq.18.2.206.21861
   Baker JA, 2006, J SCHOOL PSYCHOL, V44, P211, DOI 10.1016/j.jsp.2006.02.002
   Ball D.L., 2003, Mathematical proficiency for all students: Toward a strategic research and development program in mathematics education
   BANDURA A, 1977, PSYCHOL REV, V84, P191, DOI 10.1037/0033-295X.84.2.191
   Bandura A., 1997, SELF EFFICACY EXERCI
   Battistich V, 1997, EDUC PSYCHOL-US, V32, P137, DOI 10.1207/s15326985ep3203_1
   BAUMEISTER RF, 1995, PSYCHOL BULL, V117, P497, DOI 10.1037/0033-2909.117.3.497
   Becker BE, 2002, EDUC PSYCHOL-US, V37, P197, DOI 10.1207/S15326985EP3704_1
   BOEKAERTS M, 1993, EDUC PSYCHOL, V28, P149, DOI 10.1207/s15326985ep2802_4
   Bru E., 1998, Scandinavian Journal of Educational Research, V43, P339
   Buyse E, 2008, J SCHOOL PSYCHOL, V46, P367, DOI 10.1016/j.jsp.2007.06.009
   Byrne B, 2010, INTERNATIONAL HANDBOOK OF PSYCHOLOGY IN EDUCATION, P3
   CAPLAN RD, 1993, J SOC ISSUES, V49, P253, DOI 10.1111/j.1540-4560.1993.tb01192.x
   Cheung R, 2009, PHI DELTA KAPPAN, V91, P53, DOI 10.1177/003172170909100311
   Danielsen AG, 2010, J SCHOOL PSYCHOL, V48, P247, DOI 10.1016/j.jsp.2010.02.002
   Davis HA, 2003, EDUC PSYCHOL-US, V38, P207, DOI 10.1207/S15326985EP3804_2
   den Brok P, 2005, INT J SCI EDUC, V27, P765, DOI 10.1080/09500690500038488
   Dorman J.P., 2001, LEARNING ENVIRON RES, V4, P243, DOI [10.1023/a:1014490922622, DOI 10.1023/A:1014490922622, 10.1023/A:1014490922622]
   Dweck C., 1983, SOCIALIZATION PERSON, P643
   ECCLES JS, 1993, ELEM SCHOOL J, V93, P553, DOI 10.1086/461740
   Eliot M, 2010, J SCHOOL PSYCHOL, V48, P533, DOI 10.1016/j.jsp.2010.07.001
   Enders CK, 2001, PSYCHOL METHODS, V6, P352, DOI 10.1037//1082-989X.6.4.352
   FINN JD, 1989, REV EDUC RES, V59, P117, DOI 10.3102/00346543059002117
   Fisher D., 2005, INT J EDUC RES, V43, P25, DOI DOI 10.1016/J.IJER.2006.03.004
   Friedman T. L., 2005, The World Is Flat: A Brief History of the Twenty-First Century
   Furrer C, 2003, J EDUC PSYCHOL, V95, P148, DOI 10.1037/0022-0663.95.1.148
   Gest SD, 2005, J SCHOOL PSYCHOL, V43, P281, DOI 10.1016/j.jsp.2005.06.002
   GOODENOW C, 1993, PSYCHOL SCHOOLS, V30, P79, DOI 10.1002/1520-6807(199301)30:1<79::AID-PITS2310300113>3.0.CO;2-X
   Goodenow C., 1993, The Journal of Early Adolescence, V13, P21, DOI [DOI 10.1177/0272431693013001002, 10.1177/0272431693013001002, https://doi.org/10.1177/0272431693013001002]
   HAMILTON JA, 1983, J YOUTH ADOLESCENCE, V12, P363, DOI 10.1007/BF02088720
   Hoy A., 2006, Handbook of educational psychology, V2nd, P715, DOI DOI 10.4324/9780203874790.CH31
   HUNT DE, 1975, REV EDUC RES, V45, P209, DOI 10.2307/1170054
   Izard C.E., 1991, PSYCHOL EMOTIONS
   JOHNSON DW, 1983, J PSYCHOL, V114, P135, DOI 10.1080/00223980.1983.9915406
   Kline P., 2000, PSYCHOMETRIC PRIMER
   Kline R.B., 2016, Principles and Practice of Structural Equation Modeling, VFourth
   Kuklinski MR, 2001, CHILD DEV, V72, P1554, DOI 10.1111/1467-8624.00365
   Kuperminc GP, 1997, COGNITIVE THER RES, V21, P301, DOI 10.1023/A:1021826500037
   Kuperminc GP, 2001, J SCHOOL PSYCHOL, V39, P141, DOI 10.1016/S0022-4405(01)00059-0
   Lang Q.C., 2005, Journal of Classroom Interaction, V40, P18
   Lee T, 2007, J COMMUNITY APPL SOC, V17, P329, DOI 10.1002/casp.887
   Lewin K., 1936, DYNAMIC THEORY PERS
   Lewis M., 1984, Emotions, cognition, and behavior, P17
   Linnenbrink E.A., 2003, READING WRITING Q, V19, P119, DOI [10.1080/10573560308223, DOI 10.1080/10573560308223]
   McDonald RP, 2002, PSYCHOL METHODS, V7, P64, DOI 10.1037//1082-989X.7.1.64
   Meyer DK, 2002, EDUC PSYCHOL-US, V37, P107, DOI 10.1207/S15326985EP3702_5
   Midgley C, 1998, EDUC PSYCHOL, V33, P195, DOI 10.1207/s15326985ep3304_4
   MIDGLEY C, 1989, CHILD DEV, V60, P981, DOI 10.2307/1131038
   Midgley C., 1995, PATTERNS ADAPTIVE LE
   Muller C, 1999, URBAN EDUC, V34, P292, DOI 10.1177/0042085999343003
   Murdock TB, 1999, J EDUC PSYCHOL, V91, P62, DOI 10.1037/0022-0663.91.1.62
   Murray H.A., 1951, GEN THEORY ACTION, P434
   Murray HA., 1938, EXPLORATIONS PERSONA
   National Center for Education Statistics, 2006, NAT ASS ED PROGR NAT
   National Center for Education Statistics, 2009, HIGHL TIMSS 2007 MAT
   Nichols SL, 2008, J EXP EDUC, V76, P145, DOI 10.3200/JEXE.76.2.145-169
   Noddings N., 1992, CHALLENGE CARE SCH
   Op't Eynde P., 2007, EMOTION ED, P185, DOI DOI 10.1016/B978-012372545-5/50012-5
   Osterman KF, 2000, REV EDUC RES, V70, P323, DOI 10.3102/00346543070003323
   PAJARES F, 1994, J EDUC PSYCHOL, V86, P193, DOI 10.1037/0022-0663.86.2.193
   Pajares F, 1999, CONTEMP EDUC PSYCHOL, V24, P124, DOI 10.1006/ceps.1998.0991
   PEKRUN R, 1992, APPL PSYCHOL-INT REV, V41, P359, DOI 10.1111/j.1464-0597.1992.tb00712.x
   Pekrun R, 2005, LEARN INSTR, V15, P497, DOI 10.1016/j.learninstruc.2005.07.014
   Pekrun R., 2005, Academic Emotions Questionnaire - Mathematics (AEQ-M)
   Pekrun R., 2007, Emotion in education, P313, DOI [10.1016/B978-012372545-5/50019-8, DOI 10.1016/B978-012372545-5/50019-8]
   Pekrun R, 2006, EDUC PSYCHOL REV, V18, P315, DOI 10.1007/s10648-006-9029-9
   Pekrun R, 2011, CONTEMP EDUC PSYCHOL, V36, P36, DOI 10.1016/j.cedpsych.2010.10.002
   PINTRICH PR, 1993, EDUC PSYCHOL MEAS, V53, P801, DOI 10.1177/0013164493053003024
   Reddy R, 2003, DEV PSYCHOPATHOL, V15, P119, DOI 10.1017/S0954579403000075
   Resnick MD, 1997, JAMA-J AM MED ASSOC, V278, P823, DOI 10.1001/jama.278.10.823
   Roberts BW, 2004, J PERS, V72, P89, DOI 10.1111/j.0022-3506.2004.00257.x
   Roeser RW, 1996, J EDUC PSYCHOL, V88, P408, DOI 10.1037/0022-0663.88.3.408
   Roeser RW, 1998, DEV PSYCHOPATHOL, V10, P321, DOI 10.1017/S0954579498001631
   Rogers S, 1999, EDUC LEADERSHIP, V57, P34
   Rudasill KM, 2010, J SCHOOL PSYCHOL, V48, P389, DOI 10.1016/j.jsp.2010.05.001
   Rudasill KM, 2010, J SCHOOL PSYCHOL, V48, P113, DOI 10.1016/j.jsp.2009.11.002
   Ryan AM, 1998, J EDUC PSYCHOL, V90, P528, DOI 10.1037/0022-0663.90.3.528
   Ryan RM, 2000, CONTEMP EDUC PSYCHOL, V25, P54, DOI 10.1006/ceps.1999.1020
   Sakiz G., 2007, THESIS OHIO STATE U
   Schunk DH, 2000, CONTEMP EDUC PSYCHOL, V25, P116, DOI 10.1006/ceps.1999.1018
   Silver RB, 2010, J SCHOOL PSYCHOL, V48, P555, DOI 10.1016/j.jsp.2010.08.003
   Sinclair B., 2002, LEARNING ENVIRON RES, V5, P301, DOI [10.1023/A:1021976307020, DOI 10.1023/A:1021976307020]
   Stipek D, 1998, J RES MATH EDUC, V29, P465, DOI 10.2307/749862
   Suldo SM, 2008, SCHOOL PSYCHOL QUART, V23, P373, DOI 10.1037/1045-3830.23.3.373
   Tucker CM, 2002, PSYCHOL SCHOOLS, V39, P477, DOI 10.1002/pits.10038
   Turner JC, 2004, J EDUC RES, V97, P311, DOI 10.3200/JOER.97.6.311-318
   Turner JC, 2003, ELEM SCHOOL J, V103, P357, DOI 10.1086/499731
   Turner JE, 2002, EDUC PSYCHOL-US, V37, P79, DOI 10.1207/S15326985EP3702_3
   U.S. Department of Education, 2008, FIN REP NAT MATH ADV
   Wang J, 2003, J EDUC RES, V97, P3, DOI 10.1080/00220670309596624
   Waters SK, 2009, J SCHOOL HEALTH, V79, P516, DOI 10.1111/j.1746-1561.2009.00443.x
   WEINER B, 1985, PSYCHOL REV, V92, P548, DOI 10.1037/0033-295X.92.4.548
   Weinstein RS, 1998, ADV RES TEA, V7, P215
   Wentzel K. R., 2002, CHILD DEV, V66, P754
   Wentzel KR, 1997, J EDUC PSYCHOL, V89, P411, DOI 10.1037/0022-0663.89.3.411
   William F., 2006, J SCH VIOLENCE, V5, P35, DOI [10.1300/J202v05n04_04, DOI 10.1300/J202V05N04_04]
   Wolters CA, 2004, J EDUC PSYCHOL, V96, P236, DOI 10.1037/0022-0663.96.2.236
   Wolters CA, 1999, LEARN INDIVID DIFFER, V11, P281, DOI 10.1016/S1041-6080(99)80004-1
   ZIMMERMAN BJ, 1992, AM EDUC RES J, V29, P663, DOI 10.3102/00028312029003663
NR 106
TC 179
Z9 255
U1 11
U2 104
PU PERGAMON-ELSEVIER SCIENCE LTD
PI OXFORD
PA THE BOULEVARD, LANGFORD LANE, KIDLINGTON, OXFORD OX5 1GB, ENGLAND
SN 0022-4405
EI 1873-3506
J9 J SCHOOL PSYCHOL
JI J. Sch. Psychol.
PD APR
PY 2012
VL 50
IS 2
BP 235
EP 255
DI 10.1016/j.jsp.2011.10.005
PG 21
WC Psychology, Educational
WE Social Science Citation Index (SSCI)
SC Psychology
GA 913UV
UT WOS:000301903800005
PM 22386122
DA 2024-07-19
ER

PT J
AU Gasiewski, JA
   Eagan, MK
   Garcia, GA
   Hurtado, S
   Chang, MJ
AF Gasiewski, Josephine A.
   Eagan, M. Kevin
   Garcia, Gina A.
   Hurtado, Sylvia
   Chang, Mitchell J.
TI From Gatekeeping to Engagement: A Multicontextual, Mixed Method Study of
   Student Academic Engagement in Introductory STEM Courses
SO RESEARCH IN HIGHER EDUCATION
LA English
DT Article
DE Introductory courses; STEM; Mixed methods; Student engagement;
   Gatekeepers; Active learning
ID CLASSROOM; PARTICIPATION; ACHIEVEMENT; PERCEPTIONS; INVOLVEMENT;
   MOTIVATION; THINKING; SUCCESS; GAINS
AB The lack of academic engagement in introductory science courses is considered by some to be a primary reason why students switch out of science majors. This study employed a sequential, explanatory mixed methods approach to provide a richer understanding of the relationship between student engagement and introductory science instruction. Quantitative survey data were drawn from 2,873 students within 73 introductory science, technology, engineering, and mathematics (STEM) courses across 15 colleges and universities, and qualitative data were collected from 41 student focus groups at eight of these institutions. The findings indicate that students tended to be more engaged in courses where the instructor consistently signaled an openness to student questions and recognizes her/his role in helping students succeed. Likewise, students who reported feeling comfortable asking questions in class, seeking out tutoring, attending supplemental instruction sessions, and collaborating with other students in the course were also more likely to be engaged. Instructional implications for improving students' levels of academic engagement are discussed.
C1 [Gasiewski, Josephine A.; Eagan, M. Kevin; Garcia, Gina A.; Hurtado, Sylvia; Chang, Mitchell J.] Univ Calif Los Angeles, Los Angeles, CA 90095 USA.
C3 University of California System; University of California Los Angeles
RP Gasiewski, JA (corresponding author), Univ Calif Los Angeles, 405 Hilgard Ave,3005 Moore Hall, Los Angeles, CA 90095 USA.
EM joski@ucla.edu
RI Hurtado, Sylvia/E-2561-2011; Eagan, Kevin/C-1260-2009
OI Garcia, Gina Ann/0000-0002-6706-9200; Eagan, Kevin/0000-0002-1936-0204;
   Hurtado, Sylvia/0000-0002-1530-9970
FU Division Of Undergraduate Education; Direct For Education and Human
   Resources [0757076] Funding Source: National Science Foundation
CR Allen Deborah, 2005, Cell Biol Educ, V4, P262, DOI 10.1187/cbe.05-08-0113
   Allison PD, 2010, HANDBOOK OF SURVEY RESEARCH, 2ND EDITION, P631
   [Anonymous], 2010, SAGE HDB MIXED METHO, V2nd, DOI DOI 10.4135/9781506335193
   [Anonymous], 1999, Just-in-Time-Teaching: Blending Active Learning with Web Technology
   [Anonymous], 1990, They're Not Dumb, They're Different: Stalking the Second Tier
   [Anonymous], GREAT EXP NEW VIS LE
   Astin A.W., 1985, CHANGE, V17, P34
   ASTIN AW, 1984, J COLL STUDENT DEV, V25, P297
   Beswick D., 1987, How to promote learning with understanding
   Biggs J., 2003, TEACHING QUALITY LEA
   Birch SH, 1997, J SCHOOL PSYCHOL, V35, P61, DOI 10.1016/S0022-4405(96)00029-5
   Bligh DonaldA., 2000, WHATS USE LECT
   Booth S., 2001, Computer Science Education, V11, P169, DOI 10.1076/csed.11.3.169.3832
   Boyer EL., 2016, SCHOLARSHIP RECONSID
   Bransford J.D., 2000, How People Learn; Brain, Mind, Experience, and School
   Bryman A, 2008, INT J SOC RES METHOD, V11, P261, DOI 10.1080/13645570701401644
   Caldwell Jane E, 2007, CBE Life Sci Educ, V6, P9, DOI 10.1187/cbe.06-12-0205
   Chang MJ, 2008, REV HIGH EDUC, V31, P433, DOI 10.1353/rhe.0.0011
   Chickering A.W., 1987, AAHE Bulletin, V39, P3, DOI DOI 10.1016/0307-4412(89)90094-0
   Conley D.T., 2005, COLL KNOWLEDGE WHAT
   Connell J.P., 1991, MINNESOTA S CHILD PS, V23
   Correll SJ, 1997, CONTEMP SOCIOL, V26, P644, DOI 10.2307/2655673
   Creswell J. W., 2007, DESIGNING CONDUCTING
   Creswell J.W., 2012, ED RES PLANNING COND, DOI DOI 10.1017/CBO9781107415324.004
   Crombie G, 2003, J HIGH EDUC, V74, P51, DOI 10.1353/jhe.2003.0001
   Crossgrove K, 2008, CBE-LIFE SCI EDUC, V7, P146, DOI 10.1187/cbe.07-08-0060
   Dallimore E.J., 2004, COMMUN EDUC, V53, P103, DOI DOI 10.1080/0363452032000135805
[truncated: 338,829 more chars]
